# Supplementary material for: Adaptation of a microbial community to demand-oriented biological methanation
Source: Biotechnol Biofuels Bioprod. 2022 Nov 16;15:125. doi: 10.1186/s13068-022-02207-w (PMC9670408; doi:10.1186/s13068-022-02207-w)
Supplement: Supplementary file 1 — Additional file 1. Contains the results of MPA software for the correlation of metagenome and metaproteome results with FDR 1%. Data were normalised based on the total spectral count and the results of the pivot analysis presented in Fig. 2C of the main manuscript. [file 13068_2022_2207_MOESM1_ESM.xlsx]

## Sheet: Metaproteome results
MAG_ID	MAG_Taxa	geneid	ko	ecs	superkingdom	Kingdom	phylum	class	order	family	genus	species	contigid	pfams.hmmname	pfams.hmmacc	salltitles	pidnt	BM-24/0-1	BM-24/0-2	BM-24/0-3	BM-24/0-4	BM-12/12-1	BM-12/12-2	BM-12/12-3	BM-12/12-4	BM-12/12-5	BM-18/6-1	BM-18/6-2	BM-18/6-3	BM-6/18-1	BM-6/18-2	BM-6/18-3	BM-12/12-20%-1	BM-12/12-20%-2	BM-12/12-20%-3	BM-12/12-20%-4	BM-12/12-20%-5	Comment	BM-24/0-1	BM-24/0-2	BM-24/0-3	BM-24/0-4	BM-12/12-1	BM-12/12-2	BM-12/12-3	BM-12/12-4	BM-12/12-5	BM-18/6-1	BM-18/6-2
MAG-1	MAG-1	illumina_2TG4W8_2RRG_2			Bacteria	UNKNOWN_KINGDOM	Spirochaetes	Spirochaetia	Spirochaetales	Spirochaetaceae	Sphaerochaeta	Sphaerochaeta sp.	illumina_C_6093	Trypsin_2,PDZ_2,	PF13365.7,PF13180.7,	trypsin-like serine protease [Sphaerochaeta sp.]	100	0	0	0	0	0	0	0	0	0	0	0	0	0	0	1	0	0	1	0	0		0	0	0	0	0	0	0	0	0	0	0
MAG-1	MAG-1	illumina_Z20CZ1_YJS2_3	K00945	2.7.4.25	Bacteria	UNKNOWN_KINGDOM	Spirochaetes	Spirochaetia	Spirochaetales	Spirochaetaceae	Sphaerochaeta	Sphaerochaeta sp.	illumina_C_53194	Cytidylate_kin,	PF02224.19,	(d)CMP kinase [Spirochaetales bacterium]	98.8	0	0	0	0	0	0	0	0	0	0	0	0	0	0	1	0	0	0	0	0		0	0	0	0	0	0	0	0	0	0	0
MAG-1	MAG-1	illumina_E05XMR_6GMQ_2	K04079		Bacteria	UNKNOWN_KINGDOM	Spirochaetes	Spirochaetia	Spirochaetales	Spirochaetaceae	Sphaerochaeta	Sphaerochaeta sp.	illumina_C_69556	HATPase_c_3,HSP90,	PF13589.7,PF00183.19,	molecular chaperone HtpG [Spirochaetales bacterium]	99.7	0	0	0	0	0	0	0	0	0	0	0	0	0	0	0	0	1	0	0	1		0	0	0	0	0	0	0	0	0	0	0
MAG-1	MAG-1	illumina_BPC9N7_H2P0_2	K09952		Bacteria	UNKNOWN_KINGDOM	Spirochaetes	uc_Spirochaetes	uc_Spirochaetes	uc_Spirochaetes	uc_Spirochaetes	uc_Spirochaetes	illumina_C_11017	HNH_4,RuvC_III,	PF13395.7,PF18541.2,	CRISPR-associated endonuclease Cas9 [Spirochaetes bacterium ADurb.Bin315]	94.4	0	0	0	0	0	0	0	0	0	0	1	0	0	0	0	0	0	0	1	0		0	0	0	0	0	0	0	0	0	0	0.00347307
MAG-1	MAG-1	illumina_AR5JBX_BJGB_1	K03798		Bacteria	UNKNOWN_KINGDOM	Spirochaetes	Spirochaetia	Spirochaetales	Spirochaetaceae	Sphaerochaeta	Sphaerochaeta sp.	illumina_C_23032	FtsH_ext,AAA,AAA_lid_3,Peptidase_M41,	PF06480.16,PF00004.30,PF17862.2,PF01434.19,	ATP-dependent metallopeptidase FtsH/Yme1/Tma family protein [Sphaerochaeta sp.]	100	0	1	1	0	0	0	0	0	0	1	0	0	0	0	0	0	0	0	0	0		0	0.00484919	0.00503804	0	0	0	0	0	0	0.00307342	0
MAG-1	MAG-1	illumina_0DHYER_5F3A_2	K04096		Bacteria	UNKNOWN_KINGDOM	Spirochaetes	Spirochaetia	Spirochaetales	Spirochaetaceae	Sphaerochaeta	Sphaerochaeta sp.	illumina_C_52233	DNA_processg_A,	PF02481.16,	DNA-processing protein DprA [Sphaerochaeta sp.]	99.4	0	0	0	0	2	0	0	0	0	0	0	0	0	0	0	0	0	0	0	0		0	0	0	0	0.00727696	0	0	0	0	0	0
MAG-1	MAG-1	illumina_43NQH6_X959_4	K01926		Unknown	UNKNOWN_KINGDOM							illumina_C_29220	Put_DNA-bind_N,CoA_binding,	PF06971.14,PF02629.20,	redox-sensing transcriptional repressor Rex [Spirochaetales bacterium]	100	1	1	0	0	0	0	0	0	0	0	1	0	0	0	0	0	0	1	1	0		0.00520102	0.00484919	0	0	0	0	0	0	0	0	0.00347307
MAG-1	MAG-1	illumina_AW02KJ_BYNV_1			Bacteria	UNKNOWN_KINGDOM	Spirochaetes	Spirochaetia	Spirochaetales	Spirochaetaceae	Sphaerochaeta	Sphaerochaeta sp.	illumina_C_2948	AbiEi_3,	PF11459.9,	hypothetical protein EWM48_10175 [Sphaerochaeta sp.]	100	0	0	0	0	1	0	1	0	0	0	0	0	0	0	0	0	0	0	0	0		0	0	0	0	0.00363848	0	0.00437216	0	0	0	0
MAG-1	MAG-1	illumina_9GNYG9_EDEZ_3			Unknown	UNKNOWN_KINGDOM							illumina_C_93819	GFO_IDH_MocA,GFO_IDH_MocA_C,	PF01408.23,PF02894.18,	Gfo/Idh/MocA family oxidoreductase [Spirochaetales bacterium]	100	0	0	0	0	0	0	0	0	0	0	0	0	0	0	0	0	0	1	1	0		0	0	0	0	0	0	0	0	0	0	0
MAG-1	MAG-1	illumina_HSHSX7_F3SD_5			Bacteria	UNKNOWN_KINGDOM	Spirochaetes	Spirochaetia	Spirochaetales	Spirochaetaceae	Sphaerochaeta	Sphaerochaeta sp.	illumina_C_87170	adh_short_C2,	PF13561.7,	SDR family oxidoreductase [Sphaerochaeta sp.]	100	0	0	1	0	0	0	0	0	0	0	0	0	0	0	0	0	0	0	0	0		0	0	0.00503804	0	0	0	0	0	0	0	0
MAG-1	MAG-1	illumina_VXKRGT_D7CG_1	K00939	2.7.4.3	Unknown	UNKNOWN_KINGDOM							illumina_C_17209	ADK,ADK_lid,	PF00406.23,PF05191.15,	nucleoside monophosphate kinase [Spirochaetales bacterium]	99.4	0	0	0	0	0	0	0	0	0	0	1	0	0	0	0	0	0	0	0	0		0	0	0	0	0	0	0	0	0	0	0.00347307
MAG-1	MAG-1	illumina_CQBPPY_QAJG_2			Bacteria	UNKNOWN_KINGDOM	Spirochaetes	unknown	unknown	unknown	unknown	Spirochaetes bacterium ADurb.Bin315	illumina_C_20117	GGDEF,	PF00990.22,	putative diguanylate cyclase YegE [Spirochaetes bacterium ADurb.Bin315]	96.1	0	0	0	0	0	0	0	0	0	1	0	0	0	0	0	0	0	0	0	0		0	0	0	0	0	0	0	0	0	0.00307342	0
MAG-1	MAG-1	illumina_FRTF66_9XHK_2	K01897	6.2.1.3	Bacteria	UNKNOWN_KINGDOM	Spirochaetes	uc_Spirochaetes	uc_Spirochaetes	uc_Spirochaetes	uc_Spirochaetes	uc_Spirochaetes	illumina_C_63729	AMP-binding,	PF00501.29,	Long-chain-fatty-acid--CoA ligase [Spirochaetes bacterium ADurb.Bin315]	99.6	0	1	0	0	1	0	0	0	0	0	0	0	0	0	0	0	0	0	0	0		0	0.00484919	0	0	0.00363848	0	0	0	0	0	0
MAG-1	MAG-1	illumina_29X19Z_9EG1_4			Unknown	UNKNOWN_KINGDOM							illumina_C_76273	[],	[],	hypothetical protein [Spirochaetales bacterium]	62.3	0	0	0	0	0	0	0	0	0	0	0	0	0	0	0	0	0	2	1	1		0	0	0	0	0	0	0	0	0	0	0
MAG-1	MAG-1	illumina_Q7VTDE_BJGB_4	K02897		Unknown	UNKNOWN_KINGDOM							illumina_C_23032	Ribosomal_L25p,Ribosomal_TL5_C,	PF01386.20,PF14693.7,	50S ribosomal protein L25 [Spirochaetales bacterium]	99.5	0	0	0	0	0	0	0	0	0	0	0	0	0	1	1	0	0	0	0	0		0	0	0	0	0	0	0	0	0	0	0
MAG-1	MAG-1	illumina_367H8M_C52D_2	K00286	1.5.1.2	Bacteria	UNKNOWN_KINGDOM	Spirochaetes	unknown	unknown	unknown	unknown	Spirochaetes bacterium ADurb.Bin315	illumina_C_39780	F420_oxidored,P5CR_dimer,	PF03807.18,PF14748.7,	Pyrroline-5-carboxylate reductase [Spirochaetes bacterium ADurb.Bin315]	95.5	0	0	0	0	0	1	0	0	0	0	0	0	0	0	0	0	0	0	0	0		0	0	0	0	0	0.00451121	0	0	0	0	0
MAG-1	MAG-1	illumina_PWJNMF_BYNV_7	K05814		Unknown	UNKNOWN_KINGDOM							illumina_C_2948	BPD_transp_1,	PF00528.23,	sugar ABC transporter permease [Spirochaetales bacterium]	99.7	0	0	0	1	0	0	0	0	0	1	0	0	0	0	1	0	0	0	0	0		0	0	0	0.00569346	0	0	0	0	0	0.00307342	0
MAG-1	MAG-1	illumina_BZE51D_RFYS_3	K02316		Bacteria	UNKNOWN_KINGDOM	Spirochaetes	Spirochaetia	Spirochaetales	Spirochaetaceae	Sphaerochaeta	Sphaerochaeta sp.	illumina_C_49109	zf-CHC2,Toprim_N,Toprim_2,DnaB_bind,	PF01807.21,PF08275.12,PF13155.7,PF10410.10,	DNA primase, partial [Sphaerochaeta sp.]	100	0	0	0	1	0	0	0	0	0	0	0	0	0	0	0	1	0	0	0	0		0	0	0	0.00569346	0	0	0	0	0	0	0
MAG-1	MAG-1	illumina_1541XG_S9PZ_5			Unknown	UNKNOWN_KINGDOM							illumina_C_41096	[],	[],	hypothetical protein [Spirochaetales bacterium]	100	0	0	0	0	0	0	0	0	0	0	0	0	0	0	0	0	0	2	3	0		0	0	0	0	0	0	0	0	0	0	0
MAG-1	MAG-1	illumina_67BDG0_SAM0_2	K03465	2.1.1.148	Unknown	UNKNOWN_KINGDOM							illumina_C_3032	Thy1,	PF02511.16,	FAD-dependent thymidylate synthase [Spirochaetales bacterium]	100	0	0	0	0	0	0	0	0	0	0	0	0	0	0	0	0	1	2	0	1		0	0	0	0	0	0	0	0	0	0	0
MAG-1	MAG-1	illumina_T3C31M_21RC_2			Bacteria	UNKNOWN_KINGDOM	Spirochaetes	unknown	unknown	unknown	unknown	Spirochaetes bacterium ADurb.Bin315	illumina_C_73292	[],	[],	hypothetical protein BWY50_01589 [Spirochaetes bacterium ADurb.Bin315]	74.4	0	1	0	0	0	0	0	0	0	0	0	0	0	0	0	0	0	3	1	1		0	0.00484919	0	0	0	0	0	0	0	0	0
MAG-1	MAG-1	illumina_TQCVXB_5F3A_3	K01872	6.1.1.7	Bacteria	UNKNOWN_KINGDOM	Spirochaetes	uc_Spirochaetes	uc_Spirochaetes	uc_Spirochaetes	uc_Spirochaetes	uc_Spirochaetes	illumina_C_52233	tRNA-synt_2c,	PF01411.20,	alanine--tRNA ligase [Spirochaetales bacterium]	100	0	0	0	0	0	0	0	0	0	0	0	0	0	0	0	1	0	0	0	1		0	0	0	0	0	0	0	0	0	0	0
MAG-1	MAG-1	illumina_71QC6M_C52D_1	K01875	6.1.1.11	Bacteria	UNKNOWN_KINGDOM	Spirochaetes	unknown	unknown	unknown	unknown	Spirochaetes bacterium ADurb.Bin315	illumina_C_39780	Seryl_tRNA_N,tRNA-synt_2b,	PF02403.23,PF00587.26,	Serine--tRNA ligase [Spirochaetes bacterium ADurb.Bin315]	99.7	0	0	0	0	0	0	0	0	1	1	0	0	0	0	1	1	0	0	0	0		0	0	0	0	0	0	0	0	0.00408197	0.00307342	0
MAG-1	MAG-1	illumina_5632R2_SAM0_5	K00705	2.4.1.25	Bacteria	UNKNOWN_KINGDOM	Spirochaetes	uc_Spirochaetes	uc_Spirochaetes	uc_Spirochaetes	uc_Spirochaetes	uc_Spirochaetes	illumina_C_3032	Glyco_hydro_77,	PF02446.18,	4-alpha-glucanotransferase [Sphaerochaeta sp.]	100	0	0	0	0	0	0	0	0	0	0	0	0	0	0	0	0	1	0	0	0		0	0	0	0	0	0	0	0	0	0	0
MAG-1	MAG-1	illumina_0G28MA_46WK_3	K02010	3.6.3.30	Bacteria	UNKNOWN_KINGDOM	Spirochaetes	Spirochaetia	Spirochaetales	Spirochaetaceae	Sphaerochaeta	Sphaerochaeta sp.	illumina_C_33378	ABC_tran,	PF00005.28,	ABC transporter ATP-binding protein [Spirochaetales bacterium]	100	0	0	0	0	0	0	1	0	0	0	0	0	0	0	0	0	0	0	0	0		0	0	0	0	0	0	0.00437216	0	0	0	0
MAG-1	MAG-1	illumina_EHRV35_WG7N_3			Bacteria	UNKNOWN_KINGDOM	Spirochaetes	unknown	unknown	unknown	unknown	Spirochaetes bacterium ADurb.Bin315	illumina_C_22929	TctC,	PF03401.15,	Tripartite tricarboxylate transporter family receptor [Spirochaetes bacterium ADurb.Bin315]	99.7	0	0	0	0	0	0	0	0	0	0	0	0	0	0	0	0	0	2	4	4		0	0	0	0	0	0	0	0	0	0	0
MAG-1	MAG-1	illumina_FYGQX7_YASD_1			Bacteria	UNKNOWN_KINGDOM	Spirochaetes	unknown	unknown	unknown	unknown	Spirochaetes bacterium ADurb.Bin315	illumina_C_88633	PAS_4,GGDEF,	PF08448.11,PF00990.22,	putative diguanylate cyclase YegE [Spirochaetes bacterium ADurb.Bin315]	91.6	0	0	0	0	0	0	0	0	0	0	0	0	0	0	0	0	0	2	1	0		0	0	0	0	0	0	0	0	0	0	0
MAG-1	MAG-1	illumina_6VY21A_MKVW_3	K01258	3.4.11.4	Unknown	UNKNOWN_KINGDOM							illumina_C_71800	Peptidase_M20,M20_dimer,	PF01546.29,PF07687.15,	peptidase T [Spirochaetales bacterium]	100	0	0	0	0	1	1	0	1	0	1	0	0	1	1	1	0	0	0	0	0		0	0	0	0	0.00363848	0.00451121	0	0.00330164	0	0.00307342	0
MAG-1	MAG-1	illumina_2QF84X_S9PZ_7			Bacteria	UNKNOWN_KINGDOM	Spirochaetes	unknown	unknown	unknown	unknown	Spirochaetes bacterium ADurb.Bin315	illumina_C_41096	[],	[],	hypothetical protein BWY50_01550 [Spirochaetes bacterium ADurb.Bin315]	98.9	0	0	0	0	0	0	0	0	0	0	0	0	0	0	0	0	0	1	1	0		0	0	0	0	0	0	0	0	0	0	0
MAG-1	MAG-1	illumina_803PQZ_YJS2_2	K02945		Bacteria	UNKNOWN_KINGDOM	Spirochaetes	Spirochaetia	Spirochaetales	Spirochaetaceae	Sphaerochaeta	uc_Sphaerochaeta	illumina_C_53194	S1,S1,S1,S1,S1,	PF00575.24,PF00575.24,PF00575.24,PF00575.24,PF00575.24,	S1 RNA-binding domain-containing protein [Spirochaetales bacterium]	99.5	0	0	0	0	0	0	0	0	0	0	0	0	0	0	0	0	0	1	1	0		0	0	0	0	0	0	0	0	0	0	0
MAG-1	MAG-1	illumina_619979_D7CG_2	K10117		Bacteria	UNKNOWN_KINGDOM	Spirochaetes	Spirochaetia	Spirochaetales	Spirochaetaceae	Sphaerochaeta	Sphaerochaeta sp.	illumina_C_17209	SBP_bac_1,	PF01547.26,	extracellular solute-binding protein, partial [Sphaerochaeta sp.]	100	0	0	0	0	0	0	0	0	0	0	0	0	0	0	0	0	0	5	5	3		0	0	0	0	0	0	0	0	0	0	0
MAG-1	MAG-1	illumina_YCEBDP_EJ5A_2			Bacteria	UNKNOWN_KINGDOM	Spirochaetes	unknown	unknown	unknown	unknown	Spirochaetes bacterium ADurb.Bin315	illumina_C_100624	ADH_N,ADH_zinc_N,	PF08240.13,PF00107.27,	D-arabitol-phosphate dehydrogenase [Spirochaetes bacterium ADurb.Bin315]	100	0	0	0	1	1	0	1	0	0	0	0	0	0	0	0	0	0	0	0	0		0	0	0	0.00569346	0.00363848	0	0.00437216	0	0	0	0
MAG-1	MAG-1	illumina_SKGH18_RFYS_4			Unknown	UNKNOWN_KINGDOM							illumina_C_49109	[],	[],	No hit found		0	0	0	0	0	0	0	0	1	0	0	0	0	0	0	0	0	0	0	0		0	0	0	0	0	0	0	0	0.00408197	0	0
MAG-1	MAG-1	illumina_FXH1DN_9EG1_2	K01843	5.4.3.2	Unknown	UNKNOWN_KINGDOM							illumina_C_76273	Radical_SAM,	PF04055.22,	KamA family radical SAM protein [Spirochaetales bacterium]	99.4	0	0	0	0	1	0	0	1	1	1	0	1	1	1	2	0	0	1	0	0		0	0	0	0	0.00363848	0	0	0.00330164	0.00408197	0.00307342	0
MAG-1	MAG-1	illumina_YT3YYX_9EG1_1			Unknown	UNKNOWN_KINGDOM							illumina_C_76273	MFS_1,	PF07690.17,	SLC45 family MFS transporter [Spirochaetales bacterium]	98.6	0	0	0	0	0	0	0	0	0	0	0	0	0	0	0	0	0	0	0	1		0	0	0	0	0	0	0	0	0	0	0
MAG-1	MAG-1	illumina_XMQA09_S9PZ_1	K12297	2.1.1.173, 2.1.1.264	Unknown	UNKNOWN_KINGDOM							illumina_C_41096	UPF0020,Methyltrans_SAM,	PF01170.19,PF10672.10,	bifunctional 23S rRNA (guanine(2069)-N(7))-methyltransferase RlmK/23S rRNA (guanine(2445)-N(2))-methyltransferase RlmL [Spirochaetales bacterium]	100	0	0	0	0	0	0	0	0	0	0	1	0	0	0	0	0	0	0	0	0		0	0	0	0	0	0	0	0	0	0	0.00347307
MAG-1	MAG-1	illumina_MR1QYW_01GZ_2			Bacteria	UNKNOWN_KINGDOM	Spirochaetes	uc_Spirochaetes	uc_Spirochaetes	uc_Spirochaetes	uc_Spirochaetes	uc_Spirochaetes	illumina_C_85050	[],	[],	hypothetical protein BWY50_00840 [Spirochaetes bacterium ADurb.Bin315]	99.9	0	0	1	0	0	0	0	0	0	0	0	0	0	0	0	0	0	0	0	0		0	0	0.00503804	0	0	0	0	0	0	0	0
MAG-1	MAG-1	illumina_R52JNN_NQ3H_3			Bacteria	UNKNOWN_KINGDOM	Spirochaetes	uc_Spirochaetes	uc_Spirochaetes	uc_Spirochaetes	uc_Spirochaetes	uc_Spirochaetes	illumina_C_68134	Alpha-amylase,	PF00128.25,	alpha-amylase [Sphaerochaeta sp.]	99.1	0	0	0	0	0	0	0	1	1	0	0	0	1	0	0	0	0	0	0	0		0	0	0	0	0	0	0	0.00330164	0.00408197	0	0
MAG-1	MAG-1	illumina_J9JMFG_45TK_2	K01744	4.3.1.1	Bacteria	UNKNOWN_KINGDOM	Spirochaetes	Spirochaetia	Spirochaetales	Spirochaetaceae	Sphaerochaeta	Sphaerochaeta sp.	illumina_C_61699	Lyase_1,FumaraseC_C,	PF00206.21,PF10415.10,	aspartate ammonia-lyase [Sphaerochaeta sp.]	99.6	0	0	0	0	0	0	0	0	0	0	0	0	0	0	0	0	0	2	1	0		0	0	0	0	0	0	0	0	0	0	0
MAG-1	MAG-1	illumina_2YK6NQ_JND0_5	K03550	3.6.4.12	Unknown	UNKNOWN_KINGDOM							illumina_C_62664	RuvA_N,HHH_5,	PF01330.22,PF14520.7,	Holliday junction branch migration protein RuvA [Spirochaetales bacterium]	100	1	1	1	0	0	0	0	0	0	0	0	0	0	0	0	0	0	0	0	0		0.00520102	0.00484919	0.00503804	0	0	0	0	0	0	0	0
MAG-1	MAG-1	illumina_NC585F_RMK5_3	K15580		Bacteria	UNKNOWN_KINGDOM	Spirochaetes	unknown	unknown	unknown	unknown	Spirochaetes bacterium ADurb.Bin315	illumina_C_14376	SBP_bac_5,	PF00496.23,	peptide ABC transporter substrate-binding protein [Spirochaetales bacterium]	98.9	0	0	0	0	0	0	0	0	0	0	0	0	0	0	0	0	0	8	12	13		0	0	0	0	0	0	0	0	0	0	0
MAG-1	MAG-1	illumina_W3XBRY_H59M_3	K03969		Bacteria	UNKNOWN_KINGDOM	Spirochaetes	Spirochaetia	Spirochaetales	Spirochaetaceae	Sphaerochaeta	Sphaerochaeta sp.	illumina_C_23037	PspA_IM30,	PF04012.13,	phage shock protein A [Sphaerochaeta sp.]	99.6	0	0	0	0	0	0	0	0	0	0	0	0	0	0	0	0	0	2	1	1		0	0	0	0	0	0	0	0	0	0	0
MAG-1	MAG-1	illumina_D4ZRB5_GWGK_2			Bacteria	UNKNOWN_KINGDOM	Spirochaetes	Spirochaetia	Spirochaetales	Spirochaetaceae	Sphaerochaeta	Sphaerochaeta sp.	illumina_C_93145	Lactamase_B,	PF00753.28,	MBL fold metallo-hydrolase [Sphaerochaeta sp.]	100	0	1	0	0	0	0	0	0	0	0	0	0	0	0	0	0	0	0	0	0		0	0.00484919	0	0	0	0	0	0	0	0	0
MAG-1	MAG-1	illumina_G7TDDH_63F0_1			Bacteria	UNKNOWN_KINGDOM	Spirochaetes	uc_Spirochaetes	uc_Spirochaetes	uc_Spirochaetes	uc_Spirochaetes	uc_Spirochaetes	illumina_C_26947	Peripla_BP_3,HisKA_3,HATPase_c,	PF13377.7,PF07730.14,PF02518.27,	substrate-binding domain-containing protein [Spirochaetales bacterium]	99.5	0	0	0	0	0	1	0	0	1	0	0	0	0	0	0	0	0	0	0	0		0	0	0	0	0	0.00451121	0	0	0.00408197	0	0
MAG-1	MAG-1	illumina_SHHDB2_BYNV_2			Bacteria	UNKNOWN_KINGDOM	Spirochaetes	Spirochaetia	Spirochaetales	Spirochaetaceae	Sphaerochaeta	Sphaerochaeta sp.	illumina_C_2948	AbiEii,	PF08843.12,	nucleotidyl transferase AbiEii/AbiGii toxin family protein [Sphaerochaeta sp.]	100	0	0	0	0	0	0	0	0	1	1	0	0	0	0	0	0	0	0	0	0		0	0	0	0	0	0	0	0	0.00408197	0.00307342	0
MAG-1	MAG-1	illumina_10E1Y2_26PR_3	K03531		Unknown	UNKNOWN_KINGDOM							illumina_C_248	Tubulin,FtsZ_C,	PF00091.26,PF12327.9,	cell division protein FtsZ [Spirochaetales bacterium]	100	0	0	0	0	0	0	0	0	0	0	0	0	0	0	0	0	0	0	1	0		0	0	0	0	0	0	0	0	0	0	0
MAG-1	MAG-1	illumina_X499J9_SAM0_6	K07736		Unknown	UNKNOWN_KINGDOM							illumina_C_3032	CarD_CdnL_TRCF,	PF02559.17,	CarD family transcriptional regulator [Spirochaetales bacterium]	100	0	0	0	0	1	0	0	0	0	0	0	0	0	0	0	0	0	0	0	0		0	0	0	0	0.00363848	0	0	0	0	0	0
MAG-1	MAG-1	illumina_ZGBRWV_SAM0_7	K00991	2.7.7.60	Bacteria	UNKNOWN_KINGDOM	Spirochaetes	unknown	unknown	unknown	unknown	Spirochaetes bacterium ADurb.Bin315	illumina_C_3032	IspD,	PF01128.20,	2-C-methyl-D-erythritol 4-phosphate cytidylyltransferase [Spirochaetes bacterium ADurb.Bin315]	99.3	0	0	0	0	1	0	0	0	0	0	0	0	0	0	0	0	0	0	0	0		0	0	0	0	0.00363848	0	0	0	0	0	0
MAG-1	MAG-1	illumina_FW8S9M_S9PZ_2			Unknown	UNKNOWN_KINGDOM							illumina_C_41096	[],	[],	hypothetical protein [Spirochaetales bacterium]	98.5	0	0	0	0	0	0	0	0	0	0	0	0	0	0	0	0	0	1	0	0		0	0	0	0	0	0	0	0	0	0	0
MAG-1	MAG-1	illumina_ZEPQCZ_26PR_4	K03590		Unknown	UNKNOWN_KINGDOM							illumina_C_248	SHS2_FTSA,FtsA,	PF02491.21,PF14450.7,	cell division protein FtsA [Spirochaetales bacterium]	100	2	1	0	1	0	0	0	1	0	1	1	0	1	0	0	0	0	0	0	0		0.010402	0.00484919	0	0.00569346	0	0	0	0.00330164	0	0.00307342	0.00347307
MAG-1	MAG-1	illumina_130GBE_X959_2	K03074		Bacteria	UNKNOWN_KINGDOM	Spirochaetes	Spirochaetia	Spirochaetales	Spirochaetaceae	Sphaerochaeta	Sphaerochaeta sp.	illumina_C_29220	SecD_SecF,	PF02355.17,	protein translocase subunit SecF [Sphaerochaeta sp.]	95.5	0	0	1	0	1	0	0	0	0	0	0	0	0	0	0	0	0	0	0	0		0	0	0.00503804	0	0.00363848	0	0	0	0	0	0
MAG-1	MAG-1	illumina_V9RJP1_EJ5A_4	K02529		Bacteria	UNKNOWN_KINGDOM	Spirochaetes	Spirochaetia	Spirochaetales	Spirochaetaceae	Sphaerochaeta	Sphaerochaeta sp.	illumina_C_100624	Peripla_BP_3,	PF13377.7,	helix-turn-helix domain-containing protein [Sphaerochaeta sp.]	100	0	0	0	0	0	0	0	1	0	0	0	0	1	0	0	0	0	0	0	0		0	0	0	0	0	0	0	0.00330164	0	0	0
MAG-1	MAG-1	illumina_X22DAB_CYDM_4	K02072		Unknown	UNKNOWN_KINGDOM							illumina_C_18426	BPD_transp_1,	PF00528.23,	ABC transporter permease [Spirochaetales bacterium]	100	0	0	0	0	0	0	1	0	0	0	0	0	0	0	0	0	0	0	0	0		0	0	0	0	0	0	0.00437216	0	0	0	0
MAG-1	MAG-1	illumina_2M4ZGB_5697_2	K06180	5.4.99.23	Unknown	UNKNOWN_KINGDOM							illumina_C_104870	PseudoU_synth_2,	PF00849.23,	RluA family pseudouridine synthase [Spirochaetales bacterium]	98.3	1	0	0	0	1	0	0	0	0	0	0	0	0	0	0	0	0	0	0	0		0.00520102	0	0	0	0.00363848	0	0	0	0	0	0
MAG-1	MAG-1	illumina_AN35ZT_ZWYN_1	K12410		Bacteria	UNKNOWN_KINGDOM	Spirochaetes	unknown	unknown	unknown	unknown	Spirochaetes bacterium ADurb.Bin315	illumina_C_38279	SIR2,	PF02146.18,	NAD-dependent protein deacetylase [Spirochaetes bacterium ADurb.Bin315]	98.9	0	0	0	0	0	0	0	1	0	0	0	0	1	0	0	0	0	0	0	0		0	0	0	0	0	0	0	0.00330164	0	0	0
MAG-1	MAG-1	illumina_WJH8AW_SJPJ_2	K01928	6.3.2.13	Bacteria	UNKNOWN_KINGDOM	Spirochaetes	unknown	unknown	unknown	unknown	Spirochaetes bacterium ADurb.Bin315	illumina_C_62618	Mur_ligase_M,Mur_ligase_C,	PF08245.13,PF02875.22,	UDP-N-acetylmuramoyl-L-alanyl-D-glutamate--LD-lysine ligase [Spirochaetes bacterium ADurb.Bin315]	94.4	0	0	0	0	0	0	0	0	0	0	0	0	0	0	0	0	0	0	1	0		0	0	0	0	0	0	0	0	0	0	0
MAG-1	MAG-1	illumina_KDQP2K_69GP_1	K02355		Bacteria	UNKNOWN_KINGDOM	Spirochaetes	Spirochaetia	Spirochaetales	Spirochaetaceae	Sphaerochaeta	uc_Sphaerochaeta	illumina_C_72017	GTP_EFTU,GTP_EFTU_D2,EFG_III,EFG_IV,	PF00009.28,PF03144.26,PF14492.7,PF03764.19,	elongation factor G [Sphaerochaeta sp.]	99.8	0	0	0	1	0	0	0	0	0	0	0	0	0	0	0	0	0	0	0	0		0	0	0	0.00569346	0	0	0	0	0	0	0
MAG-1	MAG-1	illumina_78FX3Z_BYNV_4			Unknown	UNKNOWN_KINGDOM							illumina_C_2948	Methyltransf_11,	PF08241.13,	class I SAM-dependent methyltransferase [Spirochaetales bacterium]	100	0	0	0	0	0	0	0	1	0	0	0	0	1	0	0	0	0	0	0	0		0	0	0	0	0	0	0	0.00330164	0	0	0
MAG-1	MAG-1	illumina_650AFE_N9VH_2			Bacteria	UNKNOWN_KINGDOM	Spirochaetes	uc_Spirochaetes	uc_Spirochaetes	uc_Spirochaetes	uc_Spirochaetes	uc_Spirochaetes	illumina_C_42457	AAA_19,	PF13245.7,	hypothetical protein EWM48_00785 [Sphaerochaeta sp.]	99.6	0	0	0	0	0	0	0	0	0	0	0	0	0	0	0	0	0	0	1	0		0	0	0	0	0	0	0	0	0	0	0
MAG-1	MAG-1	illumina_8V0MMW_1CGT_2	K02051		Bacteria	UNKNOWN_KINGDOM	Spirochaetes	Spirochaetia	Spirochaetales	Spirochaetaceae	Sphaerochaeta	Sphaerochaeta sp.	illumina_C_58097	NMT1_2,	PF13379.7,	hypothetical protein EWM48_03180 [Sphaerochaeta sp.]	100	0	0	0	0	0	1	0	0	0	0	0	0	0	0	0	0	0	2	1	0		0	0	0	0	0	0.00451121	0	0	0	0	0
MAG-1	MAG-1	illumina_GE3GHR_F3SD_6	K03798		Unknown	UNKNOWN_KINGDOM							illumina_C_87170	AAA,AAA_lid_3,Peptidase_M41,	PF00004.30,PF17862.2,PF01434.19,	ATP-dependent zinc metalloprotease FtsH [Spirochaetales bacterium]	98	0	0	1	1	1	0	0	1	0	1	0	1	1	1	1	1	0	1	0	0		0	0	0.00503804	0.00569346	0.00363848	0	0	0.00330164	0	0.00307342	0
MAG-1	MAG-1	illumina_08NDMB_6F65_1	K03723		Bacteria	UNKNOWN_KINGDOM	Spirochaetes	uc_Spirochaetes	uc_Spirochaetes	uc_Spirochaetes	uc_Spirochaetes	uc_Spirochaetes	illumina_C_40799	UvrB_inter,CarD_CdnL_TRCF,DEAD,Helicase_C,TRCF,	PF17757.2,PF02559.17,PF00270.30,PF00271.32,PF03461.16,	transcription-repair coupling factor [Sphaerochaeta sp.]	99.8	0	1	0	0	0	0	0	0	0	0	0	0	0	0	0	0	0	0	0	0		0	0.00484919	0	0	0	0	0	0	0	0	0
MAG-1	MAG-1	illumina_KJ7JJY_V4NW_1			Bacteria	UNKNOWN_KINGDOM	Spirochaetes	uc_Spirochaetes	uc_Spirochaetes	uc_Spirochaetes	uc_Spirochaetes	uc_Spirochaetes	illumina_C_47566	DAHP_snth_FXD,DAHP_synth_1,PDT,	PF18152.2,PF00793.21,PF00800.19,	3-deoxy-7-phosphoheptulonate synthase [Sphaerochaeta sp.]	99.8	0	1	0	0	0	0	0	0	0	0	0	0	0	0	0	0	0	0	0	0		0	0.00484919	0	0	0	0	0	0	0	0	0
MAG-1	MAG-1	illumina_1Y5JQA_ET49_5	K00757	2.4.2.3	Bacteria	UNKNOWN_KINGDOM	Spirochaetes	Spirochaetia	Spirochaetales	Spirochaetaceae	Sphaerochaeta	Sphaerochaeta sp.	illumina_C_71121	PNP_UDP_1,	PF01048.21,	uridine phosphorylase [Sphaerochaeta sp.]	100	0	0	1	0	0	0	0	0	0	0	0	0	0	0	0	0	0	0	0	0		0	0	0.00503804	0	0	0	0	0	0	0	0
MAG-1	MAG-1	illumina_0PHGZ1_F3SD_7			Bacteria	UNKNOWN_KINGDOM	Spirochaetes	Spirochaetia	Spirochaetales	Spirochaetaceae	Sphaerochaeta	Sphaerochaeta halotolerans	illumina_C_87170	DDE_Tnp_1,	PF01609.22,	transposase [Sphaerochaeta halotolerans]	68.8	1	1	0	0	0	0	0	0	0	0	0	0	0	0	1	0	0	0	0	0		0.00520102	0.00484919	0	0	0	0	0	0	0	0	0
MAG-1	MAG-1	illumina_A88GSQ_EDEZ_1	K10441	3.6.3.17	Bacteria	UNKNOWN_KINGDOM	Spirochaetes	unknown	unknown	unknown	unknown	Spirochaetes bacterium ADurb.Bin315	illumina_C_93819	ABC_tran,	PF00005.28,	Galactose/methyl galactoside import ATP-binding protein MglA [Spirochaetes bacterium ADurb.Bin315]	99.6	0	0	0	0	0	1	0	0	0	0	0	0	0	0	0	0	0	0	0	0		0	0	0	0	0	0.00451121	0	0	0	0	0
MAG-1	MAG-1	illumina_69HBN0_ZQ7V_1	K02025		Unknown	UNKNOWN_KINGDOM							illumina_C_104976	BPD_transp_1,	PF00528.23,	sugar ABC transporter permease [Spirochaetales bacterium]	100	0	0	0	0	0	0	0	0	0	0	0	0	0	0	0	0	1	0	0	0		0	0	0	0	0	0	0	0	0	0	0
MAG-1	MAG-1	illumina_4FWZ4J_XWFS_1	K02469	5.99.1.3	Bacteria	UNKNOWN_KINGDOM	Spirochaetes	uc_Spirochaetes	uc_Spirochaetes	uc_Spirochaetes	uc_Spirochaetes	uc_Spirochaetes	illumina_C_54299	DNA_topoisoIV,DNA_gyraseA_C,DNA_gyraseA_C,DNA_gyraseA_C,DNA_gyraseA_C,DNA_gyraseA_C,DNA_gyraseA_C,	PF00521.21,PF03989.14,PF03989.14,PF03989.14,PF03989.14,PF03989.14,PF03989.14,	DNA topoisomerase (ATP-hydrolyzing) subunit A [Sphaerochaeta sp.]	100	0	0	0	0	0	0	0	0	0	1	0	0	0	1	0	0	0	0	0	0		0	0	0	0	0	0	0	0	0	0.00307342	0
MAG-1	MAG-1	illumina_57JPDX_M0F0_5			Bacteria	UNKNOWN_KINGDOM	Spirochaetes	unknown	unknown	unknown	unknown	Spirochaetes bacterium ADurb.Bin315	illumina_C_102601	[],	[],	hypothetical protein BWY50_01357 [Spirochaetes bacterium ADurb.Bin315]	96.6	0	0	0	0	0	0	0	0	0	0	0	0	0	0	0	0	0	1	0	0		0	0	0	0	0	0	0	0	0	0	0
MAG-1	MAG-1	illumina_JYZ1XX_01GZ_3	K01066		Bacteria	UNKNOWN_KINGDOM	Spirochaetes	unknown	unknown	unknown	unknown	Spirochaetes bacterium ADurb.Bin315	illumina_C_85050	Abhydrolase_3,	PF07859.14,	Carboxylesterase NlhH [Spirochaetes bacterium ADurb.Bin315]	100	0	0	0	0	0	0	0	0	0	0	0	0	0	0	0	1	0	0	0	0		0	0	0	0	0	0	0	0	0	0	0
MAG-10	Bacteroidales (MAG10)	illumina_CWXQ73_QAFC_103			Unknown	UNKNOWN_KINGDOM							illumina_C_17729	NLPC_P60,LysM,	PF00877.20,PF01476.21,	LysM peptidoglycan-binding domain-containing protein [Bacteroidales bacterium]	100	0	0	1	0	0	0	0	0	0	0	0	0	0	0	0	0	0	0	0	0		0	0	0.00503804	0	0	0	0	0	0	0	0
MAG-10	Bacteroidales (MAG10)	illumina_0YET66_2BP6_2	K01006	2.7.9.1	Unknown	UNKNOWN_KINGDOM							illumina_C_50003	PPDK_N,PEP-utilizers,PEP-utilizers_C,	PF01326.20,PF00391.24,PF02896.19,	pyruvate, phosphate dikinase [Bacteroidales bacterium]	99.8	1	1	5	4	17	12	4	4	3	0	0	0	4	3	0	0	0	11	10	7		0.00520102	0.00484919	0.0251902	0.0227739	0.0618542	0.0541345	0.0174886	0.0132066	0.0122459	0	0
MAG-10	Bacteroidales (MAG10)	illumina_Z5PKX9_D964_82	K03801	2.3.1.181	Unknown	UNKNOWN_KINGDOM							illumina_C_70808	BPL_LplA_LipB,	PF03099.20,	lipoyl(octanoyl) transferase LipB [Bacteroidales bacterium]	100	0	1	0	0	0	0	0	0	0	0	0	0	0	0	0	0	0	0	0	0		0	0.00484919	0	0	0	0	0	0	0	0	0
MAG-10	Bacteroidales (MAG10)	illumina_YYFR3Q_VPNV_48			Unknown	UNKNOWN_KINGDOM							illumina_C_41591	[],	[],	hypothetical protein [Bacteroidales bacterium]	100	0	0	0	0	0	0	0	0	0	0	0	0	0	0	0	1	0	0	0	0		0	0	0	0	0	0	0	0	0	0	0
MAG-10	Bacteroidales (MAG10)	illumina_NYVY7P_X3Q1_2	K00571	2.1.1.72	Bacteria	UNKNOWN_KINGDOM	Bacteroidetes	Chitinophagia	Chitinophagales	Chitinophagaceae	Hydrotalea	Hydrotalea sandarakina	illumina_C_94110	N6_N4_Mtase,	PF01555.19,	site-specific DNA-methyltransferase [Hydrotalea sandarakina]	94.4	0	0	0	1	0	0	0	0	0	0	0	0	0	0	0	0	0	0	0	0		0	0	0	0.00569346	0	0	0	0	0	0	0
MAG-10	Bacteroidales (MAG10)	illumina_YM70QB_KBQ5_6			Bacteria	UNKNOWN_KINGDOM	Bacteroidetes	unknown	unknown	unknown	unknown	Bacteroidetes bacterium HGW-Bacteroidetes-19	illumina_C_28294	TamB,	PF04357.14,	hypothetical protein [Bacteroidales bacterium]	99.9	0	0	0	0	0	0	1	0	0	0	0	0	0	0	0	0	0	0	0	0		0	0	0	0	0	0	0.00437216	0	0	0	0
MAG-10	Bacteroidales (MAG10)	illumina_HP44E3_NC04_21	K03584		Unknown	UNKNOWN_KINGDOM							illumina_C_60562	RecO_N,	PF11967.9,	DNA repair protein RecO [Bacteroidales bacterium]	100	0	0	0	0	1	0	0	0	0	0	0	0	0	0	0	0	0	0	0	0		0	0	0	0	0.00363848	0	0	0	0	0	0
MAG-10	Bacteroidales (MAG10)	illumina_DWMP3M_CQC1_10			Unknown	UNKNOWN_KINGDOM							illumina_C_27047	DUF4197,	PF13852.7,	DUF4197 domain-containing protein [Bacteroidales bacterium]	100	0	0	0	0	0	0	0	0	1	0	0	0	0	0	1	0	0	0	0	0		0	0	0	0	0	0	0	0	0.00408197	0	0
MAG-10	Bacteroidales (MAG10)	illumina_XX77CY_NY5H_2	K21071	2.7.1.11, 2.7.1.90	Unknown	UNKNOWN_KINGDOM							illumina_C_103850	PFK,	PF00365.21,	ATP-dependent 6-phosphofructokinase [Bacteroidales bacterium]	100	1	1	0	0	0	0	0	0	0	0	0	0	0	0	0	0	0	1	1	0		0.00520102	0.00484919	0	0	0	0	0	0	0	0	0
MAG-10	Bacteroidales (MAG10)	illumina_VS18XD_KZAY_10	K03654	3.6.4.12	Bacteria	UNKNOWN_KINGDOM	Bacteroidetes	unknown	unknown	unknown	unknown	Bacteroidetes bacterium HGW-Bacteroidetes-19	illumina_C_45707	DEAD,Helicase_C,RecQ_Zn_bind,RQC,HRDC,	PF00270.30,PF00271.32,PF16124.6,PF09382.11,PF00570.24,	DNA helicase RecQ [Bacteroidales bacterium]	100	0	0	0	0	1	0	0	0	0	0	0	0	0	0	0	0	0	0	0	0		0	0	0	0	0.00363848	0	0	0	0	0	0
MAG-10	Bacteroidales (MAG10)	illumina_4RRSCQ_JVHH_82	K16153	2.4.1.1, 2.4.1.11	Bacteria	UNKNOWN_KINGDOM	Bacteroidetes	uc_Bacteroidetes	uc_Bacteroidetes	uc_Bacteroidetes	uc_Bacteroidetes	uc_Bacteroidetes	illumina_C_60546	Glycogen_syn,Glycogen_syn,DUF3417,Phosphorylase,Phosphorylase,	PF05693.14,PF05693.14,PF11897.9,PF00343.21,PF00343.21,	alpha-glucan family phosphorylase [Bacteroidales bacterium]	99.9	0	0	0	0	0	0	0	1	0	0	0	0	1	0	0	0	0	0	0	0		0	0	0	0	0	0	0	0.00330164	0	0	0
MAG-10	Bacteroidales (MAG10)	illumina_2WVJP0_Y9RX_2	K04078		Unknown	UNKNOWN_KINGDOM							illumina_C_82876	Cpn10,	PF00166.22,	co-chaperone GroES [Bacteroidales bacterium]	100	0	0	1	1	4	3	3	2	1	0	0	0	2	4	3	0	0	5	4	3		0	0	0.00503804	0.00569346	0.0145539	0.0135336	0.0131165	0.00660328	0.00408197	0	0
MAG-10	Bacteroidales (MAG10)	illumina_RNT57F_7KFJ_2			Unknown	UNKNOWN_KINGDOM							illumina_C_35178	[],	[],	hypothetical protein [Bacteroidales bacterium]	100	0	0	0	0	0	0	0	0	0	0	0	0	0	0	0	0	0	0	1	0		0	0	0	0	0	0	0	0	0	0	0
MAG-10	Bacteroidales (MAG10)	illumina_8H428Y_2BP6_20			Unknown	UNKNOWN_KINGDOM							illumina_C_50003	ALGX,	PF16822.6,	hypothetical protein [Bacteroidales bacterium]	99.8	0	1	0	0	0	0	0	0	0	0	0	0	0	0	0	0	0	0	0	0		0	0.00484919	0	0	0	0	0	0	0	0	0
MAG-10	Bacteroidales (MAG10)	illumina_DP5SB9_GW14_19	K00058	1.1.1.399, 1.1.1.95	Unknown	UNKNOWN_KINGDOM							illumina_C_104335	2-Hacid_dh,2-Hacid_dh_C,	PF00389.31,PF02826.20,	hypothetical protein [Bacteroidales bacterium]	99.7	0	0	0	0	0	0	0	0	0	1	0	0	0	0	0	0	0	0	0	0		0	0	0	0	0	0	0	0	0	0.00307342	0
MAG-10	Bacteroidales (MAG10)	illumina_QE9WWC_4G0T_21			Unknown	UNKNOWN_KINGDOM							illumina_C_70582	DUF1573,	PF07610.12,	DUF1573 domain-containing protein [Bacteroidales bacterium]	100	0	0	1	0	0	0	0	0	0	0	0	0	0	0	0	0	0	1	2	0		0	0	0.00503804	0	0	0	0	0	0	0	0
MAG-10	Bacteroidales (MAG10)	illumina_888THG_M1SW_38			Unknown	UNKNOWN_KINGDOM							illumina_C_96163	[],	[],	hypothetical protein [Bacteroidales bacterium]	100	0	0	0	0	0	0	0	0	1	0	0	0	0	0	0	0	0	0	0	0		0	0	0	0	0	0	0	0	0.00408197	0	0
MAG-10	Bacteroidales (MAG10)	illumina_1SZ2GK_D964_79	K01338	3.4.21.53	Unknown	UNKNOWN_KINGDOM							illumina_C_70808	LON_substr_bdg,AAA,Lon_C,	PF02190.17,PF00004.30,PF05362.14,	endopeptidase La [Bacteroidales bacterium]	100	0	0	0	0	0	1	0	1	1	2	1	1	1	1	1	1	1	1	1	1		0	0	0	0	0	0.00451121	0	0.00330164	0.00408197	0.00614685	0.00347307
MAG-10	Bacteroidales (MAG10)	illumina_MMWPW3_JVHH_8	K00278	1.4.3.16	Unknown	UNKNOWN_KINGDOM							illumina_C_60546	FAD_binding_2,Succ_DH_flav_C,	PF00890.25,PF02910.21,	L-aspartate oxidase [Bacteroidales bacterium]	100	0	0	0	0	0	0	1	0	0	0	0	0	0	0	0	0	0	0	0	0		0	0	0	0	0	0	0.00437216	0	0	0	0
MAG-10	Bacteroidales (MAG10)	illumina_0BVNSX_JA3H_15			Unknown	UNKNOWN_KINGDOM							illumina_C_66389	PmbA_TldD,PmbA_TldD,	PF01523.17,PF01523.17,	hypothetical protein [Bacteroidales bacterium]	100	1	0	0	1	1	0	0	0	0	0	0	0	0	0	0	1	0	0	0	0		0.00520102	0	0	0.00569346	0.00363848	0	0	0	0	0	0
MAG-10	Bacteroidales (MAG10)	illumina_2FY6B6_EZWC_4			Bacteria	UNKNOWN_KINGDOM	Bacteroidetes	unknown	unknown	unknown	unknown	Bacteroidetes bacterium HGW-Bacteroidetes-20	illumina_C_89660	Fer2_4,NADH-G_4Fe-4S_3,Fer4_9,Fe_hyd_lg_C,Fe_hyd_SSU,	PF13510.7,PF10588.10,PF13187.7,PF02906.15,PF02256.18,	2Fe-2S iron-sulfur cluster binding domain-containing protein [Bacteroidales bacterium]	100	2	2	3	3	4	3	1	1	0	0	0	0	1	0	0	0	0	2	1	0		0.010402	0.00969838	0.0151141	0.0170804	0.0145539	0.0135336	0.00437216	0.00330164	0	0	0
MAG-10	Bacteroidales (MAG10)	illumina_47MB55_X3Q1_18	K14415	6.5.1.3	Unknown	UNKNOWN_KINGDOM							illumina_C_94110	RtcB,	PF01139.18,	RtcB family protein [Bacteroidales bacterium]	99.7	0	0	0	0	0	0	0	0	0	0	0	0	0	0	0	0	0	0	1	0		0	0	0	0	0	0	0	0	0	0	0
MAG-10	Bacteroidales (MAG10)	illumina_511TX1_7C0D_24	K03469	3.1.26.4	Unknown	UNKNOWN_KINGDOM							illumina_C_94623	Cauli_VI,	PF01693.17,	ribonuclease H [Bacteroidales bacterium]	100	0	0	0	0	0	0	1	0	0	0	0	0	0	0	0	0	0	0	0	0		0	0	0	0	0	0	0.00437216	0	0	0	0
MAG-10	Bacteroidales (MAG10)	illumina_G3K0M1_7C0D_48	K00919	2.7.1.148	Unknown	UNKNOWN_KINGDOM							illumina_C_94623	GHMP_kinases_N,GHMP_kinases_C,	PF00288.27,PF08544.14,	4-(cytidine 5'-diphospho)-2-C-methyl-D-erythritol kinase [Bacteroidales bacterium]	99.6	0	0	0	0	0	0	0	1	0	0	0	0	1	0	0	0	0	0	0	0		0	0	0	0	0	0	0	0.00330164	0	0	0
MAG-10	Bacteroidales (MAG10)	illumina_ZT598M_QAFC_70			Bacteria	UNKNOWN_KINGDOM	Bacteroidetes	unknown	unknown	unknown	unknown	Bacteroidetes bacterium HGW-Bacteroidetes-19	illumina_C_17729	[],	[],	hypothetical protein [Bacteroidales bacterium]	99.8	1	1	1	1	0	0	0	0	0	0	0	0	0	0	0	0	0	0	0	0		0.00520102	0.00484919	0.00503804	0.00569346	0	0	0	0	0	0	0
MAG-10	Bacteroidales (MAG10)	illumina_9V2AFJ_KZAY_13	K01874	6.1.1.10	Unknown	UNKNOWN_KINGDOM							illumina_C_45707	tRNA-synt_1g,Anticodon_1,tRNA_bind,	PF09334.12,PF08264.14,PF01588.21,	methionine--tRNA ligase [Bacteroidales bacterium]	100	0	0	0	0	0	1	0	0	0	0	0	0	0	0	0	0	0	0	0	0		0	0	0	0	0	0.00451121	0	0	0	0	0
MAG-10	Bacteroidales (MAG10)	illumina_R15RP7_DJFX_26	K02558	6.3.2.45	Unknown	UNKNOWN_KINGDOM							illumina_C_65083	Mur_ligase,Mur_ligase_M,Mur_ligase_C,	PF01225.26,PF08245.13,PF02875.22,	peptidoglycan synthetase [Bacteroidales bacterium]	99.8	0	0	0	0	0	1	0	0	1	0	0	0	0	0	1	0	1	1	0	0		0	0	0	0	0	0.00451121	0	0	0.00408197	0	0
MAG-10	Bacteroidales (MAG10)	illumina_YVT61R_4ETS_20	K01886	6.1.1.18	Unknown	UNKNOWN_KINGDOM							illumina_C_71921	tRNA-synt_1c,tRNA-synt_1c_C,	PF00749.22,PF03950.19,	glutamine--tRNA ligase/YqeY domain fusion protein [Bacteroidales bacterium]	100	0	0	0	0	1	0	0	0	0	0	0	0	0	0	0	0	0	0	0	0		0	0	0	0	0.00363848	0	0	0	0	0	0
MAG-10	Bacteroidales (MAG10)	illumina_7XG6ED_QAFC_99	K03798		Unknown	UNKNOWN_KINGDOM							illumina_C_17729	FtsH_ext,AAA,AAA_lid_3,Peptidase_M41,	PF06480.16,PF00004.30,PF17862.2,PF01434.19,	ATP-dependent zinc metalloprotease FtsH [Bacteroidales bacterium]	99.8	0	0	1	0	0	0	0	1	0	0	0	0	1	0	0	0	0	0	0	0		0	0	0.00503804	0	0	0	0	0.00330164	0	0	0
MAG-10	Bacteroidales (MAG10)	illumina_S6N2EZ_2BP6_15	K00606	2.1.2.11	Unknown	UNKNOWN_KINGDOM							illumina_C_50003	Pantoate_transf,	PF02548.16,	3-methyl-2-oxobutanoate hydroxymethyltransferase [Bacteroidales bacterium]	100	0	0	0	0	0	1	0	0	0	0	0	0	0	0	0	0	0	0	0	0		0	0	0	0	0	0.00451121	0	0	0	0	0
MAG-10	Bacteroidales (MAG10)	illumina_2XHKVT_FNY8_24	K09458	2.3.1.179	Unknown	UNKNOWN_KINGDOM							illumina_C_84664	ketoacyl-synt,Ketoacyl-synt_C,	PF00109.27,PF02801.23,	beta-ketoacyl-ACP synthase II [Bacteroidales bacterium]	100	0	0	0	0	0	0	0	0	0	0	0	0	0	0	0	0	0	0	1	0		0	0	0	0	0	0	0	0	0	0	0
MAG-10	Bacteroidales (MAG10)	illumina_8VNQ37_WHVA_20	K00097	1.1.1.262	Unknown	UNKNOWN_KINGDOM							illumina_C_87653	PdxA,	PF04166.13,	4-hydroxythreonine-4-phosphate dehydrogenase PdxA [Bacteroidales bacterium]	100	0	0	0	0	0	0	0	0	0	0	0	0	0	0	1	0	0	0	0	0		0	0	0	0	0	0	0	0	0	0	0
MAG-10	Bacteroidales (MAG10)	illumina_GA6MEZ_N08Q_7	K09797		Unknown	UNKNOWN_KINGDOM							illumina_C_47507	SIMPL,	PF04402.15,	SIMPL domain-containing protein [Bacteroidales bacterium]	100	1	1	0	1	5	3	1	3	1	0	1	0	3	3	0	0	0	1	4	2		0.00520102	0.00484919	0	0.00569346	0.0181924	0.0135336	0.00437216	0.00990491	0.00408197	0	0.00347307
MAG-10	Bacteroidales (MAG10)	illumina_Z38ZQ8_VPNV_28	K01034	2.8.3.8, 2.8.3.9	Unknown	UNKNOWN_KINGDOM							illumina_C_41591	CoA_trans,	PF01144.24,	CoA transferase subunit A [Bacteroidales bacterium]	100	0	0	1	0	0	1	0	0	0	0	0	0	0	0	0	0	0	0	0	0		0	0	0.00503804	0	0	0.00451121	0	0	0	0	0
MAG-10	Bacteroidales (MAG10)	illumina_WQRWMZ_21D3_37			Unknown	UNKNOWN_KINGDOM							illumina_C_51743	[],	[],	hypothetical protein [Bacteroidales bacterium]	100	0	0	2	0	0	0	0	0	0	0	0	0	0	1	0	0	0	0	0	0		0	0	0.0100761	0	0	0	0	0	0	0	0
MAG-10	Bacteroidales (MAG10)	illumina_G8259R_GW14_44	K00857	2.7.1.21	Unknown	UNKNOWN_KINGDOM							illumina_C_104335	TK,	PF00265.19,	thymidine kinase [Bacteroidales bacterium]	100	0	0	1	0	0	0	0	0	0	0	0	0	0	0	0	0	0	0	0	0		0	0	0.00503804	0	0	0	0	0	0	0	0
MAG-10	Bacteroidales (MAG10)	illumina_K9ATEB_D964_50	K02111	3.6.3.14	Unknown	UNKNOWN_KINGDOM							illumina_C_70808	ATP-synt_ab_N,ATP-synt_ab,ATP-synt_ab_C,	PF02874.24,PF00006.26,PF00306.28,	F0F1 ATP synthase subunit alpha [Bacteroidales bacterium]	100	0	1	3	3	3	3	1	1	1	0	0	0	1	0	0	0	0	2	2	0		0	0.00484919	0.0151141	0.0170804	0.0109154	0.0135336	0.00437216	0.00330164	0.00408197	0	0
MAG-10	Bacteroidales (MAG10)	illumina_EY980G_4ETS_34			Unknown	UNKNOWN_KINGDOM							illumina_C_71921	DUF5106,Thioredoxin_8,	PF17127.5,PF13905.7,	DUF5106 domain-containing protein [Bacteroidales bacterium]	100	0	0	0	0	0	0	0	0	0	0	0	1	0	1	0	0	0	0	0	0		0	0	0	0	0	0	0	0	0	0	0
MAG-10	Bacteroidales (MAG10)	illumina_ZCHASH_1Q6G_1	K04485		Unknown	UNKNOWN_KINGDOM							illumina_C_55296	Rubredoxin_2,AAA_25,ChlI,	PF18073.2,PF13481.7,PF13541.7,	DNA repair protein RadA [Bacteroidales bacterium]	99.8	0	0	0	0	0	0	0	0	0	0	0	0	0	0	0	0	0	0	0	1		0	0	0	0	0	0	0	0	0	0	0
MAG-10	Bacteroidales (MAG10)	illumina_Z5WARP_NC04_20	K01937	6.3.4.2	Unknown	UNKNOWN_KINGDOM							illumina_C_60562	CTP_synth_N,GATase,	PF06418.15,PF00117.29,	CTP synthase [Bacteroidales bacterium]	100	0	0	0	1	0	0	0	0	0	0	0	0	0	0	0	0	0	0	0	0		0	0	0	0.00569346	0	0	0	0	0	0	0
MAG-10	Bacteroidales (MAG10)	illumina_V3Q3NZ_KY0S_10			Unknown	UNKNOWN_KINGDOM							illumina_C_85371	TPR_12,	PF13424.7,	tetratricopeptide repeat protein [Bacteroidales bacterium]	99.8	0	0	0	0	0	0	1	0	0	0	0	0	0	0	0	0	0	0	0	0		0	0	0	0	0	0	0.00437216	0	0	0	0
MAG-10	Bacteroidales (MAG10)	illumina_FPDWZH_7C0D_50	K01591	4.1.1.23	Unknown	UNKNOWN_KINGDOM							illumina_C_94623	OMPdecase,	PF00215.25,	orotidine-5'-phosphate decarboxylase [Bacteroidales bacterium]	100	0	0	0	0	0	1	0	0	0	0	0	0	0	0	0	1	0	1	1	0		0	0	0	0	0	0.00451121	0	0	0	0	0
MAG-10	Bacteroidales (MAG10)	illumina_TYT5HM_21D3_1			Unknown	UNKNOWN_KINGDOM							illumina_C_51743	Peptidase_M20,M20_dimer,	PF01546.29,PF07687.15,	dipeptidase [Bacteroidales bacterium]	100	1	1	1	1	2	2	0	2	0	0	0	0	2	0	0	0	0	2	2	2		0.00520102	0.00484919	0.00503804	0.00569346	0.00727696	0.00902242	0	0.00660328	0	0	0
MAG-10	Bacteroidales (MAG10)	illumina_X1EB61_Y9RX_16	K02847		Unknown	UNKNOWN_KINGDOM							illumina_C_82876	Wzy_C,	PF04932.16,	O-antigen ligase family protein [Bacteroidales bacterium]	100	0	0	0	0	0	0	0	0	1	0	0	0	0	0	0	0	0	0	0	0		0	0	0	0	0	0	0	0	0.00408197	0	0
MAG-10	Bacteroidales (MAG10)	illumina_9R9QGH_QAFC_113			Bacteria	UNKNOWN_KINGDOM	Bacteroidetes	uc_Bacteroidetes	uc_Bacteroidetes	uc_Bacteroidetes	uc_Bacteroidetes	uc_Bacteroidetes	illumina_C_17729	Y_Y_Y,HisKA_3,	PF07495.14,PF07730.14,	hypothetical protein [Bacteroidales bacterium]	100	0	0	0	0	0	0	0	0	0	0	1	0	0	0	0	0	0	0	0	0		0	0	0	0	0	0	0	0	0	0	0.00347307
MAG-10	Bacteroidales (MAG10)	illumina_D1F1Y3_VCDN_7	K01754	4.3.1.19	Unknown	UNKNOWN_KINGDOM							illumina_C_75605	PALP,	PF00291.26,	threonine ammonia-lyase [Bacteroidales bacterium]	100	0	0	0	0	0	0	0	1	0	0	0	0	1	0	0	0	0	0	0	0		0	0	0	0	0	0	0	0.00330164	0	0	0
MAG-10	Bacteroidales (MAG10)	illumina_31V483_QAFC_81	K03046	2.7.7.6	Unknown	UNKNOWN_KINGDOM							illumina_C_17729	RNA_pol_Rpb1_1,RNA_pol_Rpb1_2,RNA_pol_Rpb1_2,RNA_pol_Rpb1_3,RNA_pol_Rpb1_4,RNA_pol_Rpb1_5,	PF04997.13,PF00623.21,PF00623.21,PF04983.19,PF05000.18,PF04998.18,	DNA-directed RNA polymerase subunit beta' [Bacteroidales bacterium]	100	1	0	0	0	2	1	1	1	1	0	1	0	1	1	1	1	1	0	0	1		0.00520102	0	0	0	0.00727696	0.00451121	0.00437216	0.00330164	0.00408197	0	0.00347307
MAG-10	Bacteroidales (MAG10)	illumina_2J2Y9J_DJFX_6	K01972	6.5.1.2	Unknown	UNKNOWN_KINGDOM							illumina_C_65083	DNA_ligase_aden,DNA_ligase_OB,DNA_ligase_ZBD,HHH_2,BRCT,	PF01653.19,PF03120.17,PF03119.17,PF12826.8,PF00533.27,	NAD-dependent DNA ligase LigA [Bacteroidales bacterium]	100	0	0	0	0	0	0	0	0	0	0	0	1	0	0	0	0	0	0	0	0		0	0	0	0	0	0	0	0	0	0	0
MAG-10	Bacteroidales (MAG10)	illumina_K1NKXZ_GQAE_54			Bacteria	UNKNOWN_KINGDOM	Bacteroidetes	unknown	unknown	unknown	unknown	Bacteroidetes bacterium HGW-Bacteroidetes-20	illumina_C_41583	Propeptide_C25,Peptidase_C25,Peptidase_C25_C,Por_Secre_tail,	PF08126.12,PF01364.19,PF03785.15,PF18962.1,	T9SS type A sorting domain-containing protein [Bacteroidales bacterium]	100	0	0	0	0	1	0	0	0	1	0	0	1	0	0	0	0	0	0	0	0		0	0	0	0	0.00363848	0	0	0	0.00408197	0	0
MAG-10	Bacteroidales (MAG10)	illumina_H57V6X_VPNV_54	K03773	5.2.1.8	Unknown	UNKNOWN_KINGDOM							illumina_C_41591	FKBP_N,FKBP_C,	PF01346.19,PF00254.29,	FKBP-type peptidyl-prolyl cis-trans isomerase [Bacteroidales bacterium]	99.6	1	0	1	3	2	3	1	1	2	2	1	0	1	3	2	0	1	4	2	3		0.00520102	0	0.00503804	0.0170804	0.00727696	0.0135336	0.00437216	0.00330164	0.00816393	0.00614685	0.00347307
MAG-10	Bacteroidales (MAG10)	illumina_VD4S5K_JVHH_3	K02967		Unknown	UNKNOWN_KINGDOM							illumina_C_60546	Ribosomal_S2,	PF00318.21,	30S ribosomal protein S2 [Bacteroidales bacterium]	100	0	0	0	0	0	0	0	0	0	1	0	0	0	0	0	0	0	0	0	0		0	0	0	0	0	0	0	0	0	0.00307342	0
MAG-10	Bacteroidales (MAG10)	illumina_4Y89MY_JVHH_5	K02871		Unknown	UNKNOWN_KINGDOM							illumina_C_60546	Ribosomal_L13,	PF00572.19,	50S ribosomal protein L13 [Bacteroidales bacterium]	99.3	0	0	0	0	0	0	0	0	0	0	0	0	0	0	0	0	0	1	0	0		0	0	0	0	0	0	0	0	0	0	0
MAG-10	Bacteroidales (MAG10)	illumina_20J9K8_GW14_10	K03150	4.1.99.19	Unknown	UNKNOWN_KINGDOM							illumina_C_104335	BATS,	PF06968.14,	[FeFe] hydrogenase H-cluster radical SAM maturase HydG [Bacteroidales bacterium]	100	0	0	0	0	2	1	0	0	0	0	0	0	0	0	0	1	1	0	1	0		0	0	0	0	0.00727696	0.00451121	0	0	0	0	0
MAG-10	Bacteroidales (MAG10)	illumina_9CMS8N_XE77_42	K03695		Bacteria	UNKNOWN_KINGDOM	uc_Bacteria	uc_Bacteria	uc_Bacteria	uc_Bacteria	uc_Bacteria	uc_Bacteria	illumina_C_22871	Clp_N,Clp_N,AAA,AAA_lid_9,AAA_2,ClpB_D2-small,	PF02861.21,PF02861.21,PF00004.30,PF17871.2,PF07724.15,PF10431.10,	ATP-dependent chaperone ClpB [Bacteroidales bacterium]	100	1	0	1	0	0	1	1	2	1	1	0	0	2	1	0	0	1	0	0	0		0.00520102	0	0.00503804	0	0	0.00451121	0.00437216	0.00660328	0.00408197	0.00307342	0
MAG-10	Bacteroidales (MAG10)	illumina_68QJY2_VPNV_30	K18013	2.3.1.247	Unknown	UNKNOWN_KINGDOM							illumina_C_41591	BKACE,	PF05853.13,	3-keto-5-aminohexanoate cleavage protein [Bacteroidales bacterium]	100	0	2	3	3	5	4	1	2	1	0	0	0	2	0	0	0	0	2	3	2		0	0.00969838	0.0151141	0.0170804	0.0181924	0.0180448	0.00437216	0.00660328	0.00408197	0	0
MAG-10	Bacteroidales (MAG10)	illumina_Y8XDWG_D8JC_1	K06178	5.4.99.22	Unknown	UNKNOWN_KINGDOM							illumina_C_5498	S4,PseudoU_synth_2,	PF01479.26,PF00849.23,	pseudouridine synthase [Bacteroidales bacterium]	99.2	0	0	0	0	0	0	0	0	0	0	0	0	0	0	1	0	0	0	0	0		0	0	0	0	0	0	0	0	0	0	0
MAG-10	Bacteroidales (MAG10)	illumina_YXY74Q_QAFC_84	K02864		Unknown	UNKNOWN_KINGDOM							illumina_C_17729	Ribosomal_L10,	PF00466.21,	50S ribosomal protein L10 [Bacteroidales bacterium]	100	1	0	0	0	0	0	0	0	0	0	0	0	0	0	1	0	0	0	0	0		0.00520102	0	0	0	0	0	0	0	0	0	0
MAG-10	Bacteroidales (MAG10)	illumina_W71C18_QAFC_60	K03797	3.4.21.102	Unknown	UNKNOWN_KINGDOM							illumina_C_17729	PDZ_2,Peptidase_S41,	PF13180.7,PF03572.19,	S41 family peptidase [Bacteroidales bacterium]	99.8	0	0	0	0	0	0	0	0	0	0	0	0	0	0	1	0	0	0	0	1		0	0	0	0	0	0	0	0	0	0	0
MAG-10	Bacteroidales (MAG10)	illumina_B9XR6S_M1SW_26	K02335	2.7.7.7	Bacteria	UNKNOWN_KINGDOM	Bacteroidetes	unknown	unknown	unknown	unknown	Bacteroidetes bacterium HGW-Bacteroidetes-20	illumina_C_96163	5_3_exonuc_N,5_3_exonuc,DNA_pol_A,	PF02739.17,PF01367.21,PF00476.21,	DNA polymerase I [Bacteroidales bacterium]	99.9	0	0	1	0	0	0	0	0	0	0	0	0	0	0	1	0	0	0	0	1		0	0	0.00503804	0	0	0	0	0	0	0	0
MAG-10	Bacteroidales (MAG10)	illumina_BYWKYQ_CQC1_15			Unknown	UNKNOWN_KINGDOM							illumina_C_27047	[],	[],	hypothetical protein [Bacteroidales bacterium]	100	0	0	0	0	0	0	0	0	0	0	0	0	0	1	1	1	0	0	0	0		0	0	0	0	0	0	0	0	0	0	0
MAG-10	Bacteroidales (MAG10)	illumina_6TQDXS_EZWC_22	K06201		Unknown	UNKNOWN_KINGDOM							illumina_C_89660	CutC,	PF03932.15,	copper homeostasis protein CutC [Bacteroidales bacterium]	100	0	0	0	0	0	0	0	0	0	0	0	0	0	0	1	0	0	0	0	0		0	0	0	0	0	0	0	0	0	0	0
MAG-10	Bacteroidales (MAG10)	illumina_B7QEEG_0V6F_18			Unknown	UNKNOWN_KINGDOM							illumina_C_25350	Por_Secre_tail,	PF18962.1,	M6 family metalloprotease domain-containing protein [Bacteroidales bacterium]	99.8	0	0	0	0	0	0	0	0	0	1	0	0	0	0	0	0	0	0	0	0		0	0	0	0	0	0	0	0	0	0.00307342	0
MAG-10	Bacteroidales (MAG10)	illumina_SN8NKK_JVHH_11	K00602	2.1.2.3, 3.5.4.10	Unknown	UNKNOWN_KINGDOM							illumina_C_60546	MGS,AICARFT_IMPCHas,	PF02142.23,PF01808.19,	bifunctional phosphoribosylaminoimidazolecarboxamide formyltransferase/IMP cyclohydrolase [Bacteroidales bacterium]	99.8	0	0	1	0	0	0	0	0	0	0	1	0	0	0	0	0	0	0	1	0		0	0	0.00503804	0	0	0	0	0	0	0	0.00347307
MAG-10	Bacteroidales (MAG10)	illumina_J5DTHE_Y9RX_22			Unknown	UNKNOWN_KINGDOM							illumina_C_82876	Semialdhyde_dh,	PF01118.25,	nucleoside-diphosphate sugar epimerase [Bacteroidales bacterium]	100	0	1	0	0	0	0	0	0	0	0	0	0	0	0	0	0	0	0	0	0		0	0.00484919	0	0	0	0	0	0	0	0	0
MAG-10	Bacteroidales (MAG10)	illumina_4D505W_1TPK_10	K01938	6.3.4.3	Unknown	UNKNOWN_KINGDOM							illumina_C_5639	FTHFS,	PF01268.20,	formate--tetrahydrofolate ligase [Bacteroidales bacterium]	100	0	0	0	0	0	0	0	0	0	1	1	1	0	0	1	0	0	0	1	0		0	0	0	0	0	0	0	0	0	0.00307342	0.00347307
MAG-10	Bacteroidales (MAG10)	illumina_84BX22_JA3H_24			Unknown	UNKNOWN_KINGDOM							illumina_C_66389	Usp,Usp,	PF00582.27,PF00582.27,	universal stress protein [Bacteroidales bacterium]	99.6	3	4	8	5	5	3	1	2	1	0	0	0	2	4	2	1	0	2	5	4		0.0156031	0.0193968	0.0403043	0.0284673	0.0181924	0.0135336	0.00437216	0.00660328	0.00408197	0	0
MAG-10	Bacteroidales (MAG10)	illumina_4QGFA1_7XHE_8			Unknown	UNKNOWN_KINGDOM							illumina_C_98965	CarboxypepD_reg,Plug,	PF13620.7,PF07715.16,	TonB-dependent receptor [Bacteroidales bacterium]	100	0	0	0	0	0	0	0	0	0	0	0	0	0	0	1	0	0	0	0	0		0	0	0	0	0	0	0	0	0	0	0
MAG-10	Bacteroidales (MAG10)	illumina_W6FK1W_D964_52			Unknown	UNKNOWN_KINGDOM							illumina_C_70808	[],	[],	hypothetical protein [Bacteroidales bacterium]	100	0	0	0	0	0	0	0	0	0	0	1	0	0	0	0	0	0	0	0	0		0	0	0	0	0	0	0	0	0	0	0.00347307
MAG-10	Bacteroidales (MAG10)	illumina_1DJS12_2BP6_30	K03797	3.4.21.102	Unknown	UNKNOWN_KINGDOM							illumina_C_50003	PDZ_6,Peptidase_S41,	PF17820.2,PF03572.19,	PDZ domain-containing protein [Bacteroidales bacterium]	100	0	1	0	0	0	0	0	0	0	0	0	0	0	0	0	0	0	0	0	0		0	0.00484919	0	0	0	0	0	0	0	0	0
MAG-10	Bacteroidales (MAG10)	illumina_V0X8SC_1Q6G_17			Unknown	UNKNOWN_KINGDOM							illumina_C_55296	CarbopepD_reg_2,Plug,TonB_dep_Rec,	PF13715.7,PF07715.16,PF00593.25,	TonB-dependent receptor [Bacteroidales bacterium]	99.9	1	0	0	0	0	0	0	0	0	0	0	0	0	0	0	0	0	0	0	0		0.00520102	0	0	0	0	0	0	0	0	0	0
MAG-10	Bacteroidales (MAG10)	illumina_PXW42T_VPNV_56	K20866	3.1.3.10	Unknown	UNKNOWN_KINGDOM							illumina_C_41591	HAD_2,	PF13419.7,	HAD family phosphatase [Bacteroidales bacterium]	99.5	0	0	0	0	0	0	0	0	0	0	0	1	0	0	0	0	0	0	0	0		0	0	0	0	0	0	0	0	0	0	0
MAG-10	Bacteroidales (MAG10)	illumina_B5R8X1_7RM4_72			Unknown	UNKNOWN_KINGDOM							illumina_C_19161	PepSY_like,PepSY_like,	PF11396.9,PF11396.9,	hypothetical protein [Bacteroidales bacterium]	99.3	0	0	0	0	1	1	0	0	0	0	0	0	0	0	1	0	0	0	0	0		0	0	0	0	0.00363848	0.00451121	0	0	0	0	0
MAG-10	Bacteroidales (MAG10)	illumina_X117XQ_GQAE_31			Bacteria	UNKNOWN_KINGDOM	uc_Bacteria	uc_Bacteria	uc_Bacteria	uc_Bacteria	uc_Bacteria	uc_Bacteria	illumina_C_41583	[],	[],	hypothetical protein [Bacteroidales bacterium]	99.9	2	11	13	8	23	19	6	5	12	8	5	5	5	22	14	3	4	11	14	19		0.010402	0.0533411	0.0654945	0.0455477	0.0836851	0.085713	0.0262329	0.0165082	0.0489836	0.0245874	0.0173653
MAG-10	Bacteroidales (MAG10)	illumina_K9VBMQ_QAFC_17	K01610	4.1.1.49	Unknown	UNKNOWN_KINGDOM							illumina_C_17729	PEPCK_ATP,	PF01293.21,	phosphoenolpyruvate carboxykinase (ATP) [Bacteroidales bacterium]	100	0	0	0	0	0	0	0	0	0	0	0	0	0	0	0	0	0	0	2	0		0	0	0	0	0	0	0	0	0	0	0
MAG-10	Bacteroidales (MAG10)	illumina_FG3XVX_JVHH_23	K00335	1.6.5.3	Unknown	UNKNOWN_KINGDOM							illumina_C_60546	Complex1_51K,SLBB,NADH_4Fe-4S,Fer4_10,	PF01512.18,PF10531.10,PF10589.10,PF13237.7,	NADH-quinone oxidoreductase subunit NuoF [Bacteroidales bacterium]	99.7	0	0	0	0	0	0	0	0	0	0	0	0	0	0	0	1	0	0	0	0		0	0	0	0	0	0	0	0	0	0	0
MAG-10	Bacteroidales (MAG10)	illumina_YKTH49_JVHH_33			Unknown	UNKNOWN_KINGDOM							illumina_C_60546	Virulence_RhuM,	PF13310.7,	virulence RhuM family protein [Bacteroidales bacterium]	99.3	0	0	0	0	1	0	0	0	0	0	0	0	0	0	0	0	0	0	0	0		0	0	0	0	0.00363848	0	0	0	0	0	0
MAG-10	Bacteroidales (MAG10)	illumina_4PWRVH_21D3_19	K03770	5.2.1.8	Unknown	UNKNOWN_KINGDOM							illumina_C_51743	SurA_N_2,	PF13623.7,	hypothetical protein [Bacteroidales bacterium]	100	0	0	3	2	3	2	1	1	1	0	0	0	1	0	1	0	0	1	1	3		0	0	0.0151141	0.0113869	0.0109154	0.00902242	0.00437216	0.00330164	0.00408197	0	0
MAG-10	Bacteroidales (MAG10)	illumina_5GAXT3_1DEM_12	K00262	1.4.1.4	Unknown	UNKNOWN_KINGDOM							illumina_C_48787	ELFV_dehydrog_N,ELFV_dehydrog,	PF02812.19,PF00208.22,	NADP-specific glutamate dehydrogenase [Bacteroidales bacterium]	100	3	5	4	3	8	7	7	6	3	3	2	2	6	5	3	1	1	12	6	7		0.0156031	0.024246	0.0201521	0.0170804	0.0291078	0.0315785	0.0306051	0.0198098	0.0122459	0.00922027	0.00694613
MAG-10	Bacteroidales (MAG10)	illumina_S88RW9_4ETS_52			Bacteria	UNKNOWN_KINGDOM	uc_Bacteria	uc_Bacteria	uc_Bacteria	uc_Bacteria	uc_Bacteria	uc_Bacteria	illumina_C_71921	Eco57I,TaqI_C,	PF07669.12,PF12950.8,	N-6 DNA methylase [Bacteroidales bacterium]	99.8	0	0	0	0	0	0	0	0	1	0	0	0	0	0	0	0	0	0	0	0		0	0	0	0	0	0	0	0	0.00408197	0	0
MAG-10	Bacteroidales (MAG10)	illumina_7A2796_P8KA_15			Unknown	UNKNOWN_KINGDOM							illumina_C_85594	DUF3078,	PF11276.9,	DUF3078 domain-containing protein [Bacteroidales bacterium]	99.7	0	0	0	0	0	0	1	0	0	0	0	0	0	0	0	0	0	0	0	0		0	0	0	0	0	0	0.00437216	0	0	0	0
MAG-10	Bacteroidales (MAG10)	illumina_YF0C26_XE77_14			Unknown	UNKNOWN_KINGDOM							illumina_C_22871	PGA_cap,	PF09587.11,	CapA family protein [Bacteroidales bacterium]	100	0	0	0	0	1	0	0	0	0	0	0	0	0	0	0	0	0	0	0	0		0	0	0	0	0.00363848	0	0	0	0	0	0
MAG-10	Bacteroidales (MAG10)	illumina_KEKSY2_2BP6_9	K01890	6.1.1.20	Unknown	UNKNOWN_KINGDOM							illumina_C_50003	tRNA_bind,B3_4,B5,tRNA_synthFbeta,FDX-ACB,	PF01588.21,PF03483.18,PF03484.16,PF17759.2,PF03147.15,	phenylalanine--tRNA ligase subunit beta [Bacteroidales bacterium]	99.9	0	0	0	0	0	0	0	0	0	0	0	0	0	0	0	0	0	0	0	1		0	0	0	0	0	0	0	0	0	0	0
MAG-10	Bacteroidales (MAG10)	illumina_KDNEHA_QAFC_33			Unknown	UNKNOWN_KINGDOM							illumina_C_17729	Carboxyl_trans,	PF01039.23,	acyl-CoA carboxylase subunit beta [Bacteroidales bacterium]	100	2	2	1	1	1	2	1	2	1	0	0	0	2	0	0	1	0	1	1	1		0.010402	0.00969838	0.00503804	0.00569346	0.00363848	0.00902242	0.00437216	0.00660328	0.00408197	0	0
MAG-10	Bacteroidales (MAG10)	illumina_XKKMY5_7RM4_60			Unknown	UNKNOWN_KINGDOM							illumina_C_19161	CarbopepD_reg_2,TonB_dep_Rec,	PF13715.7,PF00593.25,	TonB-dependent receptor [Bacteroidales bacterium]	99.7	0	0	0	0	0	1	1	0	0	0	0	0	0	0	0	0	0	0	0	0		0	0	0	0	0	0.00451121	0.00437216	0	0	0	0
MAG-10	Bacteroidales (MAG10)	illumina_BDVGG3_HDPW_2			Unknown	UNKNOWN_KINGDOM							illumina_C_53247	PKD_4,	PF18911.1,	PKD domain-containing protein [Bacteroidales bacterium]	99.9	0	0	1	1	0	0	0	0	0	0	0	0	0	0	0	0	0	0	0	0		0	0	0.00503804	0.00569346	0	0	0	0	0	0	0
MAG-10	Bacteroidales (MAG10)	illumina_V6F351_GW14_1			Unknown	UNKNOWN_KINGDOM							illumina_C_104335	YicC_N,DUF1732,	PF03755.14,PF08340.12,	YicC family protein [Bacteroidales bacterium]	100	0	0	0	0	0	1	0	0	0	0	0	0	0	0	0	0	0	1	0	0		0	0	0	0	0	0.00451121	0	0	0	0	0
MAG-10	Bacteroidales (MAG10)	illumina_83N7W7_D964_68	K00939	2.7.4.3	Unknown	UNKNOWN_KINGDOM							illumina_C_70808	ADK,	PF00406.23,	adenylate kinase [Bacteroidales bacterium]	100	1	0	1	0	1	0	0	0	0	0	0	0	0	0	0	0	0	0	1	1		0.00520102	0	0.00503804	0	0.00363848	0	0	0	0	0	0
MAG-10	Bacteroidales (MAG10)	illumina_2R0CAE_4G0T_16	K02838		Unknown	UNKNOWN_KINGDOM							illumina_C_70582	RRF,	PF01765.20,	ribosome recycling factor [Bacteroidales bacterium]	99.5	0	0	1	1	2	2	1	1	1	1	1	1	1	1	1	1	1	2	2	2		0	0	0.00503804	0.00569346	0.00727696	0.00902242	0.00437216	0.00330164	0.00408197	0.00307342	0.00347307
MAG-10	Bacteroidales (MAG10)	illumina_KYHR9R_QAFC_52	K01665	2.6.1.85	Unknown	UNKNOWN_KINGDOM							illumina_C_17729	Chorismate_bind,Aminotran_4,	PF00425.19,PF01063.20,	aminodeoxychorismate synthase component I [Bacteroidales bacterium]	99.8	0	0	0	0	0	0	0	0	0	0	1	0	0	0	1	0	0	0	0	0		0	0	0	0	0	0	0	0	0	0	0.00347307
MAG-10	Bacteroidales (MAG10)	illumina_Y5CJAR_DJFX_31			Unknown	UNKNOWN_KINGDOM							illumina_C_65083	[],	[],	hypothetical protein [Bacteroidales bacterium]	100	0	0	0	0	2	3	0	1	0	2	0	0	1	1	0	0	2	1	1	1		0	0	0	0	0.00727696	0.0135336	0	0.00330164	0	0.00614685	0
MAG-10	Bacteroidales (MAG10)	illumina_1Z6HYQ_GW14_17	K02888		Unknown	UNKNOWN_KINGDOM							illumina_C_104335	Ribosomal_L21p,	PF00829.22,	50S ribosomal protein L21 [Bacteroidales bacterium]	100	0	0	0	0	0	0	0	0	0	0	0	0	0	0	0	0	0	0	1	0		0	0	0	0	0	0	0	0	0	0	0
MAG-10	Bacteroidales (MAG10)	illumina_N95D79_7KFJ_17	K13789	2.5.1.1, 2.5.1.10, 2.5.1.29	Unknown	UNKNOWN_KINGDOM							illumina_C_35178	polyprenyl_synt,	PF00348.18,	polyprenyl synthetase family protein [Bacteroidales bacterium]	99.7	0	0	0	0	0	0	0	0	0	1	1	1	0	0	0	0	0	0	0	0		0	0	0	0	0	0	0	0	0	0.00307342	0.00347307
MAG-10	Bacteroidales (MAG10)	illumina_KQY8T0_KBQ5_3			Unknown	UNKNOWN_KINGDOM							illumina_C_28294	[],	[],	hypothetical protein [Bacteroidales bacterium]	99.7	2	2	5	5	8	7	1	4	4	1	0	1	4	4	4	1	1	1	3	4		0.010402	0.00969838	0.0251902	0.0284673	0.0291078	0.0315785	0.00437216	0.0132066	0.0163279	0.00307342	0
MAG-10	Bacteroidales (MAG10)	illumina_PCNNQY_2BP6_16	K01951	6.3.5.2	Unknown	UNKNOWN_KINGDOM							illumina_C_50003	GATase,NAD_synthase,GMP_synt_C,	PF00117.29,PF02540.18,PF00958.23,	glutamine-hydrolyzing GMP synthase [Bacteroidales bacterium]	99.6	1	1	0	0	0	0	0	0	0	0	0	0	0	0	0	0	0	0	0	0		0.00520102	0.00484919	0	0	0	0	0	0	0	0	0
MAG-10	Bacteroidales (MAG10)	illumina_YZFFW1_7C0D_75			Bacteria	UNKNOWN_KINGDOM	Bacteroidetes	Bacteroidia	Bacteroidales	Dysgonamonadaceae	unknown	Dysgonamonadaceae bacterium	illumina_C_94623	Virulence_RhuM,	PF13310.7,	virulence RhuM family protein [Dysgonamonadaceae bacterium]	88.3	0	0	0	0	0	0	0	0	0	0	1	0	0	0	0	0	0	0	0	0		0	0	0	0	0	0	0	0	0	0	0.00347307
MAG-10	Bacteroidales (MAG10)	illumina_CAC38D_D964_74			Unknown	UNKNOWN_KINGDOM							illumina_C_70808	BatA,	PF07584.12,	hypothetical protein [Bacteroidales bacterium]	100	0	0	0	0	0	0	0	0	1	0	0	0	0	0	0	0	0	0	0	0		0	0	0	0	0	0	0	0	0.00408197	0	0
MAG-10	Bacteroidales (MAG10)	illumina_XFFFQK_7C0D_25	K03648	3.2.2.27	Unknown	UNKNOWN_KINGDOM							illumina_C_94623	UDG,	PF03167.20,	uracil-DNA glycosylase [Bacteroidales bacterium]	100	0	0	0	0	0	0	0	0	0	0	0	0	0	0	0	0	1	0	0	0		0	0	0	0	0	0	0	0	0	0	0
MAG-10	Bacteroidales (MAG10)	illumina_776Q0H_WHVA_9			Unknown	UNKNOWN_KINGDOM							illumina_C_87653	PKD,CHU_C,	PF00801.21,PF13585.7,	T9SS type B sorting domain-containing protein [Bacteroidales bacterium]	98.9	0	0	0	0	1	0	0	0	0	0	0	0	0	0	0	0	0	0	0	0		0	0	0	0	0.00363848	0	0	0	0	0	0
MAG-10	Bacteroidales (MAG10)	illumina_576RJP_VCDN_16	K03771	5.2.1.8	Unknown	UNKNOWN_KINGDOM							illumina_C_75605	Rotamase,Rotamase,	PF00639.22,PF00639.22,	peptidylprolyl isomerase [Bacteroidales bacterium]	100	0	0	0	0	0	0	0	0	0	0	0	0	0	0	1	0	0	0	0	0		0	0	0	0	0	0	0	0	0	0	0
MAG-10	Bacteroidales (MAG10)	illumina_HPXSYP_CQC1_11	K21071	2.7.1.11, 2.7.1.90	Unknown	UNKNOWN_KINGDOM							illumina_C_27047	PFK,	PF00365.21,	hypothetical protein [Bacteroidales bacterium]	100	0	0	0	0	1	0	0	1	0	0	0	0	1	0	1	0	0	0	0	0		0	0	0	0	0.00363848	0	0	0.00330164	0	0	0
MAG-10	Bacteroidales (MAG10)	illumina_5GD2EA_JVHH_77	K01270		Unknown	UNKNOWN_KINGDOM							illumina_C_60546	Peptidase_M20,M20_dimer,	PF01546.29,PF07687.15,	aminoacyl-histidine dipeptidase [Bacteroidales bacterium]	100	1	0	1	0	2	1	1	1	0	0	0	0	1	0	0	0	0	1	1	1		0.00520102	0	0.00503804	0	0.00727696	0.00451121	0.00437216	0.00330164	0	0	0
MAG-10	Bacteroidales (MAG10)	illumina_YAT1Z1_4ETS_14	K02994		Unknown	UNKNOWN_KINGDOM							illumina_C_71921	Ribosomal_S8,	PF00410.20,	30S ribosomal protein S8 [Bacteroidales bacterium]	100	0	0	0	0	0	0	0	0	0	0	0	0	0	0	0	0	0	1	0	0		0	0	0	0	0	0	0	0	0	0	0
MAG-10	Bacteroidales (MAG10)	illumina_NWS6RZ_NY5H_6	K06041	5.3.1.13	Unknown	UNKNOWN_KINGDOM							illumina_C_103850	SIS,CBS,	PF01380.23,PF00571.29,	KpsF/GutQ family sugar-phosphate isomerase [Bacteroidales bacterium]	100	0	0	0	0	0	0	0	0	0	0	0	0	0	0	0	0	1	1	0	0		0	0	0	0	0	0	0	0	0	0	0
MAG-10	Bacteroidales (MAG10)	illumina_YXS5A1_QCSZ_4			Bacteria	UNKNOWN_KINGDOM	Bacteroidetes	unknown	unknown	unknown	unknown	Bacteroidetes bacterium HGW-Bacteroidetes-20	illumina_C_58493	[],	[],	hypothetical protein [Bacteroidales bacterium]	99.9	0	0	1	0	0	0	0	0	0	0	1	0	0	0	0	0	0	0	0	0		0	0	0.00503804	0	0	0	0	0	0	0	0.00347307
MAG-10	Bacteroidales (MAG10)	illumina_XVDB5B_7XHE_1	K13993		Unknown	UNKNOWN_KINGDOM							illumina_C_98965	HSP20,	PF00011.22,	Hsp20/alpha crystallin family protein [Bacteroidales bacterium]	98.6	0	0	0	0	0	0	0	1	2	2	0	0	1	1	5	0	0	1	1	0		0	0	0	0	0	0	0	0.00330164	0.00816393	0.00614685	0
MAG-10	Bacteroidales (MAG10)	illumina_Q8C6GK_4ETS_82			Unknown	UNKNOWN_KINGDOM							illumina_C_71921	GldM_C,	PF12080.9,	hypothetical protein [Bacteroidales bacterium]	100	1	0	1	2	1	1	1	0	2	1	1	0	0	3	2	1	0	2	3	3		0.00520102	0	0.00503804	0.0113869	0.00363848	0.00451121	0.00437216	0	0.00816393	0.00307342	0.00347307
MAG-10	Bacteroidales (MAG10)	illumina_2ATTDS_GQAE_7	K08303		Unknown	UNKNOWN_KINGDOM							illumina_C_41583	Peptidase_U32,DUF3656,	PF01136.20,PF12392.9,	U32 family peptidase [Bacteroidales bacterium]	100	0	0	1	1	0	1	1	1	0	1	0	0	1	1	0	0	0	0	0	0		0	0	0.00503804	0.00569346	0	0.00451121	0.00437216	0.00330164	0	0.00307342	0
MAG-10	Bacteroidales (MAG10)	illumina_CASFN2_VPNV_2			Unknown	UNKNOWN_KINGDOM							illumina_C_41591	Omp28,	PF11551.9,	Omp28-related outer membrane protein [Bacteroidales bacterium]	100	0	3	4	3	5	5	3	2	2	1	0	0	2	2	3	0	0	2	2	0		0	0.0145476	0.0201521	0.0170804	0.0181924	0.0225561	0.0131165	0.00660328	0.00816393	0.00307342	0
MAG-10	Bacteroidales (MAG10)	illumina_PYWSBX_GQAE_36	K00615	2.2.1.1	Unknown	UNKNOWN_KINGDOM							illumina_C_41583	Transketolase_N,	PF00456.22,	transketolase [Bacteroidales bacterium]	100	0	0	2	0	0	2	1	1	0	0	0	0	1	1	0	1	0	0	2	1		0	0	0.0100761	0	0	0.00902242	0.00437216	0.00330164	0	0	0
MAG-10	Bacteroidales (MAG10)	illumina_4DYYQ8_1Q6G_5	K01012	2.8.1.6	Unknown	UNKNOWN_KINGDOM							illumina_C_55296	Radical_SAM,	PF04055.22,	[FeFe] hydrogenase H-cluster radical SAM maturase HydE [Bacteroidales bacterium]	99.7	0	0	0	0	0	0	1	0	0	0	0	0	0	0	0	0	0	0	0	0		0	0	0	0	0	0	0.00437216	0	0	0	0
MAG-10	Bacteroidales (MAG10)	illumina_DFEKW5_B4P2_14			Unknown	UNKNOWN_KINGDOM							illumina_C_83250	[],	[],	TraR/DksA family transcriptional regulator [Bacteroidales bacterium]	100	0	0	1	0	1	0	0	0	0	0	0	0	0	0	0	0	0	1	1	1		0	0	0.00503804	0	0.00363848	0	0	0	0	0	0
MAG-10	Bacteroidales (MAG10)	illumina_ZQCVZQ_GQAE_53			Unknown	UNKNOWN_KINGDOM							illumina_C_41583	DegT_DnrJ_EryC1,DegT_DnrJ_EryC1,	PF01041.18,PF01041.18,	DegT/DnrJ/EryC1/StrS family aminotransferase [Bacteroidales bacterium]	100	0	0	0	0	0	0	0	0	0	0	0	0	0	0	1	0	0	0	0	0		0	0	0	0	0	0	0	0	0	0	0
MAG-10	Bacteroidales (MAG10)	illumina_FTVRSY_D964_91	K00133	1.2.1.11	Unknown	UNKNOWN_KINGDOM							illumina_C_70808	Semialdhyde_dh,Semialdhyde_dhC,	PF01118.25,PF02774.19,	aspartate-semialdehyde dehydrogenase [Bacteroidales bacterium]	100	0	0	0	0	0	0	0	0	0	0	0	0	0	0	0	1	0	0	0	0		0	0	0	0	0	0	0	0	0	0	0
MAG-10	Bacteroidales (MAG10)	illumina_NRVG2P_4ETS_84	K16363	3.5.1.108, 4.2.1.59	Unknown	UNKNOWN_KINGDOM							illumina_C_71921	LpxC,	PF03331.14,	hypothetical protein [Bacteroidales bacterium]	99.7	0	0	1	0	0	0	0	0	0	0	0	0	0	0	0	0	0	0	0	0		0	0	0.00503804	0	0	0	0	0	0	0	0
MAG-10	Bacteroidales (MAG10)	illumina_T7J73S_1Q6G_19	K00059	1.1.1.100	Unknown	UNKNOWN_KINGDOM							illumina_C_55296	adh_short_C2,	PF13561.7,	3-oxoacyl-[acyl-carrier-protein] reductase [Bacteroidales bacterium]	100	0	0	0	0	0	0	1	0	0	0	0	0	0	0	0	0	0	1	2	0		0	0	0	0	0	0	0.00437216	0	0	0	0
MAG-10	Bacteroidales (MAG10)	illumina_Y1PPTB_7KFJ_5			Unknown	UNKNOWN_KINGDOM							illumina_C_35178	Acyl-ACP_TE,	PF01643.18,	hypothetical protein [Bacteroidales bacterium]	100	1	0	0	0	0	0	0	0	0	0	0	0	0	0	0	0	0	0	0	0		0.00520102	0	0	0	0	0	0	0	0	0	0
MAG-10	Bacteroidales (MAG10)	illumina_XCNPMB_Z0M1_6			Unknown	UNKNOWN_KINGDOM							illumina_C_101790	PepSY_like,PepSY_like,	PF11396.9,PF11396.9,	hypothetical protein [Bacteroidales bacterium]	100	0	1	0	0	0	0	0	0	0	0	0	0	0	0	0	0	0	0	0	0		0	0.00484919	0	0	0	0	0	0	0	0	0
MAG-10	Bacteroidales (MAG10)	illumina_BDB5AT_4ETS_69			Unknown	UNKNOWN_KINGDOM							illumina_C_71921	ketoacyl-synt,Ketoacyl-synt_C,	PF00109.27,PF02801.23,	beta-ketoacyl-[acyl-carrier-protein] synthase family protein [Bacteroidales bacterium]	99.7	0	0	0	0	1	1	1	1	1	1	1	1	1	2	1	1	0	1	1	1		0	0	0	0	0.00363848	0.00451121	0.00437216	0.00330164	0.00408197	0.00307342	0.00347307
MAG-10	Bacteroidales (MAG10)	illumina_FD49MK_JVHH_22	K00123	1.17.1.9	Bacteria	UNKNOWN_KINGDOM	Bacteroidetes	unknown	unknown	unknown	unknown	unknown	illumina_C_60546	Fer2_4,Fer4_20,Pyr_redox_2,Fer4_10,Molybdopterin,	PF13510.7,PF14691.7,PF07992.15,PF13237.7,PF00384.23,	FAD-dependent oxidoreductase [Bacteroidales bacterium]	99.9	0	0	0	0	1	0	0	0	0	0	0	1	0	0	0	0	0	0	0	0		0	0	0	0	0.00363848	0	0	0	0	0	0
MAG-10	Bacteroidales (MAG10)	illumina_HT53CA_B4P2_3			Bacteria	UNKNOWN_KINGDOM	Bacteroidetes	unknown	unknown	unknown	unknown	Bacteroidetes bacterium HGW-Bacteroidetes-22	illumina_C_83250	Peptidase_S8,	PF00082.23,	S8 family serine peptidase [Bacteroidales bacterium]	99.9	0	0	1	0	0	0	0	0	0	0	0	0	0	3	0	0	0	0	3	5		0	0	0.00503804	0	0	0	0	0	0	0	0
MAG-10	Bacteroidales (MAG10)	illumina_HPEN0K_Y9RX_21	K00134	1.2.1.12	Unknown	UNKNOWN_KINGDOM							illumina_C_82876	Gp_dh_N,Gp_dh_C,	PF00044.25,PF02800.21,	glyceraldehyde-3-phosphate dehydrogenase [Bacteroidales bacterium]	100	0	0	1	1	2	1	0	0	1	0	0	0	0	1	1	0	1	1	2	3		0	0	0.00503804	0.00569346	0.00727696	0.00451121	0	0	0.00408197	0	0
MAG-10	Bacteroidales (MAG10)	illumina_6QMHKJ_4G0T_20	K03625		Unknown	UNKNOWN_KINGDOM							illumina_C_70582	NusB,	PF01029.19,	transcription antitermination factor NusB [Bacteroidales bacterium]	100	0	0	1	0	0	0	0	0	0	0	0	0	0	0	0	0	0	0	0	0		0	0	0.00503804	0	0	0	0	0	0	0	0
MAG-10	Bacteroidales (MAG10)	illumina_WERSRD_Y9RX_13			Unknown	UNKNOWN_KINGDOM							illumina_C_82876	Peptidase_S46,	PF10459.10,	S46 family peptidase [Bacteroidales bacterium]	99.9	0	0	0	0	0	0	0	0	0	0	0	0	0	0	0	0	0	2	1	1		0	0	0	0	0	0	0	0	0	0	0
MAG-10	Bacteroidales (MAG10)	illumina_Z4K1WA_21D3_5			Unknown	UNKNOWN_KINGDOM							illumina_C_51743	[],	[],	type IX secretion system outer membrane channel protein PorV [Bacteroidales bacterium]	99	0	0	0	0	1	0	0	0	0	0	0	0	0	0	0	0	0	0	0	0		0	0	0	0	0.00363848	0	0	0	0	0	0
MAG-10	Bacteroidales (MAG10)	illumina_SB5E5D_QAFC_123	K00796	2.5.1.15	Unknown	UNKNOWN_KINGDOM							illumina_C_17729	Pterin_bind,	PF00809.23,	dihydropteroate synthase [Bacteroidales bacterium]	100	1	0	0	0	0	0	0	0	0	0	0	0	0	0	0	0	0	0	0	0		0.00520102	0	0	0	0	0	0	0	0	0	0
MAG-10	Bacteroidales (MAG10)	illumina_8XT6TZ_NC04_28	K03561		Unknown	UNKNOWN_KINGDOM							illumina_C_60562	MotA_ExbB,	PF01618.17,	MotA/TolQ/ExbB proton channel family protein [Bacteroidales bacterium]	100	0	0	0	0	0	0	0	0	0	0	0	0	0	0	1	0	0	0	0	0		0	0	0	0	0	0	0	0	0	0	0
MAG-10	Bacteroidales (MAG10)	illumina_HYKCV0_D964_72	K00929	2.7.2.7	Unknown	UNKNOWN_KINGDOM							illumina_C_70808	Acetate_kinase,	PF00871.18,	butyrate kinase [Bacteroidales bacterium]	99.7	0	0	0	0	1	2	0	0	0	0	0	0	0	0	0	0	0	1	0	0		0	0	0	0	0.00363848	0.00902242	0	0	0	0	0
MAG-10	Bacteroidales (MAG10)	illumina_4GTJCB_QAFC_23	K19285	1.5.1.38	Unknown	UNKNOWN_KINGDOM							illumina_C_17729	Nitroreductase,	PF00881.25,	NADPH-dependent oxidoreductase [Bacteroidales bacterium]	100	0	0	1	1	1	1	0	0	0	0	0	0	0	0	0	0	0	0	0	0		0	0	0.00503804	0.00569346	0.00363848	0.00451121	0	0	0	0	0
MAG-10	Bacteroidales (MAG10)	illumina_7WAW3D_7XHE_12	K00946	2.7.4.16	Unknown	UNKNOWN_KINGDOM							illumina_C_98965	AIRS,	PF00586.25,	thiamine-phosphate kinase [Bacteroidales bacterium]	100	0	0	0	0	0	0	0	0	0	0	1	0	0	0	0	0	0	0	0	0		0	0	0	0	0	0	0	0	0	0	0.00347307
MAG-10	Bacteroidales (MAG10)	illumina_4G9E4E_1DEM_5	K06973		Unknown	UNKNOWN_KINGDOM							illumina_C_48787	Zn_peptidase_2,	PF04298.13,	zinc metallopeptidase [Bacteroidales bacterium]	99.5	0	0	0	0	0	0	0	0	0	0	0	0	0	0	0	0	0	0	1	0		0	0	0	0	0	0	0	0	0	0	0
MAG-10	Bacteroidales (MAG10)	illumina_70J2DZ_N08Q_5	K01520	3.6.1.23	Unknown	UNKNOWN_KINGDOM							illumina_C_47507	dUTPase,	PF00692.20,	dUTP diphosphatase [Bacteroidales bacterium]	99.3	0	0	0	1	0	0	0	0	0	0	0	0	0	0	0	0	0	0	1	0		0	0	0	0.00569346	0	0	0	0	0	0	0
MAG-10	Bacteroidales (MAG10)	illumina_T01YKT_GW14_18	K03086		Unknown	UNKNOWN_KINGDOM							illumina_C_104335	Sigma70_r1_2,Sigma70_r2,Sigma70_r3,Sigma70_r4,	PF00140.21,PF04542.15,PF04539.17,PF04545.17,	RNA polymerase sigma factor RpoD/SigA [Bacteroidales bacterium]	100	0	0	0	0	0	0	0	1	0	0	0	0	1	0	0	0	0	1	0	0		0	0	0	0	0	0	0	0.00330164	0	0	0
MAG-10	Bacteroidales (MAG10)	illumina_M016KP_D8JC_3	K00560	2.1.1.45	Unknown	UNKNOWN_KINGDOM							illumina_C_5498	Thymidylat_synt,	PF00303.20,	thymidylate synthase [Bacteroidales bacterium]	100	0	0	0	1	0	0	0	2	0	0	0	0	2	0	0	0	0	0	0	0		0	0	0	0.00569346	0	0	0	0.00660328	0	0	0
MAG-10	Bacteroidales (MAG10)	illumina_6X04KF_EZWC_27			Unknown	UNKNOWN_KINGDOM							illumina_C_89660	Peptidase_M16,Peptidase_M16_C,	PF00675.21,PF05193.22,	insulinase family protein [Bacteroidales bacterium]	99.8	0	0	0	0	0	1	0	0	0	0	0	0	0	0	0	0	0	0	0	0		0	0	0	0	0	0.00451121	0	0	0	0	0
MAG-10	Bacteroidales (MAG10)	illumina_SM390B_D964_59	K01627	2.5.1.55	Unknown	UNKNOWN_KINGDOM							illumina_C_70808	DAHP_synth_1,	PF00793.21,	3-deoxy-8-phosphooctulonate synthase [Bacteroidales bacterium]	99.6	0	0	0	0	1	1	0	0	0	0	0	0	0	0	0	0	0	0	0	0		0	0	0	0	0.00363848	0.00451121	0	0	0	0	0
MAG-10	Bacteroidales (MAG10)	illumina_SV2A48_JVHH_7			Unknown	UNKNOWN_KINGDOM							illumina_C_60546	Thioredoxin,	PF00085.21,	conjugal transfer protein TraF [Bacteroidales bacterium]	100	0	0	0	0	0	0	0	0	1	0	0	0	0	0	0	0	0	0	0	0		0	0	0	0	0	0	0	0	0.00408197	0	0
MAG-10	Bacteroidales (MAG10)	illumina_D60ZH4_GW14_4			Unknown	UNKNOWN_KINGDOM							illumina_C_104335	Por_Secre_tail,	PF18962.1,	T9SS type A sorting domain-containing protein [Bacteroidales bacterium]	100	2	2	1	0	1	1	1	1	0	0	0	0	1	1	1	0	0	1	2	1		0.010402	0.00969838	0.00503804	0	0.00363848	0.00451121	0.00437216	0.00330164	0	0	0
MAG-10	Bacteroidales (MAG10)	illumina_T89ZM4_HDPW_7	K03628		Unknown	UNKNOWN_KINGDOM							illumina_C_53247	Rho_RNA_bind,ATP-synt_ab,	PF07497.13,PF00006.26,	transcription termination factor Rho [Bacteroidales bacterium]	100	0	0	0	0	0	0	1	1	1	0	0	0	1	1	0	0	0	0	0	0		0	0	0	0	0	0	0.00437216	0.00330164	0.00408197	0	0
MAG-10	Bacteroidales (MAG10)	illumina_BARS5X_DJFX_24	K01035	2.8.3.8, 2.8.3.9	Unknown	UNKNOWN_KINGDOM							illumina_C_65083	CoA_trans,	PF01144.24,	3-oxoacid CoA-transferase subunit B [Bacteroidales bacterium]	100	0	0	1	0	1	0	0	0	0	0	0	0	0	0	0	0	0	0	0	0		0	0	0.00503804	0	0.00363848	0	0	0	0	0	0
MAG-10	Bacteroidales (MAG10)	illumina_J9PPB2_VPNV_25	K01897	6.2.1.3	Unknown	UNKNOWN_KINGDOM							illumina_C_41591	AMP-binding,	PF00501.29,	long-chain fatty acid--CoA ligase [Bacteroidales bacterium]	100	0	0	0	0	0	0	0	0	0	0	1	1	0	0	0	0	0	0	0	0		0	0	0	0	0	0	0	0	0	0	0.00347307
MAG-10	Bacteroidales (MAG10)	illumina_NNM5YR_GW14_27	K07277		Bacteria	UNKNOWN_KINGDOM	Bacteroidetes	unknown	unknown	unknown	unknown	Bacteroidetes bacterium HGW-Bacteroidetes-20	illumina_C_104335	POTRA,POTRA,POTRA,	PF07244.16,PF07244.16,PF07244.16,	outer membrane protein assembly factor BamA [Bacteroidales bacterium]	100	0	0	0	0	1	0	0	0	0	0	0	0	0	0	0	0	0	0	0	0		0	0	0	0	0.00363848	0	0	0	0	0	0
MAG-10	Bacteroidales (MAG10)	illumina_2XD66E_EZWC_19			Unknown	UNKNOWN_KINGDOM							illumina_C_89660	DUF5106,	PF17127.5,	DUF5106 domain-containing protein [Bacteroidales bacterium]	100	0	0	0	0	0	0	0	0	0	0	0	0	0	1	0	0	0	0	0	0		0	0	0	0	0	0	0	0	0	0	0
MAG-10	Bacteroidales (MAG10)	illumina_B7XPF4_QAFC_122			Unknown	UNKNOWN_KINGDOM							illumina_C_17729	Peptidase_C69,	PF03577.16,	dipeptidase [Bacteroidales bacterium]	99.8	0	0	0	1	3	4	1	0	1	0	0	0	0	0	0	0	0	2	2	2		0	0	0	0.00569346	0.0109154	0.0180448	0.00437216	0	0.00408197	0	0
MAG-10	Bacteroidales (MAG10)	illumina_5CJCYT_B4P2_6	K06207		Unknown	UNKNOWN_KINGDOM							illumina_C_83250	GTP_EFTU,EFG_C,	PF00009.28,PF00679.25,	translational GTPase TypA [Bacteroidales bacterium]	100	0	0	0	0	0	0	0	1	0	0	0	0	1	0	0	0	0	0	0	0		0	0	0	0	0	0	0	0.00330164	0	0	0
MAG-10	Bacteroidales (MAG10)	illumina_BGFFMY_QAFC_68			Unknown	UNKNOWN_KINGDOM							illumina_C_17729	FGE-sulfatase,FGE-sulfatase,	PF03781.17,PF03781.17,	SUMF1/EgtB/PvdO family nonheme iron enzyme [Bacteroidales bacterium]	100	0	0	1	0	3	1	1	1	1	0	0	0	1	1	1	0	0	2	2	1		0	0	0.00503804	0	0.0109154	0.00451121	0.00437216	0.00330164	0.00408197	0	0
MAG-10	Bacteroidales (MAG10)	illumina_5TPAPN_VPNV_1			Bacteria	UNKNOWN_KINGDOM	Bacteroidetes	unknown	unknown	unknown	unknown	Bacteroidetes bacterium ADurb.Bin028	illumina_C_41591	CARDB,Big_5,fn3,Por_Secre_tail,	PF07705.12,PF13205.7,PF00041.22,PF18962.1,	T9SS type A sorting domain-containing protein [Bacteroidales bacterium]	99.8	1	2	4	1	5	3	3	3	3	4	4	2	3	4	3	3	1	4	5	5		0.00520102	0.00969838	0.0201521	0.00569346	0.0181924	0.0135336	0.0131165	0.00990491	0.0122459	0.0122937	0.0138923
MAG-10	Bacteroidales (MAG10)	illumina_SDD4Z5_WHVA_17	K03686		Unknown	UNKNOWN_KINGDOM							illumina_C_87653	DnaJ,DnaJ_C,DnaJ_CXXCXGXG,	PF00226.32,PF01556.19,PF00684.20,	molecular chaperone DnaJ [Bacteroidales bacterium]	100	0	0	1	0	0	1	1	0	0	1	0	0	0	0	1	0	0	0	0	1		0	0	0.00503804	0	0	0.00451121	0.00437216	0	0	0.00307342	0
MAG-10	Bacteroidales (MAG10)	illumina_NDCHST_1Q6G_14			Unknown	UNKNOWN_KINGDOM							illumina_C_55296	Plug,TonB_dep_Rec,	PF07715.16,PF00593.25,	TonB-dependent receptor [Bacteroidales bacterium]	100	0	0	0	0	0	0	0	0	0	0	0	0	0	0	0	0	1	0	0	0		0	0	0	0	0	0	0	0	0	0	0
MAG-10	Bacteroidales (MAG10)	illumina_QZA25C_DJFX_25	K00626	2.3.1.9	Unknown	UNKNOWN_KINGDOM							illumina_C_65083	Thiolase_N,Thiolase_C,	PF00108.24,PF02803.19,	acetyl-CoA C-acetyltransferase [Bacteroidales bacterium]	100	0	0	2	1	4	2	0	2	3	0	0	0	2	0	0	0	0	1	1	1		0	0	0.0100761	0.00569346	0.0145539	0.00902242	0	0.00660328	0.0122459	0	0
MAG-10	Bacteroidales (MAG10)	illumina_N8X1TS_21D3_49	K01847	5.4.99.2	Unknown	UNKNOWN_KINGDOM							illumina_C_51743	MM_CoA_mutase,	PF01642.23,	methylmalonyl-CoA mutase small subunit [Bacteroidales bacterium]	99.7	0	0	0	0	4	3	0	0	0	0	0	0	0	0	0	0	0	0	0	0		0	0	0	0	0.0145539	0.0135336	0	0	0	0	0
MAG-10	Bacteroidales (MAG10)	illumina_32NP6B_Y9RX_23			Bacteria	UNKNOWN_KINGDOM	Bacteroidetes	Bacteroidia	Bacteroidales	Williamwhitmaniaceae	Williamwhitmania	Williamwhitmania taraxaci	illumina_C_82876	[],	[],	hypothetical protein EHM58_09420 [Ignavibacteriae bacterium]	29.6	0	0	0	0	0	0	0	0	0	0	1	0	0	0	0	0	0	0	0	0		0	0	0	0	0	0	0	0	0	0	0.00347307
MAG-10	Bacteroidales (MAG10)	illumina_8F5BJ0_EGKF_11	K01889	6.1.1.20	Unknown	UNKNOWN_KINGDOM							illumina_C_65437	Phe_tRNA-synt_N,tRNA-synt_2d,	PF02912.19,PF01409.21,	phenylalanine--tRNA ligase subunit alpha [Bacteroidales bacterium]	100	0	0	0	0	0	0	0	0	0	0	0	1	0	0	0	0	0	0	0	0		0	0	0	0	0	0	0	0	0	0	0
MAG-10	Bacteroidales (MAG10)	illumina_KSVKEA_D964_38			Unknown	UNKNOWN_KINGDOM							illumina_C_70808	Laminin_G_3,BNR_assoc_N,fn3,fn3,fn3,fn3,fn3,fn3,fn3,Por_Secre_tail,	PF13385.7,PF14873.7,PF00041.22,PF00041.22,PF00041.22,PF00041.22,PF00041.22,PF00041.22,PF00041.22,PF18962.1,	fibronectin type III domain-containing protein [Firmicutes bacterium]	99.8	0	0	0	0	2	1	0	0	0	0	0	0	0	0	0	0	0	0	0	1		0	0	0	0	0.00727696	0.00451121	0	0	0	0	0
MAG-10	Bacteroidales (MAG10)	illumina_94XHDJ_DJFX_11			Unknown	UNKNOWN_KINGDOM							illumina_C_65083	RNA_pol_Rpb6,	PF01192.23,	RNA polymerase Rpb6 [Bacteroidales bacterium]	100	0	0	0	0	0	0	0	0	0	0	0	0	0	0	0	0	0	1	0	0		0	0	0	0	0	0	0	0	0	0	0
MAG-10	Bacteroidales (MAG10)	illumina_QPDPD5_7XHE_10			Unknown	UNKNOWN_KINGDOM							illumina_C_98965	[],	[],	hypothetical protein [Bacteroidales bacterium]	100	0	0	0	2	0	0	0	0	0	0	1	0	0	0	0	0	0	0	0	0		0	0	0	0.0113869	0	0	0	0	0	0	0.00347307
MAG-10	Bacteroidales (MAG10)	illumina_D596D6_QAFC_28	K00174	1.2.7.11, 1.2.7.3	Unknown	UNKNOWN_KINGDOM							illumina_C_17729	POR,POR_N,	PF01558.19,PF01855.20,	2-oxoacid:acceptor oxidoreductase subunit alpha [Bacteroidales bacterium]	100	1	0	5	1	6	7	1	0	0	0	0	0	0	0	0	0	0	2	1	1		0.00520102	0	0.0251902	0.00569346	0.0218309	0.0315785	0.00437216	0	0	0	0
MAG-10	Bacteroidales (MAG10)	illumina_V1QBYY_NC04_26			Unknown	UNKNOWN_KINGDOM							illumina_C_60562	[],	[],	hypothetical protein [Bacteroidales bacterium]	100	0	0	0	1	0	0	0	0	0	0	0	0	0	0	0	0	0	0	0	0		0	0	0	0.00569346	0	0	0	0	0	0	0
MAG-10	Bacteroidales (MAG10)	illumina_D1XN71_VPNV_12			Unknown	UNKNOWN_KINGDOM							illumina_C_41591	DUF3276,	PF11680.9,	PUR family DNA/RNA-binding protein [Bacteroidales bacterium]	100	0	0	3	1	2	1	0	0	1	0	0	0	0	0	0	0	0	3	4	2		0	0	0.0151141	0.00569346	0.00727696	0.00451121	0	0	0.00408197	0	0
MAG-10	Bacteroidales (MAG10)	illumina_M745HM_X3Q1_21			Unknown	UNKNOWN_KINGDOM							illumina_C_94110	[],	[],	hypothetical protein [Bacteroidales bacterium]	100	1	0	1	1	1	1	1	1	0	1	1	0	1	1	1	0	0	1	1	0		0.00520102	0	0.00503804	0.00569346	0.00363848	0.00451121	0.00437216	0.00330164	0	0.00307342	0.00347307
MAG-10	Bacteroidales (MAG10)	illumina_X7YM2A_D964_89			Unknown	UNKNOWN_KINGDOM							illumina_C_70808	[],	[],	hypothetical protein [Bacteroidales bacterium]	99.4	1	1	0	2	2	2	2	0	1	0	0	0	0	0	0	0	0	1	1	0		0.00520102	0.00484919	0	0.0113869	0.00727696	0.00902242	0.00874432	0	0.00408197	0	0
MAG-10	Bacteroidales (MAG10)	illumina_1DN7KP_1DEM_29			Unknown	UNKNOWN_KINGDOM							illumina_C_48787	OMP_b-brl_2,	PF13568.7,	PorT family protein [Bacteroidales bacterium]	99.6	0	0	0	0	0	0	0	0	0	0	0	0	0	1	0	0	0	0	0	0		0	0	0	0	0	0	0	0	0	0	0
MAG-10	Bacteroidales (MAG10)	illumina_F17ZEQ_VPNV_27			Unknown	UNKNOWN_KINGDOM							illumina_C_41591	Acetyltransf_1,	PF00583.26,	GNAT family N-acetyltransferase [Bacteroidales bacterium]	100	1	0	0	0	0	0	0	0	0	0	0	0	0	0	0	0	0	1	0	0		0.00520102	0	0	0	0	0	0	0	0	0	0
MAG-10	Bacteroidales (MAG10)	illumina_7F1G6E_CQC1_2	K07001		Bacteria	UNKNOWN_KINGDOM	Bacteroidetes	Bacteroidia	Bacteroidales	Porphyromonadaceae	Porphyromonas	Porphyromonas gingivicanis	illumina_C_27047	Patatin,	PF01734.23,	patatin-like phospholipase family protein [Porphyromonas gingivicanis]	74.2	0	0	0	0	1	0	0	0	0	0	0	0	0	0	0	0	0	0	0	0		0	0	0	0	0.00363848	0	0	0	0	0	0
MAG-10	Bacteroidales (MAG10)	illumina_86PHM7_EZWC_13			Unknown	UNKNOWN_KINGDOM							illumina_C_89660	[],	[],	hypothetical protein [Bacteroidales bacterium]	100	1	0	0	0	0	0	0	0	0	0	0	0	0	0	0	0	0	0	0	0		0.00520102	0	0	0	0	0	0	0	0	0	0
MAG-10	Bacteroidales (MAG10)	illumina_1E8QS4_VCDN_22			Bacteria	UNKNOWN_KINGDOM	Bacteroidetes	Bacteroidia	Bacteroidales	Paludibacteraceae	Paludibacter	Paludibacter sp. 47-17	illumina_C_75605	MFS_1,	PF07690.17,	MFS transporter [Paludibacter sp. 47-17]	51.1	0	0	0	0	0	0	0	0	0	0	0	0	0	0	0	1	1	0	0	0		0	0	0	0	0	0	0	0	0	0	0
MAG-10	Bacteroidales (MAG10)	illumina_VMHMZJ_M1SW_41	K00925	2.7.2.1	Unknown	UNKNOWN_KINGDOM							illumina_C_96163	Acetate_kinase,	PF00871.18,	acetate kinase [Bacteroidales bacterium]	70.2	0	0	0	0	0	0	0	0	0	0	0	0	0	0	0	0	1	0	0	0		0	0	0	0	0	0	0	0	0	0	0
MAG-10	Bacteroidales (MAG10)	illumina_A0N1XF_KZAY_2			Unknown	UNKNOWN_KINGDOM							illumina_C_45707	[],	[],	hypothetical protein [Bacteroidales bacterium]	100	0	0	0	0	0	0	0	0	0	0	0	0	0	0	0	0	0	0	1	0		0	0	0	0	0	0	0	0	0	0	0
MAG-10	Bacteroidales (MAG10)	illumina_8X2VMH_21D3_20			Bacteria	UNKNOWN_KINGDOM	Bacteroidetes	unknown	unknown	unknown	unknown	Bacteroidetes bacterium HGW-Bacteroidetes-20	illumina_C_51743	Plug,OMP_b-brl_3,	PF07715.16,PF14905.7,	TonB-dependent receptor [Bacteroidales bacterium]	100	0	0	0	0	0	0	0	0	1	1	1	0	0	0	1	0	1	0	0	0		0	0	0	0	0	0	0	0	0.00408197	0.00307342	0.00347307
MAG-10	Bacteroidales (MAG10)	illumina_ENRSMR_GQAE_46	K00812	2.6.1.1	Unknown	UNKNOWN_KINGDOM							illumina_C_41583	Aminotran_1_2,	PF00155.22,	pyridoxal phosphate-dependent aminotransferase [Bacteroidales bacterium]	100	0	0	0	0	0	0	0	0	0	0	0	1	0	0	0	0	0	0	0	0		0	0	0	0	0	0	0	0	0	0	0
MAG-10	Bacteroidales (MAG10)	illumina_T78N1F_83V8_2	K01847	5.4.99.2	Bacteria	UNKNOWN_KINGDOM	uc_Bacteria	uc_Bacteria	uc_Bacteria	uc_Bacteria	uc_Bacteria	uc_Bacteria	illumina_C_13945	MM_CoA_mutase,B12-binding,	PF01642.23,PF02310.20,	methylmalonyl-CoA mutase [Bacteroidales bacterium]	100	0	0	1	1	1	1	0	0	1	2	0	0	0	0	0	0	0	0	1	0		0	0	0.00503804	0.00569346	0.00363848	0.00451121	0	0	0.00408197	0.00614685	0
MAG-10	Bacteroidales (MAG10)	illumina_X5WQWN_7RM4_74	K03088		Unknown	UNKNOWN_KINGDOM							illumina_C_19161	Sigma70_r2,	PF04542.15,	hypothetical protein [Bacteroidales bacterium]	100	0	0	0	0	0	0	0	0	0	0	0	0	0	0	0	0	0	0	0	1		0	0	0	0	0	0	0	0	0	0	0
MAG-10	Bacteroidales (MAG10)	illumina_K47CT5_GQAE_35			Unknown	UNKNOWN_KINGDOM							illumina_C_41583	[],	[],	hypothetical protein [Bacteroidales bacterium]	100	0	1	1	0	0	0	0	1	0	0	0	0	1	1	0	0	0	0	1	0		0	0.00484919	0.00503804	0	0	0	0	0.00330164	0	0	0
MAG-10	Bacteroidales (MAG10)	illumina_HEKSZZ_JVHH_10	K02337	2.7.7.7	Bacteria	UNKNOWN_KINGDOM	Bacteroidetes	uc_Bacteroidetes	uc_Bacteroidetes	uc_Bacteroidetes	uc_Bacteroidetes	uc_Bacteroidetes	illumina_C_60546	PHP,DNA_pol3_alpha,DNA_pol3_finger,HHH_6,	PF02811.20,PF07733.13,PF17657.2,PF14579.7,	DNA polymerase III subunit alpha [Bacteroidales bacterium]	99.9	1	1	0	0	0	0	0	0	0	0	0	0	0	0	0	0	0	0	0	0		0.00520102	0.00484919	0	0	0	0	0	0	0	0	0
MAG-10	Bacteroidales (MAG10)	illumina_CM17R9_1DEM_14	K00573	2.1.1.77	Unknown	UNKNOWN_KINGDOM							illumina_C_48787	PCMT,	PF01135.20,	protein-L-isoaspartate(D-aspartate) O-methyltransferase [Bacteroidales bacterium]	100	0	0	0	0	0	0	0	0	0	0	0	0	0	1	0	0	0	0	0	0		0	0	0	0	0	0	0	0	0	0	0
MAG-10	Bacteroidales (MAG10)	illumina_MH2VVR_QAFC_9	K00384	1.8.1.9	Unknown	UNKNOWN_KINGDOM							illumina_C_17729	Pyr_redox_2,	PF07992.15,	thioredoxin-disulfide reductase [Bacteroidales bacterium]	99.7	0	0	0	0	1	1	0	0	0	0	0	0	0	0	0	0	0	0	0	0		0	0	0	0	0.00363848	0.00451121	0	0	0	0	0
MAG-10	Bacteroidales (MAG10)	illumina_M27ZBQ_Y9RX_25			Unknown	UNKNOWN_KINGDOM							illumina_C_82876	[],	[],	hypothetical protein [Bacteroidales bacterium]	60.5	0	0	0	0	0	0	0	0	0	0	0	0	0	0	0	1	0	0	0	0		0	0	0	0	0	0	0	0	0	0	0
MAG-10	Bacteroidales (MAG10)	illumina_9BMWX1_VPNV_11	K03496		Unknown	UNKNOWN_KINGDOM							illumina_C_41591	AAA_31,	PF13614.7,	ParA family protein [Bacteroidales bacterium]	100	0	0	0	0	0	0	0	1	0	0	0	1	1	0	1	0	0	0	0	0		0	0	0	0	0	0	0	0.00330164	0	0	0
MAG-10	Bacteroidales (MAG10)	illumina_ZHFPT2_QAFC_59	K07220		Unknown	UNKNOWN_KINGDOM							illumina_C_17729	PhoU_div,	PF01865.17,	DUF47 family protein [Bacteroidales bacterium]	100	0	0	0	1	0	0	0	0	0	0	0	0	0	0	0	0	0	0	0	0		0	0	0	0.00569346	0	0	0	0	0	0	0
MAG-10	Bacteroidales (MAG10)	illumina_1AQF8S_VCDN_19			Unknown	UNKNOWN_KINGDOM							illumina_C_75605	Acetyltransf_5,	PF13444.7,	GNAT family N-acetyltransferase [Bacteroidales bacterium]	100	0	0	0	0	0	0	1	0	0	0	0	0	0	0	0	0	1	0	1	0		0	0	0	0	0	0	0.00437216	0	0	0	0
MAG-10	Bacteroidales (MAG10)	illumina_5ECK5P_VCDN_28			Unknown	UNKNOWN_KINGDOM							illumina_C_75605	[],	[],	hypothetical protein [Bacteroidales bacterium]	98.4	0	0	0	0	0	0	0	0	1	1	0	0	0	0	0	0	0	0	0	0		0	0	0	0	0	0	0	0	0.00408197	0.00307342	0
MAG-10	Bacteroidales (MAG10)	illumina_AF4R9X_1DEM_47	K00812	2.6.1.1	Unknown	UNKNOWN_KINGDOM							illumina_C_48787	Aminotran_1_2,	PF00155.22,	pyridoxal phosphate-dependent aminotransferase [Bacteroidales bacterium]	100	0	0	0	0	1	1	0	0	0	0	0	0	0	0	0	0	0	1	0	0		0	0	0	0	0.00363848	0.00451121	0	0	0	0	0
MAG-10	Bacteroidales (MAG10)	illumina_JMB38D_VPNV_22	K03522		Unknown	UNKNOWN_KINGDOM							illumina_C_41591	ETF,ETF_alpha,	PF01012.22,PF00766.20,	electron transfer flavoprotein subunit alpha/FixB family protein [Bacteroidales bacterium]	100	0	0	0	0	3	3	1	1	1	0	1	0	1	1	0	0	0	1	1	2		0	0	0	0	0.0109154	0.0135336	0.00437216	0.00330164	0.00408197	0	0.00347307
MAG-10	Bacteroidales (MAG10)	illumina_43GGN4_QAFC_65			Unknown	UNKNOWN_KINGDOM							illumina_C_17729	[],	[],	gliding motility protein GldN [Bacteroidales bacterium]	100	0	8	10	8	12	11	4	6	7	3	0	0	6	6	7	0	0	7	9	1		0	0.0387935	0.0503804	0.0455477	0.0436618	0.0496233	0.0174886	0.0198098	0.0285738	0.00922027	0
MAG-10	Bacteroidales (MAG10)	illumina_AC572J_7RM4_46			Unknown	UNKNOWN_KINGDOM							illumina_C_19161	Radical_SAM,HemN_C,	PF04055.22,PF06969.17,	radical SAM family heme chaperone HemW [Bacteroidales bacterium]	99.7	0	0	0	0	0	0	1	0	0	0	0	0	0	0	0	0	0	1	0	0		0	0	0	0	0	0	0.00437216	0	0	0	0
MAG-10	Bacteroidales (MAG10)	illumina_GPYTSJ_X3Q1_34			Unknown	UNKNOWN_KINGDOM							illumina_C_94110	CbiA,Fer4,Fer4,	PF01656.24,PF00037.28,PF00037.28,	P-loop NTPase [Bacteroidales bacterium]	99.7	0	0	0	0	0	1	1	0	0	0	0	0	0	0	0	0	0	0	0	0		0	0	0	0	0	0.00451121	0.00437216	0	0	0	0
MAG-10	Bacteroidales (MAG10)	illumina_QW5NTB_1DEM_1			Unknown	UNKNOWN_KINGDOM							illumina_C_48787	fn3,Por_Secre_tail,	PF00041.22,PF18962.1,	T9SS type A sorting domain-containing protein [Bacteroidales bacterium]	89.8	0	0	0	0	0	0	0	0	0	0	0	0	0	0	0	0	0	1	1	0		0	0	0	0	0	0	0	0	0	0	0
MAG-10	Bacteroidales (MAG10)	illumina_T57531_7C0D_19	K01714	4.3.3.7	Unknown	UNKNOWN_KINGDOM							illumina_C_94623	DHDPS,	PF00701.23,	4-hydroxy-tetrahydrodipicolinate synthase [Bacteroidales bacterium]	100	1	0	0	0	0	0	0	0	0	0	0	0	0	0	0	0	0	0	0	0		0.00520102	0	0	0	0	0	0	0	0	0	0
MAG-10	Bacteroidales (MAG10)	illumina_HK7M3R_FNY8_37			Unknown	UNKNOWN_KINGDOM							illumina_C_84664	Por_Secre_tail,	PF18962.1,	T9SS type A sorting domain-containing protein [Bacteroidales bacterium]	97.2	0	0	1	1	1	1	0	1	0	1	0	0	1	1	1	0	0	1	1	1		0	0	0.00503804	0.00569346	0.00363848	0.00451121	0	0.00330164	0	0.00307342	0
MAG-10	Bacteroidales (MAG10)	illumina_6YZ51Z_M1SW_10	K01875	6.1.1.11	Unknown	UNKNOWN_KINGDOM							illumina_C_96163	Seryl_tRNA_N,tRNA-synt_2b,	PF02403.23,PF00587.26,	serine--tRNA ligase [Bacteroidales bacterium]	100	0	0	1	0	0	0	0	0	0	0	0	0	0	0	0	0	0	0	0	0		0	0	0.00503804	0	0	0	0	0	0	0	0
MAG-10	Bacteroidales (MAG10)	illumina_FJD6HJ_EGKF_18	K00831	2.6.1.52	Unknown	UNKNOWN_KINGDOM							illumina_C_65437	Aminotran_5,	PF00266.20,	3-phosphoserine/phosphohydroxythreonine transaminase [Bacteroidales bacterium]	100	0	1	2	2	1	2	1	1	1	1	0	0	1	0	1	0	0	2	1	1		0	0.00484919	0.0100761	0.0113869	0.00363848	0.00902242	0.00437216	0.00330164	0.00408197	0.00307342	0
MAG-10	Bacteroidales (MAG10)	illumina_BJPEV9_GW14_52	K02355		Unknown	UNKNOWN_KINGDOM							illumina_C_104335	GTP_EFTU,EFG_III,EFG_IV,EFG_C,	PF00009.28,PF14492.7,PF03764.19,PF00679.25,	elongation factor G [Bacteroidales bacterium]	99.9	0	0	2	3	3	2	3	2	2	0	0	0	2	0	1	0	0	2	3	1		0	0	0.0100761	0.0170804	0.0109154	0.00902242	0.0131165	0.00660328	0.00816393	0	0
MAG-10	Bacteroidales (MAG10)	illumina_ERMZ9P_JVHH_52	K01843	5.4.3.2	Unknown	UNKNOWN_KINGDOM							illumina_C_60546	Radical_SAM,LAM_C,	PF04055.22,PF12544.9,	lysine 2,3-aminomutase [Bacteroidales bacterium]	100	0	0	1	1	2	1	0	0	0	0	0	0	0	0	0	0	0	1	1	0		0	0	0.00503804	0.00569346	0.00727696	0.00451121	0	0	0	0	0
MAG-10	Bacteroidales (MAG10)	illumina_38ZVHN_7C0D_67			Unknown	UNKNOWN_KINGDOM							illumina_C_94623	Glycos_transf_1,	PF00534.21,	glycosyltransferase [Bacteroidales bacterium]	99.7	0	0	0	0	0	0	0	0	0	0	0	0	0	1	0	0	0	0	0	0		0	0	0	0	0	0	0	0	0	0	0
MAG-10	Bacteroidales (MAG10)	illumina_HV1E7R_NC04_29	K03466		Unknown	UNKNOWN_KINGDOM							illumina_C_60562	FtsK_4TM,FtsK_alpha,FtsK_SpoIIIE,FtsK_SpoIIIE,FtsK_gamma,	PF13491.7,PF17854.2,PF01580.19,PF01580.19,PF09397.11,	DNA translocase FtsK [Bacteroidales bacterium]	99.5	0	2	0	1	0	0	0	0	0	1	0	0	0	0	0	0	0	0	0	0		0	0.00969838	0	0.00569346	0	0	0	0	0	0.00307342	0
MAG-10	Bacteroidales (MAG10)	illumina_SJP3CA_GQAE_30			Unknown	UNKNOWN_KINGDOM							illumina_C_41583	CarboxypepD_reg,	PF13620.7,	hypothetical protein [Bacteroidales bacterium]	99.6	4	6	9	8	18	12	5	6	6	8	2	3	6	14	10	2	1	8	8	13		0.0208041	0.0290951	0.0453423	0.0455477	0.0654927	0.0541345	0.0218608	0.0198098	0.0244918	0.0245874	0.00694613
MAG-10	Bacteroidales (MAG10)	illumina_N1E8RQ_4C4N_9	K03438	2.1.1.199	Unknown	UNKNOWN_KINGDOM							illumina_C_59598	Methyltransf_5,	PF01795.20,	16S rRNA (cytosine(1402)-N(4))-methyltransferase RsmH [Bacteroidales bacterium]	100	0	0	0	0	1	0	1	1	0	2	0	1	1	0	1	0	0	0	1	0		0	0	0	0	0.00363848	0	0.00437216	0.00330164	0	0.00614685	0
MAG-10	Bacteroidales (MAG10)	illumina_J6V1HM_7KFJ_4	K01192	3.2.1.25	Bacteria	UNKNOWN_KINGDOM	Bacteroidetes	unknown	unknown	unknown	unknown	Bacteroidetes bacterium HGW-Bacteroidetes-19	illumina_C_35178	Glyco_hydro_2,Mannosidase_ig,Ig_mannosidase,	PF00703.22,PF17786.2,PF17753.2,	glycoside hydrolase family 2 protein [Bacteroidales bacterium]	99.6	0	0	0	0	0	0	0	0	0	1	0	0	0	0	0	0	0	0	0	0		0	0	0	0	0	0	0	0	0	0.00307342	0
MAG-10	Bacteroidales (MAG10)	illumina_X5KVSH_EZWC_20	K17758, K17759	4.2.1.136, 5.1.99.6	Unknown	UNKNOWN_KINGDOM							illumina_C_89660	YjeF_N,Carb_kinase,	PF03853.16,PF01256.18,	NAD(P)H-hydrate dehydratase [Bacteroidales bacterium]	100	0	0	0	0	0	0	1	0	0	0	0	0	0	0	0	0	0	0	0	0		0	0	0	0	0	0	0.00437216	0	0	0	0
MAG-10	Bacteroidales (MAG10)	illumina_J9AMAB_JVHH_43	K02039		Unknown	UNKNOWN_KINGDOM							illumina_C_60546	PhoU,PhoU,	PF01895.20,PF01895.20,	phosphate signaling complex protein PhoU [Bacteroidales bacterium]	100	0	0	0	0	1	0	0	0	0	0	0	0	0	0	0	0	0	0	0	0		0	0	0	0	0.00363848	0	0	0	0	0	0
MAG-10	Bacteroidales (MAG10)	illumina_N5E9WJ_NC04_25	K11754	6.3.2.12, 6.3.2.17	Unknown	UNKNOWN_KINGDOM							illumina_C_60562	Mur_ligase_M,	PF08245.13,	bifunctional folylpolyglutamate synthase/dihydrofolate synthase [Bacteroidales bacterium]	100	0	0	0	0	0	0	1	1	0	0	0	0	1	0	0	0	0	0	0	0		0	0	0	0	0	0	0.00437216	0.00330164	0	0	0
MAG-10	Bacteroidales (MAG10)	illumina_YDZXMS_5FAK_3	K01153	3.1.21.3	Unknown	UNKNOWN_KINGDOM							illumina_C_56483	HSDR_N,SWI2_SNF2,EcoR124_C,	PF04313.15,PF18766.2,PF12008.9,	type I restriction endonuclease subunit R [Bacteroidales bacterium]	99.8	0	0	0	0	0	0	0	0	0	0	0	0	0	0	1	0	0	0	0	0		0	0	0	0	0	0	0	0	0	0	0
MAG-10	Bacteroidales (MAG10)	illumina_2V8WGM_HDPW_8			Unknown	UNKNOWN_KINGDOM							illumina_C_53247	[],	[],	asparagine synthetase B [Bacteroidales bacterium]	100	0	0	0	0	0	0	1	0	0	0	0	0	0	0	0	0	0	0	0	0		0	0	0	0	0	0	0.00437216	0	0	0	0
MAG-10	Bacteroidales (MAG10)	illumina_2G4HNX_1DEM_4			Unknown	UNKNOWN_KINGDOM							illumina_C_48787	Peptidase_M49,	PF03571.16,	Zn-dependent hydrolase [Bacteroidetes bacterium HGW-Bacteroidetes-20]	76.6	1	0	2	2	2	2	0	1	1	0	0	0	1	1	2	0	0	1	2	1		0.00520102	0	0.0100761	0.0113869	0.00727696	0.00902242	0	0.00330164	0.00408197	0	0
MAG-10	Bacteroidales (MAG10)	illumina_880DHH_VPNV_15	K17828	1.3.1.14	Unknown	UNKNOWN_KINGDOM							illumina_C_41591	DHO_dh,	PF01180.22,	dihydroorotate dehydrogenase [Bacteroidales bacterium]	99.7	0	0	0	0	0	1	0	0	0	0	0	0	0	0	1	0	0	0	0	0		0	0	0	0	0	0.00451121	0	0	0	0	0
MAG-10	Bacteroidales (MAG10)	illumina_WRRS0K_QAFC_19	K00177	1.2.7.3	Unknown	UNKNOWN_KINGDOM							illumina_C_17729	POR,	PF01558.19,	2-oxoglutarate ferredoxin oxidoreductase subunit gamma [Bacteroidales bacterium]	100	2	0	6	8	3	0	2	2	2	0	0	0	2	3	2	0	0	4	4	1		0.010402	0	0.0302282	0.0455477	0.0109154	0	0.00874432	0.00660328	0.00816393	0	0
MAG-10	Bacteroidales (MAG10)	illumina_J2E39Y_JA3H_20			Unknown	UNKNOWN_KINGDOM							illumina_C_66389	MORN_2,MORN_2,MORN_2,	PF07661.14,PF07661.14,PF07661.14,	hypothetical protein [Bacteroidales bacterium]	100	0	0	0	0	0	0	0	0	0	0	0	0	0	0	1	0	0	1	2	0		0	0	0	0	0	0	0	0	0	0	0
MAG-10	Bacteroidales (MAG10)	illumina_MJ6AX7_VPNV_6			Unknown	UNKNOWN_KINGDOM							illumina_C_41591	[],	[],	hypothetical protein [Bacteroidales bacterium]	100	0	0	6	4	0	1	0	1	0	0	0	0	1	2	2	0	0	1	4	2		0	0	0.0302282	0.0227739	0	0.00451121	0	0.00330164	0	0	0
MAG-10	Bacteroidales (MAG10)	illumina_1EA3K9_JA3H_19	K01667	4.1.99.1	Unknown	UNKNOWN_KINGDOM							illumina_C_66389	Beta_elim_lyase,	PF01212.22,	tryptophanase [Bacteroidales bacterium]	100	1	1	2	2	3	4	1	2	2	0	0	0	2	1	1	0	0	4	4	3		0.00520102	0.00484919	0.0100761	0.0113869	0.0109154	0.0180448	0.00437216	0.00660328	0.00816393	0	0
MAG-10	Bacteroidales (MAG10)	illumina_GSD308_1DEM_21	K00294	1.2.1.88	Unknown	UNKNOWN_KINGDOM							illumina_C_48787	Aldedh,	PF00171.23,	L-glutamate gamma-semialdehyde dehydrogenase [Bacteroidales bacterium]	99.8	1	1	1	3	3	3	0	0	0	1	0	0	0	1	0	0	0	2	3	0		0.00520102	0.00484919	0.00503804	0.0170804	0.0109154	0.0135336	0	0	0	0.00307342	0
MAG-10	Bacteroidales (MAG10)	illumina_HXDWBY_EZWC_7			Unknown	UNKNOWN_KINGDOM							illumina_C_89660	HATPase_c,	PF02518.27,	sensor histidine kinase [Bacteroidales bacterium]	100	0	0	1	1	0	0	0	0	0	0	0	0	0	0	0	0	0	0	0	0		0	0	0.00503804	0.00569346	0	0	0	0	0	0	0
MAG-10	Bacteroidales (MAG10)	illumina_03X4WK_QCSZ_6	K02338	2.7.7.7	Unknown	UNKNOWN_KINGDOM							illumina_C_58493	DNA_pol3_beta,DNA_pol3_beta_2,DNA_pol3_beta_3,	PF00712.20,PF02767.17,PF02768.16,	DNA polymerase III subunit beta [Bacteroidales bacterium]	99.7	0	0	1	0	2	2	0	0	2	0	0	0	0	0	0	0	0	3	1	1		0	0	0.00503804	0	0.00727696	0.00902242	0	0	0.00816393	0	0
MAG-10	Bacteroidales (MAG10)	illumina_8CBGY8_JVHH_83			Unknown	UNKNOWN_KINGDOM							illumina_C_60546	Glyco_transf_4,Glycos_transf_1,	PF13439.7,PF00534.21,	glycosyltransferase family 4 protein [Bacteroidales bacterium]	99.7	0	0	0	0	0	0	0	0	0	0	0	0	0	1	0	1	0	1	0	0		0	0	0	0	0	0	0	0	0	0	0
MAG-10	Bacteroidales (MAG10)	illumina_725DDA_FJV1_7	K01712	4.2.1.49	Bacteria	UNKNOWN_KINGDOM	uc_Bacteria	uc_Bacteria	uc_Bacteria	uc_Bacteria	uc_Bacteria	uc_Bacteria	illumina_C_79498	Urocanase_N,Urocanase,Urocanase_C,	PF17391.3,PF01175.19,PF17392.3,	urocanate hydratase [Bacteroidales bacterium]	100	0	0	0	0	1	0	0	0	0	0	0	0	0	0	0	0	0	1	1	0		0	0	0	0	0.00363848	0	0	0	0	0	0
MAG-10	Bacteroidales (MAG10)	illumina_9PW583_D964_36			Unknown	UNKNOWN_KINGDOM							illumina_C_70808	BPL_N,	PF09825.10,	biofilm PGA synthesis protein PgaB [Bacteroidales bacterium]	99.7	0	0	0	0	0	0	0	0	0	0	0	0	0	0	0	0	1	0	0	0		0	0	0	0	0	0	0	0	0	0	0
MAG-10	Bacteroidales (MAG10)	illumina_BTXS74_XE77_33			Unknown	UNKNOWN_KINGDOM							illumina_C_22871	Omp85,	PF01103.24,	BamA/TamA family outer membrane protein [Bacteroidales bacterium]	100	0	0	0	0	0	0	0	0	0	0	1	0	0	1	1	0	0	0	0	0		0	0	0	0	0	0	0	0	0	0	0.00347307
MAG-10	Bacteroidales (MAG10)	illumina_8ABWD3_6NYB_5	K00605	2.1.2.10	Unknown	UNKNOWN_KINGDOM							illumina_C_94410	GCV_T,GCV_T_C,	PF01571.22,PF08669.12,	glycine cleavage system aminomethyltransferase GcvT [Bacteroidales bacterium]	100	0	0	1	1	2	3	0	0	0	0	0	0	0	0	0	0	0	0	1	0		0	0	0.00503804	0.00569346	0.00727696	0.0135336	0	0	0	0	0
MAG-10	Bacteroidales (MAG10)	illumina_JBJKAX_JVHH_18	K14652	3.5.4.25, 4.1.99.12	Unknown	UNKNOWN_KINGDOM							illumina_C_60546	DHBP_synthase,GTP_cyclohydro2,	PF00926.20,PF00925.21,	bifunctional 3,4-dihydroxy-2-butanone-4-phosphate synthase/GTP cyclohydrolase II [Bacteroidales bacterium]	100	0	0	0	0	0	0	0	0	0	0	0	0	0	0	0	1	1	1	0	1		0	0	0	0	0	0	0	0	0	0	0
MAG-10	Bacteroidales (MAG10)	illumina_E867KA_WHVA_15			Bacteria	UNKNOWN_KINGDOM	Bacteroidetes	unknown	unknown	unknown	unknown	unknown	illumina_C_87653	TPR_8,PD40,CarboxypepD_reg,OmpA,	PF13181.7,PF07676.13,PF13620.7,PF00691.21,	OmpA family protein [Bacteroidales bacterium]	99.9	0	0	1	0	2	1	1	0	0	0	0	0	0	1	1	0	0	1	1	2		0	0	0.00503804	0	0.00727696	0.00451121	0.00437216	0	0	0	0
MAG-10	Bacteroidales (MAG10)	illumina_Z5QDHK_XE77_31			Unknown	UNKNOWN_KINGDOM							illumina_C_22871	PMT_2,	PF13231.7,	hypothetical protein [Bacteroidales bacterium]	100	0	0	1	0	0	0	0	0	0	0	0	0	0	0	0	0	0	0	0	0		0	0	0.00503804	0	0	0	0	0	0	0	0
MAG-10	Bacteroidales (MAG10)	illumina_2SN6Y7_GQAE_32			Unknown	UNKNOWN_KINGDOM							illumina_C_41583	[],	[],	PorV/PorQ family protein [Bacteroidales bacterium]	100	3	2	4	3	5	5	2	4	1	2	0	0	4	2	0	0	0	4	4	3		0.0156031	0.00969838	0.0201521	0.0170804	0.0181924	0.0225561	0.00874432	0.0132066	0.00408197	0.00614685	0
MAG-10	Bacteroidales (MAG10)	illumina_5ZM02D_GW14_26	K06142		Unknown	UNKNOWN_KINGDOM							illumina_C_104335	OmpH,	PF03938.15,	OmpH family outer membrane protein [Bacteroidales bacterium]	100	0	0	1	1	0	0	0	0	0	1	0	0	0	1	1	0	0	0	0	0		0	0	0.00503804	0.00569346	0	0	0	0	0	0.00307342	0
MAG-10	Bacteroidales (MAG10)	illumina_5926RC_WHVA_10	K01588	5.4.99.18	Unknown	UNKNOWN_KINGDOM							illumina_C_87653	AIRC,	PF00731.21,	AIR carboxylase family protein [Bacteroidales bacterium]	100	0	0	1	2	1	0	0	0	0	0	0	0	0	1	1	0	0	1	2	1		0	0	0.00503804	0.0113869	0.00363848	0	0	0	0	0	0
MAG-10	Bacteroidales (MAG10)	illumina_QFV971_EGKF_6			Unknown	UNKNOWN_KINGDOM							illumina_C_65437	DUF4468,	PF14730.7,	DUF4468 domain-containing protein [Bacteroidales bacterium]	99.5	0	2	1	0	1	0	0	0	0	0	0	0	0	0	0	0	0	2	1	0		0	0.00969838	0.00503804	0	0.00363848	0	0	0	0	0	0
MAG-10	Bacteroidales (MAG10)	illumina_WDZCE8_NC04_3	K01844	5.4.3.3	Unknown	UNKNOWN_KINGDOM							illumina_C_60562	Lys-AminoMut_A,	PF09043.12,	D-lysine 5,6-aminomutase subunit alpha [Bacteroidales bacterium]	100	0	0	0	0	2	0	0	1	0	0	0	0	1	0	0	0	0	0	0	0		0	0	0	0	0.00727696	0	0	0.00330164	0	0	0
MAG-10	Bacteroidales (MAG10)	illumina_N2ZA1Y_4ETS_86			Unknown	UNKNOWN_KINGDOM							illumina_C_71921	Glyco_transf_4,Glycos_transf_1,	PF13439.7,PF00534.21,	glycosyltransferase family 4 protein [Bacteroidales bacterium]	100	0	0	0	0	0	0	0	1	0	0	0	0	1	0	0	0	0	0	0	0		0	0	0	0	0	0	0	0.00330164	0	0	0
MAG-10	Bacteroidales (MAG10)	illumina_BR0ZAF_QAFC_98	K09710		Unknown	UNKNOWN_KINGDOM							illumina_C_17729	RsfS,	PF02410.16,	ribosome silencing factor [Bacteroidales bacterium]	100	0	0	0	1	0	0	0	0	0	0	0	0	0	0	0	0	0	0	0	0		0	0	0	0.00569346	0	0	0	0	0	0	0
MAG-10	Bacteroidales (MAG10)	illumina_N8EF1X_B4P2_15	K03595		Unknown	UNKNOWN_KINGDOM							illumina_C_83250	MMR_HSR1,KH_2,	PF01926.24,PF07650.18,	GTPase Era [Bacteroidales bacterium]	100	0	0	0	0	0	0	0	0	0	0	0	0	0	0	0	0	0	1	1	1		0	0	0	0	0	0	0	0	0	0	0
MAG-10	Bacteroidales (MAG10)	illumina_QB6SX3_EGKF_19	K00058	1.1.1.399, 1.1.1.95	Unknown	UNKNOWN_KINGDOM							illumina_C_65437	2-Hacid_dh,2-Hacid_dh_C,	PF00389.31,PF02826.20,	3-phosphoglycerate dehydrogenase [Bacteroidales bacterium]	100	8	8	13	13	9	11	4	6	3	1	2	0	6	3	2	0	2	6	12	4		0.0416082	0.0387935	0.0654945	0.074015	0.0327463	0.0496233	0.0174886	0.0198098	0.0122459	0.00307342	0.00694613
MAG-10	Bacteroidales (MAG10)	illumina_KX5BCY_7C0D_7	K02356		Unknown	UNKNOWN_KINGDOM							illumina_C_94623	EFP_N,EFP,Elong-fact-P_C,	PF08207.13,PF01132.21,PF09285.12,	elongation factor P [Bacteroidales bacterium]	100	0	0	1	0	0	0	0	1	0	0	0	0	1	0	0	0	0	1	2	0		0	0	0.00503804	0	0	0	0	0.00330164	0	0	0
MAG-10	Bacteroidales (MAG10)	illumina_E9F1HM_7C0D_76			Unknown	UNKNOWN_KINGDOM							illumina_C_94623	[],	[],	hypothetical protein [Bacteroidales bacterium]	88.5	0	0	0	0	1	0	0	0	1	0	0	0	0	0	0	0	0	0	0	0		0	0	0	0	0.00363848	0	0	0	0.00408197	0	0
MAG-10	Bacteroidales (MAG10)	illumina_3VETT2_NY5H_12	K05995	3.4.13.21	Unknown	UNKNOWN_KINGDOM							illumina_C_103850	Peptidase_S51,	PF03575.18,	dipeptidase PepE [Bacteroidales bacterium]	100	0	0	0	0	0	0	0	0	0	0	0	0	0	0	0	0	0	0	1	1		0	0	0	0	0	0	0	0	0	0	0
MAG-10	Bacteroidales (MAG10)	illumina_6REKF9_21D3_34			Unknown	UNKNOWN_KINGDOM							illumina_C_51743	[],	[],	LPS-assembly protein LptD [Bacteroidales bacterium]	100	0	0	0	0	0	0	0	0	0	0	0	0	0	0	0	0	0	0	0	1		0	0	0	0	0	0	0	0	0	0	0
MAG-10	Bacteroidales (MAG10)	illumina_CSQDAX_FNY8_15			Unknown	UNKNOWN_KINGDOM							illumina_C_84664	DUF4831,	PF16115.6,	DUF4831 family protein [Bacteroidales bacterium]	100	0	0	1	1	1	1	1	1	0	0	0	0	1	0	0	0	0	1	1	1		0	0	0.00503804	0.00569346	0.00363848	0.00451121	0.00437216	0.00330164	0	0	0
MAG-10	Bacteroidales (MAG10)	illumina_MK7CQS_1DEM_24	K01939	6.3.4.4	Unknown	UNKNOWN_KINGDOM							illumina_C_48787	Adenylsucc_synt,	PF00709.22,	adenylosuccinate synthase [Bacteroidales bacterium]	100	0	0	1	0	0	0	0	0	0	0	0	0	0	0	0	0	0	0	0	0		0	0	0.00503804	0	0	0	0	0	0	0	0
MAG-10	Bacteroidales (MAG10)	illumina_XKYZZ6_7RM4_26	K06158		Unknown	UNKNOWN_KINGDOM							illumina_C_19161	ABC_tran,ABC_tran_Xtn,ABC_tran,ABC_tran_CTD,	PF00005.28,PF12848.8,PF00005.28,PF16326.6,	ABC-F family ATP-binding cassette domain-containing protein [Bacteroidales bacterium]	99.7	0	0	0	0	0	0	0	0	0	0	1	0	0	0	0	0	0	0	0	0		0	0	0	0	0	0	0	0	0	0	0.00347307
MAG-10	Bacteroidales (MAG10)	illumina_DAY36T_GW14_37			Unknown	UNKNOWN_KINGDOM							illumina_C_104335	Peptidase_M23,	PF01551.23,	M23 family metallopeptidase [Bacteroidales bacterium]	99	0	0	0	0	0	0	1	1	1	0	0	0	1	1	0	0	0	0	1	1		0	0	0	0	0	0	0.00437216	0.00330164	0.00408197	0	0
MAG-10	Bacteroidales (MAG10)	illumina_ED2EB2_QAFC_124			Unknown	UNKNOWN_KINGDOM							illumina_C_17729	[],	[],	hypothetical protein [Bacteroidales bacterium]	99.4	0	1	0	0	0	0	0	0	0	0	0	0	0	0	0	0	0	0	0	1		0	0.00484919	0	0	0	0	0	0	0	0	0
MAG-10	Bacteroidales (MAG10)	illumina_5EGWA4_4G0T_4			Unknown	UNKNOWN_KINGDOM							illumina_C_70582	[],	[],	hypothetical protein [Bacteroidales bacterium]	99.3	0	0	0	0	0	0	0	0	0	0	0	0	0	0	0	0	0	0	1	0		0	0	0	0	0	0	0	0	0	0	0
MAG-10	Bacteroidales (MAG10)	illumina_AVR12E_4C4N_1			Bacteria	UNKNOWN_KINGDOM	Bacteroidetes	unknown	unknown	unknown	unknown	Bacteroidetes bacterium HGW-Bacteroidetes-20	illumina_C_59598	[],	[],	hypothetical protein CVU04_05050, partial [Bacteroidetes bacterium HGW-Bacteroidetes-20]	32.4	1	3	3	2	7	5	4	2	4	5	2	2	2	8	6	1	2	4	4	4		0.00520102	0.0145476	0.0151141	0.0113869	0.0254694	0.0225561	0.0174886	0.00660328	0.0163279	0.0153671	0.00694613
MAG-10	Bacteroidales (MAG10)	illumina_3C4RM8_6NYB_10			Unknown	UNKNOWN_KINGDOM							illumina_C_94410	TPR_11,	PF13414.7,	tetratricopeptide repeat protein [Bacteroidales bacterium]	100	0	1	1	0	0	0	0	0	0	0	0	0	0	0	0	0	0	0	0	0		0	0.00484919	0.00503804	0	0	0	0	0	0	0	0
MAG-10	Bacteroidales (MAG10)	illumina_6Q68YE_1TPK_4	K02990		Unknown	UNKNOWN_KINGDOM							illumina_C_5639	Ribosomal_S6,	PF01250.18,	30S ribosomal protein S6 [Bacteroidales bacterium]	99.1	0	0	2	0	0	0	0	0	0	0	0	0	0	0	0	0	0	1	0	0		0	0	0.0100761	0	0	0	0	0	0	0	0
MAG-10	Bacteroidales (MAG10)	illumina_4P2DVV_KBQ5_10	K04066		Unknown	UNKNOWN_KINGDOM							illumina_C_28294	PriA_3primeBD,DEAD,PriA_CRR,Helicase_C,PriA_C,	PF17764.2,PF00270.30,PF18319.2,PF00271.32,PF18074.2,	primosomal protein N' [Bacteroidales bacterium]	99.8	1	0	0	0	0	0	0	0	0	0	1	0	0	0	0	0	0	0	1	0		0.00520102	0	0	0	0	0	0	0	0	0	0.00347307
MAG-10	Bacteroidales (MAG10)	illumina_9V1YJ3_Y9RX_9	K03570		Unknown	UNKNOWN_KINGDOM							illumina_C_82876	MreC,	PF04085.15,	rod shape-determining protein MreC [Bacteroidales bacterium]	100	0	0	0	0	0	0	0	0	1	0	0	0	0	0	0	0	0	0	0	0		0	0	0	0	0	0	0	0	0.00408197	0	0
MAG-10	Bacteroidales (MAG10)	illumina_RF0MTG_WHVA_11	K09013		Unknown	UNKNOWN_KINGDOM							illumina_C_87653	ABC_tran,	PF00005.28,	Fe-S cluster assembly ATPase SufC [Bacteroidales bacterium]	100	0	0	1	0	2	0	0	0	0	0	0	0	0	0	0	0	0	0	0	0		0	0	0.00503804	0	0.00727696	0	0	0	0	0	0
MAG-10	Bacteroidales (MAG10)	illumina_5755H9_KY0S_4			Unknown	UNKNOWN_KINGDOM							illumina_C_85371	Por_Secre_tail,	PF18962.1,	hypothetical protein [Bacteroidales bacterium]	100	0	0	0	0	0	0	0	0	0	1	1	1	0	0	2	0	0	0	0	0		0	0	0	0	0	0	0	0	0	0.00307342	0.00347307
MAG-10	Bacteroidales (MAG10)	illumina_AP56VN_4ETS_85	K03070		Bacteria	UNKNOWN_KINGDOM	Bacteroidetes	uc_Bacteroidetes	uc_Bacteroidetes	uc_Bacteroidetes	uc_Bacteroidetes	uc_Bacteroidetes	illumina_C_71921	SecA_DEAD,SecA_PP_bind,SecA_SW,SEC-C,	PF07517.15,PF01043.21,PF07516.14,PF02810.16,	preprotein translocase subunit SecA [Bacteroidales bacterium]	99.8	0	0	0	0	1	1	0	1	0	0	1	1	1	1	0	1	1	1	1	1		0	0	0	0	0.00363848	0.00451121	0	0.00330164	0	0	0.00347307
MAG-10	Bacteroidales (MAG10)	illumina_HBR5R6_NC04_11			Unknown	UNKNOWN_KINGDOM							illumina_C_60562	[],	[],	hypothetical protein [Bacteroidales bacterium]	99.3	0	0	0	0	0	0	0	1	0	1	0	0	1	0	0	0	0	0	0	0		0	0	0	0	0	0	0	0.00330164	0	0.00307342	0
MAG-10	Bacteroidales (MAG10)	illumina_Y3PQGT_7C0D_38			Unknown	UNKNOWN_KINGDOM							illumina_C_94623	[],	[],	GTPase [Bacteroidales bacterium]	100	2	2	10	10	14	11	8	10	12	0	0	0	10	10	5	0	0	13	13	13		0.010402	0.00969838	0.0503804	0.0569346	0.0509387	0.0496233	0.0349773	0.0330164	0.0489836	0	0
MAG-10	Bacteroidales (MAG10)	illumina_HF1ZS1_4ETS_37			Unknown	UNKNOWN_KINGDOM							illumina_C_71921	YdfA_immunity,	PF12127.9,	flotillin-like protein FloA [Bacteroidales bacterium]	99.7	1	5	7	7	7	5	3	4	2	1	0	0	4	3	3	0	0	5	8	3		0.00520102	0.024246	0.0352663	0.0398542	0.0254694	0.0225561	0.0131165	0.0132066	0.00816393	0.00307342	0
MAG-10	Bacteroidales (MAG10)	illumina_XRTPY6_P8KA_9	K01761	4.4.1.11	Unknown	UNKNOWN_KINGDOM							illumina_C_85594	Cys_Met_Meta_PP,	PF01053.21,	aminotransferase class I/II-fold pyridoxal phosphate-dependent enzyme [Bacteroidales bacterium]	100	0	0	0	0	3	1	1	1	1	0	0	0	1	0	0	0	0	2	2	0		0	0	0	0	0.0109154	0.00451121	0.00437216	0.00330164	0.00408197	0	0
MAG-10	Bacteroidales (MAG10)	illumina_C26SGP_1TPK_12	K00845	2.7.1.2	Unknown	UNKNOWN_KINGDOM							illumina_C_5639	ROK,	PF00480.21,	ROK family protein [Bacteroidales bacterium]	100	0	0	0	1	1	0	0	0	0	0	0	0	0	0	0	0	0	0	0	0		0	0	0	0.00569346	0.00363848	0	0	0	0	0	0
MAG-10	Bacteroidales (MAG10)	illumina_Q7JSAV_4G0T_31	K00783	2.1.1.177	Unknown	UNKNOWN_KINGDOM							illumina_C_70582	SPOUT_MTase,	PF02590.18,	23S rRNA (pseudouridine(1915)-N(3))-methyltransferase RlmH [Bacteroidales bacterium]	100	0	0	0	0	0	0	0	0	0	0	1	0	0	0	0	0	0	0	0	0		0	0	0	0	0	0	0	0	0	0	0.00347307
MAG-10	Bacteroidales (MAG10)	illumina_MJ0APV_4ETS_2	K00942	2.7.4.8	Unknown	UNKNOWN_KINGDOM							illumina_C_71921	Guanylate_kin,	PF00625.22,	guanylate kinase [Bacteroidales bacterium]	100	0	1	0	0	0	0	0	0	0	0	0	0	0	0	0	0	1	0	1	0		0	0.00484919	0	0	0	0	0	0	0	0	0
MAG-10	Bacteroidales (MAG10)	illumina_QYPHJV_QAFC_92			Bacteria	UNKNOWN_KINGDOM	Bacteroidetes	unknown	unknown	unknown	unknown	Bacteroidetes bacterium HGW-Bacteroidetes-20	illumina_C_17729	Ig_7,Por_Secre_tail,	PF19081.1,PF18962.1,	hypothetical protein CVU04_00085 [Bacteroidetes bacterium HGW-Bacteroidetes-20]	46.6	0	3	1	2	3	4	3	2	2	3	1	2	2	4	4	1	2	2	4	2		0	0.0145476	0.00503804	0.0113869	0.0109154	0.0180448	0.0131165	0.00660328	0.00816393	0.00922027	0.00347307
MAG-10	Bacteroidales (MAG10)	illumina_QZCMAP_JVHH_54	K07460		Unknown	UNKNOWN_KINGDOM							illumina_C_60546	UPF0102,	PF02021.18,	YraN family protein [Bacteroidales bacterium]	100	0	0	0	0	0	0	0	0	0	0	0	1	0	0	0	0	0	0	0	0		0	0	0	0	0	0	0	0	0	0	0
MAG-10	Bacteroidales (MAG10)	illumina_3M9N1R_21D3_7			Unknown	UNKNOWN_KINGDOM							illumina_C_51743	PorP_SprF,	PF11751.9,	PorP/SprF family type IX secretion system membrane protein [Bacteroidales bacterium]	100	0	0	1	0	0	1	0	0	0	0	0	0	0	0	0	0	0	0	0	0		0	0	0.00503804	0	0	0.00451121	0	0	0	0	0
MAG-10	Bacteroidales (MAG10)	illumina_ND1HSF_X3Q1_15			Unknown	UNKNOWN_KINGDOM							illumina_C_94110	Por_Secre_tail,	PF18962.1,	T9SS type A sorting domain-containing protein [Bacteroidales bacterium]	100	0	0	0	0	0	0	0	0	0	0	0	0	0	0	0	0	1	0	0	0		0	0	0	0	0	0	0	0	0	0	0
MAG-10	Bacteroidales (MAG10)	illumina_A0V8M4_Z0M1_7	K02687		Unknown	UNKNOWN_KINGDOM							illumina_C_101790	PrmA,	PF06325.14,	50S ribosomal protein L11 methyltransferase [Bacteroidales bacterium]	99.7	0	0	0	0	0	0	0	1	0	0	0	0	1	0	0	0	0	0	0	0		0	0	0	0	0	0	0	0.00330164	0	0	0
MAG-10	Bacteroidales (MAG10)	illumina_YCWWF4_FNY8_17			Unknown	UNKNOWN_KINGDOM							illumina_C_84664	Por_Secre_tail,	PF18962.1,	T9SS type A sorting domain-containing protein [Bacteroidales bacterium]	100	1	1	0	0	1	2	0	1	1	1	0	0	1	2	2	0	0	1	1	0		0.00520102	0.00484919	0	0	0.00363848	0.00902242	0	0.00330164	0.00408197	0.00307342	0
MAG-10	Bacteroidales (MAG10)	illumina_0DT8P4_FNY8_40	K07448		Bacteria	UNKNOWN_KINGDOM	Bacteroidetes	unknown	unknown	unknown	unknown	Bacteroidetes bacterium	illumina_C_84664	Mrr_N,Mrr_cat,	PF14338.7,PF04471.13,	Mrr restriction system protein [Bacteroidetes bacterium]	89.3	0	0	0	0	0	1	0	0	0	0	0	0	0	0	0	0	0	1	1	0		0	0	0	0	0	0.00451121	0	0	0	0	0
MAG-10	Bacteroidales (MAG10)	illumina_021WZF_1RVF_14	K00762	2.4.2.10	Unknown	UNKNOWN_KINGDOM							illumina_C_36976	Pribosyltran,	PF00156.28,	orotate phosphoribosyltransferase [Bacteroidales bacterium]	98.9	0	0	1	0	0	0	0	0	0	0	0	0	0	0	0	0	0	0	0	0		0	0	0.00503804	0	0	0	0	0	0	0	0
MAG-10	Bacteroidales (MAG10)	illumina_55NVNV_7KFJ_15	K02557		Unknown	UNKNOWN_KINGDOM							illumina_C_35178	OmpA,	PF00691.21,	OmpA family protein [Bacteroidales bacterium]	99.7	0	0	0	0	1	0	0	0	0	0	0	0	0	0	0	0	0	0	0	0		0	0	0	0	0.00363848	0	0	0	0	0	0
MAG-10	Bacteroidales (MAG10)	illumina_9675YJ_1DEM_42			Unknown	UNKNOWN_KINGDOM							illumina_C_48787	Inhibitor_I42,	PF09394.11,	protease inhibitor I42 family protein [Bacteroidales bacterium]	100	0	1	1	1	1	1	1	1	1	1	0	0	1	1	1	0	0	1	1	1		0	0.00484919	0.00503804	0.00569346	0.00363848	0.00451121	0.00437216	0.00330164	0.00408197	0.00307342	0
MAG-10	Bacteroidales (MAG10)	illumina_W8A7QV_7RM4_25			Bacteria	UNKNOWN_KINGDOM	uc_Bacteria	uc_Bacteria	uc_Bacteria	uc_Bacteria	uc_Bacteria	uc_Bacteria	illumina_C_19161	SprA_N,SprA_N,	PF14349.7,PF14349.7,	cell surface protein SprA [Bacteroidales bacterium]	99.9	0	0	0	0	0	1	0	0	0	1	0	0	0	0	0	0	0	0	0	0		0	0	0	0	0	0.00451121	0	0	0	0.00307342	0
MAG-10	Bacteroidales (MAG10)	illumina_9N0VP5_VPNV_41			Unknown	UNKNOWN_KINGDOM							illumina_C_41591	[],	[],	hypothetical protein [Bacteroidales bacterium]	100	1	0	0	0	0	0	0	0	0	0	0	0	0	0	0	0	0	0	0	0		0.00520102	0	0	0	0	0	0	0	0	0	0
MAG-10	Bacteroidales (MAG10)	illumina_DFNG5H_4ETS_55			Bacteria	UNKNOWN_KINGDOM	uc_Bacteria	uc_Bacteria	uc_Bacteria	uc_Bacteria	uc_Bacteria	uc_Bacteria	illumina_C_71921	Pyr_redox_2,Pyr_redox_dim,Rhodanese,TusA,DrsE_2,	PF07992.15,PF02852.23,PF00581.21,PF01206.18,PF13686.7,	FAD-dependent oxidoreductase [Bacteroidales bacterium]	100	0	0	0	0	1	0	1	0	0	0	0	0	0	0	0	0	0	0	0	0		0	0	0	0	0.00363848	0	0.00437216	0	0	0	0
MAG-10	Bacteroidales (MAG10)	illumina_NDT84Y_7C0D_64	K00979	2.7.7.38	Unknown	UNKNOWN_KINGDOM							illumina_C_94623	CTP_transf_3,	PF02348.20,	3-deoxy-manno-octulosonate cytidylyltransferase [Bacteroidales bacterium]	100	1	0	0	0	0	0	0	0	0	0	0	0	0	0	0	0	0	1	0	0		0.00520102	0	0	0	0	0	0	0	0	0	0
MAG-10	Bacteroidales (MAG10)	illumina_KW0HZC_GW14_45			Unknown	UNKNOWN_KINGDOM							illumina_C_104335	[],	[],	hypothetical protein [Bacteroidales bacterium]	99.2	0	0	0	0	1	0	0	1	0	0	0	0	1	0	0	0	0	0	0	0		0	0	0	0	0.00363848	0	0	0.00330164	0	0	0
MAG-10	Bacteroidales (MAG10)	illumina_WEZXP9_X3Q1_22			Unknown	UNKNOWN_KINGDOM							illumina_C_94110	[],	[],	hypothetical protein [Bacteroidales bacterium]	100	0	1	1	0	0	0	0	0	0	0	0	0	0	0	0	0	0	0	0	0		0	0.00484919	0.00503804	0	0	0	0	0	0	0	0
MAG-10	Bacteroidales (MAG10)	illumina_7J927Q_4ETS_72	K00647	2.3.1.41	Unknown	UNKNOWN_KINGDOM							illumina_C_71921	ketoacyl-synt,Ketoacyl-synt_C,	PF00109.27,PF02801.23,	beta-ketoacyl synthase [Bacteroidales bacterium]	99.7	0	0	0	0	0	0	0	0	0	0	0	0	0	0	0	0	0	0	1	1		0	0	0	0	0	0	0	0	0	0	0
MAG-10	Bacteroidales (MAG10)	illumina_RWEB55_D964_88			Unknown	UNKNOWN_KINGDOM							illumina_C_70808	[],	[],	hypothetical protein [Bacteroidales bacterium]	100	0	1	2	1	1	0	0	0	0	0	0	0	0	0	1	0	0	0	0	0		0	0.00484919	0.0100761	0.00569346	0.00363848	0	0	0	0	0	0
MAG-10	Bacteroidales (MAG10)	illumina_FMC59R_KBQ5_1			Unknown	UNKNOWN_KINGDOM							illumina_C_28294	Por_Secre_tail,	PF18962.1,	T9SS type A sorting domain-containing protein [Bacteroidales bacterium]	100	0	0	1	0	0	0	0	0	0	0	0	0	0	0	0	0	0	0	0	0		0	0	0.00503804	0	0	0	0	0	0	0	0
MAG-10	Bacteroidales (MAG10)	illumina_H2FKD9_4G0T_33	K01710	4.2.1.46	Unknown	UNKNOWN_KINGDOM							illumina_C_70582	GDP_Man_Dehyd,	PF16363.6,	dTDP-glucose 4,6-dehydratase [Bacteroidales bacterium]	100	0	0	0	0	2	0	0	0	0	0	0	0	0	0	0	0	0	0	0	0		0	0	0	0	0.00727696	0	0	0	0	0	0
MAG-10	Bacteroidales (MAG10)	illumina_4ZJN64_2BP6_7	K03168	5.99.1.2	Unknown	UNKNOWN_KINGDOM							illumina_C_50003	Toprim,Topoisom_bac,Toprim_C_rpt,Toprim_C_rpt,Toprim_C_rpt,Toprim_C_rpt,	PF01751.23,PF01131.21,PF13368.7,PF13368.7,PF13368.7,PF13368.7,	type I DNA topoisomerase [Bacteroidales bacterium]	99.9	0	0	0	0	0	0	0	1	1	0	0	1	1	0	0	0	0	0	0	0		0	0	0	0	0	0	0	0.00330164	0.00408197	0	0
MAG-10	Bacteroidales (MAG10)	illumina_RX890P_4G0T_25	K00845	2.7.1.2	Unknown	UNKNOWN_KINGDOM							illumina_C_70582	ROK,	PF00480.21,	ROK family protein [Bacteroidales bacterium]	100	0	0	0	1	0	0	0	0	0	0	0	0	0	0	0	0	0	0	0	0		0	0	0	0.00569346	0	0	0	0	0	0	0
MAG-10	Bacteroidales (MAG10)	illumina_JJTGJ6_D964_87			Unknown	UNKNOWN_KINGDOM							illumina_C_70808	[],	[],	hypothetical protein [Bacteroidales bacterium]	82.3	0	0	1	0	0	0	0	0	0	0	0	0	0	0	0	0	0	0	0	0		0	0	0.00503804	0	0	0	0	0	0	0	0
MAG-10	Bacteroidales (MAG10)	illumina_CDB85P_QAFC_31			Unknown	UNKNOWN_KINGDOM							illumina_C_17729	Biotin_lipoyl,	PF00364.23,	acetyl-CoA carboxylase biotin carboxyl carrier protein subunit [Bacteroidales bacterium]	99.3	0	1	1	1	1	1	1	1	1	0	0	0	1	0	0	0	0	1	1	1		0	0.00484919	0.00503804	0.00569346	0.00363848	0.00451121	0.00437216	0.00330164	0.00408197	0	0
MAG-10	Bacteroidales (MAG10)	illumina_0YJD1D_KZAY_5			Unknown	UNKNOWN_KINGDOM							illumina_C_45707	TetR_N,	PF00440.24,	TetR/AcrR family transcriptional regulator [Bacteroidales bacterium]	100	0	0	0	1	0	0	0	0	0	0	0	0	0	0	0	0	0	0	0	0		0	0	0	0.00569346	0	0	0	0	0	0	0
MAG-10	Bacteroidales (MAG10)	illumina_G65425_FNY8_12			Unknown	UNKNOWN_KINGDOM							illumina_C_84664	Abhydrolase_3,	PF07859.14,	alpha/beta hydrolase [Bacteroidales bacterium]	99.8	0	0	0	0	0	0	0	0	0	0	1	0	0	0	0	0	0	0	0	0		0	0	0	0	0	0	0	0	0	0	0.00347307
MAG-10	Bacteroidales (MAG10)	illumina_DDC4T1_M1SW_35	K02078		Unknown	UNKNOWN_KINGDOM							illumina_C_96163	PP-binding,	PF00550.26,	acyl carrier protein [Bacteroidales bacterium]	100	1	2	3	2	2	1	2	1	1	1	1	1	1	1	2	0	0	1	1	1		0.00520102	0.00969838	0.0151141	0.0113869	0.00727696	0.00451121	0.00874432	0.00330164	0.00408197	0.00307342	0.00347307
MAG-10	Bacteroidales (MAG10)	illumina_Z81B7N_QAFC_90	K11085		Unknown	UNKNOWN_KINGDOM							illumina_C_17729	ABC_membrane,ABC_tran,	PF00664.24,PF00005.28,	ABC transporter ATP-binding protein [Bacteroidales bacterium]	99.8	0	0	1	0	0	0	1	0	0	0	0	0	0	0	0	0	0	1	0	0		0	0	0.00503804	0	0	0	0.00437216	0	0	0	0
MAG-10	Bacteroidales (MAG10)	illumina_B4BJSP_7RM4_51			Unknown	UNKNOWN_KINGDOM							illumina_C_19161	Lactamase_B,	PF00753.28,	FprA family A-type flavoprotein [Bacteroidales bacterium]	100	1	1	0	0	0	0	0	0	0	1	0	1	0	0	1	0	0	0	0	0		0.00520102	0.00484919	0	0	0	0	0	0	0	0.00307342	0
MAG-10	Bacteroidales (MAG10)	illumina_71A0Q2_JVHH_68	K00134	1.2.1.12	Unknown	UNKNOWN_KINGDOM							illumina_C_60546	Gp_dh_N,Gp_dh_C,	PF00044.25,PF02800.21,	aldehyde dehydrogenase [Bacteroidales bacterium]	100	0	0	0	0	0	0	0	0	0	0	1	1	0	0	0	0	0	1	0	0		0	0	0	0	0	0	0	0	0	0	0.00347307
MAG-10	Bacteroidales (MAG10)	illumina_YMC15K_X3Q1_14	K03526	1.17.7.1, 1.17.7.3	Unknown	UNKNOWN_KINGDOM							illumina_C_94110	GcpE,	PF04551.15,	(E)-4-hydroxy-3-methylbut-2-enyl-diphosphate synthase [Bacteroidales bacterium]	99.8	0	0	0	0	0	0	0	0	0	1	0	0	0	0	0	0	0	0	0	0		0	0	0	0	0	0	0	0	0	0.00307342	0
MAG-10	Bacteroidales (MAG10)	illumina_YKVEZ4_QAFC_64	K01869	6.1.1.4	Bacteria	UNKNOWN_KINGDOM	uc_Bacteria	uc_Bacteria	uc_Bacteria	uc_Bacteria	uc_Bacteria	uc_Bacteria	illumina_C_17729	tRNA-synt_1,tRNA-synt_1_2,Anticodon_1,	PF00133.23,PF13603.7,PF08264.14,	leucine--tRNA ligase [Bacteroidales bacterium]	99.9	0	0	0	0	0	0	0	0	0	0	1	0	0	0	0	0	0	0	0	0		0	0	0	0	0	0	0	0	0	0	0.00347307
MAG-10	Bacteroidales (MAG10)	illumina_M5SBRM_NY5H_10			Unknown	UNKNOWN_KINGDOM							illumina_C_103850	Rubrerythrin,	PF02915.18,	rubrerythrin family protein [Bacteroidales bacterium]	100	0	0	1	1	2	0	0	0	0	1	0	0	0	0	1	0	0	1	1	1		0	0	0.00503804	0.00569346	0.00727696	0	0	0	0	0.00307342	0
MAG-10	Bacteroidales (MAG10)	illumina_XH4NEZ_VPNV_5			Unknown	UNKNOWN_KINGDOM							illumina_C_41591	Methyltransf_21,	PF05050.13,	FkbM family methyltransferase [Bacteroidales bacterium]	99.5	0	0	0	0	0	0	0	0	0	0	0	0	0	0	0	0	0	0	1	0		0	0	0	0	0	0	0	0	0	0	0
MAG-10	Bacteroidales (MAG10)	illumina_GFZYXN_FNY8_22			Unknown	UNKNOWN_KINGDOM							illumina_C_84664	[],	[],	hypothetical protein [Bacteroidales bacterium]	99.8	0	0	0	0	1	0	0	0	0	0	0	0	0	0	0	0	0	0	0	0		0	0	0	0	0.00363848	0	0	0	0	0	0
MAG-10	Bacteroidales (MAG10)	illumina_TNW2M4_2BP6_14	K06180	5.4.99.23	Unknown	UNKNOWN_KINGDOM							illumina_C_50003	PseudoU_synth_2,	PF00849.23,	RluA family pseudouridine synthase [Bacteroidales bacterium]	100	0	1	0	0	0	0	0	0	0	0	0	0	0	0	0	0	0	0	0	0		0	0.00484919	0	0	0	0	0	0	0	0	0
MAG-10	Bacteroidales (MAG10)	illumina_PJFWJY_XE77_23			Unknown	UNKNOWN_KINGDOM							illumina_C_22871	[],	[],	hypothetical protein [Bacteroidales bacterium]	93.9	0	1	1	0	0	0	0	1	0	1	1	1	1	1	1	0	0	1	1	1		0	0.00484919	0.00503804	0	0	0	0	0.00330164	0	0.00307342	0.00347307
MAG-10	Bacteroidales (MAG10)	illumina_WR1P71_NC04_13			Unknown	UNKNOWN_KINGDOM							illumina_C_60562	AhpC-TSA,	PF00578.22,	TlpA family protein disulfide reductase [Bacteroidales bacterium]	100	0	0	0	1	1	1	0	1	1	1	1	1	1	1	2	1	1	0	1	0		0	0	0	0.00569346	0.00363848	0.00451121	0	0.00330164	0.00408197	0.00307342	0.00347307
MAG-10	Bacteroidales (MAG10)	illumina_9YK7E9_GQAE_41	K06959		Bacteria	UNKNOWN_KINGDOM	Bacteroidetes	unknown	unknown	unknown	unknown	Bacteroidetes bacterium HGW-Bacteroidetes-20	illumina_C_41583	Tex_N,Tex_YqgF,HHH_3,HHH_9,S1,	PF09371.11,PF16921.6,PF12836.8,PF17674.2,PF00575.24,	RNA-binding transcriptional accessory protein [Bacteroidales bacterium]	100	0	1	1	1	1	0	0	0	0	0	0	0	0	0	1	1	1	0	0	0		0	0.00484919	0.00503804	0.00569346	0.00363848	0	0	0	0	0	0
MAG-10	Bacteroidales (MAG10)	illumina_FG1684_NY5H_7	K06180	5.4.99.23	Unknown	UNKNOWN_KINGDOM							illumina_C_103850	S4,PseudoU_synth_2,	PF01479.26,PF00849.23,	RluA family pseudouridine synthase [Bacteroidales bacterium]	99.7	0	1	1	1	0	0	1	0	0	0	0	0	0	0	0	0	0	0	0	0		0	0.00484919	0.00503804	0.00569346	0	0	0.00437216	0	0	0	0
MAG-10	Bacteroidales (MAG10)	illumina_8F6VF5_GQAE_16	K11065	1.11.1.15	Unknown	UNKNOWN_KINGDOM							illumina_C_41583	Redoxin,	PF08534.11,	thiol peroxidase [Bacteroidales bacterium]	100	0	2	2	4	1	1	0	0	1	0	0	0	0	2	2	0	0	1	1	0		0	0.00969838	0.0100761	0.0227739	0.00363848	0.00451121	0	0	0.00408197	0	0
MAG-10	Bacteroidales (MAG10)	illumina_2GN29Y_JVHH_28			Unknown	UNKNOWN_KINGDOM							illumina_C_60546	HTH_3,	PF01381.23,	helix-turn-helix transcriptional regulator [Bacteroidales bacterium]	100	0	0	0	0	0	0	0	0	0	0	1	0	0	0	0	0	0	0	0	0		0	0	0	0	0	0	0	0	0	0	0.00347307
MAG-10	Bacteroidales (MAG10)	illumina_NE588J_4ETS_45			Unknown	UNKNOWN_KINGDOM							illumina_C_71921	ZapA,	PF05164.14,	cell division protein ZapA [Bacteroidales bacterium]	100	0	0	0	1	0	0	0	0	0	0	0	0	0	0	0	0	0	0	0	0		0	0	0	0.00569346	0	0	0	0	0	0	0
MAG-10	Bacteroidales (MAG10)	illumina_06PPHS_7RM4_1			Unknown	UNKNOWN_KINGDOM							illumina_C_19161	[],	[],	hypothetical protein [Bacteroidales bacterium]	100	1	1	1	0	0	0	0	0	0	0	0	0	0	0	1	0	0	1	0	0		0.00520102	0.00484919	0.00503804	0	0	0	0	0	0	0	0
MAG-10	Bacteroidales (MAG10)	illumina_394XWT_WHVA_21	K01775	5.1.1.1	Bacteria	UNKNOWN_KINGDOM	Bacteroidetes	unknown	unknown	unknown	unknown	Bacteroidetes bacterium HGW-Bacteroidetes-20	illumina_C_87653	Mur_ligase,Mur_ligase_M,Ala_racemase_N,Ala_racemase_C,	PF01225.26,PF08245.13,PF01168.21,PF00842.22,	bifunctional UDP-N-acetylmuramoyl-tripeptide:D-alanyl-D-alanine ligase/alanine racemase [Bacteroidales bacterium]	100	0	0	0	0	0	0	0	0	0	1	0	0	0	0	1	0	0	0	0	0		0	0	0	0	0	0	0	0	0	0.00307342	0
MAG-10	Bacteroidales (MAG10)	illumina_96FTGV_2BP6_18			Bacteria	UNKNOWN_KINGDOM	Bacteroidetes	unknown	unknown	unknown	unknown	Bacteroidetes bacterium HGW-Bacteroidetes-20	illumina_C_50003	Por_Secre_tail,	PF18962.1,	T9SS type A sorting domain-containing protein [Bacteroidales bacterium]	99.9	0	0	0	0	0	0	0	0	0	0	0	0	0	0	0	1	0	0	1	0		0	0	0	0	0	0	0	0	0	0	0
MAG-10	Bacteroidales (MAG10)	illumina_CD7W8Q_4ETS_25			Unknown	UNKNOWN_KINGDOM							illumina_C_71921	Transglut_core,	PF01841.20,	transglutaminase domain-containing protein [Bacteroidales bacterium]	99.8	0	0	0	0	0	0	0	0	0	1	1	1	0	0	1	0	0	0	0	0		0	0	0	0	0	0	0	0	0	0.00307342	0.00347307
MAG-10	Bacteroidales (MAG10)	illumina_ART2G2_1RVF_20			Unknown	UNKNOWN_KINGDOM							illumina_C_36976	OMP_b-brl_2,	PF13568.7,	PorT family protein [Bacteroidales bacterium]	99.6	0	1	0	0	1	0	0	0	1	0	0	0	0	0	0	0	0	0	0	0		0	0.00484919	0	0	0.00363848	0	0	0	0.00408197	0	0
MAG-10	Bacteroidales (MAG10)	illumina_N6ACDB_D964_37			Unknown	UNKNOWN_KINGDOM							illumina_C_70808	Cons_hypoth698,	PF03601.15,	putative sulfate exporter family transporter [Bacteroidales bacterium]	100	0	0	0	0	0	0	0	0	0	0	0	0	0	0	0	0	0	0	0	1		0	0	0	0	0	0	0	0	0	0	0
MAG-10	Bacteroidales (MAG10)	illumina_XZ1AGC_4G0T_30	K03655	3.6.4.12	Bacteria	UNKNOWN_KINGDOM	Bacteroidetes	unknown	unknown	unknown	unknown	Bacteroidetes bacterium HGW-Bacteroidetes-20	illumina_C_70582	RecG_wedge,DEAD,Helicase_C,	PF17191.5,PF00270.30,PF00271.32,	ATP-dependent DNA helicase RecG [Bacteroidales bacterium]	99.9	0	0	0	0	0	0	1	0	0	0	0	0	0	0	0	0	0	0	0	0		0	0	0	0	0	0	0.00437216	0	0	0	0
MAG-10	Bacteroidales (MAG10)	illumina_Y7B0WW_GW14_9	K01915	6.3.1.2	Unknown	UNKNOWN_KINGDOM							illumina_C_104335	Gln-synt_N,Gln-synt_C,	PF03951.20,PF00120.25,	hypothetical protein [Bacteroidales bacterium]	99.8	0	0	0	0	0	0	0	0	0	1	0	0	0	0	0	0	0	0	0	0		0	0	0	0	0	0	0	0	0	0.00307342	0
MAG-10	Bacteroidales (MAG10)	illumina_4088K3_GQAE_6			Unknown	UNKNOWN_KINGDOM							illumina_C_41583	Glyco_hydro_67N,DUF4838,	PF03648.15,PF16126.6,	DUF4838 domain-containing protein [Bacteroidales bacterium]	99.9	0	0	0	0	0	0	0	0	0	0	0	0	0	0	0	0	1	0	0	0		0	0	0	0	0	0	0	0	0	0	0
MAG-10	Bacteroidales (MAG10)	illumina_AYCR6A_HDPW_9			Unknown	UNKNOWN_KINGDOM							illumina_C_53247	PTA_PTB,	PF01515.20,	phosphate butyryltransferase [Bacteroidales bacterium]	100	1	0	1	1	0	1	0	0	0	0	0	0	0	0	0	0	0	0	0	0		0.00520102	0	0.00503804	0.00569346	0	0.00451121	0	0	0	0	0
MAG-10	Bacteroidales (MAG10)	illumina_PNGDEJ_7C0D_26			Unknown	UNKNOWN_KINGDOM							illumina_C_94623	[],	[],	hypothetical protein [Bacteroidales bacterium]	100	0	0	0	0	0	0	0	0	0	0	1	0	0	0	0	0	0	0	1	0		0	0	0	0	0	0	0	0	0	0	0.00347307
MAG-10	Bacteroidales (MAG10)	illumina_F4SN4C_D964_42			Bacteria	UNKNOWN_KINGDOM	Bacteroidetes	unknown	unknown	unknown	unknown	Bacteroidetes bacterium HGW-Bacteroidetes-20	illumina_C_70808	GDE_N,GDE_C,	PF12439.9,PF06202.15,	amylo-alpha-1,6-glucosidase [Bacteroidales bacterium]	99.8	0	0	0	0	1	0	0	0	0	0	0	0	0	0	0	0	0	1	0	0		0	0	0	0	0.00363848	0	0	0	0	0	0
MAG-10	Bacteroidales (MAG10)	illumina_TKA1ZN_FNY8_32	K01840	5.4.2.8	Unknown	UNKNOWN_KINGDOM							illumina_C_84664	PGM_PMM_I,PGM_PMM_II,PGM_PMM_III,PGM_PMM_IV,	PF02878.17,PF02879.17,PF02880.17,PF00408.21,	phosphomannomutase/phosphoglucomutase [Bacteroidales bacterium]	99.6	0	0	0	1	1	1	0	1	0	0	0	0	1	0	0	0	0	0	0	1		0	0	0	0.00569346	0.00363848	0.00451121	0	0.00330164	0	0	0
MAG-10	Bacteroidales (MAG10)	illumina_NKN089_7RM4_47	K03650		Unknown	UNKNOWN_KINGDOM							illumina_C_19161	TrmE_N,MnmE_helical,MMR_HSR1,	PF10396.10,PF12631.8,PF01926.24,	tRNA uridine-5-carboxymethylaminomethyl(34) synthesis GTPase MnmE [Bacteroidales bacterium]	100	0	0	0	0	1	0	0	0	0	0	1	0	0	0	0	0	0	0	0	0		0	0	0	0	0.00363848	0	0	0	0	0	0.00347307
MAG-10	Bacteroidales (MAG10)	illumina_Q3JJJ4_7KFJ_20	K00971	2.7.7.13	Unknown	UNKNOWN_KINGDOM							illumina_C_35178	NTP_transferase,	PF00483.24,	mannose-1-phosphate guanylyltransferase [Bacteroidales bacterium]	99.7	0	0	0	1	0	0	0	0	0	0	0	0	0	0	0	0	0	1	1	0		0	0	0	0.00569346	0	0	0	0	0	0	0
MAG-10	Bacteroidales (MAG10)	illumina_AWZ5Z4_B4P2_7			Unknown	UNKNOWN_KINGDOM							illumina_C_83250	Fer4_14,Radical_SAM,	PF13394.7,PF04055.22,	radical SAM protein [Bacteroidales bacterium]	100	0	1	0	0	0	0	0	0	0	0	0	0	0	0	0	0	0	0	0	0		0	0.00484919	0	0	0	0	0	0	0	0	0
MAG-10	Bacteroidales (MAG10)	illumina_43FBH9_KY0S_7			Unknown	UNKNOWN_KINGDOM							illumina_C_85371	DciA,	PF05258.13,	DUF721 domain-containing protein [Bacteroidales bacterium]	100	0	0	0	0	0	0	0	0	0	0	0	1	0	0	0	0	0	0	0	0		0	0	0	0	0	0	0	0	0	0	0
MAG-10	Bacteroidales (MAG10)	illumina_EDZ9CT_EZWC_5			Bacteria	UNKNOWN_KINGDOM	Bacteroidetes	uc_Bacteroidetes	uc_Bacteroidetes	uc_Bacteroidetes	uc_Bacteroidetes	uc_Bacteroidetes	illumina_C_89660	2Fe-2S_thioredx,Complex1_51K,SLBB,NADH_4Fe-4S,Fer4,Fer4,	PF01257.20,PF01512.18,PF10531.10,PF10589.10,PF00037.28,PF00037.28,	4Fe-4S binding protein [Bacteroidales bacterium]	100	0	0	3	2	5	5	0	0	0	0	0	0	0	0	0	0	0	1	3	1		0	0	0.0151141	0.0113869	0.0181924	0.0225561	0	0	0	0	0
MAG-10	Bacteroidales (MAG10)	illumina_H2TM91_GW14_46			Unknown	UNKNOWN_KINGDOM							illumina_C_104335	Peptidase_C1,Peptidase_C1_2,	PF00112.24,PF03051.16,	aminopeptidase [Bacteroidales bacterium]	68.3	0	0	1	0	1	1	0	0	1	0	0	0	0	0	0	0	0	1	1	1		0	0	0.00503804	0	0.00363848	0.00451121	0	0	0.00408197	0	0
MAG-10	Bacteroidales (MAG10)	illumina_A0S88J_4ETS_78	K00647	2.3.1.41	Unknown	UNKNOWN_KINGDOM							illumina_C_71921	ketoacyl-synt,Ketoacyl-synt_C,	PF00109.27,PF02801.23,	beta-ketoacyl-[acyl-carrier-protein] synthase family protein [Bacteroidales bacterium]	100	0	0	0	0	0	0	0	0	0	0	0	0	0	0	0	1	0	0	0	0		0	0	0	0	0	0	0	0	0	0	0
MAG-10	Bacteroidales (MAG10)	illumina_PB2EP1_7RM4_35	K04043		Unknown	UNKNOWN_KINGDOM							illumina_C_19161	HSP70,	PF00012.21,	molecular chaperone DnaK [Bacteroidales bacterium]	100	0	0	2	3	3	2	0	1	3	0	0	0	1	1	1	0	0	1	1	1		0	0	0.0100761	0.0170804	0.0109154	0.00902242	0	0.00330164	0.0122459	0	0
MAG-10	Bacteroidales (MAG10)	illumina_KW0YN8_JVHH_62	K02313		Unknown	UNKNOWN_KINGDOM							illumina_C_60546	DnaA_N,Bac_DnaA,Bac_DnaA_C,	PF11638.9,PF00308.19,PF08299.12,	chromosomal replication initiator protein DnaA [Bacteroidales bacterium]	100	0	0	0	1	0	0	0	0	0	0	0	0	0	0	0	0	0	0	1	0		0	0	0	0.00569346	0	0	0	0	0	0	0
MAG-10	Bacteroidales (MAG10)	illumina_RXPWTZ_QAFC_91			Unknown	UNKNOWN_KINGDOM							illumina_C_17729	SprB,SprB,SprB,SprB,SprB,SprB,SprB,Por_Secre_tail,	PF13573.7,PF13573.7,PF13573.7,PF13573.7,PF13573.7,PF13573.7,PF13573.7,PF18962.1,	T9SS type A sorting domain-containing protein [Bacteroidales bacterium]	99.4	2	6	4	3	5	6	6	2	5	6	3	3	2	11	8	2	4	7	8	9		0.010402	0.0290951	0.0201521	0.0170804	0.0181924	0.0270673	0.0262329	0.00660328	0.0204098	0.0184405	0.0104192
MAG-10	Bacteroidales (MAG10)	illumina_WX5H7Q_GQAE_51			Unknown	UNKNOWN_KINGDOM							illumina_C_41583	MerR_1,	PF13411.7,	MerR family transcriptional regulator [Bacteroidales bacterium]	100	0	0	0	0	0	0	1	0	0	0	0	0	0	0	0	0	0	0	1	0		0	0	0	0	0	0	0.00437216	0	0	0	0
MAG-10	Bacteroidales (MAG10)	illumina_FH58GH_EZWC_1	K03386	1.11.1.15	Unknown	UNKNOWN_KINGDOM							illumina_C_89660	AhpC-TSA,1-cysPrx_C,	PF00578.22,PF10417.10,	peroxiredoxin [Bacteroidales bacterium]	100	4	4	7	8	10	12	6	6	9	3	2	1	6	3	4	2	1	6	7	5		0.0208041	0.0193968	0.0352663	0.0455477	0.0363848	0.0541345	0.0262329	0.0198098	0.0367377	0.00922027	0.00694613
MAG-10	Bacteroidales (MAG10)	illumina_J7MS5J_1RVF_7	K01810	5.3.1.9	Unknown	UNKNOWN_KINGDOM							illumina_C_36976	PGI,	PF00342.20,	glucose-6-phosphate isomerase [Bacteroidales bacterium]	100	1	0	0	0	1	0	0	0	1	0	0	0	0	0	0	0	0	1	0	0		0.00520102	0	0	0	0.00363848	0	0	0	0.00408197	0	0
MAG-10	Bacteroidales (MAG10)	illumina_DTP6H3_3ND2_1			Unknown	UNKNOWN_KINGDOM							illumina_C_103684	DUF262,HNH,	PF03235.15,PF01844.24,	DUF262 domain-containing protein [Ignavibacteria bacterium]	82.8	0	0	0	0	1	0	0	0	0	0	0	0	0	0	0	0	0	2	2	0		0	0	0	0	0.00363848	0	0	0	0	0	0
MAG-10	Bacteroidales (MAG10)	illumina_NW4EHA_4ETS_19	K00973	2.7.7.24	Unknown	UNKNOWN_KINGDOM							illumina_C_71921	NTP_transferase,	PF00483.24,	glucose-1-phosphate thymidylyltransferase RfbA [Bacteroidales bacterium]	100	0	0	2	1	0	1	0	1	0	0	0	0	1	0	0	0	0	1	2	0		0	0	0.0100761	0.00569346	0	0.00451121	0	0.00330164	0	0	0
MAG-10	Bacteroidales (MAG10)	illumina_N14SAB_6NYB_6	K11175	2.1.2.2	Unknown	UNKNOWN_KINGDOM							illumina_C_94410	Formyl_trans_N,	PF00551.20,	phosphoribosylglycinamide formyltransferase [Bacteroidales bacterium]	98.9	0	0	0	0	0	0	0	0	0	0	1	0	0	0	0	0	0	0	0	0		0	0	0	0	0	0	0	0	0	0	0.00347307
MAG-10	Bacteroidales (MAG10)	illumina_HN3GCK_D8JC_4			Unknown	UNKNOWN_KINGDOM							illumina_C_5498	[],	[],	hypothetical protein [Bacteroidales bacterium]	99.2	0	0	1	0	2	2	0	1	1	0	0	0	1	3	3	0	0	1	2	2		0	0	0.00503804	0	0.00727696	0.00902242	0	0.00330164	0.00408197	0	0
MAG-10	Bacteroidales (MAG10)	illumina_1E5GPY_EGKF_4	K01990		Unknown	UNKNOWN_KINGDOM							illumina_C_65437	ABC_tran,	PF00005.28,	ATP-binding cassette domain-containing protein [Bacteroidales bacterium]	100	0	0	0	0	0	0	0	0	0	0	0	0	0	0	1	0	0	0	0	1		0	0	0	0	0	0	0	0	0	0	0
MAG-10	Bacteroidales (MAG10)	illumina_M2T8S6_WHVA_1			Unknown	UNKNOWN_KINGDOM							illumina_C_87653	Glyco_hydro_92N,Glyco_hydro_92,Fn3_assoc,	PF17678.2,PF07971.13,PF13287.7,	glycoside hydrolase family 92 protein [Bacteroidales bacterium]	99.9	0	0	0	0	0	0	0	0	0	0	0	1	0	0	0	0	0	0	0	0		0	0	0	0	0	0	0	0	0	0	0
MAG-10	Bacteroidales (MAG10)	illumina_637RZA_JA3H_3	K03522		Unknown	UNKNOWN_KINGDOM							illumina_C_66389	ETF,ETF_alpha,	PF01012.22,PF00766.20,	electron transfer flavoprotein subunit alpha/FixB family protein [Bacteroidales bacterium]	100	0	0	0	0	0	0	1	0	0	0	0	0	0	0	0	0	0	1	0	0		0	0	0	0	0	0	0.00437216	0	0	0	0
MAG-10	Bacteroidales (MAG10)	illumina_BJH8PJ_JVHH_66	K01491	1.5.1.5, 3.5.4.9	Unknown	UNKNOWN_KINGDOM							illumina_C_60546	THF_DHG_CYH,THF_DHG_CYH_C,	PF00763.24,PF02882.20,	bifunctional 5,10-methylenetetrahydrofolate dehydrogenase/5,10-methenyltetrahydrofolate cyclohydrolase [Bacteroidales bacterium]	99.7	0	0	0	0	2	1	0	0	1	1	1	1	0	1	0	0	0	0	0	0		0	0	0	0	0.00727696	0.00451121	0	0	0.00408197	0.00307342	0.00347307
MAG-10	Bacteroidales (MAG10)	illumina_P9960E_QAFC_131			Unknown	UNKNOWN_KINGDOM							illumina_C_17729	SPOR,	PF05036.14,	SPOR domain-containing protein [Bacteroidales bacterium]	100	0	0	0	1	0	0	0	0	0	0	0	0	0	0	0	0	0	0	0	0		0	0	0	0.00569346	0	0	0	0	0	0	0
MAG-10	Bacteroidales (MAG10)	illumina_6FZW3Z_FNY8_3	K01277	3.4.14.4	Unknown	UNKNOWN_KINGDOM							illumina_C_84664	Peptidase_M49,	PF03571.16,	dihydrofolate reductase [Bacteroidales bacterium]	99.8	0	0	0	0	1	0	0	0	0	0	0	0	0	0	0	0	0	0	0	0		0	0	0	0	0.00363848	0	0	0	0	0	0
MAG-10	Bacteroidales (MAG10)	illumina_FJ92G1_7KFJ_23			Unknown	UNKNOWN_KINGDOM							illumina_C_35178	Por_Secre_tail,	PF18962.1,	T9SS type A sorting domain-containing protein [Bacteroidales bacterium]	98.6	0	0	0	0	0	0	0	1	1	0	0	0	1	0	0	0	0	0	0	0		0	0	0	0	0	0	0	0.00330164	0.00408197	0	0
MAG-10	Bacteroidales (MAG10)	illumina_NDXW99_4G0T_22	K03210		Unknown	UNKNOWN_KINGDOM							illumina_C_70582	YajC,	PF02699.16,	preprotein translocase subunit YajC [Bacteroidales bacterium]	100	0	0	0	0	1	1	1	0	0	0	0	0	0	0	0	0	0	1	1	1		0	0	0	0	0.00363848	0.00451121	0.00437216	0	0	0	0
MAG-10	Bacteroidales (MAG10)	illumina_WKT42N_4G0T_32			Unknown	UNKNOWN_KINGDOM							illumina_C_70582	Inhibitor_I69,Peptidase_C10,Por_Secre_tail,	PF13734.7,PF01640.18,PF18962.1,	T9SS type A sorting domain-containing protein [Bacteroidales bacterium]	100	1	1	1	1	7	2	2	2	1	0	0	0	2	3	1	1	0	1	2	4		0.00520102	0.00484919	0.00503804	0.00569346	0.0254694	0.00902242	0.00874432	0.00660328	0.00408197	0	0
MAG-10	Bacteroidales (MAG10)	illumina_FPFYPH_DJFX_36	K02926		Unknown	UNKNOWN_KINGDOM							illumina_C_65083	Ribosomal_L4,	PF00573.23,	50S ribosomal protein L4 [Bacteroidales bacterium]	100	0	0	0	0	0	0	0	0	0	0	0	0	0	0	0	0	0	1	0	1		0	0	0	0	0	0	0	0	0	0	0
MAG-10	Bacteroidales (MAG10)	illumina_509FH2_VPNV_33	K02469	5.99.1.3	Bacteria	UNKNOWN_KINGDOM	uc_Bacteria	uc_Bacteria	uc_Bacteria	uc_Bacteria	uc_Bacteria	uc_Bacteria	illumina_C_41591	DNA_topoisoIV,DNA_gyraseA_C,DNA_gyraseA_C,DNA_gyraseA_C,DNA_gyraseA_C,DNA_gyraseA_C,DNA_gyraseA_C,	PF00521.21,PF03989.14,PF03989.14,PF03989.14,PF03989.14,PF03989.14,PF03989.14,	DNA gyrase subunit A [Bacteroidales bacterium]	100	0	0	0	0	1	1	1	1	0	1	1	1	1	0	1	1	0	0	2	2		0	0	0	0	0.00363848	0.00451121	0.00437216	0.00330164	0	0.00307342	0.00347307
MAG-10	Bacteroidales (MAG10)	illumina_QW09H1_QAFC_79			Unknown	UNKNOWN_KINGDOM							illumina_C_17729	PD40,PD40,PD40,PD40,OmpA,	PF07676.13,PF07676.13,PF07676.13,PF07676.13,PF00691.21,	OmpA family protein [Bacteroidales bacterium]	100	0	0	0	0	0	0	0	0	0	1	1	0	0	1	1	0	0	0	0	0		0	0	0	0	0	0	0	0	0	0.00307342	0.00347307
MAG-10	Bacteroidales (MAG10)	illumina_2PFAT4_Y9RX_1	K04077		Unknown	UNKNOWN_KINGDOM							illumina_C_82876	Cpn60_TCP1,	PF00118.25,	chaperonin GroEL [Bacteroidales bacterium]	99.8	4	5	11	8	15	13	5	10	10	3	3	1	10	8	8	1	1	10	16	12		0.0208041	0.024246	0.0554184	0.0455477	0.0545772	0.0586457	0.0218608	0.0330164	0.0408197	0.00922027	0.0104192
MAG-10	Bacteroidales (MAG10)	illumina_78TAE9_NC04_5			Bacteria	UNKNOWN_KINGDOM	Spirochaetes	Spirochaetia	Spirochaetales	Spirochaetaceae	Treponema	Treponema phagedenis	illumina_C_60562	Mrr_cat,	PF04471.13,	restriction endonuclease [Treponema phagedenis]	41.5	0	0	0	0	0	0	0	0	0	0	0	0	0	1	0	0	0	0	0	0		0	0	0	0	0	0	0	0	0	0	0
MAG-10	Bacteroidales (MAG10)	illumina_JN9ZAY_QAFC_18	K02945		Unknown	UNKNOWN_KINGDOM							illumina_C_17729	S1,S1,S1,S1,S1,	PF00575.24,PF00575.24,PF00575.24,PF00575.24,PF00575.24,	30S ribosomal protein S1 [Bacteroidales bacterium]	100	0	0	3	2	7	5	2	3	0	0	0	0	3	1	1	0	0	3	1	0		0	0	0.0151141	0.0113869	0.0254694	0.0225561	0.00874432	0.00990491	0	0	0
MAG-10	Bacteroidales (MAG10)	illumina_VZBDVJ_EGKF_1	K03701		Unknown	UNKNOWN_KINGDOM							illumina_C_65437	UvrA_inter,UvrA_DNA-bind,ABC_tran,	PF17760.2,PF17755.2,PF00005.28,	excinuclease ABC subunit UvrA [Bacteroidales bacterium]	99	0	0	0	0	0	0	0	0	0	0	1	0	0	0	0	0	1	0	0	0		0	0	0	0	0	0	0	0	0	0	0.00347307
MAG-10	Bacteroidales (MAG10)	illumina_4Q763N_6NYB_13	K00099	1.1.1.267	Unknown	UNKNOWN_KINGDOM							illumina_C_94410	DXP_reductoisom,DXP_redisom_C,DXPR_C,	PF02670.17,PF08436.13,PF13288.7,	1-deoxy-D-xylulose-5-phosphate reductoisomerase [Bacteroidales bacterium]	100	0	0	0	0	2	1	1	2	0	0	0	0	2	0	0	0	0	0	0	0		0	0	0	0	0.00727696	0.00451121	0.00437216	0.00660328	0	0	0
MAG-10	Bacteroidales (MAG10)	illumina_7AZKJ3_B4P2_25	K11720		Unknown	UNKNOWN_KINGDOM							illumina_C_83250	LptF_LptG,	PF03739.15,	YjgP/YjgQ family permease [Bacteroidales bacterium]	100	0	0	0	0	0	0	0	1	0	0	0	0	1	0	0	0	0	0	0	1		0	0	0	0	0	0	0	0.00330164	0	0	0
MAG-10	Bacteroidales (MAG10)	illumina_1B8GNS_21D3_55			Unknown	UNKNOWN_KINGDOM							illumina_C_51743	SprB,SprB,SprB,SprB,HYR,HYR,HYR,HYR,HYR,HYR,SprB,SprB,SprB,SprB,DUF11,DUF11,DUF11,DUF11,DUF11,DUF11,CHU_C,	PF13573.7,PF13573.7,PF13573.7,PF13573.7,PF02494.17,PF02494.17,PF02494.17,PF02494.17,PF02494.17,PF02494.17,PF13573.7,PF13573.7,PF13573.7,PF13573.7,PF01345.19,PF01345.19,PF01345.19,PF01345.19,PF01345.19,PF01345.19,PF13585.7,	DUF11 domain-containing protein [Bacteroidales bacterium]	100	0	0	0	0	0	0	0	0	0	0	0	0	0	0	0	0	0	1	0	0		0	0	0	0	0	0	0	0	0	0	0
MAG-10	Bacteroidales (MAG10)	illumina_H0XR4B_7RM4_71			Unknown	UNKNOWN_KINGDOM							illumina_C_19161	PepSY_like,	PF11396.9,	hypothetical protein [Bacteroidales bacterium]	98.6	0	0	0	0	1	0	0	0	0	0	0	0	0	0	0	0	0	0	0	0		0	0	0	0	0.00363848	0	0	0	0	0	0
MAG-10	Bacteroidales (MAG10)	illumina_8DGDM0_QAFC_2			Bacteria	UNKNOWN_KINGDOM	Proteobacteria	Gammaproteobacteria	unknown	unknown	unknown	Gammaproteobacteria bacterium	illumina_C_17729	GIY-YIG,DUF4357,	PF01541.25,PF14267.7,	GIY-YIG nuclease family protein [Gammaproteobacteria bacterium]	73.3	0	0	0	0	0	0	0	0	0	0	0	0	0	0	1	0	0	0	0	0		0	0	0	0	0	0	0	0	0	0	0
MAG-10	Bacteroidales (MAG10)	illumina_GEW6B9_JA3H_16			Unknown	UNKNOWN_KINGDOM							illumina_C_66389	Beta-lactamase,	PF00144.25,	beta-lactamase family protein [Bacteroidales bacterium]	99.7	0	0	0	0	0	0	0	0	0	1	0	0	0	0	0	0	0	0	0	0		0	0	0	0	0	0	0	0	0	0.00307342	0
MAG-10	Bacteroidales (MAG10)	illumina_4FVW3Z_21D3_40			Unknown	UNKNOWN_KINGDOM							illumina_C_51743	Porin_10,	PF14121.7,	putative porin [Bacteroidales bacterium]	99.7	0	0	0	0	0	0	0	1	0	0	0	0	1	0	0	0	1	0	1	0		0	0	0	0	0	0	0	0.00330164	0	0	0
MAG-10	Bacteroidales (MAG10)	illumina_M54J92_QAFC_36	K00703	2.4.1.21	Unknown	UNKNOWN_KINGDOM							illumina_C_17729	Glyco_transf_5,	PF08323.12,	glycogen/starch synthase [Bacteroidales bacterium]	100	0	0	1	0	1	0	0	0	0	0	0	0	0	0	0	0	0	0	1	0		0	0	0.00503804	0	0.00363848	0	0	0	0	0	0
MAG-10	Bacteroidales (MAG10)	illumina_KV61TP_21D3_44	K00325	1.6.1.2	Bacteria	UNKNOWN_KINGDOM	Bacteroidetes	Bacteroidia	Bacteroidales	uc_Bacteroidales	uc_Bacteroidales	uc_Bacteroidales	illumina_C_51743	PNTB,PNTB,PNTB,	PF02233.17,PF02233.17,PF02233.17,	NAD(P)(+) transhydrogenase (Re/Si-specific) subunit beta [Bacteroidales bacterium]	99.9	0	0	2	0	0	0	0	1	0	0	0	0	1	1	0	0	0	0	0	0		0	0	0.0100761	0	0	0	0	0.00330164	0	0	0
MAG-10	Bacteroidales (MAG10)	illumina_8B85J3_D964_23	K01153	3.1.21.3	Unknown	UNKNOWN_KINGDOM							illumina_C_70808	HSDR_N,SWI2_SNF2,DUF3387,	PF04313.15,PF18766.2,PF11867.9,	type I restriction endonuclease subunit R [Bacteroidales bacterium]	99.7	0	0	0	1	1	0	0	0	0	0	0	0	0	1	0	0	0	1	1	0		0	0	0	0.00569346	0.00363848	0	0	0	0	0	0
MAG-10	Bacteroidales (MAG10)	illumina_WJJPQR_7C0D_65			Unknown	UNKNOWN_KINGDOM							illumina_C_94623	[],	[],	hypothetical protein [Bacteroidales bacterium]	100	0	0	0	0	0	0	0	0	0	0	0	0	0	0	0	0	0	1	1	0		0	0	0	0	0	0	0	0	0	0	0
MAG-10	Bacteroidales (MAG10)	illumina_Z8KCW7_M1SW_12	K02528	2.1.1.182	Unknown	UNKNOWN_KINGDOM							illumina_C_96163	RrnaAD,	PF00398.21,	16S rRNA (adenine(1518)-N(6)/adenine(1519)-N(6))-dimethyltransferase RsmA [Bacteroidales bacterium]	100	0	0	0	0	0	0	0	1	0	1	1	1	1	0	1	0	1	0	0	0		0	0	0	0	0	0	0	0.00330164	0	0.00307342	0.00347307
MAG-10	Bacteroidales (MAG10)	illumina_K1EXDC_JVHH_45	K02036	3.6.3.27	Unknown	UNKNOWN_KINGDOM							illumina_C_60546	ABC_tran,	PF00005.28,	phosphate ABC transporter ATP-binding protein [Bacteroidales bacterium]	100	0	1	0	0	2	0	1	1	1	0	0	0	1	0	1	0	1	0	1	1		0	0.00484919	0	0	0.00727696	0	0.00437216	0.00330164	0.00408197	0	0
MAG-10	Bacteroidales (MAG10)	illumina_03SQ9P_6NYB_7	K01933	6.3.3.1	Unknown	UNKNOWN_KINGDOM							illumina_C_94410	AIRS,AIRS_C,	PF00586.25,PF02769.23,	phosphoribosylformylglycinamidine cyclo-ligase [Bacteroidales bacterium]	99.7	0	0	0	0	1	1	0	0	0	0	0	0	0	0	0	0	0	0	0	0		0	0	0	0	0.00363848	0.00451121	0	0	0	0	0
MAG-10	Bacteroidales (MAG10)	illumina_XJRB1T_7C0D_61	K00351	1.6.5.8	Unknown	UNKNOWN_KINGDOM							illumina_C_94623	Fer2,FAD_binding_6,NAD_binding_1,	PF00111.28,PF00970.25,PF00175.22,	NADH:ubiquinone reductase (Na(+)-transporting) subunit F [Bacteroidales bacterium]	99.8	0	1	0	0	0	0	0	1	0	0	0	0	1	0	0	0	0	0	0	0		0	0.00484919	0	0	0	0	0	0.00330164	0	0	0
MAG-10	Bacteroidales (MAG10)	illumina_Z5WAB5_GW14_30	K02887		Unknown	UNKNOWN_KINGDOM							illumina_C_104335	Ribosomal_L20,	PF00453.19,	50S ribosomal protein L20 [Bacteroidales bacterium]	100	0	0	0	1	0	0	0	0	0	0	0	0	0	0	0	0	0	0	0	0		0	0	0	0.00569346	0	0	0	0	0	0	0
MAG-10	Bacteroidales (MAG10)	illumina_SRVZC4_1RVF_19	K05801		Unknown	UNKNOWN_KINGDOM							illumina_C_36976	TerB,DnaJ,	PF05099.14,PF00226.32,	DnaJ domain-containing protein [Bacteroidales bacterium]	100	0	1	1	0	0	0	0	0	0	0	0	0	0	0	0	0	0	0	0	0		0	0.00484919	0.00503804	0	0	0	0	0	0	0	0
MAG-10	Bacteroidales (MAG10)	illumina_9HKMT3_GQAE_25	K00789	2.5.1.6	Unknown	UNKNOWN_KINGDOM							illumina_C_41583	S-AdoMet_synt_N,S-AdoMet_synt_M,S-AdoMet_synt_C,	PF00438.21,PF02772.17,PF02773.17,	methionine adenosyltransferase [Bacteroidales bacterium]	99.5	0	0	1	1	1	1	0	0	0	0	0	0	0	0	0	0	0	0	0	0		0	0	0.00503804	0.00569346	0.00363848	0.00451121	0	0	0	0	0
MAG-10	Bacteroidales (MAG10)	illumina_2EAESN_JVHH_63	K11753	2.7.1.26, 2.7.7.2	Unknown	UNKNOWN_KINGDOM							illumina_C_60546	Flavokinase,	PF01687.18,	hypothetical protein [Bacteroidales bacterium]	99.2	1	1	0	1	1	0	0	0	0	0	0	0	0	0	0	0	0	0	0	0		0.00520102	0.00484919	0	0.00569346	0.00363848	0	0	0	0	0	0
MAG-10	Bacteroidales (MAG10)	illumina_VT3RXQ_XE77_36	K00600	2.1.2.1	Unknown	UNKNOWN_KINGDOM							illumina_C_22871	SHMT,	PF00464.20,	serine hydroxymethyltransferase [Bacteroidales bacterium]	100	0	0	2	3	8	5	2	1	1	0	0	0	1	1	0	0	0	3	2	2		0	0	0.0100761	0.0170804	0.0291078	0.0225561	0.00874432	0.00330164	0.00408197	0	0
MAG-10	Bacteroidales (MAG10)	illumina_P3QN1J_GW14_24	K06142		Unknown	UNKNOWN_KINGDOM							illumina_C_104335	OmpH,	PF03938.15,	OmpH family outer membrane protein [Bacteroidales bacterium]	100	0	0	0	0	1	0	0	0	0	0	0	0	0	0	0	0	0	0	0	0		0	0	0	0	0.00363848	0	0	0	0	0	0
MAG-10	Bacteroidales (MAG10)	illumina_1BEN3Y_GW14_13	K00290	1.5.1.7	Unknown	UNKNOWN_KINGDOM							illumina_C_104335	Sacchrp_dh_NADP,Sacchrp_dh_C,	PF03435.19,PF16653.6,	saccharopine dehydrogenase family protein [Bacteroidales bacterium]	100	0	0	0	0	1	0	0	0	0	0	0	0	0	0	0	0	0	0	0	0		0	0	0	0	0.00363848	0	0	0	0	0	0
MAG-10	Bacteroidales (MAG10)	illumina_BE7VVJ_7RM4_77	K06131		Unknown	UNKNOWN_KINGDOM							illumina_C_19161	PLDc_N,PLDc_2,PLDc_2,	PF13396.7,PF13091.7,PF13091.7,	cardiolipin synthase [Bacteroidales bacterium]	100	0	0	0	0	0	0	1	1	0	1	1	0	1	0	1	0	0	1	1	0		0	0	0	0	0	0	0.00437216	0.00330164	0	0.00307342	0.00347307
MAG-10	Bacteroidales (MAG10)	illumina_7ST1FJ_GW14_3			Unknown	UNKNOWN_KINGDOM							illumina_C_104335	Por_Secre_tail,	PF18962.1,	T9SS type A sorting domain-containing protein [Bacteroidales bacterium]	99.8	3	3	4	5	7	6	4	5	4	3	1	0	5	6	4	1	2	7	7	7		0.0156031	0.0145476	0.0201521	0.0284673	0.0254694	0.0270673	0.0174886	0.0165082	0.0163279	0.00922027	0.00347307
MAG-10	Bacteroidales (MAG10)	illumina_R5A3D3_QAFC_21	K00174	1.2.7.11, 1.2.7.3	Unknown	UNKNOWN_KINGDOM							illumina_C_17729	POR_N,PFOR_II,	PF01855.20,PF17147.5,	3-methyl-2-oxobutanoate dehydrogenase subunit VorB [Bacteroidales bacterium]	100	0	1	4	5	5	3	3	2	3	0	0	0	2	1	0	0	0	3	3	2		0	0.00484919	0.0201521	0.0284673	0.0181924	0.0135336	0.0131165	0.00660328	0.0122459	0	0
MAG-10	Bacteroidales (MAG10)	illumina_YY5Z19_QAFC_40	K02884		Unknown	UNKNOWN_KINGDOM							illumina_C_17729	Ribosomal_L19,	PF01245.21,	50S ribosomal protein L19 [Bacteroidales bacterium]	100	0	0	0	0	0	0	0	0	0	0	0	0	0	0	0	0	0	0	1	0		0	0	0	0	0	0	0	0	0	0	0
MAG-10	Bacteroidales (MAG10)	illumina_RH76ME_21D3_50	K02016		Unknown	UNKNOWN_KINGDOM							illumina_C_51743	Peripla_BP_2,	PF01497.19,	ABC transporter substrate-binding protein [Bacteroidales bacterium]	100	0	0	0	0	0	0	0	0	0	0	0	0	0	0	0	1	0	0	0	0		0	0	0	0	0	0	0	0	0	0	0
MAG-10	Bacteroidales (MAG10)	illumina_9JSZJ1_B4P2_19	K03555		Unknown	UNKNOWN_KINGDOM							illumina_C_83250	MutS_I,MutS_II,MutS_III,MutS_IV,MutS_V,	PF01624.21,PF05188.18,PF05192.19,PF05190.19,PF00488.22,	DNA mismatch repair protein MutS [Bacteroidales bacterium]	100	0	0	0	0	0	0	0	1	1	1	1	0	1	0	0	0	0	0	0	0		0	0	0	0	0	0	0	0.00330164	0.00408197	0.00307342	0.00347307
MAG-10	Bacteroidales (MAG10)	illumina_8QKGTW_7RM4_23	K07056	2.1.1.198	Unknown	UNKNOWN_KINGDOM							illumina_C_19161	TP_methylase,	PF00590.21,	16S rRNA (cytidine(1402)-2'-O)-methyltransferase [Bacteroidales bacterium]	100	0	0	0	0	1	1	0	1	1	0	0	0	1	0	0	0	0	0	0	0		0	0	0	0	0.00363848	0.00451121	0	0.00330164	0.00408197	0	0
MAG-10	Bacteroidales (MAG10)	illumina_JZXNEY_WHVA_14			Unknown	UNKNOWN_KINGDOM							illumina_C_87653	ABC_tran,oligo_HPY,ABC_tran,oligo_HPY,	PF00005.28,PF08352.13,PF00005.28,PF08352.13,	ABC transporter ATP-binding protein [Bacteroidales bacterium]	100	0	0	1	0	0	0	0	0	0	0	0	0	0	0	0	0	0	0	0	0		0	0	0.00503804	0	0	0	0	0	0	0	0
MAG-10	Bacteroidales (MAG10)	illumina_GN7HR2_7RM4_24	K03550	3.6.4.12	Unknown	UNKNOWN_KINGDOM							illumina_C_19161	RuvA_N,HHH_5,RuvA_C,	PF01330.22,PF14520.7,PF07499.14,	Holliday junction branch migration protein RuvA [Bacteroidales bacterium]	100	0	0	0	0	0	0	0	0	0	0	0	0	0	0	0	0	0	0	1	1		0	0	0	0	0	0	0	0	0	0	0
MAG-10	Bacteroidales (MAG10)	illumina_AE31MW_4ETS_26			Unknown	UNKNOWN_KINGDOM							illumina_C_71921	Cleaved_Adhesin,Por_Secre_tail,	PF07675.12,PF18962.1,	T9SS type A sorting domain-containing protein [Bacteroidales bacterium]	99.3	6	6	6	6	5	5	4	5	6	3	3	3	5	3	4	5	5	6	6	5		0.0312061	0.0290951	0.0302282	0.0341608	0.0181924	0.0225561	0.0174886	0.0165082	0.0244918	0.00922027	0.0104192
MAG-10	Bacteroidales (MAG10)	illumina_FEW90R_7C0D_68			Unknown	UNKNOWN_KINGDOM							illumina_C_94623	[],	[],	DUF4249 family protein [Bacteroidales bacterium]	100	0	0	0	0	0	0	0	0	0	1	0	0	0	0	1	0	0	0	0	0		0	0	0	0	0	0	0	0	0	0.00307342	0
MAG-10	Bacteroidales (MAG10)	illumina_Y7QA8G_21D3_9	K01929	6.3.2.10	Unknown	UNKNOWN_KINGDOM							illumina_C_51743	Mur_ligase_M,Mur_ligase_C,	PF08245.13,PF02875.22,	UDP-N-acetylmuramoyl-tripeptide--D-alanyl-D-alanine ligase [Bacteroidales bacterium]	99.8	0	0	0	1	0	1	0	0	0	0	0	0	0	0	0	0	0	0	0	0		0	0	0	0.00569346	0	0.00451121	0	0	0	0	0
MAG-10	Bacteroidales (MAG10)	illumina_WH1HTM_GQAE_4	K03671		Unknown	UNKNOWN_KINGDOM							illumina_C_41583	Thioredoxin,	PF00085.21,	thioredoxin [Bacteroidales bacterium]	100	0	0	1	0	0	0	0	0	0	0	0	0	0	0	0	0	0	1	1	0		0	0	0.00503804	0	0	0	0	0	0	0	0
MAG-10	Bacteroidales (MAG10)	illumina_3X5AE6_X7K0_10	K07456		Bacteria	UNKNOWN_KINGDOM	Bacteroidetes	unknown	unknown	unknown	unknown	Bacteroidetes bacterium HGW-Bacteroidetes-19	illumina_C_7649	MutS_V,Smr,	PF00488.22,PF01713.22,	endonuclease MutS2 [Bacteroidales bacterium]	100	0	0	0	0	0	0	1	0	0	1	0	0	0	0	0	0	0	0	0	0		0	0	0	0	0	0	0.00437216	0	0	0.00307342	0
MAG-10	Bacteroidales (MAG10)	illumina_BWDKEF_QAFC_49	K00179	1.2.7.8	Unknown	UNKNOWN_KINGDOM							illumina_C_17729	POR_N,TPP_enzyme_C,	PF01855.20,PF02775.22,	indolepyruvate ferredoxin oxidoreductase [Bacteroidales bacterium]	100	0	0	0	0	1	1	0	0	0	0	0	0	0	0	0	0	0	1	1	0		0	0	0	0	0.00363848	0.00451121	0	0	0	0	0
MAG-10	Bacteroidales (MAG10)	illumina_P841S4_4ETS_49			Unknown	UNKNOWN_KINGDOM							illumina_C_71921	DUF1573,	PF07610.12,	DUF1573 domain-containing protein [Bacteroidales bacterium]	100	0	0	1	1	0	0	0	0	0	0	0	0	0	0	0	0	0	0	0	0		0	0	0.00503804	0.00569346	0	0	0	0	0	0	0
MAG-10	Bacteroidales (MAG10)	illumina_6R0M6X_21D3_13	K02110		Unknown	UNKNOWN_KINGDOM							illumina_C_51743	ATP-synt_C,	PF00137.22,	ATP synthase F0 subunit C [Bacteroidales bacterium]	98.8	1	0	0	0	0	0	0	0	0	0	0	0	0	0	0	0	0	0	0	0		0.00520102	0	0	0	0	0	0	0	0	0	0
MAG-10	Bacteroidales (MAG10)	illumina_XSPJNR_VCDN_6			Unknown	UNKNOWN_KINGDOM							illumina_C_75605	Wzy_C,	PF04932.16,	hypothetical protein [Bacteroidales bacterium]	100	0	0	0	0	1	0	0	0	1	0	0	0	0	0	1	0	0	0	0	0		0	0	0	0	0.00363848	0	0	0	0.00408197	0	0
MAG-10	Bacteroidales (MAG10)	illumina_EGHEHZ_7RM4_20			Unknown	UNKNOWN_KINGDOM							illumina_C_19161	[],	[],	GWxTD domain-containing protein [Bacteroidales bacterium]	100	0	0	0	0	0	0	0	0	0	0	0	0	0	0	1	0	0	0	0	0		0	0	0	0	0	0	0	0	0	0	0
MAG-10	Bacteroidales (MAG10)	illumina_2JPXDG_7C0D_40	K04771	3.4.21.107	Unknown	UNKNOWN_KINGDOM							illumina_C_94623	Trypsin_2,	PF13365.7,	trypsin-like peptidase domain-containing protein [Bacteroidales bacterium]	100	0	0	0	0	0	0	0	0	0	0	0	0	0	0	1	0	0	0	0	0		0	0	0	0	0	0	0	0	0	0	0
MAG-10	Bacteroidales (MAG10)	illumina_W1RPPD_D964_24			Unknown	UNKNOWN_KINGDOM							illumina_C_70808	RloB,	PF13707.7,	RloB domain-containing protein [Bacteroidales bacterium]	97.9	0	0	0	0	0	0	0	1	1	1	1	0	1	1	1	1	1	1	1	1		0	0	0	0	0	0	0	0.00330164	0.00408197	0.00307342	0.00347307
MAG-10	Bacteroidales (MAG10)	illumina_WJQMKG_EZWC_17	K01784	5.1.3.2	Unknown	UNKNOWN_KINGDOM							illumina_C_89660	GDP_Man_Dehyd,	PF16363.6,	UDP-glucose 4-epimerase GalE [Bacteroidales bacterium]	100	0	0	0	0	0	0	0	0	0	0	0	0	0	0	1	0	0	0	0	0		0	0	0	0	0	0	0	0	0	0	0
MAG-10	Bacteroidales (MAG10)	illumina_2CFAQS_HDPW_13			Unknown	UNKNOWN_KINGDOM							illumina_C_53247	ExbD,	PF02472.17,	biopolymer transporter ExbD [Bacteroidales bacterium]	98.4	0	0	2	3	0	0	0	0	0	0	0	0	0	0	1	0	0	1	0	1		0	0	0.0100761	0.0170804	0	0	0	0	0	0	0
MAG-10	Bacteroidales (MAG10)	illumina_QKAQJN_7RM4_66			Unknown	UNKNOWN_KINGDOM							illumina_C_19161	OEP,OEP,	PF02321.19,PF02321.19,	TolC family protein [Bacteroidales bacterium]	100	0	0	0	0	0	0	0	0	0	0	0	0	0	1	0	0	0	0	0	0		0	0	0	0	0	0	0	0	0	0	0
MAG-10	Bacteroidales (MAG10)	illumina_JVMWEF_FNY8_43			Unknown	UNKNOWN_KINGDOM							illumina_C_84664	RVT_1,	PF00078.28,	RNA-directed DNA polymerase [Bacteroidales bacterium]	50.9	0	0	0	0	0	0	0	0	0	0	0	1	0	0	0	0	0	0	0	0		0	0	0	0	0	0	0	0	0	0	0
MAG-10	Bacteroidales (MAG10)	illumina_EH50N5_NC04_15			Unknown	UNKNOWN_KINGDOM							illumina_C_60562	Omp28,	PF11551.9,	Omp28 family outer membrane lipoprotein [Bacteroidales bacterium]	100	0	0	0	0	0	0	0	0	0	0	0	0	0	0	0	0	0	1	0	0		0	0	0	0	0	0	0	0	0	0	0
MAG-10	Bacteroidales (MAG10)	illumina_CG66Q3_Y9RX_32			Unknown	UNKNOWN_KINGDOM							illumina_C_82876	[],	[],	hypothetical protein [Bacteroidales bacterium]	100	2	1	5	4	7	2	1	2	2	1	1	1	2	3	4	0	1	8	8	4		0.010402	0.00484919	0.0251902	0.0227739	0.0254694	0.00902242	0.00437216	0.00660328	0.00816393	0.00307342	0.00347307
MAG-10	Bacteroidales (MAG10)	illumina_EWA8BS_DJFX_27			Unknown	UNKNOWN_KINGDOM							illumina_C_65083	DUF1573,DUF1573,	PF07610.12,PF07610.12,	DUF1573 domain-containing protein [Bacteroidales bacterium]	99.7	0	0	3	2	7	5	1	0	1	0	0	0	0	0	1	0	0	3	4	1		0	0	0.0151141	0.0113869	0.0254694	0.0225561	0.00437216	0	0.00408197	0	0
MAG-10	Bacteroidales (MAG10)	illumina_S67VSW_4G0T_36	K00281	1.4.4.2	Bacteria	UNKNOWN_KINGDOM	uc_Bacteria	uc_Bacteria	uc_Bacteria	uc_Bacteria	uc_Bacteria	uc_Bacteria	illumina_C_70582	GDC-P,GDC-P,	PF02347.17,PF02347.17,	aminomethyl-transferring glycine dehydrogenase [Bacteroidales bacterium]	99.9	0	0	2	1	3	2	0	0	0	0	0	0	0	0	0	0	0	0	0	0		0	0	0.0100761	0.00569346	0.0109154	0.00902242	0	0	0	0	0
MAG-10	Bacteroidales (MAG10)	illumina_23N0AS_4ETS_7	K02878		Unknown	UNKNOWN_KINGDOM							illumina_C_71921	Ribosomal_L16,	PF00252.19,	50S ribosomal protein L16 [Bacteroidales bacterium]	100	0	0	0	0	0	0	0	0	0	1	0	0	0	0	0	0	0	0	0	0		0	0	0	0	0	0	0	0	0	0.00307342	0
MAG-10	Bacteroidales (MAG10)	illumina_KW7N4V_VPNV_23	K03521		Unknown	UNKNOWN_KINGDOM							illumina_C_41591	ETF,	PF01012.22,	electron transfer flavoprotein subunit beta/FixA family protein [Bacteroidales bacterium]	100	0	0	1	1	2	2	1	0	0	0	0	0	0	0	0	0	0	0	1	0		0	0	0.00503804	0.00569346	0.00727696	0.00902242	0.00437216	0	0	0	0
MAG-10	Bacteroidales (MAG10)	illumina_ZDXFCJ_DJFX_4			Unknown	UNKNOWN_KINGDOM							illumina_C_65083	DUF349,DUF349,DUF349,DUF349,DUF349,	PF03993.13,PF03993.13,PF03993.13,PF03993.13,PF03993.13,	DUF349 domain-containing protein [Bacteroidales bacterium]	100	1	0	0	0	0	0	0	0	0	0	0	0	0	0	0	0	0	0	0	0		0.00520102	0	0	0	0	0	0	0	0	0	0
MAG-10	Bacteroidales (MAG10)	illumina_8ZGDQB_6NYB_9			Unknown	UNKNOWN_KINGDOM							illumina_C_94410	BatD,BatD,	PF13584.7,PF13584.7,	protein BatD [Bacteroidales bacterium]	99.7	0	0	0	0	0	0	0	1	0	0	0	0	1	0	0	0	0	0	0	0		0	0	0	0	0	0	0	0.00330164	0	0	0
MAG-10	Bacteroidales (MAG10)	illumina_YR1DXX_VPNV_38			Unknown	UNKNOWN_KINGDOM							illumina_C_41591	[],	[],	hypothetical protein [Bacteroidales bacterium]	99.8	0	0	0	0	0	0	0	0	0	0	0	0	0	0	0	0	0	0	0	1		0	0	0	0	0	0	0	0	0	0	0
MAG-10	Bacteroidales (MAG10)	illumina_1MSMSG_EZWC_23	K04079		Bacteria	UNKNOWN_KINGDOM	Bacteroidetes	unknown	unknown	unknown	unknown	Bacteroidetes bacterium HGW-Bacteroidetes-19	illumina_C_89660	HATPase_c_3,HSP90,	PF13589.7,PF00183.19,	molecular chaperone HtpG [Bacteroidales bacterium]	99.5	0	0	0	0	0	1	0	0	0	0	0	0	0	0	0	0	0	1	1	1		0	0	0	0	0	0.00451121	0	0	0	0	0
MAG-10	Bacteroidales (MAG10)	illumina_0RY43R_QAFC_42	K03924		Unknown	UNKNOWN_KINGDOM							illumina_C_17729	AAA_3,AAA_lid_2,	PF07726.12,PF17863.2,	MoxR family ATPase [Bacteroidales bacterium]	100	0	0	0	0	0	0	0	1	0	0	0	0	1	0	0	0	0	0	0	0		0	0	0	0	0	0	0	0.00330164	0	0	0
MAG-10	Bacteroidales (MAG10)	illumina_MN7HDV_QAFC_30	K01572	4.1.1.3	Unknown	UNKNOWN_KINGDOM							illumina_C_17729	OAD_beta,	PF03977.14,	sodium ion-translocating decarboxylase subunit beta [Bacteroidales bacterium]	99.7	0	0	0	0	0	0	0	0	1	0	0	0	0	0	0	0	0	0	0	0		0	0	0	0	0	0	0	0	0.00408197	0	0
MAG-10	Bacteroidales (MAG10)	illumina_XJESP8_GQAE_5	K02835		Unknown	UNKNOWN_KINGDOM							illumina_C_41583	PCRF,RF-1,	PF03462.19,PF00472.21,	peptide chain release factor 1 [Bacteroidales bacterium]	99.7	1	0	0	0	1	0	0	0	0	0	0	0	0	0	0	0	0	0	0	0		0.00520102	0	0	0	0.00363848	0	0	0	0	0	0
MAG-10	Bacteroidales (MAG10)	illumina_WQKFD4_P8KA_7			Unknown	UNKNOWN_KINGDOM							illumina_C_85594	Omp85,	PF01103.24,	BamA/TamA family outer membrane protein [Bacteroidales bacterium]	98.5	0	0	0	0	1	0	1	1	0	0	0	0	1	0	0	0	0	0	0	0		0	0	0	0	0.00363848	0	0.00437216	0.00330164	0	0	0
MAG-10	Bacteroidales (MAG10)	illumina_GYJM4K_7C0D_21			Unknown	UNKNOWN_KINGDOM							illumina_C_94623	[],	[],	hypothetical protein [Bacteroidales bacterium]	99.2	0	0	0	0	0	0	0	0	0	0	0	0	0	0	0	0	0	1	1	0		0	0	0	0	0	0	0	0	0	0	0
MAG-10	Bacteroidales (MAG10)	illumina_SKRABG_7C0D_29	K03612		Unknown	UNKNOWN_KINGDOM							illumina_C_94623	FMN_bind,	PF04205.15,	RnfABCDGE type electron transport complex subunit G [Bacteroidales bacterium]	100	1	0	0	0	0	0	0	0	0	0	0	0	0	0	0	0	0	0	0	0		0.00520102	0	0	0	0	0	0	0	0	0	0
MAG-10	Bacteroidales (MAG10)	illumina_XS578A_21D3_8			Unknown	UNKNOWN_KINGDOM							illumina_C_51743	FGE-sulfatase,	PF03781.17,	gliding motility lipoprotein GldJ [Bacteroidales bacterium]	99.8	2	2	3	4	5	3	2	3	3	0	0	0	3	2	2	0	0	3	3	4		0.010402	0.00969838	0.0151141	0.0227739	0.0181924	0.0135336	0.00874432	0.00990491	0.0122459	0	0
MAG-10	Bacteroidales (MAG10)	illumina_KNMHR3_21D3_47			Unknown	UNKNOWN_KINGDOM							illumina_C_51743	DUF4172,Fic,	PF13776.7,PF02661.19,	Fic family protein [Bacteroidales bacterium]	100	0	0	0	0	0	1	1	1	0	0	0	0	1	0	1	0	0	0	1	0		0	0	0	0	0	0.00451121	0.00437216	0.00330164	0	0	0
MAG-10	Bacteroidales (MAG10)	illumina_69H3S9_21D3_10	K01809	5.3.1.8	Unknown	UNKNOWN_KINGDOM							illumina_C_51743	PMI_typeI,	PF01238.22,	mannose-6-phosphate isomerase [Bacteroidales bacterium]	100	0	0	0	0	1	0	0	0	0	0	0	0	0	0	0	0	0	0	1	0		0	0	0	0	0.00363848	0	0	0	0	0	0
MAG-10	Bacteroidales (MAG10)	illumina_TJK1EQ_7XHE_2	K13993		Unknown	UNKNOWN_KINGDOM							illumina_C_98965	HSP20,	PF00011.22,	Hsp20/alpha crystallin family protein [Bacteroidales bacterium]	100	0	0	0	0	0	0	0	0	2	0	0	0	0	0	2	0	0	0	0	0		0	0	0	0	0	0	0	0	0.00816393	0	0
MAG-10	Bacteroidales (MAG10)	illumina_9C9WBX_VPNV_34	K09022	3.5.99.10	Unknown	UNKNOWN_KINGDOM							illumina_C_41591	Ribonuc_L-PSP,	PF01042.22,	RidA family protein [Bacteroidales bacterium]	100	0	1	2	0	0	1	0	1	1	0	0	0	1	3	3	0	0	0	0	1		0	0.00484919	0.0100761	0	0	0.00451121	0	0.00330164	0.00408197	0	0
MAG-10	Bacteroidales (MAG10)	illumina_27AKB3_KZAY_7			Bacteria	UNKNOWN_KINGDOM	uc_Bacteria	uc_Bacteria	uc_Bacteria	uc_Bacteria	uc_Bacteria	uc_Bacteria	illumina_C_45707	AA_permease,	PF00324.22,	amino acid permease [Bacteroidales bacterium]	99.9	0	0	0	0	0	0	0	0	0	1	1	0	0	0	0	0	0	0	0	0		0	0	0	0	0	0	0	0	0	0.00307342	0.00347307
MAG-10	Bacteroidales (MAG10)	illumina_X0XN1C_D8JC_9	K03590		Unknown	UNKNOWN_KINGDOM							illumina_C_5498	SHS2_FTSA,FtsA,	PF02491.21,PF14450.7,	cell division protein FtsA [Bacteroidales bacterium]	100	0	0	0	0	0	0	0	0	0	0	0	0	0	0	0	0	0	0	0	1		0	0	0	0	0	0	0	0	0	0	0
MAG-10	Bacteroidales (MAG10)	illumina_3ZEXXK_1TPK_2	K02939		Unknown	UNKNOWN_KINGDOM							illumina_C_5639	Ribosomal_L9_N,Ribosomal_L9_C,	PF01281.20,PF03948.15,	50S ribosomal protein L9 [Bacteroidales bacterium]	100	0	0	1	0	1	0	0	0	0	0	0	0	0	1	0	0	0	1	0	0		0	0	0.00503804	0	0.00363848	0	0	0	0	0	0
MAG-10	Bacteroidales (MAG10)	illumina_CZWHNG_0V6F_5			Unknown	UNKNOWN_KINGDOM							illumina_C_25350	AAA_14,DUF4143,	PF13173.7,PF13635.7,	ATP-binding protein [Bacteroidales bacterium]	100	1	1	0	0	0	0	0	0	0	0	0	0	0	0	0	1	0	0	0	0		0.00520102	0.00484919	0	0	0	0	0	0	0	0	0
MAG-10	Bacteroidales (MAG10)	illumina_K35WQ7_6NYB_18	K02956		Unknown	UNKNOWN_KINGDOM							illumina_C_94410	Ribosomal_S15,	PF00312.23,	30S ribosomal protein S15 [Bacteroidales bacterium]	74.2	0	0	0	1	0	1	0	0	0	0	0	0	0	0	0	0	0	0	0	0		0	0	0	0.00569346	0	0.00451121	0	0	0	0	0
MAG-10	Bacteroidales (MAG10)	illumina_E5F7DW_4G0T_34			Unknown	UNKNOWN_KINGDOM							illumina_C_70582	[],	[],	hypothetical protein [Bacteroidales bacterium]	100	0	0	0	0	0	0	0	0	0	0	0	0	0	0	1	0	0	0	0	0		0	0	0	0	0	0	0	0	0	0	0
MAG-10	Bacteroidales (MAG10)	illumina_43GJ8T_FJV1_4			Unknown	UNKNOWN_KINGDOM							illumina_C_79498	YfhO,	PF09586.11,	YfhO family protein [Bacteroidales bacterium]	99.8	0	0	0	0	0	0	0	0	0	0	0	0	0	0	0	0	1	0	0	0		0	0	0	0	0	0	0	0	0	0	0
MAG-10	Bacteroidales (MAG10)	illumina_NW4ZFQ_QAFC_80			Unknown	UNKNOWN_KINGDOM							illumina_C_17729	DUF3467,	PF11950.9,	DUF3467 domain-containing protein [Bacteroidales bacterium]	99	0	0	0	0	1	1	0	0	0	0	0	0	0	0	0	0	0	0	0	0		0	0	0	0	0.00363848	0.00451121	0	0	0	0	0
MAG-10	Bacteroidales (MAG10)	illumina_3PMQ3K_FNY8_29			Unknown	UNKNOWN_KINGDOM							illumina_C_84664	[],	[],	hypothetical protein [Bacteroidales bacterium]	100	0	0	0	0	1	0	0	0	0	0	0	0	0	0	0	0	0	0	0	0		0	0	0	0	0.00363848	0	0	0	0	0	0
MAG-10	Bacteroidales (MAG10)	illumina_796YK4_Y9RX_5			Unknown	UNKNOWN_KINGDOM							illumina_C_82876	MORN_2,MORN_2,MORN_2,MORN_2,MORN_2,MORN_2,MORN_2,	PF07661.14,PF07661.14,PF07661.14,PF07661.14,PF07661.14,PF07661.14,PF07661.14,	hypothetical protein [Bacteroidales bacterium]	99.9	0	0	1	1	4	2	0	0	0	0	0	0	0	0	1	0	0	0	1	1		0	0	0.00503804	0.00569346	0.0145539	0.00902242	0	0	0	0	0
MAG-10	Bacteroidales (MAG10)	illumina_HYQDA2_21D3_3	K01284	3.4.15.5	Unknown	UNKNOWN_KINGDOM							illumina_C_51743	Peptidase_M3,	PF01432.21,	M3 family metallopeptidase [Bacteroidales bacterium]	100	0	0	0	0	2	0	0	0	1	0	0	0	0	0	0	0	0	1	1	1		0	0	0	0	0.00727696	0	0	0	0.00408197	0	0
MAG-10	Bacteroidales (MAG10)	illumina_ET55WR_Z0M1_4	K01923	6.3.2.6	Unknown	UNKNOWN_KINGDOM							illumina_C_101790	SAICAR_synt,	PF01259.19,	phosphoribosylaminoimidazolesuccinocarboxamide synthase [Bacteroidales bacterium]	100	1	0	0	0	0	0	0	0	0	0	0	0	0	0	0	0	0	0	0	0		0.00520102	0	0	0	0	0	0	0	0	0	0
MAG-10	Bacteroidales (MAG10)	illumina_A8F8BY_D964_45	K01892	6.1.1.21	Unknown	UNKNOWN_KINGDOM							illumina_C_70808	tRNA-synt_His,HGTP_anticodon,	PF13393.7,PF03129.21,	histidine--tRNA ligase [Bacteroidales bacterium]	100	0	0	0	0	0	0	0	0	0	1	0	0	0	0	0	0	0	0	0	0		0	0	0	0	0	0	0	0	0	0.00307342	0
MAG-10	Bacteroidales (MAG10)	illumina_5DNHQG_4ETS_54			Unknown	UNKNOWN_KINGDOM							illumina_C_71921	[],	[],	hypothetical protein [Bacteroidales bacterium]	99.2	0	0	0	0	0	0	0	0	0	0	0	0	0	0	0	0	0	1	0	0		0	0	0	0	0	0	0	0	0	0	0
MAG-10	Bacteroidales (MAG10)	illumina_4DJAP3_D964_51	K02115		Unknown	UNKNOWN_KINGDOM							illumina_C_70808	ATP-synt,	PF00231.20,	ATP synthase F1 subunit gamma [Bacteroidales bacterium]	100	0	0	0	0	0	0	0	0	0	0	0	0	0	0	0	0	0	0	1	1		0	0	0	0	0	0	0	0	0	0	0
MAG-10	Bacteroidales (MAG10)	illumina_HKFRS1_X3Q1_1			Bacteria	UNKNOWN_KINGDOM	Bacteroidetes	Chitinophagia	Chitinophagales	Chitinophagaceae	Hydrotalea	Hydrotalea sandarakina	illumina_C_94110	[],	[],	hypothetical protein [Hydrotalea sandarakina]	95.5	0	0	0	1	0	1	0	0	0	0	0	0	0	0	1	0	0	0	0	0		0	0	0	0.00569346	0	0.00451121	0	0	0	0	0
MAG-10	Bacteroidales (MAG10)	illumina_QC8RGR_X7K0_5	K01924	6.3.2.8	Unknown	UNKNOWN_KINGDOM							illumina_C_7649	Mur_ligase,Mur_ligase_M,Mur_ligase_C,	PF01225.26,PF08245.13,PF02875.22,	UDP-N-acetylmuramate--L-alanine ligase [Bacteroidales bacterium]	99.8	0	0	0	0	0	0	0	0	0	0	0	0	0	0	1	0	0	0	0	0		0	0	0	0	0	0	0	0	0	0	0
MAG-10	Bacteroidales (MAG10)	illumina_8333C7_JVHH_70	K03088		Unknown	UNKNOWN_KINGDOM							illumina_C_60546	Sigma70_r2,Sigma70_r4_2,	PF04542.15,PF08281.13,	sigma-70 family RNA polymerase sigma factor [Bacteroidales bacterium]	100	0	0	0	0	0	1	0	0	0	0	0	0	0	0	0	0	1	0	0	0		0	0	0	0	0	0.00451121	0	0	0	0	0
MAG-10	Bacteroidales (MAG10)	illumina_MKMMES_4ETS_46	K18682		Unknown	UNKNOWN_KINGDOM							illumina_C_71921	RNase_Y_N,KH_1,HD,	PF12072.9,PF00013.30,PF01966.23,	ribonuclease Y [Bacteroidales bacterium]	100	0	0	0	0	0	0	0	0	0	0	0	0	0	0	0	0	1	0	0	0		0	0	0	0	0	0	0	0	0	0	0
MAG-10	Bacteroidales (MAG10)	illumina_BQ22V2_6NYB_19			Bacteria	UNKNOWN_KINGDOM	Bacteroidetes	unknown	unknown	unknown	unknown	Bacteroidetes bacterium HGW-Bacteroidetes-20	illumina_C_94410	Flg_new_2,Flg_new_2,Flg_new_2,	PF18998.1,PF18998.1,PF18998.1,	hypothetical protein CVU04_03825, partial [Bacteroidetes bacterium HGW-Bacteroidetes-20]	59.3	0	6	7	5	12	10	5	4	7	3	2	1	4	9	7	4	4	3	6	8		0	0.0290951	0.0352663	0.0284673	0.0436618	0.0451121	0.0218608	0.0132066	0.0285738	0.00922027	0.00694613
MAG-10	Bacteroidales (MAG10)	illumina_2J8PT0_JVHH_36	K11717	2.8.1.7, 4.4.1.16	Unknown	UNKNOWN_KINGDOM							illumina_C_60546	Aminotran_5,	PF00266.20,	cysteine desulfurase [Bacteroidales bacterium]	100	0	0	0	0	0	0	0	0	0	0	0	0	0	1	1	0	0	0	0	0		0	0	0	0	0	0	0	0	0	0	0
MAG-10	Bacteroidales (MAG10)	illumina_8ATC7T_GW14_50	K03111		Unknown	UNKNOWN_KINGDOM							illumina_C_104335	SSB,	PF00436.26,	single-stranded DNA-binding protein [Bacteroidales bacterium]	100	0	1	1	1	0	0	0	0	0	0	0	0	0	0	0	0	0	7	5	1		0	0.00484919	0.00503804	0.00569346	0	0	0	0	0	0	0
MAG-10	Bacteroidales (MAG10)	illumina_DCQ5WM_7RM4_36			Bacteria	UNKNOWN_KINGDOM	Bacteroidetes	unknown	unknown	unknown	unknown	Bacteroidetes bacterium HGW-Bacteroidetes-19	illumina_C_19161	AsmA,AsmA_2,	PF05170.15,PF13502.7,	AsmA family protein [Bacteroidales bacterium]	100	0	0	0	0	0	0	0	0	0	0	0	0	0	0	0	1	0	1	1	0		0	0	0	0	0	0	0	0	0	0	0
MAG-10	Bacteroidales (MAG10)	illumina_MX4XC3_1DEM_26	K12257		Unknown	UNKNOWN_KINGDOM							illumina_C_48787	Sec_GG,SecD_SecF,Sec_GG,SecD_SecF,	PF07549.15,PF02355.17,PF07549.15,PF02355.17,	protein translocase subunit SecDF [Bacteroidales bacterium]	99.9	0	1	3	1	0	1	0	0	0	0	1	0	0	0	0	0	0	0	0	0		0	0.00484919	0.0151141	0.00569346	0	0.00451121	0	0	0	0	0.00347307
MAG-10	Bacteroidales (MAG10)	illumina_TM017V_HDPW_10			Unknown	UNKNOWN_KINGDOM							illumina_C_53247	Aminotran_1_2,	PF00155.22,	pyridoxal phosphate-dependent aminotransferase [Bacteroidales bacterium]	99.5	0	0	0	0	0	1	0	0	0	0	0	0	0	0	0	0	0	1	0	0		0	0	0	0	0	0.00451121	0	0	0	0	0
MAG-10	Bacteroidales (MAG10)	illumina_2HV9FA_GQAE_24	K04763		Unknown	UNKNOWN_KINGDOM							illumina_C_41583	Phage_int_SAM_1,Phage_integrase,	PF02899.18,PF00589.23,	tyrosine recombinase XerD [Bacteroidales bacterium]	100	0	0	0	0	0	0	0	0	0	0	0	0	0	0	1	0	0	0	0	0		0	0	0	0	0	0	0	0	0	0	0
MAG-10	Bacteroidales (MAG10)	illumina_HVHFAT_FNY8_18	K01284	3.4.15.5	Unknown	UNKNOWN_KINGDOM							illumina_C_84664	Peptidase_M3,	PF01432.21,	M3 family metallopeptidase [Bacteroidales bacterium]	99.9	1	0	3	2	5	3	2	3	0	1	1	1	3	2	1	0	1	4	5	4		0.00520102	0	0.0151141	0.0113869	0.0181924	0.0135336	0.00874432	0.00990491	0	0.00307342	0.00347307
MAG-10	Bacteroidales (MAG10)	illumina_5V770S_JVHH_49			Unknown	UNKNOWN_KINGDOM							illumina_C_60546	Porin_O_P,	PF07396.12,	hypothetical protein [Bacteroidales bacterium]	99.8	0	0	0	0	0	0	0	0	0	0	0	0	0	0	0	0	0	1	0	1		0	0	0	0	0	0	0	0	0	0	0
MAG-10	Bacteroidales (MAG10)	illumina_1PBN2K_KY0S_14	K03596		Unknown	UNKNOWN_KINGDOM							illumina_C_85371	GTP_EFTU,GTP_EFTU_D2,EFG_C,LepA_C,	PF00009.28,PF03144.26,PF00679.25,PF06421.13,	elongation factor 4 [Bacteroidales bacterium]	100	0	0	0	0	0	0	0	0	0	0	0	0	0	0	1	0	0	0	0	0		0	0	0	0	0	0	0	0	0	0	0
MAG-10	Bacteroidales (MAG10)	illumina_H495YA_JVHH_42			Unknown	UNKNOWN_KINGDOM							illumina_C_60546	Response_reg,Trans_reg_C,	PF00072.25,PF00486.29,	response regulator transcription factor [Bacteroidales bacterium]	100	0	0	0	0	0	0	0	0	0	0	0	0	0	0	0	0	1	0	0	0		0	0	0	0	0	0	0	0	0	0	0
MAG-10	Bacteroidales (MAG10)	illumina_0ZEDTC_HDPW_11	K03561		Unknown	UNKNOWN_KINGDOM							illumina_C_53247	MotA_ExbB,	PF01618.17,	MotA/TolQ/ExbB proton channel family protein [Bacteroidales bacterium]	100	4	4	4	4	6	5	3	5	3	0	0	0	5	4	3	0	0	2	3	4		0.0208041	0.0193968	0.0201521	0.0227739	0.0218309	0.0225561	0.0131165	0.0165082	0.0122459	0	0
MAG-10	Bacteroidales (MAG10)	illumina_2CWC1Y_7RM4_15	K04759		Bacteria	UNKNOWN_KINGDOM	uc_Bacteria	uc_Bacteria	uc_Bacteria	uc_Bacteria	uc_Bacteria	uc_Bacteria	illumina_C_19161	FeoA,FeoB_N,FeoB_Cyto,Gate,FeoB_C,Gate,	PF04023.15,PF02421.19,PF17910.2,PF07670.15,PF07664.13,PF07670.15,	ferrous iron transport protein B [Bacteroidales bacterium]	99.9	0	0	1	0	0	0	0	0	0	0	0	0	0	0	0	0	0	0	0	0		0	0	0.00503804	0	0	0	0	0	0	0	0
MAG-10	Bacteroidales (MAG10)	illumina_R0ARAK_P8KA_6			Unknown	UNKNOWN_KINGDOM							illumina_C_85594	DUF819,	PF05684.13,	DUF819 family protein [Bacteroidales bacterium]	100	0	0	0	0	0	0	0	0	0	0	0	0	0	0	0	0	0	0	0	1		0	0	0	0	0	0	0	0	0	0	0
MAG-10	Bacteroidales (MAG10)	illumina_G1CBEV_FNY8_23	K00648	2.3.1.180	Unknown	UNKNOWN_KINGDOM							illumina_C_84664	ACP_syn_III,ACP_syn_III_C,	PF08545.11,PF08541.11,	ketoacyl-ACP synthase III [Bacteroidales bacterium]	100	0	0	0	0	0	1	0	0	0	0	0	0	0	0	0	0	0	0	0	0		0	0	0	0	0	0.00451121	0	0	0	0	0
MAG-10	Bacteroidales (MAG10)	illumina_8HX5HH_Y9RX_6			Unknown	UNKNOWN_KINGDOM							illumina_C_82876	DUF3857,	PF12969.8,	DUF3857 domain-containing protein [Bacteroidales bacterium]	100	0	0	1	1	2	1	0	0	1	0	0	0	0	1	0	0	0	0	1	1		0	0	0.00503804	0.00569346	0.00727696	0.00451121	0	0	0.00408197	0	0
MAG-10	Bacteroidales (MAG10)	illumina_FPEBH4_X3Q1_20			Unknown	UNKNOWN_KINGDOM							illumina_C_94110	OMP_b-brl_2,	PF13568.7,	outer membrane beta-barrel protein [Bacteroidales bacterium]	100	1	1	5	4	4	3	3	3	1	1	1	1	3	1	2	0	0	3	2	1		0.00520102	0.00484919	0.0251902	0.0227739	0.0145539	0.0135336	0.0131165	0.00990491	0.00408197	0.00307342	0.00347307
MAG-10	Bacteroidales (MAG10)	illumina_5ESE4Y_QAFC_45			Bacteria	UNKNOWN_KINGDOM	Bacteroidetes	unknown	unknown	unknown	unknown	Bacteroidetes bacterium HGW-Bacteroidetes-6	illumina_C_17729	Por_Secre_tail,	PF18962.1,	T9SS type A sorting domain-containing protein [Bacteroidales bacterium]	99.9	3	7	8	7	9	7	2	2	6	0	0	1	2	8	3	0	0	2	5	7		0.0156031	0.0339443	0.0403043	0.0398542	0.0327463	0.0315785	0.00874432	0.00660328	0.0244918	0	0
MAG-10	Bacteroidales (MAG10)	illumina_EA6VTW_21D3_42	K00324	1.6.1.2	Unknown	UNKNOWN_KINGDOM							illumina_C_51743	AlaDh_PNT_N,AlaDh_PNT_C,	PF05222.16,PF01262.22,	NAD(P) transhydrogenase subunit alpha [Bacteroidales bacterium]	100	0	1	3	2	5	3	0	0	0	0	0	0	0	0	0	1	1	2	1	0		0	0.00484919	0.0151141	0.0113869	0.0181924	0.0135336	0	0	0	0	0
MAG-10	Bacteroidales (MAG10)	illumina_3WRF6W_QAFC_5	K00639	2.3.1.29	Unknown	UNKNOWN_KINGDOM							illumina_C_17729	Aminotran_1_2,	PF00155.22,	glycine C-acetyltransferase [Bacteroidales bacterium]	99.7	0	0	0	0	1	0	0	0	0	0	0	0	0	0	0	0	0	0	0	0		0	0	0	0	0.00363848	0	0	0	0	0	0
MAG-10	Bacteroidales (MAG10)	illumina_5139MV_2BP6_29			Bacteria	UNKNOWN_KINGDOM	Bacteroidetes	unknown	unknown	unknown	unknown	Bacteroidetes bacterium HGW-Bacteroidetes-20	illumina_C_50003	ABC_tran,ABC_tran_Xtn,ABC_tran,	PF00005.28,PF12848.8,PF00005.28,	energy-dependent translational throttle protein EttA [Bacteroidales bacterium]	99.8	0	0	0	0	0	0	0	0	0	0	0	0	0	0	0	1	2	0	0	0		0	0	0	0	0	0	0	0	0	0	0
MAG-10	Bacteroidales (MAG10)	illumina_68SM8V_1DEM_32	K03553		Unknown	UNKNOWN_KINGDOM							illumina_C_48787	RecA,	PF00154.22,	recombinase RecA [Bacteroidales bacterium]	100	0	0	0	0	0	0	0	0	0	0	0	0	0	0	0	0	0	1	0	0		0	0	0	0	0	0	0	0	0	0	0
MAG-10	Bacteroidales (MAG10)	illumina_W1AZVX_EZWC_6	K17992	1.12.1.3	Unknown	UNKNOWN_KINGDOM							illumina_C_89660	[],	[],	(2Fe-2S) ferredoxin domain-containing protein [Bacteroidales bacterium]	100	0	0	5	4	3	1	1	1	0	0	0	0	1	1	2	0	0	1	4	1		0	0	0.0251902	0.0227739	0.0109154	0.00451121	0.00437216	0.00330164	0	0	0
MAG-10	Bacteroidales (MAG10)	illumina_ZJHCQX_QAFC_62	K01761	4.4.1.11	Unknown	UNKNOWN_KINGDOM							illumina_C_17729	Cys_Met_Meta_PP,	PF01053.21,	aminotransferase class I/II-fold pyridoxal phosphate-dependent enzyme [Bacteroidales bacterium]	100	0	0	0	0	1	1	0	0	0	0	0	0	0	0	0	0	0	0	1	0		0	0	0	0	0.00363848	0.00451121	0	0	0	0	0
MAG-10	Bacteroidales (MAG10)	illumina_0NB1HV_6NYB_15	K00088	1.1.1.205	Unknown	UNKNOWN_KINGDOM							illumina_C_94410	IMPDH,	PF00478.26,	IMP dehydrogenase [Bacteroidales bacterium]	100	0	0	0	1	1	1	0	0	0	0	0	0	0	0	0	0	0	1	0	0		0	0	0	0.00569346	0.00363848	0.00451121	0	0	0	0	0
MAG-10	Bacteroidales (MAG10)	illumina_WS2E73_X7K0_7	K01465	3.5.2.3	Unknown	UNKNOWN_KINGDOM							illumina_C_7649	Amidohydro_1,	PF01979.21,	dihydroorotase [Bacteroidales bacterium]	100	0	0	0	0	0	0	0	0	1	0	0	0	0	0	1	0	0	0	0	0		0	0	0	0	0	0	0	0	0.00408197	0	0
MAG-10	Bacteroidales (MAG10)	illumina_Z138B6_JVHH_76			Unknown	UNKNOWN_KINGDOM							illumina_C_60546	LTD,CHU_C,	PF00932.20,PF13585.7,	hypothetical protein [Bacteroidales bacterium]	99.9	0	0	0	0	0	0	0	0	0	0	0	0	0	1	0	0	0	0	0	0		0	0	0	0	0	0	0	0	0	0	0
MAG-10	Bacteroidales (MAG10)	illumina_JSHHBP_1DEM_37	K04773		Bacteria	UNKNOWN_KINGDOM	Bacteroidetes	unknown	unknown	unknown	unknown	Bacteroidetes bacterium HGW-Bacteroidetes-19	illumina_C_48787	Peptidase_S49,Peptidase_S49,	PF01343.19,PF01343.19,	signal peptide peptidase SppA [Bacteroidetes bacterium HGW-Bacteroidetes-19]	59.9	0	0	0	0	0	0	0	1	1	0	1	0	1	0	0	0	0	0	0	0		0	0	0	0	0	0	0	0.00330164	0.00408197	0	0.00347307
MAG-10	Bacteroidales (MAG10)	illumina_R5G99T_VPNV_21			Unknown	UNKNOWN_KINGDOM							illumina_C_41591	Acyl-CoA_dh_N,Acyl-CoA_dh_M,Acyl-CoA_dh_1,AcylCoA_dehyd_C,	PF02771.17,PF02770.20,PF00441.25,PF12186.9,	acyl-CoA dehydrogenase [Bacteroidales bacterium]	100	0	0	0	0	0	0	0	0	0	0	0	1	0	0	0	0	0	0	0	0		0	0	0	0	0	0	0	0	0	0	0
MAG-10	Bacteroidales (MAG10)	illumina_6YFB9T_D964_71	K00819	2.6.1.13	Unknown	UNKNOWN_KINGDOM							illumina_C_70808	Aminotran_3,	PF00202.22,	ornithine--oxo-acid transaminase [Bacteroidales bacterium]	100	0	0	1	1	3	2	1	0	1	0	0	0	0	0	1	0	0	2	1	1		0	0	0.00503804	0.00569346	0.0109154	0.00902242	0.00437216	0	0.00408197	0	0
MAG-10	Bacteroidales (MAG10)	illumina_AS0JJK_HDPW_12			Unknown	UNKNOWN_KINGDOM							illumina_C_53247	[],	[],	hypothetical protein [Bacteroidales bacterium]	100	0	1	3	3	5	4	1	0	2	1	0	0	0	2	1	0	0	2	2	3		0	0.00484919	0.0151141	0.0170804	0.0181924	0.0180448	0.00437216	0	0.00816393	0.00307342	0
MAG-10	Bacteroidales (MAG10)	illumina_KDPA0C_7RM4_29			Unknown	UNKNOWN_KINGDOM							illumina_C_19161	His_kinase,	PF06580.14,	histidine kinase [Bacteroidales bacterium]	99.1	0	0	0	0	0	0	0	0	0	0	0	0	0	1	0	0	0	0	0	0		0	0	0	0	0	0	0	0	0	0	0
MAG-10	Bacteroidales (MAG10)	illumina_S72ABC_4ETS_27	K00346	1.6.5.8	Unknown	UNKNOWN_KINGDOM							illumina_C_71921	NQRA,NQRA_SLBB,	PF05896.12,PF11973.9,	Na(+)-translocating NADH-quinone reductase subunit A [Bacteroidales bacterium]	47.8	0	0	1	0	0	0	0	0	1	0	0	0	0	0	1	0	0	1	0	0		0	0	0.00503804	0	0	0	0	0	0.00408197	0	0
MAG-10	Bacteroidales (MAG10)	illumina_Y17N1D_VPNV_10	K03497		Unknown	UNKNOWN_KINGDOM							illumina_C_41591	ParBc,HTH_ParB,	PF02195.19,PF17762.2,	ParB/RepB/Spo0J family partition protein [Bacteroidales bacterium]	100	0	0	0	0	0	0	0	0	0	0	0	0	0	0	0	0	0	1	0	0		0	0	0	0	0	0	0	0	0	0	0
MAG-10	Bacteroidales (MAG10)	illumina_TYS9B5_VCDN_5			Unknown	UNKNOWN_KINGDOM							illumina_C_75605	Wzz,	PF02706.16,	hypothetical protein [Bacteroidales bacterium]	99.4	0	0	0	0	0	0	0	0	0	0	0	1	0	0	0	0	0	0	0	0		0	0	0	0	0	0	0	0	0	0	0
MAG-10	Bacteroidales (MAG10)	illumina_AJMJ3G_B4P2_11			Unknown	UNKNOWN_KINGDOM							illumina_C_83250	[],	[],	hypothetical protein [Bacteroidales bacterium]	99.3	0	0	0	0	3	1	0	0	0	0	1	0	0	1	3	1	0	2	2	2		0	0	0	0	0.0109154	0.00451121	0	0	0	0	0.00347307
MAG-10	Bacteroidales (MAG10)	illumina_WMQRC6_4G0T_39			Unknown	UNKNOWN_KINGDOM							illumina_C_70582	DUF4140,DUF4139,	PF13600.7,PF13598.7,	mucoidy inhibitor MuiA family protein [Bacteroidales bacterium]	99.3	0	0	1	1	1	2	0	0	0	0	0	0	0	0	0	0	0	1	1	1		0	0	0.00503804	0.00569346	0.00363848	0.00902242	0	0	0	0	0
MAG-10	Bacteroidales (MAG10)	illumina_XB5R4G_EZWC_26	K18707	2.8.4.5	Unknown	UNKNOWN_KINGDOM							illumina_C_89660	UPF0004,Radical_SAM,	PF00919.21,PF04055.22,	tRNA (N(6)-L-threonylcarbamoyladenosine(37)-C(2))-methylthiotransferase MtaB [Bacteroidales bacterium]	100	0	0	0	0	0	0	0	0	0	0	0	0	0	0	0	0	0	1	0	0		0	0	0	0	0	0	0	0	0	0	0
MAG-10	Bacteroidales (MAG10)	illumina_QQPF4M_XE77_1	K13990	2.1.2.5, 4.3.1.4	Unknown	UNKNOWN_KINGDOM							illumina_C_22871	FTCD_N,FTCD,FTCD_C,	PF07837.13,PF02971.15,PF04961.13,	glutamate formimidoyltransferase [Bacteroidales bacterium]	99.8	0	0	0	2	1	2	0	1	0	0	0	0	1	0	0	0	0	1	1	1		0	0	0	0.0113869	0.00363848	0.00902242	0	0.00330164	0	0	0
MAG-10	Bacteroidales (MAG10)	illumina_NHGSKQ_GQAE_57	K01952	6.3.5.3	Bacteria	UNKNOWN_KINGDOM	uc_Bacteria	uc_Bacteria	uc_Bacteria	uc_Bacteria	uc_Bacteria	uc_Bacteria	illumina_C_41583	FGAR-AT_linker,AIRS_C,GATase_5,	PF18072.2,PF02769.23,PF13507.7,	phosphoribosylformylglycinamidine synthase [Bacteroidales bacterium]	99.8	0	0	0	0	0	0	0	0	0	1	0	0	0	0	0	0	0	0	0	0		0	0	0	0	0	0	0	0	0	0.00307342	0
MAG-10	Bacteroidales (MAG10)	illumina_DQP2GR_XE77_2			Unknown	UNKNOWN_KINGDOM							illumina_C_22871	[],	[],	hypothetical protein [Bacteroidales bacterium]	100	1	1	0	1	0	0	0	0	0	0	0	0	0	0	0	0	0	0	0	0		0.00520102	0.00484919	0	0.00569346	0	0	0	0	0	0	0
MAG-10	Bacteroidales (MAG10)	illumina_5DV3S4_QAFC_34	K00820	2.6.1.16	Unknown	UNKNOWN_KINGDOM							illumina_C_17729	GATase_6,SIS,SIS,	PF13522.7,PF01380.23,PF01380.23,	glutamine--fructose-6-phosphate transaminase (isomerizing) [Bacteroidales bacterium]	100	0	0	0	1	0	0	0	0	0	0	0	0	0	0	0	0	0	0	0	0		0	0	0	0.00569346	0	0	0	0	0	0	0
MAG-10	Bacteroidales (MAG10)	illumina_BV9P2P_4ETS_31	K01689	4.2.1.11	Unknown	UNKNOWN_KINGDOM							illumina_C_71921	Enolase_N,Enolase_C,	PF03952.17,PF00113.23,	phosphopyruvate hydratase [Firmicutes bacterium]	99.8	3	4	6	5	12	6	5	4	3	1	2	2	4	3	1	2	1	9	8	6		0.0156031	0.0193968	0.0302282	0.0284673	0.0436618	0.0270673	0.0218608	0.0132066	0.0122459	0.00307342	0.00694613
MAG-10	Bacteroidales (MAG10)	illumina_VVCJ7Y_7C0D_14			Unknown	UNKNOWN_KINGDOM							illumina_C_94623	[],	[],	hypothetical protein [Bacteroidales bacterium]	100	1	0	0	0	0	0	1	1	0	0	0	0	1	1	0	0	0	0	0	0		0.00520102	0	0	0	0	0	0.00437216	0.00330164	0	0	0
MAG-10	Bacteroidales (MAG10)	illumina_5WT36C_6NYB_8	K07568	2.4.99.17	Unknown	UNKNOWN_KINGDOM							illumina_C_94410	Queuosine_synth,	PF02547.16,	tRNA preQ1(34) S-adenosylmethionine ribosyltransferase-isomerase QueA [Bacteroidales bacterium]	100	0	0	0	0	1	1	0	0	0	0	0	0	0	0	0	0	0	0	0	0		0	0	0	0	0.00363848	0.00451121	0	0	0	0	0
MAG-10	Bacteroidales (MAG10)	illumina_80RRXC_EGKF_9			Unknown	UNKNOWN_KINGDOM							illumina_C_65437	Acyltransferase,Acetyltransf_5,	PF01553.22,PF13444.7,	lysophospholipid acyltransferase family protein [Bacteroidales bacterium]	100	0	0	0	0	1	0	0	0	0	0	0	0	0	1	0	0	0	0	0	1		0	0	0	0	0.00363848	0	0	0	0	0	0
MAG-10	Bacteroidales (MAG10)	illumina_1KD1HS_X3Q1_43	K12574		Unknown	UNKNOWN_KINGDOM							illumina_C_94110	Lactamase_B_2,RMMBL,	PF12706.8,PF07521.13,	hypothetical protein [Bacteroidales bacterium]	100	0	0	0	0	0	1	0	1	0	0	1	0	1	0	0	0	0	0	0	0		0	0	0	0	0	0.00451121	0	0.00330164	0	0	0.00347307
MAG-10	Bacteroidales (MAG10)	illumina_CB800M_QAFC_69			Unknown	UNKNOWN_KINGDOM							illumina_C_17729	PorP_SprF,	PF11751.9,	PorP/SprF family type IX secretion system membrane protein [Bacteroidales bacterium]	99.7	0	0	0	0	0	0	0	0	0	0	0	0	0	0	1	0	0	0	0	0		0	0	0	0	0	0	0	0	0	0	0
MAG-10	Bacteroidales (MAG10)	illumina_F9SPJK_N08Q_4			Unknown	UNKNOWN_KINGDOM							illumina_C_47507	TPR_8,TPR_8,TPR_8,	PF13181.7,PF13181.7,PF13181.7,	tetratricopeptide repeat protein [Bacteroidales bacterium]	98.1	0	0	0	0	0	0	0	0	1	0	0	0	0	1	0	0	1	0	0	0		0	0	0	0	0	0	0	0	0.00408197	0	0
MAG-10	Bacteroidales (MAG10)	illumina_TG5A9J_4ETS_23	K00926	2.7.2.2	Unknown	UNKNOWN_KINGDOM							illumina_C_71921	AA_kinase,	PF00696.29,	carbamate kinase [Bacteroidales bacterium]	100	0	0	0	0	0	1	0	0	0	0	0	0	0	0	0	0	0	0	0	0		0	0	0	0	0	0.00451121	0	0	0	0	0
MAG-10	Bacteroidales (MAG10)	illumina_DDYKXV_GW14_15	K08999		Unknown	UNKNOWN_KINGDOM							illumina_C_104335	DUF151,	PF02577.15,	bifunctional nuclease family protein [Bacteroidales bacterium]	99.5	0	0	1	0	0	0	0	0	0	0	0	0	0	0	0	0	0	0	0	0		0	0	0.00503804	0	0	0	0	0	0	0	0
MAG-10	Bacteroidales (MAG10)	illumina_M034NB_JA3H_2	K03737	1.2.7.1	Bacteria	UNKNOWN_KINGDOM	uc_Bacteria	uc_Bacteria	uc_Bacteria	uc_Bacteria	uc_Bacteria	uc_Bacteria	illumina_C_66389	POR_N,PFOR_II,POR,EKR,Fer4_16,TPP_enzyme_C,	PF01855.20,PF17147.5,PF01558.19,PF10371.10,PF13484.7,PF02775.22,	pyruvate:ferredoxin (flavodoxin) oxidoreductase [Bacteroidales bacterium]	100	3	5	5	4	7	9	2	2	4	1	1	0	2	3	4	1	0	5	5	6		0.0156031	0.024246	0.0251902	0.0227739	0.0254694	0.0406009	0.00874432	0.00660328	0.0163279	0.00307342	0.00347307
MAG-10	Bacteroidales (MAG10)	illumina_31ECFC_7KFJ_11			Unknown	UNKNOWN_KINGDOM							illumina_C_35178	AlaDh_PNT_N,	PF05222.16,	alanine dehydrogenase [Bacteroidales bacterium]	100	0	0	0	0	0	0	0	0	0	0	0	0	0	1	0	0	0	0	0	0		0	0	0	0	0	0	0	0	0	0	0
MAG-10	Bacteroidales (MAG10)	illumina_PSW863_JVHH_64	K01868	6.1.1.3	Bacteria	UNKNOWN_KINGDOM	Bacteroidetes	unknown	unknown	unknown	unknown	Bacteroidetes bacterium HGW-Bacteroidetes-20	illumina_C_60546	TGS,tRNA_SAD,tRNA-synt_2b,HGTP_anticodon,	PF02824.22,PF07973.15,PF00587.26,PF03129.21,	threonine--tRNA ligase [Bacteroidales bacterium]	100	0	0	1	1	1	1	0	0	0	0	0	0	0	0	0	0	0	0	0	0		0	0	0.00503804	0.00569346	0.00363848	0.00451121	0	0	0	0	0
MAG-10	Bacteroidales (MAG10)	illumina_36TZ8Y_4C4N_12	K01928	6.3.2.13	Unknown	UNKNOWN_KINGDOM							illumina_C_59598	Mur_ligase,Mur_ligase_M,Mur_ligase_C,	PF01225.26,PF08245.13,PF02875.22,	UDP-N-acetylmuramoyl-L-alanyl-D-glutamate--2,6-diaminopimelate ligase [Bacteroidales bacterium]	99.6	0	0	0	0	0	0	0	0	0	0	0	0	0	0	0	1	0	0	0	0		0	0	0	0	0	0	0	0	0	0	0
MAG-10	Bacteroidales (MAG10)	illumina_AGCYMF_21D3_2	K18012	1.4.1.11	Unknown	UNKNOWN_KINGDOM							illumina_C_51743	[],	[],	L-erythro-3,5-diaminohexanoate dehydrogenase [Bacteroidales bacterium]	100	0	0	0	0	1	0	0	0	1	1	0	0	0	1	0	1	0	0	1	0		0	0	0	0	0.00363848	0	0	0	0.00408197	0.00307342	0
MAG-10	Bacteroidales (MAG10)	illumina_1WV7Y6_JVHH_61	K07462		Unknown	UNKNOWN_KINGDOM							illumina_C_60546	DHH,DHHA1,RecJ_OB,	PF01368.21,PF02272.20,PF17768.2,	single-stranded-DNA-specific exonuclease RecJ [Bacteroidales bacterium]	100	0	0	0	0	0	0	0	0	0	0	0	1	0	0	0	0	0	0	0	0		0	0	0	0	0	0	0	0	0	0	0
MAG-10	Bacteroidales (MAG10)	illumina_V21PXP_DJFX_45	K00615	2.2.1.1	Unknown	UNKNOWN_KINGDOM							illumina_C_65083	Transket_pyr,Transketolase_C,	PF02779.25,PF02780.21,	transketolase family protein [Bacteroidales bacterium]	100	0	0	1	0	0	0	0	0	0	0	0	0	0	0	0	0	0	0	0	0		0	0	0.00503804	0	0	0	0	0	0	0	0
MAG-10	Bacteroidales (MAG10)	illumina_XA9PZD_JVHH_57			Unknown	UNKNOWN_KINGDOM							illumina_C_60546	adh_short,	PF00106.26,	SDR family NAD(P)-dependent oxidoreductase [Bacteroidales bacterium]	100	0	0	0	0	1	0	0	0	0	0	0	0	0	0	0	0	0	0	1	0		0	0	0	0	0.00363848	0	0	0	0	0	0
MAG-10	Bacteroidales (MAG10)	illumina_Q86JTP_FNY8_25	K02372	4.2.1.59	Unknown	UNKNOWN_KINGDOM							illumina_C_84664	FabA,	PF07977.14,	3-hydroxyacyl-ACP dehydratase FabZ [Bacteroidales bacterium]	100	0	0	1	1	0	0	1	0	0	0	0	0	0	3	3	0	0	2	3	1		0	0	0.00503804	0.00569346	0	0	0.00437216	0	0	0	0
MAG-10	Bacteroidales (MAG10)	illumina_B5ME80_JVHH_73			Unknown	UNKNOWN_KINGDOM							illumina_C_60546	NUDIX,	PF00293.29,	NUDIX domain-containing protein [Bacteroidales bacterium]	100	0	0	0	0	0	0	0	0	0	0	0	0	0	0	0	1	0	1	0	0		0	0	0	0	0	0	0	0	0	0	0
MAG-10	Bacteroidales (MAG10)	illumina_NJ82VS_JA3H_13			Unknown	UNKNOWN_KINGDOM							illumina_C_66389	23S_rRNA_IVP,	PF05635.12,	four helix bundle protein [Bacteroidales bacterium]	100	1	2	6	4	5	1	2	3	0	2	1	2	3	3	3	0	0	5	7	3		0.00520102	0.00969838	0.0302282	0.0227739	0.0181924	0.00451121	0.00874432	0.00990491	0	0.00614685	0.00347307
MAG-10	Bacteroidales (MAG10)	illumina_8XH9BF_1DEM_40	K03832		Unknown	UNKNOWN_KINGDOM							illumina_C_48787	TonB_C,	PF03544.15,	hypothetical protein [Bacteroidales bacterium]	100	0	0	0	0	0	0	0	0	0	0	0	0	0	2	0	0	0	0	0	0		0	0	0	0	0	0	0	0	0	0	0
MAG-10	Bacteroidales (MAG10)	illumina_MF9FDC_X3Q1_11	K02005		Unknown	UNKNOWN_KINGDOM							illumina_C_94110	HlyD_D23,	PF16576.6,	efflux RND transporter periplasmic adaptor subunit [Bacteroidales bacterium]	100	0	0	0	0	0	0	0	0	0	0	0	0	0	1	0	0	0	0	0	0		0	0	0	0	0	0	0	0	0	0	0
MAG-10	Bacteroidales (MAG10)	illumina_4VZTMR_VPNV_44	K03092		Unknown	UNKNOWN_KINGDOM							illumina_C_41591	Sigma54_AID,Sigma54_CBD,Sigma54_DBD,	PF00309.21,PF04963.14,PF04552.14,	RNA polymerase factor sigma-54 [Bacteroidales bacterium]	100	1	1	1	1	0	0	1	1	1	0	0	0	1	1	1	0	0	0	0	0		0.00520102	0.00484919	0.00503804	0.00569346	0	0	0.00437216	0.00330164	0.00408197	0	0
MAG-10	Bacteroidales (MAG10)	illumina_4DBT9E_WHVA_5	K06942		Unknown	UNKNOWN_KINGDOM							illumina_C_87653	MMR_HSR1,YchF-GTPase_C,	PF01926.24,PF06071.14,	redox-regulated ATPase YchF [Bacteroidales bacterium]	100	0	0	0	0	0	0	0	0	0	0	0	0	0	0	0	0	1	0	0	0		0	0	0	0	0	0	0	0	0	0	0
MAG-10	Bacteroidales (MAG10)	illumina_R03W2X_EZWC_3			Unknown	UNKNOWN_KINGDOM							illumina_C_89660	2Fe-2S_thioredx,	PF01257.20,	NAD(P)H-dependent oxidoreductase subunit E [Bacteroidales bacterium]	100	0	3	2	0	1	1	0	0	0	1	0	0	0	5	4	0	0	3	4	1		0	0.0145476	0.0100761	0	0.00363848	0.00451121	0	0	0	0.00307342	0
MAG-10	Bacteroidales (MAG10)	illumina_S958MG_KBQ5_11	K00134	1.2.1.12	Unknown	UNKNOWN_KINGDOM							illumina_C_28294	Gp_dh_N,Gp_dh_C,	PF00044.25,PF02800.21,	type I glyceraldehyde-3-phosphate dehydrogenase [Bacteroidales bacterium]	100	0	1	1	1	3	1	0	1	0	0	0	0	1	0	0	0	0	1	1	2		0	0.00484919	0.00503804	0.00569346	0.0109154	0.00451121	0	0.00330164	0	0	0
MAG-10	Bacteroidales (MAG10)	illumina_X3HHJD_JVHH_2	K02357		Unknown	UNKNOWN_KINGDOM							illumina_C_60546	EF_TS,	PF00889.20,	elongation factor Ts [Bacteroidales bacterium]	99.6	1	1	3	3	4	2	2	0	2	0	0	0	0	0	1	0	0	2	1	4		0.00520102	0.00484919	0.0151141	0.0170804	0.0145539	0.00902242	0.00874432	0	0.00816393	0	0
MAG-10	Bacteroidales (MAG10)	illumina_6JJ55Z_1Q6G_10	K02067		Unknown	UNKNOWN_KINGDOM							illumina_C_55296	MlaD,	PF02470.21,	MCE family protein [Bacteroidales bacterium]	100	0	0	0	0	0	0	1	0	0	0	0	0	0	0	0	0	0	0	0	0		0	0	0	0	0	0	0.00437216	0	0	0	0
MAG-10	Bacteroidales (MAG10)	illumina_WGCE63_1RVF_6			Unknown	UNKNOWN_KINGDOM							illumina_C_36976	DUF5723,	PF18990.1,	hypothetical protein [Bacteroidales bacterium]	99.8	0	0	0	0	0	1	0	0	0	0	0	0	0	0	0	0	0	0	0	0		0	0	0	0	0	0.00451121	0	0	0	0	0
MAG-10	Bacteroidales (MAG10)	illumina_NV9KRV_21D3_18	K02897		Unknown	UNKNOWN_KINGDOM							illumina_C_51743	Ribosomal_L25p,Ribosomal_TL5_C,	PF01386.20,PF14693.7,	50S ribosomal protein L25/general stress protein Ctc [Bacteroidales bacterium]	100	0	0	2	1	3	1	0	1	0	0	0	0	1	0	0	0	0	1	2	1		0	0	0.0100761	0.00569346	0.0109154	0.00451121	0	0.00330164	0	0	0
MAG-10	Bacteroidales (MAG10)	illumina_VH7WWX_VPNV_29	K18014	4.3.1.14	Unknown	UNKNOWN_KINGDOM							illumina_C_41591	4HBT,	PF03061.23,	3-aminobutyryl-CoA ammonia lyase [Bacteroidales bacterium]	100	2	2	2	2	2	1	1	1	1	1	1	1	1	1	1	0	0	2	1	2		0.010402	0.00969838	0.0100761	0.0113869	0.00727696	0.00451121	0.00437216	0.00330164	0.00408197	0.00307342	0.00347307
MAG-10	Bacteroidales (MAG10)	illumina_JWKFEN_VCDN_3			Unknown	UNKNOWN_KINGDOM							illumina_C_75605	SDH_alpha,	PF03313.16,	serine dehydratase subunit alpha family protein [Bacteroidales bacterium]	100	1	0	0	0	0	0	0	0	0	1	0	1	0	0	0	0	0	0	1	0		0.00520102	0	0	0	0	0	0	0	0	0.00307342	0
MAG-10	Bacteroidales (MAG10)	illumina_HSBZ47_GQAE_27			Unknown	UNKNOWN_KINGDOM							illumina_C_41583	Por_Secre_tail,	PF18962.1,	T9SS type A sorting domain-containing protein [Bacteroidales bacterium]	99.7	0	0	1	0	1	0	0	0	0	0	0	0	0	0	1	0	0	0	0	0		0	0	0.00503804	0	0.00363848	0	0	0	0	0	0
MAG-10	Bacteroidales (MAG10)	illumina_VF8XFH_7C0D_78	K03657	3.6.4.12	Unknown	UNKNOWN_KINGDOM							illumina_C_94623	UvrD-helicase,UvrD_C,RNase_T,	PF00580.22,PF13361.7,PF00929.25,	UvrD-helicase domain-containing protein [Bacteroidales bacterium]	100	0	2	0	0	0	0	0	0	0	0	0	0	0	0	0	0	0	0	0	0		0	0.00969838	0	0	0	0	0	0	0	0	0
MAG-10	Bacteroidales (MAG10)	illumina_0YAKT4_4ETS_50			Unknown	UNKNOWN_KINGDOM							illumina_C_71921	DUF1573,	PF07610.12,	DUF1573 domain-containing protein [Bacteroidales bacterium]	100	0	0	1	0	0	0	0	0	0	0	0	0	0	0	0	0	0	0	0	0		0	0	0.00503804	0	0	0	0	0	0	0	0
MAG-10	Bacteroidales (MAG10)	illumina_6XE901_JVHH_51			Unknown	UNKNOWN_KINGDOM							illumina_C_60546	[],	[],	hypothetical protein [Bacteroidales bacterium]	99.7	0	1	0	0	1	0	0	0	0	0	0	0	0	0	0	0	0	0	0	0		0	0.00484919	0	0	0.00363848	0	0	0	0	0	0
MAG-10	Bacteroidales (MAG10)	illumina_GW8DP6_QAFC_4	K04564	1.15.1.1	Unknown	UNKNOWN_KINGDOM							illumina_C_17729	Sod_Fe_N,Sod_Fe_C,	PF00081.23,PF02777.19,	superoxide dismutase [Bacteroidales bacterium]	100	1	1	4	4	6	4	2	1	3	1	2	1	1	2	3	0	0	5	5	4		0.00520102	0.00484919	0.0201521	0.0227739	0.0218309	0.0180448	0.00874432	0.00330164	0.0122459	0.00307342	0.00694613
MAG-10	Bacteroidales (MAG10)	illumina_YGP82E_M1SW_8			Unknown	UNKNOWN_KINGDOM							illumina_C_96163	[],	[],	hypothetical protein [Bacteroidales bacterium]	100	0	0	2	0	3	4	2	1	2	0	0	0	1	1	2	0	0	2	2	2		0	0	0.0100761	0	0.0109154	0.0180448	0.00874432	0.00330164	0.00816393	0	0
MAG-10	Bacteroidales (MAG10)	illumina_ZTR30V_JA3H_10	K01992		Unknown	UNKNOWN_KINGDOM							illumina_C_66389	ABC2_membrane_3,	PF12698.8,	ABC transporter permease [Bacteroidales bacterium]	100	0	0	0	0	0	1	0	1	0	0	0	0	1	0	0	0	0	0	0	0		0	0	0	0	0	0.00451121	0	0.00330164	0	0	0
MAG-10	Bacteroidales (MAG10)	illumina_NQW77J_X7K0_3			Bacteria	UNKNOWN_KINGDOM	Bacteroidetes	unknown	unknown	unknown	unknown	Bacteroidetes bacterium HGW-Bacteroidetes-20	illumina_C_7649	TPR_6,TPR_6,	PF13174.7,PF13174.7,	tetratricopeptide repeat protein [Bacteroidales bacterium]	97.6	0	0	0	0	0	0	0	0	0	0	0	0	0	1	0	0	0	1	0	0		0	0	0	0	0	0	0	0	0	0	0
MAG-10	Bacteroidales (MAG10)	illumina_AP7Y7Q_7RM4_68			Bacteria	UNKNOWN_KINGDOM	uc_Bacteria	uc_Bacteria	uc_Bacteria	uc_Bacteria	uc_Bacteria	uc_Bacteria	illumina_C_19161	ACR_tran,	PF00873.20,	efflux RND transporter permease subunit [Bacteroidales bacterium]	99.8	0	0	0	0	0	0	1	0	0	0	0	0	0	1	0	1	0	0	1	0		0	0	0	0	0	0	0.00437216	0	0	0	0
MAG-10	Bacteroidales (MAG10)	illumina_W7FVTF_FNY8_5	K01835	5.4.2.2	Unknown	UNKNOWN_KINGDOM							illumina_C_84664	PGM_PMM_I,PGM_PMM_II,PGM_PMM_III,PGM_PMM_IV,	PF02878.17,PF02879.17,PF02880.17,PF00408.21,	phospho-sugar mutase [Bacteroidales bacterium]	100	0	0	0	0	0	0	0	0	0	0	0	1	0	0	0	0	0	0	0	0		0	0	0	0	0	0	0	0	0	0	0
MAG-10	Bacteroidales (MAG10)	illumina_F9PFSX_D964_53	K01241	3.2.2.4	Unknown	UNKNOWN_KINGDOM							illumina_C_70808	PNP_UDP_1,	PF01048.21,	AMP nucleosidase [Bacteroidales bacterium]	100	0	0	0	0	0	0	0	0	0	0	0	0	0	0	1	0	0	0	0	0		0	0	0	0	0	0	0	0	0	0	0
MAG-10	Bacteroidales (MAG10)	illumina_Y9A05X_JVHH_59	K03665		Unknown	UNKNOWN_KINGDOM							illumina_C_60546	GTP-bdg_N,GTP-bdg_M,MMR_HSR1,	PF13167.7,PF16360.6,PF01926.24,	GTPase HflX [Bacteroidales bacterium]	100	0	1	0	0	0	0	0	0	0	0	0	0	0	0	0	1	0	0	0	0		0	0.00484919	0	0	0	0	0	0	0	0	0
MAG-10	Bacteroidales (MAG10)	illumina_1KADVK_GQAE_19	K00625	2.3.1.8	Unknown	UNKNOWN_KINGDOM							illumina_C_41583	PTA_PTB,	PF01515.20,	phosphate acetyltransferase [Bacteroidales bacterium]	100	0	0	2	4	4	2	2	2	1	0	0	0	2	1	0	0	0	2	3	0		0	0	0.0100761	0.0227739	0.0145539	0.00902242	0.00874432	0.00660328	0.00408197	0	0
MAG-10	Bacteroidales (MAG10)	illumina_KQ241Y_XE77_3			Unknown	UNKNOWN_KINGDOM							illumina_C_22871	[],	[],	hypothetical protein [Bacteroidales bacterium]	100	0	0	0	1	0	1	0	0	0	0	0	0	0	1	1	0	0	1	1	0		0	0	0	0.00569346	0	0.00451121	0	0	0	0	0
MAG-10	Bacteroidales (MAG10)	illumina_DF1ZTK_VCDN_4	K01876	6.1.1.12	Unknown	UNKNOWN_KINGDOM							illumina_C_75605	tRNA_anti-codon,tRNA-synt_2,GAD,	PF01336.26,PF00152.21,PF02938.15,	aspartate--tRNA ligase [Bacteroidales bacterium]	100	0	0	0	0	2	0	0	0	0	0	0	0	0	0	0	0	0	0	0	0		0	0	0	0	0.00727696	0	0	0	0	0	0
MAG-10	Bacteroidales (MAG10)	illumina_4XX2HG_21D3_24			Unknown	UNKNOWN_KINGDOM							illumina_C_51743	MaoC_dehydratas,	PF01575.20,	MaoC family dehydratase [Bacteroidales bacterium]	100	0	0	1	0	0	0	0	0	0	0	0	0	0	0	0	0	0	1	1	0		0	0	0.00503804	0	0	0	0	0	0	0	0
MAG-10	Bacteroidales (MAG10)	illumina_47EENC_JA3H_5			Unknown	UNKNOWN_KINGDOM							illumina_C_66389	Acyl-CoA_dh_N,Acyl-CoA_dh_M,Acyl-CoA_dh_1,	PF02771.17,PF02770.20,PF00441.25,	acyl-CoA dehydrogenase [Bacteroidales bacterium]	100	2	2	2	2	2	2	2	2	2	2	1	1	2	1	2	2	2	2	1	2		0.010402	0.00969838	0.0100761	0.0113869	0.00727696	0.00902242	0.00874432	0.00660328	0.00816393	0.00614685	0.00347307
MAG-10	Bacteroidales (MAG10)	illumina_SJYJ6G_6NYB_17	K00962	2.7.7.8	Bacteria	UNKNOWN_KINGDOM	Bacteroidetes	unknown	unknown	unknown	unknown	Bacteroidetes bacterium HGW-Bacteroidetes-20	illumina_C_94410	RNase_PH,RNase_PH_C,PNPase,RNase_PH,RNase_PH_C,KH_1,S1,	PF01138.22,PF03725.16,PF03726.15,PF01138.22,PF03725.16,PF00013.30,PF00575.24,	polyribonucleotide nucleotidyltransferase [Bacteroidetes bacterium HGW-Bacteroidetes-20]	80.9	1	1	0	0	0	0	0	0	0	0	0	0	0	0	0	1	0	1	0	0		0.00520102	0.00484919	0	0	0	0	0	0	0	0	0
MAG-10	Bacteroidales (MAG10)	illumina_2D7R13_GW14_34			Unknown	UNKNOWN_KINGDOM							illumina_C_104335	Glucosaminidase,LysM,LysM,	PF01832.21,PF01476.21,PF01476.21,	LysM peptidoglycan-binding domain-containing protein [Bacteroidales bacterium]	100	0	0	0	0	0	0	1	0	0	0	0	0	0	0	0	0	0	0	0	0		0	0	0	0	0	0	0.00437216	0	0	0	0
MAG-10	Bacteroidales (MAG10)	illumina_764EGV_7RM4_62			Unknown	UNKNOWN_KINGDOM							illumina_C_19161	Peptidase_M20,	PF01546.29,	M20/M25/M40 family metallo-hydrolase [Bacteroidales bacterium]	100	0	0	0	0	1	0	0	0	1	0	0	0	0	0	0	0	0	0	0	1		0	0	0	0	0.00363848	0	0	0	0.00408197	0	0
MAG-10	Bacteroidales (MAG10)	illumina_8TQTYG_CQC1_12	K00790	2.5.1.7	Unknown	UNKNOWN_KINGDOM							illumina_C_27047	EPSP_synthase,	PF00275.21,	UDP-N-acetylglucosamine 1-carboxyvinyltransferase [Bacteroidales bacterium]	100	0	0	0	0	0	0	0	0	0	0	0	0	0	0	0	0	0	0	1	0		0	0	0	0	0	0	0	0	0	0	0
MAG-10	Bacteroidales (MAG10)	illumina_H715K9_QAFC_29	K00175	1.2.7.11, 1.2.7.3	Unknown	UNKNOWN_KINGDOM							illumina_C_17729	TPP_enzyme_C,	PF02775.22,	2-oxoacid:ferredoxin oxidoreductase subunit beta [Bacteroidales bacterium]	100	0	0	0	0	1	1	0	0	0	0	0	0	0	0	0	0	0	0	2	0		0	0	0	0	0.00363848	0.00451121	0	0	0	0	0
MAG-10	Bacteroidales (MAG10)	illumina_BKR20G_FNY8_28			Unknown	UNKNOWN_KINGDOM							illumina_C_84664	TPR_8,TPR_6,TPR_16,TPR_16,YfiO,TPR_16,	PF13181.7,PF13174.7,PF13432.7,PF13432.7,PF13525.7,PF13432.7,	tetratricopeptide repeat protein [Bacteroidales bacterium]	100	1	0	1	0	1	0	0	0	0	0	0	0	0	0	0	0	0	1	0	0		0.00520102	0	0.00503804	0	0.00363848	0	0	0	0	0	0
MAG-10	Bacteroidales (MAG10)	illumina_CBRYE2_7C0D_49			Unknown	UNKNOWN_KINGDOM							illumina_C_94623	GH3,	PF03321.14,	GH3 auxin-responsive promoter family protein [Bacteroidales bacterium]	99.8	0	0	1	0	0	0	0	0	0	0	1	0	0	0	0	0	0	0	1	0		0	0	0.00503804	0	0	0	0	0	0	0	0.00347307
MAG-10	Bacteroidales (MAG10)	illumina_JCDRF0_WHVA_12	K09015		Unknown	UNKNOWN_KINGDOM							illumina_C_87653	SUFBD,	PF01458.18,	Fe-S cluster assembly protein SufD [Bacteroidales bacterium]	100	0	0	0	0	0	0	0	0	0	0	0	1	0	0	0	0	0	0	0	1		0	0	0	0	0	0	0	0	0	0	0
MAG-10	Bacteroidales (MAG10)	illumina_8NDPEJ_21D3_25	K00059	1.1.1.100	Unknown	UNKNOWN_KINGDOM							illumina_C_51743	adh_short_C2,	PF13561.7,	3-oxoacyl-ACP reductase FabG [Bacteroidales bacterium]	99.6	0	1	1	1	0	0	0	1	0	0	0	0	1	0	1	0	0	0	0	0		0	0.00484919	0.00503804	0.00569346	0	0	0	0.00330164	0	0	0
MAG-10	Bacteroidales (MAG10)	illumina_BV2T60_4ETS_28	K00347	1.6.5.8	Unknown	UNKNOWN_KINGDOM							illumina_C_71921	NQR2_RnfD_RnfE,	PF03116.16,	NADH:ubiquinone reductase (Na(+)-transporting) subunit B [Bacteroidales bacterium]	68.9	0	0	0	0	0	0	0	0	0	0	0	0	0	0	0	1	0	0	0	0		0	0	0	0	0	0	0	0	0	0	0
MAG-10	Bacteroidales (MAG10)	illumina_R6RPD4_21D3_15	K01834	5.4.2.11	Unknown	UNKNOWN_KINGDOM							illumina_C_51743	His_Phos_1,His_Phos_1,	PF00300.23,PF00300.23,	2,3-diphosphoglycerate-dependent phosphoglycerate mutase [Bacteroidales bacterium]	100	1	1	2	1	2	1	0	0	0	0	0	0	0	0	0	0	0	1	1	1		0.00520102	0.00484919	0.0100761	0.00569346	0.00727696	0.00451121	0	0	0	0	0
MAG-10	Bacteroidales (MAG10)	illumina_VTCWKK_2BP6_8	K11753	2.7.1.26, 2.7.7.2	Unknown	UNKNOWN_KINGDOM							illumina_C_50003	FAD_syn,	PF06574.13,	FAD synthetase family protein [Bacteroidales bacterium]	100	0	0	0	0	0	0	0	0	0	0	0	0	0	0	0	0	0	0	1	0		0	0	0	0	0	0	0	0	0	0	0
MAG-10	Bacteroidales (MAG10)	illumina_V6G59K_EZWC_18	K07263		Unknown	UNKNOWN_KINGDOM							illumina_C_89660	Peptidase_M16,Peptidase_M16_C,Peptidase_M16_C,	PF00675.21,PF05193.22,PF05193.22,	insulinase family protein [Bacteroidales bacterium]	100	0	0	2	2	4	3	0	0	1	0	0	0	0	1	0	0	0	2	2	2		0	0	0.0100761	0.0113869	0.0145539	0.0135336	0	0	0.00408197	0	0
MAG-10	Bacteroidales (MAG10)	illumina_ZREB0V_0V6F_11	K01992		Unknown	UNKNOWN_KINGDOM							illumina_C_25350	ABC2_membrane_3,	PF12698.8,	gliding motility-associated ABC transporter permease subunit GldF [Bacteroidales bacterium]	100	0	0	0	0	0	1	1	0	0	0	1	1	0	0	0	0	1	0	1	0		0	0	0	0	0	0.00451121	0.00437216	0	0	0	0.00347307
MAG-10	Bacteroidales (MAG10)	illumina_CHCRCD_7RM4_32			Unknown	UNKNOWN_KINGDOM							illumina_C_19161	[],	[],	hypothetical protein [Bacteroidales bacterium]	99.3	1	0	0	0	1	0	0	0	0	0	0	0	0	1	0	0	0	0	0	0		0.00520102	0	0	0	0.00363848	0	0	0	0	0	0
MAG-10	Bacteroidales (MAG10)	illumina_G2YTT8_4ETS_57	K01912	6.2.1.30	Unknown	UNKNOWN_KINGDOM							illumina_C_71921	AMP-binding,AMP-binding_C_2,	PF00501.29,PF14535.7,	phenylacetate--CoA ligase [Bacteroidales bacterium]	99.8	1	0	1	0	0	0	0	1	0	0	0	0	1	0	0	0	1	0	0	1		0.00520102	0	0.00503804	0	0	0	0	0.00330164	0	0	0
MAG-10	Bacteroidales (MAG10)	illumina_VPVRD0_6NYB_16			Unknown	UNKNOWN_KINGDOM							illumina_C_94410	CHB_HEX_C_1,Flg_new_2,Flg_new_2,CHB_HEX_C_1,DUF5689,CHB_HEX_C_1,Por_Secre_tail,	PF13290.7,PF18998.1,PF18998.1,PF13290.7,PF18942.1,PF13290.7,PF18962.1,	hypothetical protein [Bacteroidales bacterium]	99.7	0	1	0	0	0	2	0	0	1	0	0	0	0	1	0	0	0	1	2	0		0	0.00484919	0	0	0	0.00902242	0	0	0.00408197	0	0
MAG-10	Bacteroidales (MAG10)	illumina_8Q0YD5_JVHH_15			Unknown	UNKNOWN_KINGDOM							illumina_C_60546	TonB_dep_Rec,	PF00593.25,	TonB-dependent receptor [Bacteroidales bacterium]	99.8	0	0	1	0	0	0	0	1	0	0	0	0	1	0	0	0	0	0	0	0		0	0	0.00503804	0	0	0	0	0.00330164	0	0	0
MAG-10	Bacteroidales (MAG10)	illumina_CEN963_JA3H_14			Unknown	UNKNOWN_KINGDOM							illumina_C_66389	DUF1015,	PF06245.12,	DUF1015 domain-containing protein [Bacteroidales bacterium]	100	1	1	2	1	3	3	1	2	1	0	0	0	2	1	1	0	0	2	1	2		0.00520102	0.00484919	0.0100761	0.00569346	0.0109154	0.0135336	0.00437216	0.00660328	0.00408197	0	0
MAG-10	Bacteroidales (MAG10)	illumina_12KT7D_7C0D_58	K15738		Unknown	UNKNOWN_KINGDOM							illumina_C_94623	ABC_tran,ABC_tran_Xtn,ABC_tran,ABC_tran_CTD,	PF00005.28,PF12848.8,PF00005.28,PF16326.6,	ABC-F family ATP-binding cassette domain-containing protein [Bacteroidales bacterium]	100	0	0	0	0	0	0	0	1	1	0	1	0	1	0	0	0	0	0	0	0		0	0	0	0	0	0	0	0.00330164	0.00408197	0	0.00347307
MAG-10	Bacteroidales (MAG10)	illumina_PGG4QD_QAFC_48	K00180	1.2.7.8	Unknown	UNKNOWN_KINGDOM							illumina_C_17729	POR,	PF01558.19,	indolepyruvate oxidoreductase subunit beta [Bacteroidales bacterium]	100	0	0	0	0	0	0	0	0	0	0	0	0	0	0	1	0	0	0	1	0		0	0	0	0	0	0	0	0	0	0	0
MAG-10	Bacteroidales (MAG10)	illumina_9FX29F_D964_19	K08170		Unknown	UNKNOWN_KINGDOM							illumina_C_70808	MFS_1,	PF07690.17,	MFS transporter [Bacteroidales bacterium]	99	0	0	0	0	0	0	0	0	0	0	0	0	0	0	0	0	0	0	0	1		0	0	0	0	0	0	0	0	0	0	0
MAG-10	Bacteroidales (MAG10)	illumina_8DBF6F_QAFC_67			Unknown	UNKNOWN_KINGDOM							illumina_C_17729	[],	[],	gliding motility protein GldL [Bacteroidales bacterium]	99.6	1	1	3	2	4	3	1	1	1	2	0	0	1	4	2	0	0	2	4	3		0.00520102	0.00484919	0.0151141	0.0113869	0.0145539	0.0135336	0.00437216	0.00330164	0.00408197	0.00614685	0
MAG-10	Bacteroidales (MAG10)	illumina_B55QY1_7C0D_63			Unknown	UNKNOWN_KINGDOM							illumina_C_94623	dNK,	PF01712.20,	deoxynucleoside kinase [Bacteroidales bacterium]	100	0	0	1	0	0	0	0	0	0	0	0	0	0	0	0	0	0	0	0	0		0	0	0.00503804	0	0	0	0	0	0	0	0
MAG-10	Bacteroidales (MAG10)	illumina_KP7GBY_D964_30	K01451	3.5.1.32	Unknown	UNKNOWN_KINGDOM							illumina_C_70808	Peptidase_M20,M20_dimer,	PF01546.29,PF07687.15,	amidohydrolase [Bacteroidales bacterium]	93.3	0	0	0	1	0	0	0	0	0	0	0	0	0	0	0	0	0	0	0	0		0	0	0	0.00569346	0	0	0	0	0	0	0
MAG-10	Bacteroidales (MAG10)	illumina_9SVRGK_B4P2_21			Unknown	UNKNOWN_KINGDOM							illumina_C_83250	[],	[],	hypothetical protein [Bacteroidales bacterium]	100	0	0	0	0	0	0	0	0	0	0	0	0	0	0	1	0	0	0	0	0		0	0	0	0	0	0	0	0	0	0	0
MAG-10	Bacteroidales (MAG10)	illumina_CV44ZE_M1SW_14	K00826	2.6.1.42	Unknown	UNKNOWN_KINGDOM							illumina_C_96163	Aminotran_4,	PF01063.20,	branched-chain amino acid aminotransferase [Bacteroidales bacterium]	100	0	0	0	0	1	3	1	1	1	0	0	0	1	0	0	0	0	1	1	1		0	0	0	0	0.00363848	0.0135336	0.00437216	0.00330164	0.00408197	0	0
MAG-10	Bacteroidales (MAG10)	illumina_Q66XSW_4ETS_88	K00226	1.3.98.1	Bacteria	UNKNOWN_KINGDOM	Bacteroidetes	unknown	unknown	unknown	unknown	Bacteroidetes bacterium HGW-Bacteroidetes-21	illumina_C_71921	DHO_dh,	PF01180.22,	diguanylate cyclase [Bacteroidetes bacterium HGW-Bacteroidetes-21]	60.2	0	0	0	0	0	0	0	0	0	0	1	0	0	0	0	0	0	0	0	0		0	0	0	0	0	0	0	0	0	0	0.00347307
MAG-10	Bacteroidales (MAG10)	illumina_6P4QK0_D964_10			Unknown	UNKNOWN_KINGDOM							illumina_C_70808	WYL,	PF13280.7,	WYL domain-containing protein [Bacteroidales bacterium]	99.7	1	0	0	0	0	0	0	0	0	0	0	0	0	0	0	0	0	0	0	0		0.00520102	0	0	0	0	0	0	0	0	0	0
MAG-10	Bacteroidales (MAG10)	illumina_HV8922_B4P2_22	K04096		Unknown	UNKNOWN_KINGDOM							illumina_C_83250	DNA_processg_A,	PF02481.16,	DNA-protecting protein DprA [Bacteroidales bacterium]	100	0	0	0	0	0	0	0	0	0	1	0	0	0	0	0	0	0	0	0	0		0	0	0	0	0	0	0	0	0	0.00307342	0
MAG-10	Bacteroidales (MAG10)	illumina_N9P9EP_QAFC_57			Unknown	UNKNOWN_KINGDOM							illumina_C_17729	Form_Nir_trans,	PF01226.18,	formate/nitrite transporter family protein [Bacteroidales bacterium]	100	1	1	1	1	1	1	1	1	1	1	1	0	1	1	1	0	0	0	1	0		0.00520102	0.00484919	0.00503804	0.00569346	0.00363848	0.00451121	0.00437216	0.00330164	0.00408197	0.00307342	0.00347307
MAG-10	Bacteroidales (MAG10)	illumina_YZKX0J_4G0T_12	K00525	1.17.4.1	Bacteria	UNKNOWN_KINGDOM	uc_Bacteria	uc_Bacteria	uc_Bacteria	uc_Bacteria	uc_Bacteria	uc_Bacteria	illumina_C_70582	Ribonuc_red_lgC,	PF02867.16,	adenosylcobalamin-dependent ribonucleoside-diphosphate reductase [Bacteroidales bacterium]	99.9	0	0	0	1	0	0	0	0	0	0	1	0	0	0	0	1	0	0	0	0		0	0	0	0.00569346	0	0	0	0	0	0	0.00347307
MAG-10	Bacteroidales (MAG10)	illumina_X16R00_Y9RX_27			Unknown	UNKNOWN_KINGDOM							illumina_C_82876	[],	[],	hypothetical protein [Bacteroidales bacterium]	92.6	0	0	0	0	0	0	1	0	0	0	0	0	0	0	0	0	0	0	0	0		0	0	0	0	0	0	0.00437216	0	0	0	0
MAG-10	Bacteroidales (MAG10)	illumina_ZNVHY3_X3Q1_36			Unknown	UNKNOWN_KINGDOM							illumina_C_94110	DUF5320,	PF17253.3,	DUF5320 domain-containing protein [Bacteroidales bacterium]	98.9	0	0	0	0	0	0	0	0	0	0	0	0	0	0	0	0	0	1	0	0		0	0	0	0	0	0	0	0	0	0	0
MAG-10	Bacteroidales (MAG10)	illumina_7PV46J_2BP6_1			Unknown	UNKNOWN_KINGDOM							illumina_C_50003	[],	[],	hypothetical protein [Bacteroidales bacterium]	49.8	0	0	1	1	2	0	0	0	0	0	0	0	0	0	0	0	0	0	0	0		0	0	0.00503804	0.00569346	0.00727696	0	0	0	0	0	0
MAG-10	Bacteroidales (MAG10)	illumina_CAHBQ0_2BP6_27	K03696		Unknown	UNKNOWN_KINGDOM							illumina_C_50003	AAA,AAA_lid_9,AAA_2,ClpB_D2-small,	PF00004.30,PF17871.2,PF07724.15,PF10431.10,	ATP-dependent Clp protease ATP-binding subunit [Bacteroidales bacterium]	99.6	0	0	0	0	0	0	0	0	0	0	2	0	0	0	0	0	0	0	0	0		0	0	0	0	0	0	0	0	0	0	0.00694613
MAG-10	Bacteroidales (MAG10)	illumina_N8QYNF_QAFC_104			Unknown	UNKNOWN_KINGDOM							illumina_C_17729	Trypsin_2,PDZ_2,	PF13365.7,PF13180.7,	PDZ domain-containing protein [Bacteroidales bacterium]	100	0	0	0	0	0	0	0	0	0	0	0	0	0	0	1	0	0	0	0	0		0	0	0	0	0	0	0	0	0	0	0
MAG-10	Bacteroidales (MAG10)	illumina_5BN3PJ_QAFC_10			Unknown	UNKNOWN_KINGDOM							illumina_C_17729	Response_reg,Trans_reg_C,	PF00072.25,PF00486.29,	response regulator transcription factor [Bacteroidales bacterium]	99.6	0	0	0	0	1	0	0	0	0	0	0	0	0	0	0	0	0	0	0	0		0	0	0	0	0.00363848	0	0	0	0	0	0
MAG-10	Bacteroidales (MAG10)	illumina_2P8YJG_N08Q_11	K01873	6.1.1.9	Bacteria	UNKNOWN_KINGDOM	uc_Bacteria	uc_Bacteria	uc_Bacteria	uc_Bacteria	uc_Bacteria	uc_Bacteria	illumina_C_47507	tRNA-synt_1,Anticodon_1,Val_tRNA-synt_C,	PF00133.23,PF08264.14,PF10458.10,	valine--tRNA ligase [Bacteroidales bacterium]	100	0	0	0	0	0	0	0	0	0	0	1	0	0	1	0	0	0	0	1	0		0	0	0	0	0	0	0	0	0	0	0.00347307
MAG-10	Bacteroidales (MAG10)	illumina_3GPR41_7C0D_22	K07391		Unknown	UNKNOWN_KINGDOM							illumina_C_94623	ChlI,Mg_chelatase,Mg_chelatase_C,	PF13541.7,PF01078.22,PF13335.7,	YifB family Mg chelatase-like AAA ATPase [Bacteroidales bacterium]	100	0	0	0	0	0	0	0	0	1	0	0	0	0	0	1	1	0	0	1	1		0	0	0	0	0	0	0	0	0.00408197	0	0
MAG-10	Bacteroidales (MAG10)	illumina_2KZG6H_QAFC_20	K00175	1.2.7.11, 1.2.7.3	Unknown	UNKNOWN_KINGDOM							illumina_C_17729	TPP_enzyme_C,	PF02775.22,	2-oxoglutarate oxidoreductase [Bacteroidales bacterium]	100	1	0	4	6	8	7	0	3	1	0	0	0	3	1	1	0	0	2	3	1		0.00520102	0	0.0201521	0.0341608	0.0291078	0.0315785	0	0.00990491	0.00408197	0	0
MAG-10	Bacteroidales (MAG10)	illumina_KCP6GM_GW14_38	K06217		Unknown	UNKNOWN_KINGDOM							illumina_C_104335	PhoH,	PF02562.17,	PhoH family protein [Bacteroidales bacterium]	99.7	0	0	0	0	0	0	0	0	0	0	1	0	0	0	0	0	0	1	1	0		0	0	0	0	0	0	0	0	0	0	0.00347307
MAG-10	Bacteroidales (MAG10)	illumina_DN8179_QAFC_82	K03043	2.7.7.6	Bacteria	UNKNOWN_KINGDOM	uc_Bacteria	uc_Bacteria	uc_Bacteria	uc_Bacteria	uc_Bacteria	uc_Bacteria	illumina_C_17729	RNA_pol_Rpb2_1,RNA_pol_Rpb2_2,RNA_pol_Rpb2_2,RNA_pol_Rpb2_3,RNA_pol_Rpb2_45,RNA_pol_Rpb2_6,RNA_pol_Rpb2_7,	PF04563.16,PF04561.15,PF04561.15,PF04565.17,PF10385.10,PF00562.29,PF04560.21,	DNA-directed RNA polymerase subunit beta [Bacteroidales bacterium]	99.8	1	0	0	1	0	0	0	0	0	0	0	0	0	0	1	0	0	0	0	0		0.00520102	0	0	0.00569346	0	0	0	0	0	0	0
MAG-10	Bacteroidales (MAG10)	illumina_EZSN31_QAFC_95	K02358		Unknown	UNKNOWN_KINGDOM							illumina_C_17729	GTP_EFTU,GTP_EFTU_D2,GTP_EFTU_D3,	PF00009.28,PF03144.26,PF03143.18,	elongation factor Tu [Bacteroidales bacterium]	99.7	2	3	5	6	10	8	5	3	4	2	3	1	3	3	1	1	0	7	8	7		0.010402	0.0145476	0.0251902	0.0341608	0.0363848	0.0360897	0.0218608	0.00990491	0.0163279	0.00614685	0.0104192
MAG-10	Bacteroidales (MAG10)	illumina_2EDWYA_0V6F_12			Unknown	UNKNOWN_KINGDOM							illumina_C_25350	ABC_transp_aux,	PF09822.10,	gliding motility-associated ABC transporter substrate-binding protein GldG [Bacteroidales bacterium]	99.6	0	0	0	0	0	0	0	0	0	0	0	0	0	0	0	0	0	0	1	0		0	0	0	0	0	0	0	0	0	0	0
MAG-10	Bacteroidales (MAG10)	illumina_V77QJA_FNY8_45			Bacteria	UNKNOWN_KINGDOM	Bacteroidetes	Flavobacteriia	Flavobacteriales	Flavobacteriaceae	Psychroserpens	Psychroserpens jangbogonensis	illumina_C_84664	Response_reg,	PF00072.25,	response regulator [Psychroserpens jangbogonensis]	57.6	0	0	0	0	0	0	0	1	0	1	1	0	1	1	0	0	1	0	0	0		0	0	0	0	0	0	0	0.00330164	0	0.00307342	0.00347307
MAG-10	Bacteroidales (MAG10)	illumina_PJQXTK_4G0T_17	K02437		Unknown	UNKNOWN_KINGDOM							illumina_C_70582	GCV_H,	PF01597.20,	glycine cleavage system protein GcvH [Bacteroidales bacterium]	100	0	0	0	0	0	0	0	0	0	0	0	0	0	0	1	0	0	2	0	0		0	0	0	0	0	0	0	0	0	0	0
MAG-10	Bacteroidales (MAG10)	illumina_6SZ4PM_JA3H_37	K07164		Unknown	UNKNOWN_KINGDOM							illumina_C_66389	zf-RING_7,	PF02591.16,	hypothetical protein [Bacteroidales bacterium]	100	0	0	1	0	0	0	0	0	0	0	0	0	0	0	0	0	0	0	0	0		0	0	0.00503804	0	0	0	0	0	0	0	0
MAG-10	Bacteroidales (MAG10)	illumina_SMRAMB_QAFC_55			Unknown	UNKNOWN_KINGDOM							illumina_C_17729	DAGK_cat,	PF00781.25,	YegS/Rv2252/BmrU family lipid kinase [Bacteroidales bacterium]	99.7	0	0	1	0	1	0	0	0	0	0	0	0	0	0	0	0	0	0	0	1		0	0	0.00503804	0	0.00363848	0	0	0	0	0	0
MAG-10	Bacteroidales (MAG10)	illumina_NJBD2D_7C0D_52	K07444		Unknown	UNKNOWN_KINGDOM							illumina_C_94623	THUMP,UPF0020,	PF02926.18,PF01170.19,	class I SAM-dependent RNA methyltransferase [Bacteroidales bacterium]	99.5	1	0	0	0	0	0	0	0	0	0	0	0	0	0	0	0	1	0	0	0		0.00520102	0	0	0	0	0	0	0	0	0	0
MAG-10	Bacteroidales (MAG10)	illumina_7SNKX4_7C0D_15			Unknown	UNKNOWN_KINGDOM							illumina_C_94623	[],	[],	hypothetical protein [Bacteroidales bacterium]	100	0	0	0	0	0	0	0	0	0	0	0	1	0	0	0	0	0	0	0	0		0	0	0	0	0	0	0	0	0	0	0
MAG-10	Bacteroidales (MAG10)	illumina_2PECRS_4ETS_42	K22132		Unknown	UNKNOWN_KINGDOM							illumina_C_71921	ThiF,	PF00899.22,	tRNA threonylcarbamoyladenosine dehydratase [Bacteroidales bacterium]	100	0	0	0	0	0	0	0	0	0	0	0	0	0	0	0	0	0	0	0	1		0	0	0	0	0	0	0	0	0	0	0
MAG-10	Bacteroidales (MAG10)	illumina_9ZEJGN_7KFJ_8			Unknown	UNKNOWN_KINGDOM							illumina_C_35178	ATPgrasp_TupA,	PF14305.7,	glycosyl transferase [Bacteroidales bacterium]	100	0	0	0	0	1	0	0	0	0	0	0	0	0	0	0	0	0	0	0	0		0	0	0	0	0.00363848	0	0	0	0	0	0
MAG-10	Bacteroidales (MAG10)	illumina_2E65ES_7RM4_79	K06147		Unknown	UNKNOWN_KINGDOM							illumina_C_19161	ABC_membrane,ABC_tran,	PF00664.24,PF00005.28,	ABC transporter ATP-binding protein [Bacteroidales bacterium]	100	0	0	0	0	0	0	0	0	0	0	0	0	0	1	0	0	0	0	0	0		0	0	0	0	0	0	0	0	0	0	0
MAG-10	Bacteroidales (MAG10)	illumina_Q1B1N5_WHVA_19	K02519		Bacteria	UNKNOWN_KINGDOM	Bacteroidetes	unknown	unknown	unknown	unknown	Bacteroidetes bacterium HGW-Bacteroidetes-20	illumina_C_87653	IF2_N,GTP_EFTU,IF-2,GTP_EFTU_D2,	PF04760.16,PF00009.28,PF11987.9,PF03144.26,	translation initiation factor IF-2 [Bacteroidales bacterium]	99.9	0	0	0	1	0	0	0	0	0	0	0	0	0	1	0	1	0	0	0	0		0	0	0	0.00569346	0	0	0	0	0	0	0
MAG-10	Bacteroidales (MAG10)	illumina_Z49H53_21D3_6			Unknown	UNKNOWN_KINGDOM							illumina_C_51743	Peptidase_C25,	PF01364.19,	type IX secretion system sortase PorU [Bacteroidales bacterium]	99.9	0	0	0	0	1	0	0	0	0	0	0	0	0	0	1	0	0	0	0	0		0	0	0	0	0.00363848	0	0	0	0	0	0
MAG-10	Bacteroidales (MAG10)	illumina_GQVTC8_D964_86			Unknown	UNKNOWN_KINGDOM							illumina_C_70808	[],	[],	hypothetical protein [Bacteroidales bacterium]	100	0	1	0	0	0	0	0	0	0	0	0	0	0	1	0	0	0	0	0	0		0	0.00484919	0	0	0	0	0	0	0	0	0
MAG-10	Bacteroidales (MAG10)	illumina_88C1R6_M1SW_27	K09808		Unknown	UNKNOWN_KINGDOM							illumina_C_96163	MacB_PCD,FtsX,	PF12704.8,PF02687.22,	ABC transporter permease [Bacteroidales bacterium]	100	0	0	0	0	2	1	1	1	0	0	1	1	1	0	0	0	1	0	0	0		0	0	0	0	0.00727696	0.00451121	0.00437216	0.00330164	0	0	0.00347307
MAG-10	Bacteroidales (MAG10)	illumina_1CK4F7_DJFX_30	K01867	6.1.1.2	Unknown	UNKNOWN_KINGDOM							illumina_C_65083	tRNA-synt_1b,	PF00579.26,	tryptophan--tRNA ligase [Bacteroidales bacterium]	100	0	0	0	0	0	1	0	0	1	0	0	0	0	0	0	0	0	0	0	0		0	0	0	0	0	0.00451121	0	0	0.00408197	0	0
MAG-10	Bacteroidales (MAG10)	illumina_4NC79Q_JA3H_28	K02033		Unknown	UNKNOWN_KINGDOM							illumina_C_66389	BPD_transp_1,	PF00528.23,	ABC transporter permease [Bacteroidales bacterium]	100	0	0	0	0	0	1	0	0	1	0	0	0	0	0	1	0	0	0	0	0		0	0	0	0	0	0.00451121	0	0	0.00408197	0	0
MAG-10	Bacteroidales (MAG10)	illumina_41CJS0_1TPK_5	K02035		Unknown	UNKNOWN_KINGDOM							illumina_C_5639	SBP_bac_5,	PF00496.23,	ABC transporter substrate-binding protein [Bacteroidales bacterium]	99.6	0	0	0	0	0	0	0	0	0	0	0	0	0	0	0	0	0	0	0	1		0	0	0	0	0	0	0	0	0	0	0
MAG-10	Bacteroidales (MAG10)	illumina_Z89TJ5_JVHH_72			Bacteria	UNKNOWN_KINGDOM	Bacteroidetes	unknown	unknown	unknown	unknown	Bacteroidetes bacterium HGW-Bacteroidetes-20	illumina_C_60546	Peptidase_M16,Peptidase_M16_C,	PF00675.21,PF05193.22,	insulinase family protein [Bacteroidales bacterium]	100	0	0	0	0	1	0	0	0	0	0	0	0	0	0	1	0	1	0	0	0		0	0	0	0	0.00363848	0	0	0	0	0	0
MAG-10	Bacteroidales (MAG10)	illumina_905KNP_VPNV_31			Unknown	UNKNOWN_KINGDOM							illumina_C_41591	[],	[],	hypothetical protein [Bacteroidales bacterium]	99.8	0	0	3	2	3	2	1	2	1	0	0	0	2	1	1	0	0	3	3	3		0	0	0.0151141	0.0113869	0.0109154	0.00902242	0.00437216	0.00660328	0.00408197	0	0
MAG-10	Bacteroidales (MAG10)	illumina_3ZMCGN_DJFX_5	K03474	2.6.99.2	Unknown	UNKNOWN_KINGDOM							illumina_C_65083	PdxJ,	PF03740.14,	pyridoxine 5'-phosphate synthase [Bacteroidales bacterium]	99.6	0	0	0	0	0	0	0	0	0	0	0	0	0	0	0	0	0	1	0	0		0	0	0	0	0	0	0	0	0	0	0
MAG-10	Bacteroidales (MAG10)	illumina_VQ3WVX_QAFC_6			Unknown	UNKNOWN_KINGDOM							illumina_C_17729	Epimerase,	PF01370.22,	NAD-dependent epimerase/dehydratase family protein [Bacteroidales bacterium]	100	0	0	1	1	1	2	0	0	0	0	0	0	0	0	0	0	0	1	1	0		0	0	0.00503804	0.00569346	0.00363848	0.00902242	0	0	0	0	0
MAG-10	Bacteroidales (MAG10)	illumina_X155G1_7RM4_37			Unknown	UNKNOWN_KINGDOM							illumina_C_19161	[],	[],	hypothetical protein [Bacteroidales bacterium]	99.2	1	1	0	1	1	0	0	0	1	0	0	0	0	0	0	0	0	1	0	1		0.00520102	0.00484919	0	0.00569346	0.00363848	0	0	0	0.00408197	0	0
MAG-10	Bacteroidales (MAG10)	illumina_KGE2HB_FNY8_35			Unknown	UNKNOWN_KINGDOM							illumina_C_84664	Glycos_transf_2,	PF00535.27,	glycosyltransferase family 2 protein [Bacteroidales bacterium]	100	0	1	1	1	0	0	0	0	0	0	0	0	0	0	0	0	0	0	0	0		0	0.00484919	0.00503804	0.00569346	0	0	0	0	0	0	0
MAG-10	Bacteroidales (MAG10)	illumina_8FJRQP_QAFC_120	K02564	3.5.99.6	Bacteria	UNKNOWN_KINGDOM	Bacteroidetes	unknown	unknown	unknown	unknown	Bacteroidetes bacterium HGW-Bacteroidetes-20	illumina_C_17729	Glucosamine_iso,PIG-L,	PF01182.21,PF02585.18,	glucosamine-6-phosphate deaminase [Bacteroidetes bacterium HGW-Bacteroidetes-20]	73	0	0	0	0	1	0	0	0	0	0	0	0	0	0	0	0	0	0	0	0		0	0	0	0	0.00363848	0	0	0	0	0	0
MAG-10	Bacteroidales (MAG10)	illumina_BC8EHE_JVHH_47	K02037		Unknown	UNKNOWN_KINGDOM							illumina_C_60546	BPD_transp_1,	PF00528.23,	phosphate ABC transporter permease subunit PstC [Bacteroidales bacterium]	100	0	0	0	1	0	0	0	0	0	0	0	0	0	0	0	0	0	0	0	0		0	0	0	0.00569346	0	0	0	0	0	0	0
MAG-11	Bacteroidales (MAG11)	illumina_M7NEHK_HYCJ_8			Bacteria	UNKNOWN_KINGDOM	Bacteroidetes	uc_Bacteroidetes	uc_Bacteroidetes	uc_Bacteroidetes	uc_Bacteroidetes	uc_Bacteroidetes	illumina_C_20587	CarboxypepD_reg,Plug,	PF13620.7,PF07715.16,	TonB-dependent Receptor Plug Domain protein [Bacteroidetes bacterium ADurb.Bin041]	100	0	0	0	0	0	0	0	0	0	0	1	0	0	0	0	0	0	1	0	0		0	0	0	0	0	0	0	0	0	0	0.00347307
MAG-11	Bacteroidales (MAG11)	illumina_J4543B_GN4P_14			Unknown	UNKNOWN_KINGDOM							illumina_C_32175	OPT,	PF03169.16,	oligopeptide transporter, OPT family [Lentimicrobium sp.]	99.7	0	0	0	0	0	0	0	0	0	0	1	0	0	0	0	0	0	0	0	0		0	0	0	0	0	0	0	0	0	0	0.00347307
MAG-11	Bacteroidales (MAG11)	illumina_CQRX2A_VPKR_2			Unknown	UNKNOWN_KINGDOM							illumina_C_92447	Beta_helix,	PF13229.7,	T9SS type A sorting domain-containing protein [Bacteroidetes bacterium]	42.9	0	0	0	0	0	0	0	1	0	0	0	0	1	0	0	0	0	0	0	0		0	0	0	0	0	0	0	0.00330164	0	0	0
MAG-11	Bacteroidales (MAG11)	illumina_7YSH9A_ZMZR_7	K00946	2.7.4.16	Unknown	UNKNOWN_KINGDOM							illumina_C_12815	AIRS,AIRS_C,	PF00586.25,PF02769.23,	thiamine-phosphate kinase [Lentimicrobium sp.]	99.7	0	0	0	0	0	0	0	0	1	0	0	0	0	0	0	0	0	0	0	0		0	0	0	0	0	0	0	0	0.00408197	0	0
MAG-11	Bacteroidales (MAG11)	illumina_DGPNGT_WACC_8			Unknown	UNKNOWN_KINGDOM							illumina_C_31331	SpoU_methylase,	PF00588.20,	RNA methyltransferase [Lentimicrobium sp.]	100	0	0	0	0	0	0	0	0	0	0	1	0	0	1	0	0	0	1	0	0		0	0	0	0	0	0	0	0	0	0	0.00347307
MAG-11	Bacteroidales (MAG11)	illumina_X1PBSR_PV9W_3	K09181		Bacteria	UNKNOWN_KINGDOM	Bacteroidetes	unknown	unknown	unknown	unknown	unknown	illumina_C_51308	CoA_binding_2,Succ_CoA_lig,ATP-grasp_5,	PF13380.7,PF13607.7,PF13549.7,	CoA-binding protein [Lentimicrobium sp.]	99.7	0	0	0	0	0	0	0	0	0	0	0	0	0	0	0	0	0	0	1	2		0	0	0	0	0	0	0	0	0	0	0
MAG-11	Bacteroidales (MAG11)	illumina_VDX2GR_5KCG_7			Unknown	UNKNOWN_KINGDOM							illumina_C_94184	[],	[],	endonuclease/exonuclease/phosphatase family protein [Lentimicrobium sp.]	100	0	0	0	0	0	0	0	1	0	0	0	0	1	0	0	0	0	0	0	0		0	0	0	0	0	0	0	0.00330164	0	0	0
MAG-11	Bacteroidales (MAG11)	illumina_0QX964_YA32_7	K03317		Bacteria	UNKNOWN_KINGDOM	Bacteroidetes	unknown	unknown	unknown	unknown	Bacteroidetes bacterium ADurb.Bin041	illumina_C_10969	Nucleos_tra2_N,Gate,Nucleos_tra2_C,	PF01773.21,PF07670.15,PF07662.14,	Nucleoside permease NupX [Bacteroidetes bacterium ADurb.Bin041]	99.6	0	0	1	0	0	0	0	0	0	0	0	0	0	0	0	0	0	0	0	0		0	0	0.00503804	0	0	0	0	0	0	0	0
MAG-11	Bacteroidales (MAG11)	illumina_NQQ1ZN_5Q6V_4	K02948		Unknown	UNKNOWN_KINGDOM							illumina_C_58545	Ribosomal_S11,	PF00411.20,	30S ribosomal protein S11 [Lentimicrobium sp.]	99.2	0	0	0	0	0	0	0	0	0	1	0	0	0	0	0	0	0	0	0	0		0	0	0	0	0	0	0	0	0	0.00307342	0
MAG-11	Bacteroidales (MAG11)	illumina_SD9VN4_80QG_5	K07175		Bacteria	UNKNOWN_KINGDOM	Bacteroidetes	unknown	unknown	unknown	unknown	Bacteroidetes bacterium ADurb.Bin041	illumina_C_46553	PIN_4,PhoH,	PF13638.7,PF02562.17,	PhoH family protein [Lentimicrobium sp.]	100	0	0	0	0	0	0	0	0	1	0	0	0	0	0	0	1	0	0	0	0		0	0	0	0	0	0	0	0	0.00408197	0	0
MAG-11	Bacteroidales (MAG11)	illumina_FV7QVP_GN1N_11			Bacteria	UNKNOWN_KINGDOM	Bacteroidetes	unknown	unknown	unknown	unknown	Bacteroidetes bacterium ADurb.Bin041	illumina_C_102789	Carboxyl_trans,	PF01039.23,	putative propionyl-CoA carboxylase beta chain 5 [Bacteroidetes bacterium ADurb.Bin041]	100	1	0	0	0	0	0	0	0	0	0	0	0	0	0	0	0	0	0	0	0		0.00520102	0	0	0	0	0	0	0	0	0	0
MAG-11	Bacteroidales (MAG11)	illumina_BB6066_PV9W_13			Bacteria	UNKNOWN_KINGDOM	Bacteroidetes	unknown	unknown	unknown	unknown	Bacteroidetes bacterium ADurb.Bin041	illumina_C_51308	Epimerase,	PF01370.22,	putative epimerase/dehydratase [Bacteroidetes bacterium ADurb.Bin041]	99.7	0	0	0	0	0	0	0	0	0	0	0	0	0	0	0	0	1	1	2	2		0	0	0	0	0	0	0	0	0	0	0
MAG-11	Bacteroidales (MAG11)	illumina_J75D28_T00C_28	K00241		Bacteria	UNKNOWN_KINGDOM	Bacteroidetes	unknown	unknown	unknown	unknown	Bacteroidetes bacterium ADurb.Bin041	illumina_C_60895	[],	[],	hypothetical protein BWX63_00580 [Bacteroidetes bacterium ADurb.Bin041]	100	0	0	0	0	0	0	0	0	0	0	0	0	0	1	1	0	0	0	0	0		0	0	0	0	0	0	0	0	0	0	0
MAG-11	Bacteroidales (MAG11)	illumina_9NXV99_JZJK_5	K03631		Bacteria	UNKNOWN_KINGDOM	Bacteroidetes	unknown	unknown	unknown	unknown	Bacteroidetes bacterium ADurb.Bin041	illumina_C_5624	SMC_N,	PF02463.20,	DNA repair protein RecN [Bacteroidetes bacterium ADurb.Bin041]	100	0	0	1	1	1	0	0	0	1	0	0	0	0	0	0	0	0	0	1	0		0	0	0.00503804	0.00569346	0.00363848	0	0	0	0.00408197	0	0
MAG-11	Bacteroidales (MAG11)	illumina_K7NW5A_RVM6_7			Bacteria	UNKNOWN_KINGDOM	Firmicutes	Negativicutes	Selenomonadales	Sporomusaceae	Sporomusa	uncultured Sporomusa sp.	illumina_C_102398	[],	[],	conserved exported hypothetical protein [uncultured Sporomusa sp.]	97.7	0	0	0	0	0	0	0	0	0	0	0	0	0	0	1	0	0	0	0	0		0	0	0	0	0	0	0	0	0	0	0
MAG-11	Bacteroidales (MAG11)	illumina_FZDBY7_74B6_9			Unknown	UNKNOWN_KINGDOM							illumina_C_27052	[],	[],	hypothetical protein [Lentimicrobium sp.]	100	1	0	0	0	0	0	0	0	0	0	0	0	0	0	0	0	0	0	0	0		0.00520102	0	0	0	0	0	0	0	0	0	0
MAG-11	Bacteroidales (MAG11)	illumina_MPQCZQ_1KXZ_2	K00971	2.7.7.13	Unknown	UNKNOWN_KINGDOM							illumina_C_2185	NTP_transferase,	PF00483.24,	mannose-1-phosphate guanylyltransferase [Lentimicrobium sp.]	100	0	0	0	0	0	0	0	0	0	0	0	0	0	0	0	0	0	0	1	1		0	0	0	0	0	0	0	0	0	0	0
MAG-11	Bacteroidales (MAG11)	illumina_XDJ3EX_WYP6_26			Bacteria	UNKNOWN_KINGDOM	Bacteroidetes	unknown	unknown	unknown	unknown	Bacteroidetes bacterium ADurb.Bin041	illumina_C_76569	[],	[],	hypothetical protein [Lentimicrobium sp.]	99.3	0	0	0	0	0	1	0	0	0	0	0	0	0	0	0	0	0	0	0	0		0	0	0	0	0	0.00451121	0	0	0	0	0
MAG-11	Bacteroidales (MAG11)	illumina_T7NV47_JVAP_7			Bacteria	UNKNOWN_KINGDOM	Bacteroidetes	unknown	unknown	unknown	unknown	Bacteroidetes bacterium ADurb.Bin041	illumina_C_75037	DUF4835,	PF16119.6,	hypothetical protein BWX63_01318 [Bacteroidetes bacterium ADurb.Bin041]	100	0	0	0	0	0	0	0	0	0	1	0	0	0	0	0	0	0	0	0	0		0	0	0	0	0	0	0	0	0	0.00307342	0
MAG-11	Bacteroidales (MAG11)	illumina_G1EPH6_TZS7_1			Bacteria	UNKNOWN_KINGDOM	Bacteroidetes	unknown	unknown	unknown	unknown	Bacteroidetes bacterium ADurb.Bin041	illumina_C_50295	TSP_3,TSP_3,OmpA,	PF02412.19,PF02412.19,PF00691.21,	Outer membrane porin F precursor [Bacteroidetes bacterium ADurb.Bin041]	99.2	0	0	0	0	0	0	0	0	0	1	0	0	0	0	0	0	0	4	4	5		0	0	0	0	0	0	0	0	0	0.00307342	0
MAG-11	Bacteroidales (MAG11)	illumina_QH8R2T_7C5G_3	K00951	2.7.6.5	Bacteria	UNKNOWN_KINGDOM	Bacteroidetes	unknown	unknown	unknown	unknown	Bacteroidetes bacterium ADurb.Bin041	illumina_C_79633	HD_4,RelA_SpoT,TGS,ACT_4,	PF13328.7,PF04607.18,PF02824.22,PF13291.7,	GTP pyrophosphokinase [Bacteroidetes bacterium ADurb.Bin041]	99.6	0	0	0	0	1	1	0	0	0	0	1	1	0	1	0	0	0	0	0	0		0	0	0	0	0.00363848	0.00451121	0	0	0	0	0.00347307
MAG-11	Bacteroidales (MAG11)	illumina_K3VR4Y_DJBF_8	K01892	6.1.1.21	Bacteria	UNKNOWN_KINGDOM	Bacteroidetes	unknown	unknown	unknown	unknown	Bacteroidetes bacterium ADurb.Bin041	illumina_C_10574	tRNA-synt_His,tRNA-synt_His,HGTP_anticodon,	PF13393.7,PF13393.7,PF03129.21,	Histidine--tRNA ligase [Bacteroidetes bacterium ADurb.Bin041]	99.6	0	0	0	0	0	0	0	0	0	0	0	0	0	0	0	0	0	0	1	0		0	0	0	0	0	0	0	0	0	0	0
MAG-11	Bacteroidales (MAG11)	illumina_3HDD05_07T1_4			Unknown	UNKNOWN_KINGDOM							illumina_C_46998	[],	[],	histidinol phosphatase [Lentimicrobium sp.]	100	0	0	0	0	1	0	0	1	0	0	0	1	1	0	0	0	0	0	0	0		0	0	0	0	0.00363848	0	0	0.00330164	0	0	0
MAG-11	Bacteroidales (MAG11)	illumina_GZAHZ5_6GZH_6	K01972	6.5.1.2	Bacteria	UNKNOWN_KINGDOM	Bacteroidetes	unknown	unknown	unknown	unknown	Bacteroidetes bacterium ADurb.Bin041	illumina_C_84231	DNA_ligase_aden,DNA_ligase_OB,DNA_ligase_ZBD,HHH_2,BRCT,	PF01653.19,PF03120.17,PF03119.17,PF12826.8,PF00533.27,	DNA ligase [Bacteroidetes bacterium ADurb.Bin041]	99.7	1	0	0	0	0	0	0	0	0	0	0	0	0	0	0	0	0	1	0	0		0.00520102	0	0	0	0	0	0	0	0	0	0
MAG-11	Bacteroidales (MAG11)	illumina_5AR6RR_EFRP_18			Bacteria	UNKNOWN_KINGDOM	Bacteroidetes	unknown	unknown	unknown	unknown	Bacteroidetes bacterium ADurb.Bin041	illumina_C_17051	Sigma54_activat,HTH_8,	PF00158.27,PF02954.20,	Nif-specific regulatory protein [Bacteroidetes bacterium ADurb.Bin041]	100	0	0	0	0	0	0	0	0	0	0	0	0	0	0	0	0	0	0	1	0		0	0	0	0	0	0	0	0	0	0	0
MAG-11	Bacteroidales (MAG11)	illumina_6EMS91_QRXS_4			Bacteria	UNKNOWN_KINGDOM	uc_Bacteria	uc_Bacteria	uc_Bacteria	uc_Bacteria	uc_Bacteria	uc_Bacteria	illumina_C_5585	Eco57I,	PF07669.12,	Eco57I restriction-modification methylase domain-containing protein [Mangrovimonas sp. TPBH4]	66.5	0	1	0	0	1	0	0	0	0	0	1	0	0	0	0	0	0	0	1	0		0	0.00484919	0	0	0.00363848	0	0	0	0	0	0.00347307
MAG-11	Bacteroidales (MAG11)	illumina_N4A3N5_81MZ_12			Unknown	UNKNOWN_KINGDOM							illumina_C_12463	Complex1_51K,NADH_4Fe-4S,Fer4,Fer4,	PF01512.18,PF10589.10,PF00037.28,PF00037.28,	4Fe-4S binding protein [Lentimicrobium sp.]	99.8	0	0	0	0	0	0	0	0	0	0	0	0	0	0	0	0	1	1	1	1		0	0	0	0	0	0	0	0	0	0	0
MAG-11	Bacteroidales (MAG11)	illumina_H5V4ZS_KWKP_11	K01297	3.4.17.13	Bacteria	UNKNOWN_KINGDOM	Bacteroidetes	unknown	unknown	unknown	unknown	Bacteroidetes bacterium ADurb.Bin041	illumina_C_24808	Peptidase_S66,Peptidase_S66C,	PF02016.16,PF17676.2,	putative murein peptide carboxypeptidase [Bacteroidetes bacterium ADurb.Bin041]	99.3	0	0	0	0	0	0	0	0	0	1	0	0	0	0	0	0	0	0	0	0		0	0	0	0	0	0	0	0	0	0.00307342	0
MAG-11	Bacteroidales (MAG11)	illumina_4ZFHG7_RQGH_4			Unknown	UNKNOWN_KINGDOM							illumina_C_49105	[],	[],	hypothetical protein [Lentimicrobium sp.]	99.8	0	0	0	0	0	0	0	0	0	1	0	0	0	0	0	0	0	0	0	0		0	0	0	0	0	0	0	0	0	0.00307342	0
MAG-11	Bacteroidales (MAG11)	illumina_K7BABS_EE1J_3	K03305		Bacteria	UNKNOWN_KINGDOM	Bacteroidetes	unknown	unknown	unknown	unknown	Bacteroidetes bacterium ADurb.Bin041	illumina_C_33837	PTR2,PTR2,	PF00854.22,PF00854.22,	peptide MFS transporter [Lentimicrobium sp.]	100	0	0	0	0	0	0	0	0	0	0	0	0	0	0	0	0	0	0	0	1		0	0	0	0	0	0	0	0	0	0	0
MAG-11	Bacteroidales (MAG11)	illumina_QZZC5Y_YYTT_3			Bacteria	UNKNOWN_KINGDOM	Bacteroidetes	unknown	unknown	unknown	unknown	Bacteroidetes bacterium ADurb.Bin041	illumina_C_77526	Por_Secre_tail,	PF18962.1,	hypothetical protein BWX63_00637 [Bacteroidetes bacterium ADurb.Bin041]	99.8	0	0	0	0	0	0	0	0	0	0	0	0	0	0	0	0	0	1	0	0		0	0	0	0	0	0	0	0	0	0	0
MAG-11	Bacteroidales (MAG11)	illumina_B8E2V1_HJWG_1	K01153	3.1.21.3	Bacteria	UNKNOWN_KINGDOM	Bacteroidetes	Bacteroidia	unknown	unknown	unknown	Bacteroidia bacterium 43-41	illumina_C_46208	HSDR_N,SWI2_SNF2,	PF04313.15,PF18766.2,	hypothetical protein BGO33_05495 [Bacteroidia bacterium 43-41]	94.3	0	0	1	0	0	0	1	0	0	0	0	0	0	0	0	0	0	0	0	0		0	0	0.00503804	0	0	0	0.00437216	0	0	0	0
MAG-11	Bacteroidales (MAG11)	illumina_XN6R7M_28GB_2	K01284	3.4.15.5	Bacteria	UNKNOWN_KINGDOM	Bacteroidetes	uc_Bacteroidetes	uc_Bacteroidetes	uc_Bacteroidetes	uc_Bacteroidetes	uc_Bacteroidetes	illumina_C_48654	Peptidase_M3,	PF01432.21,	M3 family metallopeptidase [Lentimicrobium sp.]	99.7	0	0	0	0	0	0	0	0	0	0	0	0	0	0	0	0	0	0	4	2		0	0	0	0	0	0	0	0	0	0	0
MAG-11	Bacteroidales (MAG11)	illumina_GXDWAB_Z589_6	K18682		Bacteria	UNKNOWN_KINGDOM	Bacteroidetes	unknown	unknown	unknown	unknown	Bacteroidetes bacterium ADurb.Bin041	illumina_C_48161	RNase_Y_N,KH_1,HD,	PF12072.9,PF00013.30,PF01966.23,	ribonuclease Y [Lentimicrobium sp.]	100	0	0	0	0	0	0	0	1	0	0	0	0	1	1	1	0	1	1	1	0		0	0	0	0	0	0	0	0.00330164	0	0	0
MAG-11	Bacteroidales (MAG11)	illumina_MDD7A7_KFXJ_6			Bacteria	UNKNOWN_KINGDOM	Bacteroidetes	Bacteroidia	Bacteroidales	Porphyromonadaceae	Petrimonas	Petrimonas sp. IBARAKI	illumina_C_22721	Aldo_ket_red,	PF00248.22,	Putative oxidoreductase [Petrimonas sp. IBARAKI]	99.4	0	1	1	1	2	2	2	2	1	0	0	1	2	2	1	1	1	1	3	1		0	0.00484919	0.00503804	0.00569346	0.00727696	0.00902242	0.00874432	0.00660328	0.00408197	0	0
MAG-11	Bacteroidales (MAG11)	illumina_TKPK6N_J0Q0_3	K03555		Unknown	UNKNOWN_KINGDOM							illumina_C_68685	MutS_I,MutS_II,MutS_III,MutS_IV,MutS_V,	PF01624.21,PF05188.18,PF05192.19,PF05190.19,PF00488.22,	DNA mismatch repair protein MutS [Bacteroidetes bacterium ADurb.Bin041]	100	0	1	0	0	0	0	0	0	0	0	0	0	0	0	0	0	0	0	0	1		0	0.00484919	0	0	0	0	0	0	0	0	0
MAG-11	Bacteroidales (MAG11)	illumina_WJS7A6_6T72_4	K03522		Unknown	UNKNOWN_KINGDOM							illumina_C_68290	ETF,ETF_alpha,	PF01012.22,PF00766.20,	electron transfer flavoprotein subunit alpha/FixB family protein [Lentimicrobium sp.]	100	0	0	0	0	0	0	0	0	0	0	0	0	0	0	0	0	0	0	1	0		0	0	0	0	0	0	0	0	0	0	0
MAG-11	Bacteroidales (MAG11)	illumina_05V03F_TANV_3			Bacteria	UNKNOWN_KINGDOM	Firmicutes	Clostridia	Clostridiales	Hungateiclostridiaceae	Ruminiclostridium	Ruminiclostridium papyrosolvens	illumina_C_30481	Methyltransf_12,	PF08242.13,	methyltransferase [Ruminiclostridium papyrosolvens]	29.5	0	0	0	0	0	1	1	1	1	1	1	1	1	1	1	1	1	1	1	1		0	0	0	0	0	0.00451121	0.00437216	0.00330164	0.00408197	0.00307342	0.00347307
MAG-11	Bacteroidales (MAG11)	illumina_T5J9XS_5R81_1			Bacteria	UNKNOWN_KINGDOM	Bacteroidetes	uc_Bacteroidetes	uc_Bacteroidetes	uc_Bacteroidetes	uc_Bacteroidetes	uc_Bacteroidetes	illumina_C_85299	CarbopepD_reg_2,Plug,TonB_dep_Rec,	PF13715.7,PF07715.16,PF00593.25,	SusC/RagA family TonB-linked outer membrane protein [Bacteroides finegoldii]	61.8	0	0	0	0	0	2	2	3	9	5	3	1	3	9	6	6	3	9	13	18		0	0	0	0	0	0.00902242	0.00874432	0.00990491	0.0367377	0.0153671	0.0104192
MAG-11	Bacteroidales (MAG11)	illumina_T2Y8P1_74B6_6			Bacteria	UNKNOWN_KINGDOM	Bacteroidetes	unknown	unknown	unknown	unknown	Bacteroidetes bacterium ADurb.Bin041	illumina_C_27052	PIF1,HTH_40,	PF05970.15,PF14493.7,	AAA family ATPase [Lentimicrobium sp.]	99.9	0	0	0	0	0	0	0	0	1	0	0	0	0	0	0	0	0	0	0	0		0	0	0	0	0	0	0	0	0.00408197	0	0
MAG-11	Bacteroidales (MAG11)	illumina_41MEN3_PM4B_10	K03495		Bacteria	UNKNOWN_KINGDOM	Bacteroidetes	unknown	unknown	unknown	unknown	Bacteroidetes bacterium ADurb.Bin041	illumina_C_105033	GIDA,GIDA_assoc,	PF01134.23,PF13932.7,	tRNA uridine 5-carboxymethylaminomethyl modification enzyme MnmG [Bacteroidetes bacterium ADurb.Bin041]	100	0	0	0	0	0	1	0	1	0	0	0	0	1	0	0	0	0	0	0	0		0	0	0	0	0	0.00451121	0	0.00330164	0	0	0
MAG-11	Bacteroidales (MAG11)	illumina_6Y2TAV_95KN_2			Bacteria	UNKNOWN_KINGDOM	unknown	unknown	unknown	unknown	unknown	unknown	illumina_C_52451	DUF262,	PF03235.15,	DUF262 domain-containing protein [Bacillus thermoamylovorans]	89.3	0	0	0	0	0	0	0	0	0	1	1	0	0	1	1	0	0	0	0	1		0	0	0	0	0	0	0	0	0	0.00307342	0.00347307
MAG-11	Bacteroidales (MAG11)	illumina_W9TFT3_NFHT_6			Bacteria	UNKNOWN_KINGDOM	unknown	unknown	unknown	unknown	unknown	unknown	illumina_C_67406	[],	[],	hypothetical protein BWX63_00843 [Bacteroidetes bacterium ADurb.Bin041]	100	0	0	0	0	0	0	0	0	0	0	0	0	0	0	0	0	0	3	4	4		0	0	0	0	0	0	0	0	0	0	0
MAG-11	Bacteroidales (MAG11)	illumina_JGYV93_VJJ5_1			Bacteria	UNKNOWN_KINGDOM	Bacteroidetes	unknown	unknown	unknown	unknown	Bacteroidetes bacterium ADurb.Bin041	illumina_C_66474	[],	[],	TonB-dependent receptor [Lentimicrobium sp.]	100	0	0	0	0	0	0	0	0	0	0	0	0	0	0	0	0	0	0	3	1		0	0	0	0	0	0	0	0	0	0	0
MAG-11	Bacteroidales (MAG11)	illumina_9HK9XR_23DT_2	K17992	1.12.1.3	Unknown	UNKNOWN_KINGDOM							illumina_C_81476	[],	[],	(2Fe-2S) ferredoxin domain-containing protein [Lentimicrobium sp.]	100	0	0	0	0	0	0	0	0	0	0	0	0	0	0	0	0	0	0	1	0		0	0	0	0	0	0	0	0	0	0	0
MAG-11	Bacteroidales (MAG11)	illumina_MXJK3G_Q3V6_13			Unknown	UNKNOWN_KINGDOM							illumina_C_101879	[],	[],	hypothetical protein [Lentimicrobium sp.]	99.6	1	0	0	0	0	0	0	0	0	0	0	0	0	0	0	0	0	0	0	0		0.00520102	0	0	0	0	0	0	0	0	0	0
MAG-11	Bacteroidales (MAG11)	illumina_NZDT7C_VM0H_2			Bacteria	UNKNOWN_KINGDOM	Bacteroidetes	uc_Bacteroidetes	uc_Bacteroidetes	uc_Bacteroidetes	uc_Bacteroidetes	uc_Bacteroidetes	illumina_C_34431	CarbopepD_reg_2,Plug,TonB_dep_Rec,	PF13715.7,PF07715.16,PF00593.25,	TonB-dependent Receptor Plug Domain protein [Bacteroidetes bacterium ADurb.Bin041]	99.6	0	0	0	0	0	1	0	0	0	0	0	0	0	0	0	0	0	0	0	0		0	0	0	0	0	0.00451121	0	0	0	0	0
MAG-11	Bacteroidales (MAG11)	illumina_XHMJPE_18R9_10			Bacteria	UNKNOWN_KINGDOM	Bacteroidetes	unknown	unknown	unknown	unknown	Bacteroidetes bacterium ADurb.Bin041	illumina_C_4563	Glyco_transf_5,Glycos_transf_1,	PF08323.12,PF00534.21,	Glycogen synthase [Bacteroidetes bacterium ADurb.Bin041]	100	0	0	0	0	0	1	0	0	0	0	0	0	0	0	0	1	0	0	0	0		0	0	0	0	0	0.00451121	0	0	0	0	0
MAG-11	Bacteroidales (MAG11)	illumina_SM9SWD_DF54_3			Bacteria	UNKNOWN_KINGDOM	Bacteroidetes	unknown	unknown	unknown	unknown	Bacteroidetes bacterium ADurb.Bin041	illumina_C_64014	Por_Secre_tail,	PF18962.1,	hypothetical protein BWX63_01564 [Bacteroidetes bacterium ADurb.Bin041]	99.5	0	0	0	0	0	0	0	0	0	0	0	0	0	0	0	0	0	1	1	1		0	0	0	0	0	0	0	0	0	0	0
MAG-11	Bacteroidales (MAG11)	illumina_1CXN4P_Z0DX_1			Bacteria	UNKNOWN_KINGDOM	Bacteroidetes	Bacteroidia	Bacteroidales	Porphyromonadaceae	Lascolabacillus	Lascolabacillus massiliensis	illumina_C_45043	DUF3575,	PF12099.9,	DUF3575 domain-containing protein [Lascolabacillus massiliensis]	96.9	0	1	0	0	0	0	0	0	0	0	0	0	0	1	0	0	0	0	0	0		0	0.00484919	0	0	0	0	0	0	0	0	0
MAG-11	Bacteroidales (MAG11)	illumina_E6BWT1_HX9X_1			Bacteria	UNKNOWN_KINGDOM	Firmicutes	Clostridia	Clostridiales	Hungateiclostridiaceae	Hungateiclostridium	Hungateiclostridium thermocellum	illumina_C_10907	[],	[],	hypothetical protein CTHBC1_1637 [Hungateiclostridium thermocellum BC1]	85.1	0	0	0	0	0	0	0	0	0	1	0	0	0	0	0	0	0	0	0	0		0	0	0	0	0	0	0	0	0	0.00307342	0
MAG-11	Bacteroidales (MAG11)	illumina_0RV7A5_TANV_2			Bacteria	UNKNOWN_KINGDOM	Firmicutes	Clostridia	Clostridiales	unknown	unknown	Clostridiales bacterium	illumina_C_30481	Fer4_12,	PF13353.7,	hypothetical protein DBX58_06345 [Clostridiales bacterium]	32.4	0	0	0	0	0	0	1	0	0	0	0	0	0	0	0	0	0	0	0	0		0	0	0	0	0	0	0.00437216	0	0	0	0
MAG-11	Bacteroidales (MAG11)	illumina_295ETA_DJBF_6	K07462		Bacteria	UNKNOWN_KINGDOM	Bacteroidetes	unknown	unknown	unknown	unknown	Bacteroidetes bacterium ADurb.Bin041	illumina_C_10574	DHH,DHHA1,RecJ_OB,	PF01368.21,PF02272.20,PF17768.2,	Single-stranded-DNA-specific exonuclease RecJ [Bacteroidetes bacterium ADurb.Bin041]	100	0	0	0	0	0	0	0	0	0	0	0	0	0	0	1	0	0	0	0	0		0	0	0	0	0	0	0	0	0	0	0
MAG-11	Bacteroidales (MAG11)	illumina_YSF9V6_Z5WA_2			Bacteria	UNKNOWN_KINGDOM	Bacteroidetes	uc_Bacteroidetes	uc_Bacteroidetes	uc_Bacteroidetes	uc_Bacteroidetes	uc_Bacteroidetes	illumina_C_48761	Plug,TonB_dep_Rec,	PF07715.16,PF00593.25,	TonB-dependent receptor [Bacteroidales bacterium]	97.9	0	0	0	0	0	0	0	0	0	0	0	1	0	0	1	0	0	0	0	0		0	0	0	0	0	0	0	0	0	0	0
MAG-11	Bacteroidales (MAG11)	illumina_QX6JYH_EXD9_1	K00620	2.3.1.1, 2.3.1.35	Unknown	UNKNOWN_KINGDOM							illumina_C_27643	ArgJ,	PF01960.19,	bifunctional glutamate N-acetyltransferase/amino-acid acetyltransferase ArgJ [Alcaligenaceae bacterium]	98.8	0	0	0	0	0	0	0	0	0	2	5	1	0	1	1	2	0	0	2	0		0	0	0	0	0	0	0	0	0	0.00614685	0.0173653
MAG-11	Bacteroidales (MAG11)	illumina_Z1YVRH_5JQ5_11	K02117	3.6.3.14, 3.6.3.15	Bacteria	UNKNOWN_KINGDOM	Bacteroidetes	uc_Bacteroidetes	uc_Bacteroidetes	uc_Bacteroidetes	uc_Bacteroidetes	uc_Bacteroidetes	illumina_C_68934	ATP-synt_ab_N,ATP-synt_ab_Xtn,ATP-synt_ab,	PF02874.24,PF16886.6,PF00006.26,	V-type sodium ATPase catalytic subunit A [Bacteroidetes bacterium ADurb.Bin041]	100	0	0	1	1	1	0	1	1	1	0	0	0	1	0	0	0	0	0	1	1		0	0	0.00503804	0.00569346	0.00363848	0	0.00437216	0.00330164	0.00408197	0	0
MAG-11	Bacteroidales (MAG11)	illumina_SKNRY0_MGV7_3			Unknown	UNKNOWN_KINGDOM							illumina_C_98013	HTH_11,	PF08279.13,	MarR family transcriptional regulator [Lentimicrobium sp.]	100	0	1	0	0	0	0	0	0	0	0	0	0	0	0	0	0	0	0	0	0		0	0.00484919	0	0	0	0	0	0	0	0	0
MAG-11	Bacteroidales (MAG11)	illumina_D8Z710_EY60_1			Bacteria	UNKNOWN_KINGDOM	Bacteroidetes	unknown	unknown	unknown	unknown	Bacteroidetes bacterium ADurb.Bin041	illumina_C_86398	[],	[],	Cell wall synthesis protein Wag31 [Bacteroidetes bacterium ADurb.Bin041]	100	0	0	0	0	0	0	0	0	0	0	0	1	0	0	0	0	0	0	0	0		0	0	0	0	0	0	0	0	0	0	0
MAG-11	Bacteroidales (MAG11)	illumina_31WJXE_8VSD_7	K15342		Bacteria	UNKNOWN_KINGDOM	Bacteroidetes	unknown	unknown	unknown	unknown	Bacteroidetes bacterium ADurb.BinA174	illumina_C_96367	Cas_Cas1,	PF01867.17,	CRISPR-associated endonuclease Cas1 [Bacteroidetes bacterium ADurb.BinA174]	72.3	0	0	1	0	0	0	0	0	0	1	0	0	0	0	0	0	0	0	0	0		0	0	0.00503804	0	0	0	0	0	0	0.00307342	0
MAG-11	Bacteroidales (MAG11)	illumina_71R08T_383M_2			Unknown	UNKNOWN_KINGDOM							illumina_C_60095	Peptidase_M23,	PF01551.23,	M23 family metallopeptidase [Lentimicrobium sp.]	100	0	0	0	0	0	0	0	0	1	0	0	0	0	0	0	0	0	0	0	0		0	0	0	0	0	0	0	0	0.00408197	0	0
MAG-11	Bacteroidales (MAG11)	illumina_HQTMFF_2NS6_2			Unknown	UNKNOWN_KINGDOM							illumina_C_84697	Macro,	PF01661.22,	O-acetyl-ADP-ribose deacetylase [Lentimicrobium sp.]	99.4	0	0	0	1	0	0	0	0	0	0	0	0	0	0	0	0	0	0	0	0		0	0	0	0.00569346	0	0	0	0	0	0	0
MAG-11	Bacteroidales (MAG11)	illumina_S385S3_6T72_17			Unknown	UNKNOWN_KINGDOM							illumina_C_68290	FAA_hydrolase,	PF01557.19,	fumarylacetoacetate hydrolase family protein [Lentimicrobium sp.]	100	0	0	0	0	0	0	1	0	0	0	0	0	0	0	0	0	0	0	0	0		0	0	0	0	0	0	0.00437216	0	0	0	0
MAG-11	Bacteroidales (MAG11)	illumina_M6FY32_WH1V_2			Unknown	UNKNOWN_KINGDOM							illumina_C_34435	[],	[],	hypothetical protein [Lentimicrobium sp.]	100	0	0	0	0	0	0	0	0	0	0	0	0	0	0	0	0	0	0	1	1		0	0	0	0	0	0	0	0	0	0	0
MAG-11	Bacteroidales (MAG11)	illumina_E1R20K_GN4P_13	K01258	3.4.11.4	Bacteria	UNKNOWN_KINGDOM	Bacteroidetes	unknown	unknown	unknown	unknown	Bacteroidetes bacterium ADurb.Bin041	illumina_C_32175	Peptidase_M20,M20_dimer,	PF01546.29,PF07687.15,	Peptidase T [Bacteroidetes bacterium ADurb.Bin041]	99.5	0	0	0	0	0	0	0	0	0	0	0	0	0	0	0	0	0	0	1	0		0	0	0	0	0	0	0	0	0	0	0
MAG-11	Bacteroidales (MAG11)	illumina_T7ARMN_HJWG_25	K02890		Bacteria	UNKNOWN_KINGDOM	Bacteroidetes	unknown	unknown	unknown	unknown	Bacteroidetes bacterium ADurb.Bin041	illumina_C_46208	Ribosomal_L22,	PF00237.20,	50S ribosomal protein L22 [Bacteroidetes bacterium ADurb.Bin041]	100	0	0	0	0	0	0	0	0	0	0	0	0	0	0	0	1	0	0	0	0		0	0	0	0	0	0	0	0	0	0	0
MAG-11	Bacteroidales (MAG11)	illumina_PSQW3X_WYP6_6	K02004		Bacteria	UNKNOWN_KINGDOM	Bacteroidetes	unknown	unknown	unknown	unknown	Bacteroidetes bacterium ADurb.Bin041	illumina_C_76569	MacB_PCD,	PF12704.8,	FtsX-like permease family protein [Bacteroidetes bacterium ADurb.Bin041]	99.6	0	0	0	0	0	0	0	1	0	0	0	0	1	0	0	0	0	0	0	0		0	0	0	0	0	0	0	0.00330164	0	0	0
MAG-11	Bacteroidales (MAG11)	illumina_RHSRAW_14N9_4	K03587	3.4.16.4	Bacteria	UNKNOWN_KINGDOM	Bacteroidetes	unknown	unknown	unknown	unknown	Bacteroidetes bacterium ADurb.Bin041	illumina_C_52267	PBP_dimer,Transpeptidase,PASTA,	PF03717.16,PF00905.23,PF03793.20,	transpeptidase family protein [Lentimicrobium sp.]	99.7	0	0	0	0	1	0	0	0	0	0	0	0	0	0	0	0	0	0	0	0		0	0	0	0	0.00363848	0	0	0	0	0	0
MAG-11	Bacteroidales (MAG11)	illumina_RQ96Q1_GN4P_4	K01187	3.2.1.20	Bacteria	UNKNOWN_KINGDOM	Bacteroidetes	unknown	unknown	unknown	unknown	Bacteroidetes bacterium ADurb.Bin041	illumina_C_32175	GH97_N,Glyco_hydro_97,GH97_C,	PF14508.7,PF10566.10,PF14509.7,	Retaining alpha-galactosidase precursor [Bacteroidetes bacterium ADurb.Bin041]	99.8	0	0	0	0	0	0	0	0	0	1	0	0	0	0	0	0	0	0	0	0		0	0	0	0	0	0	0	0	0	0.00307342	0
MAG-11	Bacteroidales (MAG11)	illumina_5EVAWB_ZCVE_4			Bacteria	UNKNOWN_KINGDOM	Bacteroidetes	Bacteroidia	Bacteroidales	Dysgonamonadaceae	Proteiniphilum	Proteiniphilum saccharofermentans	illumina_C_24481	HTH_3,	PF01381.23,	helix-turn-helix transcriptional regulator [Proteiniphilum saccharofermentans]	96.9	0	0	1	1	0	1	1	1	1	1	1	1	1	1	1	0	0	0	1	0		0	0	0.00503804	0.00569346	0	0.00451121	0.00437216	0.00330164	0.00408197	0.00307342	0.00347307
MAG-11	Bacteroidales (MAG11)	illumina_PP4HA2_E79R_1			Bacteria	UNKNOWN_KINGDOM	Firmicutes	Negativicutes	Selenomonadales	Sporomusaceae	Sporomusa	Sporomusa sphaeroides	illumina_C_36472	Nitroreductase,	PF00881.25,	nitroreductase family protein [Sporomusa sphaeroides]	94.8	0	0	0	1	0	0	0	0	0	0	0	0	0	0	0	0	0	0	0	0		0	0	0	0.00569346	0	0	0	0	0	0	0
MAG-11	Bacteroidales (MAG11)	illumina_SWRNAM_YYTT_4			Bacteria	UNKNOWN_KINGDOM	Bacteroidetes	unknown	unknown	unknown	unknown	unknown	illumina_C_77526	Por_Secre_tail,	PF18962.1,	hypothetical protein BWX63_00638 [Bacteroidetes bacterium ADurb.Bin041]	99.9	0	0	0	0	0	0	0	1	0	0	0	0	1	0	0	0	0	2	2	1		0	0	0	0	0	0	0	0.00330164	0	0	0
MAG-11	Bacteroidales (MAG11)	illumina_G2MCCX_C1DX_3	K07133		Bacteria	UNKNOWN_KINGDOM	Chloroflexi	Anaerolineae	Anaerolineales	Anaerolineaceae	unknown	Anaerolineaceae bacterium	illumina_C_102523	AAA_14,DUF4143,	PF13173.7,PF13635.7,	ATP-binding protein [Anaerolineaceae bacterium]	99.5	0	0	0	0	0	0	0	0	0	0	0	0	0	0	0	0	0	0	0	1		0	0	0	0	0	0	0	0	0	0	0
MAG-11	Bacteroidales (MAG11)	illumina_7ZZ1EP_EFRP_5			Unknown	UNKNOWN_KINGDOM							illumina_C_17051	DUF2147,	PF09917.10,	DUF2147 domain-containing protein [Lentimicrobium sp.]	100	0	0	0	0	0	1	0	0	0	0	0	0	0	0	0	0	0	0	0	0		0	0	0	0	0	0.00451121	0	0	0	0	0
MAG-11	Bacteroidales (MAG11)	illumina_9AA6AS_28GB_3			Bacteria	UNKNOWN_KINGDOM	Bacteroidetes	uc_Bacteroidetes	uc_Bacteroidetes	uc_Bacteroidetes	uc_Bacteroidetes	uc_Bacteroidetes	illumina_C_48654	PD40,PD40,PD40,Peptidase_S9,	PF07676.13,PF07676.13,PF07676.13,PF00326.22,	Prolyl tripeptidyl peptidase precursor [Bacteroidetes bacterium ADurb.Bin041]	99.3	0	0	0	0	0	0	1	0	0	0	0	0	0	0	0	0	0	0	1	0		0	0	0	0	0	0	0.00437216	0	0	0	0
MAG-11	Bacteroidales (MAG11)	illumina_V75GN2_Q3V6_5	K01835	5.4.2.2	Bacteria	UNKNOWN_KINGDOM	Bacteroidetes	unknown	unknown	unknown	unknown	Bacteroidetes bacterium ADurb.Bin041	illumina_C_101879	PGM_PMM_I,PGM_PMM_II,PGM_PMM_III,PGM_PMM_IV,	PF02878.17,PF02879.17,PF02880.17,PF00408.21,	Phosphoglucomutase [Bacteroidetes bacterium ADurb.Bin041]	99.7	0	0	1	0	0	0	0	1	0	0	0	0	1	0	1	0	0	0	0	0		0	0	0.00503804	0	0	0	0	0.00330164	0	0	0
MAG-11	Bacteroidales (MAG11)	illumina_WTYWTE_9VBH_5	K03650		Bacteria	UNKNOWN_KINGDOM	Bacteroidetes	unknown	unknown	unknown	unknown	Bacteroidetes bacterium ADurb.Bin041	illumina_C_36123	TrmE_N,MnmE_helical,MMR_HSR1,	PF10396.10,PF12631.8,PF01926.24,	tRNA modification GTPase MnmE [Bacteroidetes bacterium ADurb.Bin041]	100	0	0	0	0	1	0	0	0	0	0	0	0	0	0	0	0	0	0	0	0		0	0	0	0	0.00363848	0	0	0	0	0	0
MAG-11	Bacteroidales (MAG11)	illumina_MWJR6X_CSV4_2	K15726		Bacteria	UNKNOWN_KINGDOM	Bacteroidetes	unknown	unknown	unknown	unknown	Bacteroidetes bacterium ADurb.Bin041	illumina_C_98401	ACR_tran,OEP,OEP,	PF00873.20,PF02321.19,PF02321.19,	Cobalt-zinc-cadmium resistance protein CzcA [Bacteroidetes bacterium ADurb.Bin041]	100	0	0	0	0	1	0	0	0	0	0	0	0	0	0	0	0	0	0	1	0		0	0	0	0	0.00363848	0	0	0	0	0	0
MAG-11	Bacteroidales (MAG11)	illumina_AAP2N4_YREV_4	K00796	2.5.1.15	Bacteria	UNKNOWN_KINGDOM	Bacteroidetes	unknown	unknown	unknown	unknown	Bacteroidetes bacterium ADurb.Bin041	illumina_C_49378	Pterin_bind,	PF00809.23,	Dihydropteroate synthase [Bacteroidetes bacterium ADurb.Bin041]	100	0	0	0	0	0	0	2	1	1	1	1	1	1	1	1	1	1	1	1	1		0	0	0	0	0	0	0.00874432	0.00330164	0.00408197	0.00307342	0.00347307
MAG-11	Bacteroidales (MAG11)	illumina_QVXJJB_BR20_1			Bacteria	UNKNOWN_KINGDOM	Firmicutes	Clostridia	Clostridiales	Peptococcaceae	unknown	Peptococcaceae bacterium BICA1-7	illumina_C_8715	[],	[],	hypothetical protein JL50_06190 [Peptococcaceae bacterium BICA1-7]	61	0	0	0	0	0	0	0	0	0	1	0	0	0	0	0	0	0	0	0	0		0	0	0	0	0	0	0	0	0	0.00307342	0
MAG-11	Bacteroidales (MAG11)	illumina_XZWYDS_XGV0_6			Bacteria	UNKNOWN_KINGDOM	Bacteroidetes	unknown	unknown	unknown	unknown	Bacteroidetes bacterium ADurb.Bin041	illumina_C_40667	[],	[],	RecQ family ATP-dependent DNA helicase [Lentimicrobium sp.]	100	0	0	0	0	0	0	0	0	0	0	0	0	0	0	0	1	0	0	0	0		0	0	0	0	0	0	0	0	0	0	0
MAG-11	Bacteroidales (MAG11)	illumina_7TJVDS_T00C_3			Unknown	UNKNOWN_KINGDOM							illumina_C_60895	Epimerase,	PF01370.22,	NAD-dependent epimerase/dehydratase family protein [Lentimicrobium sp.]	100	0	0	0	0	0	0	0	0	0	1	0	0	0	0	0	0	0	0	0	0		0	0	0	0	0	0	0	0	0	0.00307342	0
MAG-11	Bacteroidales (MAG11)	illumina_Z1NW74_DZ9G_14	K01916	6.3.1.5	Bacteria	UNKNOWN_KINGDOM	Bacteroidetes	unknown	unknown	unknown	unknown	Bacteroidetes bacterium ADurb.Bin041	illumina_C_28514	NAD_synthase,	PF02540.18,	NH(3)-dependent NAD(+) synthetase [Bacteroidetes bacterium ADurb.Bin041]	100	0	0	0	0	0	0	0	0	0	0	0	0	0	0	0	0	0	1	1	0		0	0	0	0	0	0	0	0	0	0	0
MAG-11	Bacteroidales (MAG11)	illumina_XFZZVX_DZNY_6	K09903	2.7.4.22	Bacteria	UNKNOWN_KINGDOM	Bacteroidetes	unknown	unknown	unknown	unknown	Bacteroidetes bacterium ADurb.Bin041	illumina_C_54127	AA_kinase,	PF00696.29,	Uridylate kinase [Bacteroidetes bacterium ADurb.Bin041]	99.2	0	0	0	0	0	0	0	0	0	0	0	0	0	0	0	0	1	0	0	0		0	0	0	0	0	0	0	0	0	0	0
MAG-11	Bacteroidales (MAG11)	illumina_KGGCSG_E30D_10			Bacteria	UNKNOWN_KINGDOM	Bacteroidetes	unknown	unknown	unknown	unknown	Bacteroidetes bacterium ADurb.Bin041	illumina_C_18593	Pribosyltran,	PF00156.28,	DNA utilization protein GntX [Bacteroidetes bacterium ADurb.Bin041]	100	0	0	0	0	0	0	0	1	0	0	0	0	1	0	0	0	0	0	0	0		0	0	0	0	0	0	0	0.00330164	0	0	0
MAG-11	Bacteroidales (MAG11)	illumina_19N45G_WH1V_8			Unknown	UNKNOWN_KINGDOM							illumina_C_34435	[],	[],	hypothetical protein [Lentimicrobium sp.]	100	0	0	0	0	1	0	0	0	0	0	0	0	0	0	1	0	0	0	0	0		0	0	0	0	0.00363848	0	0	0	0	0	0
MAG-11	Bacteroidales (MAG11)	illumina_7SXKVC_WYP6_24	K01886	6.1.1.18	Unknown	UNKNOWN_KINGDOM							illumina_C_76569	tRNA-synt_1c,tRNA-synt_1c_C,	PF00749.22,PF03950.19,	glutamine--tRNA ligase/YqeY domain fusion protein [Lentimicrobium sp.]	99.8	0	0	0	0	0	1	0	0	0	0	0	0	0	0	0	0	0	0	0	0		0	0	0	0	0	0.00451121	0	0	0	0	0
MAG-11	Bacteroidales (MAG11)	illumina_A11YHS_GN1N_5	K02335	2.7.7.7	Bacteria	UNKNOWN_KINGDOM	Bacteroidetes	uc_Bacteroidetes	uc_Bacteroidetes	uc_Bacteroidetes	uc_Bacteroidetes	uc_Bacteroidetes	illumina_C_102789	5_3_exonuc_N,5_3_exonuc,DNA_pol_A_exo1,DNA_pol_A,	PF02739.17,PF01367.21,PF01612.21,PF00476.21,	DNA polymerase I [Lentimicrobium sp.]	99.7	0	0	0	0	0	0	0	1	1	1	1	1	1	1	1	1	1	1	2	1		0	0	0	0	0	0	0	0.00330164	0.00408197	0.00307342	0.00347307
MAG-11	Bacteroidales (MAG11)	illumina_QZNWQ1_JY96_4			Bacteria	UNKNOWN_KINGDOM	Bacteroidetes	unknown	unknown	unknown	unknown	Bacteroidetes bacterium ADurb.Bin041	illumina_C_83447	[],	[],	hypothetical protein BWX63_01217 [Bacteroidetes bacterium ADurb.Bin041]	100	0	0	0	0	0	0	0	0	0	0	0	0	0	0	0	0	0	0	0	1		0	0	0	0	0	0	0	0	0	0	0
MAG-11	Bacteroidales (MAG11)	illumina_1MZAM8_28GB_7	K00294	1.2.1.88	Bacteria	UNKNOWN_KINGDOM	Bacteroidetes	unknown	unknown	unknown	unknown	Bacteroidetes bacterium ADurb.Bin041	illumina_C_48654	Aldedh,	PF00171.23,	L-glutamate gamma-semialdehyde dehydrogenase [Lentimicrobium sp.]	100	0	0	0	0	0	1	0	0	0	0	0	0	0	1	0	0	0	1	1	0		0	0	0	0	0	0.00451121	0	0	0	0	0
MAG-11	Bacteroidales (MAG11)	illumina_VZQCQW_KWKP_5	K00948	2.7.6.1	Unknown	UNKNOWN_KINGDOM							illumina_C_24808	Pribosyltran_N,Pribosyl_synth,	PF13793.7,PF14572.7,	ribose-phosphate pyrophosphokinase [Lentimicrobium sp.]	100	0	0	0	0	0	0	0	0	0	0	0	0	0	0	0	0	0	0	0	1		0	0	0	0	0	0	0	0	0	0	0
MAG-11	Bacteroidales (MAG11)	illumina_JZX9Z7_5GFB_2	K13019	5.1.3.23	Bacteria	UNKNOWN_KINGDOM	Bacteroidetes	unknown	unknown	unknown	unknown	Bacteroidetes bacterium ADurb.Bin041	illumina_C_46558	Epimerase_2,	PF02350.20,	UDP-2,3-diacetamido-2,3-dideoxy-D-glucuronate 2-epimerase [Bacteroidetes bacterium ADurb.Bin041]	99.2	0	0	1	0	0	0	0	1	0	0	0	0	1	0	0	1	1	1	0	0		0	0	0.00503804	0	0	0	0	0.00330164	0	0	0
MAG-11	Bacteroidales (MAG11)	illumina_TXDNZ9_KYBE_2			Bacteria	UNKNOWN_KINGDOM	Bacteroidetes	unknown	unknown	unknown	unknown	Bacteroidetes bacterium ADurb.Bin041	illumina_C_83681	LysM,LysM,LysM,ANF_receptor,	PF01476.21,PF01476.21,PF01476.21,PF01094.29,	membrane-bound lytic murein transglycosylase D [Bacteroidetes bacterium ADurb.Bin041]	98.9	0	0	0	0	0	1	1	1	0	1	0	0	1	0	0	0	0	0	1	0		0	0	0	0	0	0.00451121	0.00437216	0.00330164	0	0.00307342	0
MAG-11	Bacteroidales (MAG11)	illumina_1X91RF_593W_2	K02523	2.5.1.90	Bacteria	UNKNOWN_KINGDOM	Bacteroidetes	unknown	unknown	unknown	unknown	Bacteroidetes bacterium ADurb.Bin041	illumina_C_35245	polyprenyl_synt,	PF00348.18,	All-trans-nonaprenyl-diphosphate synthase (geranyl-diphosphate specific) [Bacteroidetes bacterium ADurb.Bin041]	100	1	0	1	1	1	0	0	1	1	1	0	0	1	0	1	0	0	1	1	0		0.00520102	0	0.00503804	0.00569346	0.00363848	0	0	0.00330164	0.00408197	0.00307342	0
MAG-11	Bacteroidales (MAG11)	illumina_DST8KH_J0KV_5	K02357		Unknown	UNKNOWN_KINGDOM							illumina_C_100552	EF_TS,	PF00889.20,	elongation factor Ts [Lentimicrobium sp.]	100	0	0	0	0	0	0	0	0	0	0	0	0	0	0	0	0	0	0	0	1		0	0	0	0	0	0	0	0	0	0	0
MAG-11	Bacteroidales (MAG11)	illumina_TJJJC5_0E9R_3			Bacteria	UNKNOWN_KINGDOM	Bacteroidetes	unknown	unknown	unknown	unknown	Bacteroidetes bacterium ADurb.Bin041	illumina_C_18866	SWIM,SWIM,SNF2_N,Helicase_C,	PF04434.18,PF04434.18,PF00176.24,PF00271.32,	hypothetical protein BWX63_01084 [Bacteroidetes bacterium ADurb.Bin041]	99.8	0	0	0	0	0	0	0	0	0	0	0	0	0	0	0	0	0	0	1	0		0	0	0	0	0	0	0	0	0	0	0
MAG-11	Bacteroidales (MAG11)	illumina_H7QF7N_MPYY_3	K07452		Unknown	UNKNOWN_KINGDOM							illumina_C_79152	[],	[],	AAA domain-containing protein [Epulopiscium sp.]	98.9	0	0	0	0	0	0	0	0	0	0	0	0	0	0	0	0	0	0	0	1		0	0	0	0	0	0	0	0	0	0	0
MAG-11	Bacteroidales (MAG11)	illumina_3D4VE0_QSMZ_4			Unknown	UNKNOWN_KINGDOM							illumina_C_38408	[],	[],	hypothetical protein [Lentimicrobium sp.]	98.6	0	0	0	0	0	0	0	0	0	0	0	0	0	0	0	0	0	1	3	1		0	0	0	0	0	0	0	0	0	0	0
MAG-11	Bacteroidales (MAG11)	illumina_NRM1N7_6YEB_3	K03768	5.2.1.8	Bacteria	UNKNOWN_KINGDOM	Bacteroidetes	unknown	unknown	unknown	unknown	Bacteroidetes bacterium ADurb.Bin041	illumina_C_33594	Pro_isomerase,	PF00160.22,	putative bifunctional phosphatase/peptidyl-prolyl cis-trans isomerase [Bacteroidetes bacterium ADurb.Bin041]	100	0	0	0	0	0	0	0	0	0	0	0	0	0	0	0	0	0	0	2	2		0	0	0	0	0	0	0	0	0	0	0
MAG-11	Bacteroidales (MAG11)	illumina_YGV08P_5P5J_9			Bacteria	UNKNOWN_KINGDOM	Bacteroidetes	unknown	unknown	unknown	unknown	Bacteroidetes bacterium ADurb.Bin041	illumina_C_62399	Endonuclease_1,Por_Secre_tail,	PF04231.14,PF18962.1,	Extracellular ribonuclease precursor [Bacteroidetes bacterium ADurb.Bin041]	99.7	0	0	0	1	0	0	0	0	0	0	0	0	0	0	0	0	0	0	0	0		0	0	0	0.00569346	0	0	0	0	0	0	0
MAG-11	Bacteroidales (MAG11)	illumina_A0560J_YREV_9			Bacteria	UNKNOWN_KINGDOM	Bacteroidetes	unknown	unknown	unknown	unknown	Bacteroidetes bacterium ADurb.Bin041	illumina_C_49378	DUF4918,	PF16265.6,	hypothetical protein BWX63_01330 [Bacteroidetes bacterium ADurb.Bin041]	100	0	0	0	0	0	0	0	0	0	0	1	0	0	0	0	0	0	0	0	0		0	0	0	0	0	0	0	0	0	0	0.00347307
MAG-11	Bacteroidales (MAG11)	illumina_J6XAEJ_WACC_6	K01190	3.2.1.23	Bacteria	UNKNOWN_KINGDOM	Bacteroidetes	unknown	unknown	unknown	unknown	unknown	illumina_C_31331	Glyco_hydro_2_N,Glyco_hydro_2,Glyco_hydro_2_C,DUF4981,Bgal_small_N,Laminin_G_3,Bgal_small_N,	PF02837.19,PF00703.22,PF02836.18,PF16353.6,PF02929.18,PF13385.7,PF02929.18,	Beta-galactosidase [Bacteroidetes bacterium ADurb.Bin041]	99.6	0	0	1	0	0	0	0	0	0	0	0	0	0	0	0	0	0	0	0	0		0	0	0.00503804	0	0	0	0	0	0	0	0
MAG-11	Bacteroidales (MAG11)	illumina_TQ77MD_KWXN_11	K00951	2.7.6.5	Bacteria	UNKNOWN_KINGDOM	Bacteroidetes	unknown	unknown	unknown	unknown	Bacteroidetes bacterium ADurb.Bin041	illumina_C_28935	HD_4,RelA_SpoT,TGS,ACT_4,	PF13328.7,PF04607.18,PF02824.22,PF13291.7,	bifunctional (p)ppGpp synthetase/guanosine-3',5'-bis(diphosphate) 3'-pyrophosphohydrolase [Lentimicrobium sp.]	99.6	0	1	0	0	0	0	0	0	1	0	0	0	0	0	0	0	1	0	0	1		0	0.00484919	0	0	0	0	0	0	0.00408197	0	0
MAG-11	Bacteroidales (MAG11)	illumina_8HWYJY_5JQ5_13	K02121		Bacteria	UNKNOWN_KINGDOM	Bacteroidetes	unknown	unknown	unknown	unknown	Bacteroidetes bacterium ADurb.Bin041	illumina_C_68934	vATP-synt_E,	PF01991.19,	V-type ATP synthase subunit E [Bacteroidetes bacterium ADurb.Bin041]	100	0	0	0	0	0	0	0	0	0	0	0	0	0	0	1	1	0	0	0	0		0	0	0	0	0	0	0	0	0	0	0
MAG-11	Bacteroidales (MAG11)	illumina_JV6G4Y_KWXN_20			Unknown	UNKNOWN_KINGDOM							illumina_C_28935	Glyco_transf_4,Glycos_transf_1,	PF13439.7,PF00534.21,	glycosyltransferase family 4 protein [Lentimicrobium sp.]	100	0	0	0	0	0	0	1	0	0	0	0	0	0	0	0	0	0	0	0	0		0	0	0	0	0	0	0.00437216	0	0	0	0
MAG-11	Bacteroidales (MAG11)	illumina_PQ14TA_T00C_7	K00928	2.7.2.4	Unknown	UNKNOWN_KINGDOM							illumina_C_60895	AA_kinase,	PF00696.29,	aspartate kinase [Lentimicrobium sp.]	100	0	0	0	0	0	0	0	0	0	0	0	0	0	0	0	0	0	0	0	1		0	0	0	0	0	0	0	0	0	0	0
MAG-11	Bacteroidales (MAG11)	illumina_TMRVQB_WYP6_17	K14415	6.5.1.3	Bacteria	UNKNOWN_KINGDOM	Bacteroidetes	unknown	unknown	unknown	unknown	Bacteroidetes bacterium ADurb.Bin041	illumina_C_76569	RtcB,RtcB,	PF01139.18,PF01139.18,	RNA-splicing ligase RtcB [Bacteroidetes bacterium ADurb.Bin041]	100	0	0	0	0	0	0	0	0	0	0	0	0	0	1	0	0	0	0	0	0		0	0	0	0	0	0	0	0	0	0	0
MAG-11	Bacteroidales (MAG11)	illumina_4GHDP4_KFXJ_7			Bacteria	UNKNOWN_KINGDOM	Bacteroidetes	Bacteroidia	Bacteroidales	Porphyromonadaceae	Petrimonas	Petrimonas sp. IBARAKI	illumina_C_22721	GFO_IDH_MocA,	PF01408.23,	Oxidoreductase [Petrimonas sp. IBARAKI]	99.7	2	3	2	3	3	2	3	4	3	2	0	0	4	2	2	1	0	1	1	2		0.010402	0.0145476	0.0100761	0.0170804	0.0109154	0.00902242	0.0131165	0.0132066	0.0122459	0.00614685	0
MAG-11	Bacteroidales (MAG11)	illumina_T885KJ_22P1_1			Bacteria	UNKNOWN_KINGDOM	Firmicutes	Clostridia	Clostridiales	Hungateiclostridiaceae	Hungateiclostridium	Hungateiclostridium clariflavum	illumina_C_54998	PBP_like_2,	PF12849.8,	substrate-binding domain-containing protein [Hungateiclostridium clariflavum]	100	2	2	3	2	2	2	1	1	0	6	4	4	1	5	5	2	1	2	1	0		0.010402	0.00969838	0.0151141	0.0113869	0.00727696	0.00902242	0.00437216	0.00330164	0	0.0184405	0.0138923
MAG-11	Bacteroidales (MAG11)	illumina_AJP9SQ_QE86_13	K01419	3.4.25.2	Archaea	UNKNOWN_KINGDOM	Euryarchaeota	Methanobacteria	Methanobacteriales	Methanobacteriaceae	Methanobacterium	Methanobacterium formicicum	illumina_C_40839	[],	[],	hypothetical protein DSM1535_0397 [Methanobacterium formicicum]	97.8	0	0	0	0	0	0	0	0	1	0	0	0	0	0	0	0	0	0	0	0		0	0	0	0	0	0	0	0	0.00408197	0	0
MAG-11	Bacteroidales (MAG11)	illumina_SX18Z8_0NMB_5			Unknown	UNKNOWN_KINGDOM							illumina_C_36195	Sigma70_r4_2,	PF08281.13,	sigma-70 family RNA polymerase sigma factor [Peptococcaceae bacterium]	100	0	0	0	0	0	0	0	0	0	0	0	0	0	0	0	0	0	0	0	1		0	0	0	0	0	0	0	0	0	0	0
MAG-11	Bacteroidales (MAG11)	illumina_X51DY9_6Z80_3			Bacteria	UNKNOWN_KINGDOM	Bacteroidetes	unknown	unknown	unknown	unknown	Bacteroidetes bacterium ADurb.Bin041	illumina_C_71377	[],	[],	hypothetical protein BWX63_00340 [Bacteroidetes bacterium ADurb.Bin041]	96.5	0	0	0	0	0	0	0	0	0	0	0	0	0	0	0	0	0	2	0	0		0	0	0	0	0	0	0	0	0	0	0
MAG-11	Bacteroidales (MAG11)	illumina_TEEZMS_AQNF_7	K00134	1.2.1.12	Unknown	UNKNOWN_KINGDOM							illumina_C_39636	Gp_dh_N,Gp_dh_C,	PF00044.25,PF02800.21,	glyceraldehyde-3-phosphate dehydrogenase [Lentimicrobium sp.]	100	0	0	0	0	0	0	0	0	0	0	0	0	0	1	0	0	0	0	0	0		0	0	0	0	0	0	0	0	0	0	0
MAG-11	Bacteroidales (MAG11)	illumina_9BRNE3_DZNY_3			Bacteria	UNKNOWN_KINGDOM	Bacteroidetes	unknown	unknown	unknown	unknown	Bacteroidetes bacterium ADurb.Bin041	illumina_C_54127	AlbA_2,	PF04326.15,	Divergent AAA domain protein [Bacteroidetes bacterium ADurb.Bin041]	100	0	0	0	0	0	0	0	0	0	0	0	0	0	0	0	0	0	0	1	0		0	0	0	0	0	0	0	0	0	0	0
MAG-11	Bacteroidales (MAG11)	illumina_30DFHR_3AC4_4			Bacteria	UNKNOWN_KINGDOM	Bacteroidetes	unknown	unknown	unknown	unknown	Bacteroidetes bacterium ADurb.Bin041	illumina_C_11864	DUF4252,	PF14060.7,	hypothetical protein BWX63_01965 [Bacteroidetes bacterium ADurb.Bin041]	100	0	0	0	0	0	1	1	0	1	1	1	1	0	1	0	0	0	0	2	0		0	0	0	0	0	0.00451121	0.00437216	0	0.00408197	0.00307342	0.00347307
MAG-11	Bacteroidales (MAG11)	illumina_WSJQX6_5JQ5_2			Unknown	UNKNOWN_KINGDOM							illumina_C_68934	BPL_N,	PF09825.10,	biofilm PGA synthesis protein PgaB [Lentimicrobium sp.]	99.7	0	0	0	0	0	0	0	0	0	0	0	0	0	0	0	0	0	0	2	0		0	0	0	0	0	0	0	0	0	0	0
MAG-11	Bacteroidales (MAG11)	illumina_EKVQXT_A22C_6	K03168	5.99.1.2	Bacteria	UNKNOWN_KINGDOM	Bacteroidetes	uc_Bacteroidetes	uc_Bacteroidetes	uc_Bacteroidetes	uc_Bacteroidetes	uc_Bacteroidetes	illumina_C_19129	Toprim,Topoisom_bac,Toprim_C_rpt,Toprim_C_rpt,Toprim_C_rpt,	PF01751.23,PF01131.21,PF13368.7,PF13368.7,PF13368.7,	type I DNA topoisomerase [Lentimicrobium sp.]	100	0	0	0	0	0	0	0	0	0	0	0	0	0	1	0	0	0	0	0	0		0	0	0	0	0	0	0	0	0	0	0
MAG-11	Bacteroidales (MAG11)	illumina_SAXBVK_EFRP_24			Bacteria	UNKNOWN_KINGDOM	Bacteroidetes	unknown	unknown	unknown	unknown	Bacteroidetes bacterium ADurb.Bin041	illumina_C_17051	Por_Secre_tail,	PF18962.1,	T9SS type A sorting domain-containing protein [Lentimicrobium sp.]	99.4	0	0	0	0	0	0	0	0	0	0	0	0	0	0	0	1	0	0	0	0		0	0	0	0	0	0	0	0	0	0	0
MAG-11	Bacteroidales (MAG11)	illumina_7XSQVF_22P1_8	K07636	2.7.13.3	Bacteria	UNKNOWN_KINGDOM	Firmicutes	Clostridia	Clostridiales	Hungateiclostridiaceae	Hungateiclostridium	uc_Hungateiclostridium	illumina_C_54998	PAS,HisKA,HATPase_c,	PF00989.26,PF00512.26,PF02518.27,	PAS domain S-box protein [Hungateiclostridium clariflavum]	99.6	0	0	0	0	0	0	0	0	0	0	0	0	0	0	0	0	0	0	0	1		0	0	0	0	0	0	0	0	0	0	0
MAG-11	Bacteroidales (MAG11)	illumina_JPMZP4_HJWG_18	K02355		Bacteria	UNKNOWN_KINGDOM	Bacteroidetes	unknown	unknown	unknown	unknown	unknown	illumina_C_46208	GTP_EFTU,GTP_EFTU_D2,EFG_III,EFG_IV,EFG_C,	PF00009.28,PF03144.26,PF14492.7,PF03764.19,PF00679.25,	elongation factor G [Lentimicrobium sp.]	99.9	1	1	2	1	1	0	0	0	1	1	1	1	0	0	2	0	0	2	1	1		0.00520102	0.00484919	0.0100761	0.00569346	0.00363848	0	0	0	0.00408197	0.00307342	0.00347307
MAG-11	Bacteroidales (MAG11)	illumina_G6STA9_H47S_3	K03530		Unknown	UNKNOWN_KINGDOM							illumina_C_104411	Bac_DNA_binding,	PF00216.22,	integration host factor subunit beta [Lentimicrobium sp.]	100	2	2	1	2	2	2	3	2	2	3	1	1	2	1	1	1	0	2	2	1		0.010402	0.00969838	0.00503804	0.0113869	0.00727696	0.00902242	0.0131165	0.00660328	0.00816393	0.00922027	0.00347307
MAG-11	Bacteroidales (MAG11)	illumina_VYNDDJ_WACC_17	K03561		Unknown	UNKNOWN_KINGDOM							illumina_C_31331	MotA_ExbB,	PF01618.17,	MotA/TolQ/ExbB proton channel family protein [Lentimicrobium sp.]	99.6	0	0	0	0	0	0	0	0	0	0	0	0	0	0	0	0	0	1	2	3		0	0	0	0	0	0	0	0	0	0	0
MAG-11	Bacteroidales (MAG11)	illumina_GVKGA7_83QF_3			Bacteria	UNKNOWN_KINGDOM	Firmicutes	Negativicutes	Selenomonadales	Sporomusaceae	Sporomusa	uncultured Sporomusa sp.	illumina_C_41214	Wzy_C,	PF04932.16,	conserved membrane hypothetical protein [uncultured Sporomusa sp.]	82.3	0	0	0	0	0	0	0	1	0	0	0	0	1	0	0	0	0	0	0	0		0	0	0	0	0	0	0	0.00330164	0	0	0
MAG-11	Bacteroidales (MAG11)	illumina_5N1Y8J_AQNF_5	K03466		Bacteria	UNKNOWN_KINGDOM	Bacteroidetes	unknown	unknown	unknown	unknown	Bacteroidetes bacterium ADurb.Bin041	illumina_C_39636	FtsK_4TM,FtsK_alpha,FtsK_SpoIIIE,FtsK_gamma,	PF13491.7,PF17854.2,PF01580.19,PF09397.11,	DNA translocase SpoIIIE [Bacteroidetes bacterium ADurb.Bin041]	99.9	1	1	0	0	0	0	0	0	0	0	0	0	0	0	0	0	0	0	0	0		0.00520102	0.00484919	0	0	0	0	0	0	0	0	0
MAG-11	Bacteroidales (MAG11)	illumina_FGM8NQ_RF0W_2	K05994	3.4.11.10	Bacteria	UNKNOWN_KINGDOM	Bacteroidetes	uc_Bacteroidetes	uc_Bacteroidetes	uc_Bacteroidetes	uc_Bacteroidetes	uc_Bacteroidetes	illumina_C_34346	Peptidase_M28,Peptidase_M6,Por_Secre_tail,	PF04389.18,PF05547.12,PF18962.1,	Bacterial leucyl aminopeptidase precursor [Bacteroidetes bacterium ADurb.Bin041]	99.9	0	0	0	0	0	1	0	0	0	0	0	0	0	0	0	0	0	0	0	0		0	0	0	0	0	0.00451121	0	0	0	0	0
MAG-11	Bacteroidales (MAG11)	illumina_7XYF6Q_E7B9_16			Bacteria	UNKNOWN_KINGDOM	Bacteroidetes	unknown	unknown	unknown	unknown	Bacteroidetes bacterium ADurb.Bin041	illumina_C_91996	cNMP_binding,	PF00027.30,	Cyclic nucleotide-binding domain protein [Bacteroidetes bacterium ADurb.Bin041]	99	0	0	0	0	0	0	0	0	0	0	0	0	0	0	1	1	0	0	0	0		0	0	0	0	0	0	0	0	0	0	0
MAG-11	Bacteroidales (MAG11)	illumina_X44Z79_VYYK_1	K01153	3.1.21.3	Bacteria	UNKNOWN_KINGDOM	Bacteroidetes	unknown	unknown	unknown	unknown	Bacteroidetes bacterium ADurb.Bin174	illumina_C_3006	[],	[],	Type III restriction enzyme, res subunit [Bacteroidetes bacterium ADurb.Bin174]	95.3	0	0	0	0	0	0	0	0	0	0	0	0	0	0	1	0	0	0	0	0		0	0	0	0	0	0	0	0	0	0	0
MAG-11	Bacteroidales (MAG11)	illumina_C4C1A0_NXPN_4	K01042	2.9.1.1	Bacteria	UNKNOWN_KINGDOM	Bacteroidetes	unknown	unknown	unknown	unknown	Bacteroidetes bacterium ADurb.Bin041	illumina_C_54437	Se-cys_synth_N,SelA,	PF12390.9,PF03841.14,	L-seryl-tRNA(Sec) selenium transferase [Bacteroidetes bacterium ADurb.Bin041]	99.6	0	0	0	0	0	0	0	1	0	0	0	0	1	0	0	0	0	0	0	0		0	0	0	0	0	0	0	0.00330164	0	0	0
MAG-11	Bacteroidales (MAG11)	illumina_25VMSJ_C8K7_3	K21572		Unknown	UNKNOWN_KINGDOM							illumina_C_78147	SusD-like_3,SusD_RagB,	PF14322.7,PF07980.12,	RagB/SusD family nutrient uptake outer membrane protein [Leeuwenhoekiella sp.]	59.9	10	7	9	11	15	14	13	18	13	14	11	10	18	16	10	9	10	12	12	9		0.0520102	0.0339443	0.0453423	0.0626281	0.0545772	0.0631569	0.0568381	0.0594295	0.0530656	0.0430279	0.0382037
MAG-11	Bacteroidales (MAG11)	illumina_6RSYS3_6GZH_35			Unknown	UNKNOWN_KINGDOM							illumina_C_84231	Acyl-CoA_dh_N,Acyl-CoA_dh_M,Acyl-CoA_dh_1,	PF02771.17,PF02770.20,PF00441.25,	acyl-CoA dehydrogenase [Lentimicrobium sp.]	100	0	1	0	0	0	0	0	0	0	0	0	0	0	0	0	0	0	0	0	0		0	0.00484919	0	0	0	0	0	0	0	0	0
MAG-11	Bacteroidales (MAG11)	illumina_RWQSYB_1RWZ_5	K12340		Bacteria	UNKNOWN_KINGDOM	Bacteroidetes	unknown	unknown	unknown	unknown	Bacteroidetes bacterium ADurb.Bin041	illumina_C_24404	OEP,OEP,	PF02321.19,PF02321.19,	Outer membrane efflux protein BepC precursor [Bacteroidetes bacterium ADurb.Bin041]	99.4	0	0	0	0	0	0	0	0	0	1	0	0	0	0	1	0	0	0	0	0		0	0	0	0	0	0	0	0	0	0.00307342	0
MAG-11	Bacteroidales (MAG11)	illumina_SDVKRJ_80QG_2	K00029	1.1.1.40	Bacteria	UNKNOWN_KINGDOM	Bacteroidetes	uc_Bacteroidetes	uc_Bacteroidetes	uc_Bacteroidetes	uc_Bacteroidetes	uc_Bacteroidetes	illumina_C_46553	malic,Malic_M,PTA_PTB,	PF00390.20,PF03949.16,PF01515.20,	NADP-dependent malic enzyme [Bacteroidetes bacterium ADurb.Bin041]	99.9	0	0	0	0	0	0	1	0	0	0	0	0	0	1	0	0	0	1	1	1		0	0	0	0	0	0	0.00437216	0	0	0	0
MAG-11	Bacteroidales (MAG11)	illumina_E85VCT_94VY_4	K00008	1.1.1.14	Bacteria	UNKNOWN_KINGDOM	Firmicutes	Negativicutes	Selenomonadales	Sporomusaceae	Sporomusa	Sporomusa acidovorans	illumina_C_38506	ADH_N,ADH_zinc_N,	PF08240.13,PF00107.27,	zinc-binding dehydrogenase [Sporomusa acidovorans]	89.5	1	0	0	0	0	0	0	0	0	0	0	0	0	0	0	0	0	0	0	0		0.00520102	0	0	0	0	0	0	0	0	0	0
MAG-11	Bacteroidales (MAG11)	illumina_XHMAK9_EFRP_22			Bacteria	UNKNOWN_KINGDOM	Bacteroidetes	unknown	unknown	unknown	unknown	Bacteroidetes bacterium ADurb.Bin041	illumina_C_17051	Pyridoxal_deC,	PF00282.20,	L-2,4-diaminobutyrate decarboxylase [Bacteroidetes bacterium ADurb.Bin041]	100	0	0	0	0	0	0	1	0	1	0	0	0	0	0	0	0	0	0	1	0		0	0	0	0	0	0	0.00437216	0	0.00408197	0	0
MAG-11	Bacteroidales (MAG11)	illumina_5VWTND_83QF_6	K02843		Bacteria	UNKNOWN_KINGDOM	Firmicutes	Negativicutes	Selenomonadales	Sporomusaceae	Sporomusa	uncultured Sporomusa sp.	illumina_C_41214	Glyco_transf_9,	PF01075.18,	Glycosyl transferase family 9 [uncultured Sporomusa sp.]	84.6	0	0	0	0	0	0	0	0	0	0	0	0	0	0	1	0	0	0	0	0		0	0	0	0	0	0	0	0	0	0	0
MAG-11	Bacteroidales (MAG11)	illumina_7P2SYY_QRXS_1	K00281	1.4.4.2	Bacteria	UNKNOWN_KINGDOM	uc_Bacteria	uc_Bacteria	uc_Bacteria	uc_Bacteria	uc_Bacteria	uc_Bacteria	illumina_C_5585	GDC-P,GDC-P,	PF02347.17,PF02347.17,	aminomethyl-transferring glycine dehydrogenase [Lentimicrobium sp.]	99.7	1	1	0	0	0	0	0	0	0	0	0	0	0	0	0	0	0	0	0	0		0.00520102	0.00484919	0	0	0	0	0	0	0	0	0
MAG-11	Bacteroidales (MAG11)	illumina_WT48T5_4E3C_4			Bacteria	UNKNOWN_KINGDOM	Bacteroidetes	unknown	unknown	unknown	unknown	Bacteroidetes bacterium ADurb.Bin041	illumina_C_38918	Glyco_transf_4,	PF13439.7,	hypothetical protein BWX63_01828 [Bacteroidetes bacterium ADurb.Bin041]	98.8	0	0	0	0	1	0	0	0	0	0	0	0	0	0	0	1	0	0	1	0		0	0	0	0	0.00363848	0	0	0	0	0	0
MAG-11	Bacteroidales (MAG11)	illumina_QYDSCP_6YEB_6			Bacteria	UNKNOWN_KINGDOM	Bacteroidetes	unknown	unknown	unknown	unknown	Bacteroidetes bacterium ADurb.Bin041	illumina_C_33594	[],	[],	hypothetical protein BWX63_00443 [Bacteroidetes bacterium ADurb.Bin041]	97.8	0	0	0	0	0	0	0	0	0	0	0	1	0	0	0	0	0	1	2	0		0	0	0	0	0	0	0	0	0	0	0
MAG-11	Bacteroidales (MAG11)	illumina_9QR05G_PV9W_1			Bacteria	UNKNOWN_KINGDOM	Bacteroidetes	unknown	unknown	unknown	unknown	Bacteroidetes bacterium ADurb.Bin041	illumina_C_51308	PAS,PAS_9,PAS_9,HisKA,	PF00989.26,PF13426.8,PF13426.8,PF00512.26,	PAS domain S-box protein [Lentimicrobium sp.]	99.2	0	0	0	1	0	0	0	0	0	0	0	0	0	0	0	0	0	0	0	0		0	0	0	0.00569346	0	0	0	0	0	0	0
MAG-11	Bacteroidales (MAG11)	illumina_CFZ3R3_9ZJT_2			Unknown	UNKNOWN_KINGDOM							illumina_C_80834	Methyltransf_11,	PF08241.13,	class I SAM-dependent methyltransferase [Lentimicrobium sp.]	100	0	0	0	0	0	0	0	1	0	0	0	0	1	0	0	0	0	0	0	0		0	0	0	0	0	0	0	0.00330164	0	0	0
MAG-11	Bacteroidales (MAG11)	illumina_EF00ZK_RVQZ_6	K03596		Bacteria	UNKNOWN_KINGDOM	Bacteroidetes	uc_Bacteroidetes	uc_Bacteroidetes	uc_Bacteroidetes	uc_Bacteroidetes	uc_Bacteroidetes	illumina_C_63166	GTP_EFTU,GTP_EFTU_D2,EFG_C,LepA_C,	PF00009.28,PF03144.26,PF00679.25,PF06421.13,	Elongation factor 4 [Bacteroidetes bacterium ADurb.Bin041]	99.8	0	0	0	0	0	0	0	0	0	0	0	1	0	0	0	0	0	0	0	0		0	0	0	0	0	0	0	0	0	0	0
MAG-11	Bacteroidales (MAG11)	illumina_TYZ2ZR_NFHT_1			Unknown	UNKNOWN_KINGDOM							illumina_C_67406	[],	[],	hypothetical protein [Lentimicrobium sp.]	100	0	0	0	0	0	0	0	0	0	0	1	0	0	0	0	0	0	0	0	0		0	0	0	0	0	0	0	0	0	0	0.00347307
MAG-11	Bacteroidales (MAG11)	illumina_RFXR1H_EFRP_23			Bacteria	UNKNOWN_KINGDOM	Bacteroidetes	unknown	unknown	unknown	unknown	Bacteroidetes bacterium ADurb.Bin041	illumina_C_17051	Por_Secre_tail,	PF18962.1,	hypothetical protein BWX63_00891 [Bacteroidetes bacterium ADurb.Bin041]	99.7	0	0	0	0	0	0	0	0	0	0	0	0	0	0	0	0	0	1	0	0		0	0	0	0	0	0	0	0	0	0	0
MAG-11	Bacteroidales (MAG11)	illumina_BGVNGR_PQQP_2			Unknown	UNKNOWN_KINGDOM							illumina_C_31898	DUF4145,	PF13643.7,	hypothetical protein [Haliea sp.]	57.2	0	0	0	0	0	1	0	0	0	1	0	0	0	0	0	0	0	0	0	0		0	0	0	0	0	0.00451121	0	0	0	0.00307342	0
MAG-11	Bacteroidales (MAG11)	illumina_K5M2XB_ZPV9_2	K01890	6.1.1.20	Bacteria	UNKNOWN_KINGDOM	Bacteroidetes	unknown	unknown	unknown	unknown	unknown	illumina_C_58534	tRNA_bind,B3_4,B5,tRNA_synthFbeta,FDX-ACB,	PF01588.21,PF03483.18,PF03484.16,PF17759.2,PF03147.15,	Phenylalanine--tRNA ligase beta subunit [Bacteroidetes bacterium ADurb.Bin041]	99.9	0	0	0	0	0	0	0	0	0	0	0	0	0	1	0	0	0	0	0	0		0	0	0	0	0	0	0	0	0	0	0
MAG-11	Bacteroidales (MAG11)	illumina_SMRMCS_952R_4	K09155		Unknown	UNKNOWN_KINGDOM							illumina_C_99202	Hemerythrin,PAS_10,	PF01814.24,PF13596.7,	DUF438 domain-containing protein [Epulopiscium sp.]	99.7	0	0	0	0	0	0	0	0	0	0	0	0	0	0	0	0	0	0	1	0		0	0	0	0	0	0	0	0	0	0	0
MAG-11	Bacteroidales (MAG11)	illumina_VDCVS9_YREV_6			Bacteria	UNKNOWN_KINGDOM	Bacteroidetes	unknown	unknown	unknown	unknown	Bacteroidetes bacterium ADurb.Bin041	illumina_C_49378	[],	[],	hypothetical protein BWX63_01334 [Bacteroidetes bacterium ADurb.Bin041]	99.5	0	0	0	0	0	0	0	0	0	0	0	0	0	0	0	1	0	0	0	0		0	0	0	0	0	0	0	0	0	0	0
MAG-11	Bacteroidales (MAG11)	illumina_RPKG82_AQNF_10	K07010		Unknown	UNKNOWN_KINGDOM							illumina_C_39636	Peptidase_C26,	PF07722.14,	gamma-glutamyl-gamma-aminobutyrate hydrolase family protein [Lentimicrobium sp.]	99.3	0	0	0	0	0	0	0	1	0	0	0	0	1	0	0	0	0	0	0	0		0	0	0	0	0	0	0	0.00330164	0	0	0
MAG-11	Bacteroidales (MAG11)	illumina_2CB1VK_1KXZ_11	K01990		Unknown	UNKNOWN_KINGDOM							illumina_C_2185	ABC_tran,	PF00005.28,	gliding motility-associated ABC transporter ATP-binding subunit GldA [Lentimicrobium sp.]	100	0	0	1	0	0	0	0	0	0	0	0	0	0	0	0	0	0	0	0	0		0	0	0.00503804	0	0	0	0	0	0	0	0
MAG-11	Bacteroidales (MAG11)	illumina_KBTC8R_0708_3			Unknown	UNKNOWN_KINGDOM							illumina_C_1154	SAM_adeno_trans,	PF01887.17,	SAM-dependent chlorinase/fluorinase [Lentimicrobium sp.]	100	1	0	0	0	0	0	0	0	0	0	0	0	0	0	0	0	0	0	0	0		0.00520102	0	0	0	0	0	0	0	0	0	0
MAG-11	Bacteroidales (MAG11)	illumina_PN4M5W_GQ57_6	K00175	1.2.7.11, 1.2.7.3	Unknown	UNKNOWN_KINGDOM							illumina_C_53227	[],	[],	2-oxoacid:ferredoxin oxidoreductase subunit beta [Lentimicrobium sp.]	100	0	0	0	0	1	0	0	0	0	0	0	0	0	0	0	0	0	0	0	0		0	0	0	0	0.00363848	0	0	0	0	0	0
MAG-11	Bacteroidales (MAG11)	illumina_A0W480_NWYT_1	K02474		Bacteria	UNKNOWN_KINGDOM	Firmicutes	Clostridia	Clostridiales	Peptococcaceae	Sporotomaculum	Sporotomaculum syntrophicum	illumina_C_2132	UDPG_MGDP_dh_N,	PF03721.15,	nucleotide sugar dehydrogenase [Sporotomaculum syntrophicum]	64.9	0	0	0	0	0	0	0	2	0	0	0	0	2	0	1	0	0	0	0	0		0	0	0	0	0	0	0	0.00660328	0	0	0
MAG-11	Bacteroidales (MAG11)	illumina_CA65KD_T00C_23	K00390	1.8.4.10, 1.8.4.8	Bacteria	UNKNOWN_KINGDOM	Bacteroidetes	unknown	unknown	unknown	unknown	Bacteroidetes bacterium ADurb.Bin041	illumina_C_60895	PAPS_reduct,	PF01507.20,	Thioredoxin-dependent 5'-adenylylsulfate reductase [Bacteroidetes bacterium ADurb.Bin041]	100	0	0	0	0	0	0	0	0	0	0	0	0	0	0	0	0	1	0	0	0		0	0	0	0	0	0	0	0	0	0	0
MAG-11	Bacteroidales (MAG11)	illumina_BJR2A9_1GBJ_2			Unknown	UNKNOWN_KINGDOM							illumina_C_17735	CPSase_L_D2,	PF02786.18,	hypothetical protein [Bacteroidales bacterium]	100	0	1	1	0	1	0	0	2	0	0	0	0	2	1	0	0	0	0	0	0		0	0.00484919	0.00503804	0	0.00363848	0	0	0.00660328	0	0	0
MAG-11	Bacteroidales (MAG11)	illumina_Y6MG3E_WH1V_3			Unknown	UNKNOWN_KINGDOM							illumina_C_34435	[],	[],	hypothetical protein [Lentimicrobium sp.]	100	0	0	0	0	0	0	0	0	0	0	0	1	0	0	0	0	0	0	1	1		0	0	0	0	0	0	0	0	0	0	0
MAG-11	Bacteroidales (MAG11)	illumina_Z6SJFQ_QYBG_8			Unknown	UNKNOWN_KINGDOM							illumina_C_9433	TPR_11,	PF13414.7,	tetratricopeptide repeat protein [Lentimicrobium sp.]	99.7	0	0	0	0	0	0	0	0	0	0	0	0	0	0	0	0	0	1	1	0		0	0	0	0	0	0	0	0	0	0	0
MAG-11	Bacteroidales (MAG11)	illumina_STZT2R_Q7DY_5	K07003		Bacteria	UNKNOWN_KINGDOM	Bacteroidetes	unknown	unknown	unknown	unknown	Bacteroidetes bacterium ADurb.Bin041	illumina_C_87978	MMPL,MMPL,	PF03176.16,PF03176.16,	Membrane transport protein mmpL8 [Bacteroidetes bacterium ADurb.Bin041]	99.9	0	0	0	0	0	0	0	1	0	0	0	0	1	0	0	0	0	0	0	0		0	0	0	0	0	0	0	0.00330164	0	0	0
MAG-11	Bacteroidales (MAG11)	illumina_G0XESX_YA32_5	K06213		Unknown	UNKNOWN_KINGDOM							illumina_C_10969	MgtE_N,CBS,MgtE,	PF03448.18,PF00571.29,PF01769.17,	magnesium transporter [Lentimicrobium sp.]	100	0	0	0	0	0	0	1	1	0	0	0	0	1	0	1	0	0	0	0	0		0	0	0	0	0	0	0.00437216	0.00330164	0	0	0
MAG-11	Bacteroidales (MAG11)	illumina_SMMGD6_DZNY_5			Unknown	UNKNOWN_KINGDOM							illumina_C_54127	[],	[],	GTPase [Lentimicrobium sp.]	100	0	0	0	0	0	0	0	0	0	0	0	0	0	0	0	0	0	2	4	3		0	0	0	0	0	0	0	0	0	0	0
MAG-11	Bacteroidales (MAG11)	illumina_CZJZA7_KWKP_6	K02897		Bacteria	UNKNOWN_KINGDOM	Bacteroidetes	unknown	unknown	unknown	unknown	Bacteroidetes bacterium ADurb.Bin041	illumina_C_24808	Ribosomal_L25p,Ribosomal_TL5_C,	PF01386.20,PF14693.7,	50S ribosomal protein L25/general stress protein Ctc [Lentimicrobium sp.]	100	0	0	0	0	0	0	0	0	0	0	0	0	0	0	0	0	0	0	0	1		0	0	0	0	0	0	0	0	0	0	0
MAG-11	Bacteroidales (MAG11)	illumina_HHVE9Y_WACC_15			Bacteria	UNKNOWN_KINGDOM	Bacteroidetes	unknown	unknown	unknown	unknown	Bacteroidetes bacterium ADurb.Bin041	illumina_C_31331	ExbD,	PF02472.17,	Biopolymer transport protein ExbD/TolR [Bacteroidetes bacterium ADurb.Bin041]	100	0	0	0	0	0	0	0	0	0	1	1	0	0	0	0	0	0	1	2	1		0	0	0	0	0	0	0	0	0	0.00307342	0.00347307
MAG-11	Bacteroidales (MAG11)	illumina_RKZT8C_28GB_6	K02337	2.7.7.7	Bacteria	UNKNOWN_KINGDOM	uc_Bacteria	uc_Bacteria	uc_Bacteria	uc_Bacteria	uc_Bacteria	uc_Bacteria	illumina_C_48654	PHP,DNA_pol3_alpha,DNA_pol3_finger,HHH_6,	PF02811.20,PF07733.13,PF17657.2,PF14579.7,	DNA polymerase III subunit alpha [Bacteroidetes bacterium ADurb.Bin041]	99.8	0	0	1	0	0	0	0	0	0	0	0	0	0	0	0	0	0	0	0	0		0	0	0.00503804	0	0	0	0	0	0	0	0
MAG-11	Bacteroidales (MAG11)	illumina_NQ3EPX_28GB_16	K11708		Bacteria	UNKNOWN_KINGDOM	Bacteroidetes	unknown	unknown	unknown	unknown	Bacteroidetes bacterium ADurb.Bin041	illumina_C_48654	ABC-3,	PF00950.18,	Manganese transport system membrane protein MntB [Bacteroidetes bacterium ADurb.Bin041]	99.7	0	0	0	0	0	0	0	1	0	0	0	0	1	0	0	0	0	0	0	0		0	0	0	0	0	0	0	0.00330164	0	0	0
MAG-11	Bacteroidales (MAG11)	illumina_Y39V92_TSB2_1			Bacteria	UNKNOWN_KINGDOM	Firmicutes	Clostridia	Clostridiales	Peptococcaceae	Pelotomaculum	Pelotomaculum sp. PtaB.Bin104	illumina_C_29230	SNF2_N,	PF00176.24,	RNA polymerase-associated protein RapA [Pelotomaculum sp. PtaB.Bin104]	96.4	0	0	1	1	1	0	0	1	0	1	1	0	1	0	0	0	1	1	0	1		0	0	0.00503804	0.00569346	0.00363848	0	0	0.00330164	0	0.00307342	0.00347307
MAG-11	Bacteroidales (MAG11)	illumina_K1Z3B5_XSJQ_5	K03733		Unknown	UNKNOWN_KINGDOM							illumina_C_5040	Phage_int_SAM_1,Phage_integrase,	PF02899.18,PF00589.23,	tyrosine-type recombinase/integrase [Lentimicrobium sp.]	99.3	0	1	0	0	0	0	0	0	0	0	0	0	0	0	0	0	0	0	0	0		0	0.00484919	0	0	0	0	0	0	0	0	0
MAG-11	Bacteroidales (MAG11)	illumina_JHGJP1_KYBE_7			Bacteria	UNKNOWN_KINGDOM	Bacteroidetes	unknown	unknown	unknown	unknown	Bacteroidetes bacterium ADurb.Bin041	illumina_C_83681	AsmA,AsmA_2,	PF05170.15,PF13502.7,	Cell wall synthesis protein Wag31 [Bacteroidetes bacterium ADurb.Bin041]	99.4	0	0	0	0	0	0	0	0	0	0	0	0	0	0	0	0	0	0	1	0		0	0	0	0	0	0	0	0	0	0	0
MAG-11	Bacteroidales (MAG11)	illumina_3SC05B_VKS5_2			Bacteria	UNKNOWN_KINGDOM	Cyanobacteria	unknown	Nostocales	Nostocaceae	Nostoc	Nostoc carneum	illumina_C_28610	AAA_11,AAA_12,	PF13086.7,PF13087.7,	AAA family ATPase [Nostoc carneum]	32.7	0	0	0	0	0	0	0	0	0	0	0	0	0	0	0	0	1	0	0	0		0	0	0	0	0	0	0	0	0	0	0
MAG-11	Bacteroidales (MAG11)	illumina_SSZDKK_YQDC_1	K21572		Bacteria	UNKNOWN_KINGDOM	Bacteroidetes	Bacteroidia	Marinilabiliales	Prolixibacteraceae	Puteibacter	Puteibacter caeruleilacunae	illumina_C_43612	SusD_RagB,	PF07980.12,	RagB/SusD family nutrient uptake outer membrane protein [Porphyromonadaceae bacterium KHP3R9]	58.3	16	16	15	14	18	18	14	20	15	17	10	10	20	17	15	14	14	14	16	15		0.0832163	0.077587	0.0755706	0.0797085	0.0654927	0.0812018	0.0612102	0.0660328	0.0612295	0.0522482	0.0347307
MAG-11	Bacteroidales (MAG11)	illumina_XQHE2B_J0KV_10	K06872		Bacteria	UNKNOWN_KINGDOM	Bacteroidetes	unknown	unknown	unknown	unknown	Bacteroidetes bacterium ADurb.Bin041	illumina_C_100552	TPM_phosphatase,	PF04536.15,	hypothetical protein BWX63_01345 [Bacteroidetes bacterium ADurb.Bin041]	99.2	1	0	0	0	0	0	0	0	0	0	0	0	0	0	0	0	0	0	0	0		0.00520102	0	0	0	0	0	0	0	0	0	0
MAG-11	Bacteroidales (MAG11)	illumina_Y9Z2EY_ND3K_2			Unknown	UNKNOWN_KINGDOM							illumina_C_23594	[],	[],	twin-arginine translocation signal domain-containing protein [Clostridiales bacterium]	100	0	0	0	0	0	0	0	0	0	0	0	0	0	0	0	0	0	1	0	0		0	0	0	0	0	0	0	0	0	0	0
MAG-11	Bacteroidales (MAG11)	illumina_BEHEC5_1CTX_2	K01613	4.1.1.65	Unknown	UNKNOWN_KINGDOM							illumina_C_72181	PS_Dcarbxylase,	PF02666.16,	phosphatidylserine decarboxylase family protein [Lentimicrobium sp.]	100	0	0	0	0	0	0	0	1	0	0	0	0	1	0	0	0	0	0	0	0		0	0	0	0	0	0	0	0.00330164	0	0	0
MAG-11	Bacteroidales (MAG11)	illumina_2R8RYY_H8S9_2	K06158		Bacteria	UNKNOWN_KINGDOM	Bacteroidetes	unknown	unknown	unknown	unknown	Bacteroidetes bacterium ADurb.Bin041	illumina_C_23711	ABC_tran,ABC_tran_Xtn,ABC_tran,	PF00005.28,PF12848.8,PF00005.28,	putative ABC transporter ATP-binding protein YheS [Bacteroidetes bacterium ADurb.Bin041]	99.8	0	0	0	0	0	0	1	0	0	0	0	0	0	0	0	0	0	0	0	0		0	0	0	0	0	0	0.00437216	0	0	0	0
MAG-11	Bacteroidales (MAG11)	illumina_09528H_YA32_10	K00351	1.6.5.8	Unknown	UNKNOWN_KINGDOM							illumina_C_10969	Fer2,FAD_binding_6,NAD_binding_1,	PF00111.28,PF00970.25,PF00175.22,	NADH:ubiquinone reductase (Na(+)-transporting) subunit F [Lentimicrobium sp.]	100	0	0	0	0	0	0	0	0	0	0	0	0	0	0	0	1	0	0	0	0		0	0	0	0	0	0	0	0	0	0	0
MAG-11	Bacteroidales (MAG11)	illumina_ZAF205_117R_2	K02356		Unknown	UNKNOWN_KINGDOM							illumina_C_83999	EFP_N,EFP,Elong-fact-P_C,	PF08207.13,PF01132.21,PF09285.12,	elongation factor P [Lentimicrobium sp.]	100	0	0	0	0	0	0	0	0	0	0	0	0	0	0	0	0	0	0	0	1		0	0	0	0	0	0	0	0	0	0	0
MAG-11	Bacteroidales (MAG11)	illumina_F881W8_T00C_6			Unknown	UNKNOWN_KINGDOM							illumina_C_60895	ABC_membrane,ABC_tran,	PF00664.24,PF00005.28,	ABC transporter ATP-binding protein [Lentimicrobium sp.]	99.8	0	0	1	0	0	0	0	0	0	0	0	0	0	0	0	0	0	0	0	0		0	0	0.00503804	0	0	0	0	0	0	0	0
MAG-11	Bacteroidales (MAG11)	illumina_T0G81G_600X_6	K02935		Unknown	UNKNOWN_KINGDOM							illumina_C_76197	Ribosomal_L12_N,Ribosomal_L12,	PF16320.6,PF00542.20,	50S ribosomal protein L7/L12 [Lentimicrobium sp.]	100	0	0	0	0	0	0	0	0	0	1	1	1	0	0	0	0	0	0	0	0		0	0	0	0	0	0	0	0	0	0.00307342	0.00347307
MAG-11	Bacteroidales (MAG11)	illumina_FEJHS2_TZS7_2			Bacteria	UNKNOWN_KINGDOM	Bacteroidetes	unknown	unknown	unknown	unknown	Bacteroidetes bacterium ADurb.Bin041	illumina_C_50295	ANAPC3,TPR_16,TPR_8,TPR_2,YfiO,TPR_6,	PF12895.8,PF13432.7,PF13181.7,PF07719.18,PF13525.7,PF13174.7,	tetratricopeptide repeat protein [Bacteroidetes bacterium ADurb.Bin041]	99.8	0	0	0	0	1	0	0	0	0	0	0	0	0	0	0	0	0	0	0	0		0	0	0	0	0.00363848	0	0	0	0	0	0
MAG-11	Bacteroidales (MAG11)	illumina_1CV33J_H4YZ_11	K03497		Bacteria	UNKNOWN_KINGDOM	Bacteroidetes	unknown	unknown	unknown	unknown	Bacteroidetes bacterium ADurb.Bin041	illumina_C_89438	ParBc,HTH_3,HTH_ParB,	PF02195.19,PF01381.23,PF17762.2,	Chromosome-partitioning protein Spo0J [Bacteroidetes bacterium ADurb.Bin041]	100	0	0	0	0	0	0	1	0	0	0	0	0	0	0	0	0	0	0	0	0		0	0	0	0	0	0	0.00437216	0	0	0	0
MAG-11	Bacteroidales (MAG11)	illumina_YNJRN3_EXD9_4			Bacteria	UNKNOWN_KINGDOM	Proteobacteria	Gammaproteobacteria	Cellvibrionales	Cellvibrionaceae	Marinimicrobium	Marinimicrobium agarilyticum	illumina_C_27643	[],	[],	DUF262 domain-containing protein [Marinimicrobium agarilyticum]	81	0	0	0	0	0	0	0	1	0	0	0	0	1	0	0	0	0	0	0	0		0	0	0	0	0	0	0	0.00330164	0	0	0
MAG-11	Bacteroidales (MAG11)	illumina_8JTPP6_BGPB_2			Unknown	UNKNOWN_KINGDOM							illumina_C_59176	[],	[],	hypothetical protein [Lentimicrobium sp.]	100	0	0	0	0	0	0	0	0	0	0	0	0	0	0	0	0	0	2	3	1		0	0	0	0	0	0	0	0	0	0	0
MAG-11	Bacteroidales (MAG11)	illumina_T7F94X_5GDS_7			Unknown	UNKNOWN_KINGDOM							illumina_C_102967	Bactofilin,	PF04519.14,	polymer-forming cytoskeletal protein [Lentimicrobium sp.]	100	0	0	0	0	0	0	0	0	0	0	0	0	0	0	0	0	0	0	1	1		0	0	0	0	0	0	0	0	0	0	0
MAG-11	Bacteroidales (MAG11)	illumina_NKJJB1_EFRP_2	K00175	1.2.7.11, 1.2.7.3	Bacteria	UNKNOWN_KINGDOM	Bacteroidetes	unknown	unknown	unknown	unknown	Bacteroidetes bacterium ADurb.Bin041	illumina_C_17051	TPP_enzyme_C,	PF02775.22,	2-oxoglutarate oxidoreductase subunit KorB [Bacteroidetes bacterium ADurb.Bin041]	99.6	0	0	0	0	0	0	0	0	0	0	0	0	0	0	0	0	0	0	0	1		0	0	0	0	0	0	0	0	0	0	0
MAG-11	Bacteroidales (MAG11)	illumina_WSG1YE_PG72_1			Bacteria	UNKNOWN_KINGDOM	Bacteroidetes	unknown	unknown	unknown	unknown	Bacteroidetes bacterium ADurb.Bin041	illumina_C_104255	DUF4301,	PF14134.7,	hypothetical protein BWX63_00110 [Bacteroidetes bacterium ADurb.Bin041]	99	1	0	0	1	1	0	1	1	0	0	0	0	1	0	1	0	1	0	0	1		0.00520102	0	0	0.00569346	0.00363848	0	0.00437216	0.00330164	0	0	0
MAG-11	Bacteroidales (MAG11)	illumina_6Y8JRX_8NJ6_2			Bacteria	UNKNOWN_KINGDOM	Bacteroidetes	unknown	unknown	unknown	unknown	Bacteroidetes bacterium ADurb.Bin041	illumina_C_75844	DUF1485,MlrC_C,	PF07364.13,PF07171.13,	hypothetical protein BWX63_01816 [Bacteroidetes bacterium ADurb.Bin041]	99.6	0	0	0	0	1	1	0	0	0	0	1	0	0	0	1	0	0	1	1	0		0	0	0	0	0.00363848	0.00451121	0	0	0	0	0.00347307
MAG-11	Bacteroidales (MAG11)	illumina_T0SN4P_5H3V_4			Bacteria	UNKNOWN_KINGDOM	Firmicutes	Negativicutes	Selenomonadales	Sporomusaceae	Sporomusa	uncultured Sporomusa sp.	illumina_C_54082	PAS_9,Sigma54_activat,	PF13426.8,PF00158.27,	conserved hypothetical protein [uncultured Sporomusa sp.]	100	0	0	0	0	1	0	0	0	0	0	0	0	0	1	0	0	0	0	0	0		0	0	0	0	0.00363848	0	0	0	0	0	0
MAG-11	Bacteroidales (MAG11)	illumina_QPYH1P_3ZNE_7	K03572		Bacteria	UNKNOWN_KINGDOM	Bacteroidetes	unknown	unknown	unknown	unknown	Bacteroidetes bacterium ADurb.Bin041	illumina_C_37871	HATPase_c_3,DNA_mis_repair,MutL_C,	PF13589.7,PF01119.20,PF08676.12,	DNA mismatch repair protein MutL [Bacteroidetes bacterium ADurb.Bin041]	100	0	0	0	0	0	0	0	0	0	0	1	0	0	0	0	0	1	0	0	0		0	0	0	0	0	0	0	0	0	0	0.00347307
MAG-11	Bacteroidales (MAG11)	illumina_V23K74_8VSD_3	K07456		Bacteria	UNKNOWN_KINGDOM	Bacteroidetes	unknown	unknown	unknown	unknown	Bacteroidetes bacterium ADurb.Bin041	illumina_C_96367	MutS_V,Smr,	PF00488.22,PF01713.22,	Endonuclease MutS2 [Bacteroidetes bacterium ADurb.Bin041]	99.6	0	0	0	0	0	0	0	0	0	0	0	0	0	0	0	0	1	0	0	0		0	0	0	0	0	0	0	0	0	0	0
MAG-11	Bacteroidales (MAG11)	illumina_RSMT0N_48NK_1			Unknown	UNKNOWN_KINGDOM							illumina_C_40826	OMP_b-brl_2,	PF13568.7,	PorT family protein [Lentimicrobium sp.]	100	0	0	0	0	0	0	0	0	0	0	0	0	0	0	0	0	0	3	5	3		0	0	0	0	0	0	0	0	0	0	0
MAG-11	Bacteroidales (MAG11)	illumina_K81G53_MVR3_1			Unknown	UNKNOWN_KINGDOM							illumina_C_76935	BPL_C,	PF02237.18,	biotin--[acetyl-CoA-carboxylase] ligase [Lentimicrobium sp.]	100	1	0	0	0	0	0	0	0	0	0	0	0	0	0	0	0	0	0	0	0		0.00520102	0	0	0	0	0	0	0	0	0	0
MAG-11	Bacteroidales (MAG11)	illumina_Q8GX82_6T72_6			Bacteria	UNKNOWN_KINGDOM	Bacteroidetes	unknown	unknown	unknown	unknown	unknown	illumina_C_68290	Por_Secre_tail,	PF18962.1,	Lysyl endopeptidase precursor [Bacteroidetes bacterium ADurb.Bin041]	86	0	0	1	0	0	0	0	0	0	0	0	0	0	0	0	0	0	1	1	1		0	0	0.00503804	0	0	0	0	0	0	0	0
MAG-11	Bacteroidales (MAG11)	illumina_9ZQ646_6BWT_2			Bacteria	UNKNOWN_KINGDOM	Firmicutes	Negativicutes	Selenomonadales	Sporomusaceae	Sporomusa	uncultured Sporomusa sp.	illumina_C_50351	Beta-lactamase2,	PF13354.7,	Beta-lactamase class A [uncultured Sporomusa sp.]	100	0	0	0	0	0	0	0	0	0	0	1	0	0	0	0	0	0	0	0	0		0	0	0	0	0	0	0	0	0	0	0.00347307
MAG-11	Bacteroidales (MAG11)	illumina_1DAPKA_1GBJ_13	K01644	4.1.3.34	Unknown	UNKNOWN_KINGDOM							illumina_C_17735	HpcH_HpaI,	PF03328.15,	CoA ester lyase [Rikenellaceae bacterium]	100	0	0	0	0	0	0	0	0	0	0	0	0	0	0	0	0	0	0	3	0		0	0	0	0	0	0	0	0	0	0	0
MAG-11	Bacteroidales (MAG11)	illumina_EJQD7C_8N1H_4			Bacteria	UNKNOWN_KINGDOM	Bacteroidetes	unknown	unknown	unknown	unknown	Bacteroidetes bacterium ADurb.Bin041	illumina_C_5568	FGE-sulfatase,	PF03781.17,	Formylglycine-generating sulfatase enzyme [Bacteroidetes bacterium ADurb.Bin041]	100	0	0	0	0	0	0	0	0	0	0	0	0	0	0	0	0	0	0	2	1		0	0	0	0	0	0	0	0	0	0	0
MAG-11	Bacteroidales (MAG11)	illumina_JKJG7K_1P5G_2			Bacteria	UNKNOWN_KINGDOM	Bacteroidetes	unknown	unknown	unknown	unknown	Bacteroidetes bacterium ADurb.Bin041	illumina_C_95002	[],	[],	hypothetical protein BWX63_00825 [Bacteroidetes bacterium ADurb.Bin041]	98.1	0	0	0	0	0	0	0	0	1	0	0	0	0	0	0	0	0	0	0	0		0	0	0	0	0	0	0	0	0.00408197	0	0
MAG-11	Bacteroidales (MAG11)	illumina_KTM032_KFXJ_5			Bacteria	UNKNOWN_KINGDOM	Bacteroidetes	Bacteroidia	Bacteroidales	Porphyromonadaceae	Petrimonas	Petrimonas sp. IBARAKI	illumina_C_22721	HpcH_HpaI,	PF03328.15,	HpcH/HpaI aldolase [Petrimonas sp. IBARAKI]	99.2	1	1	1	1	1	3	1	2	1	3	0	2	2	2	1	0	1	0	2	2		0.00520102	0.00484919	0.00503804	0.00569346	0.00363848	0.0135336	0.00437216	0.00660328	0.00408197	0.00922027	0
MAG-11	Bacteroidales (MAG11)	illumina_F5AB6P_QRRS_5	K02078		Unknown	UNKNOWN_KINGDOM							illumina_C_31722	PP-binding,	PF00550.26,	acyl carrier protein [Lentimicrobium sp.]	100	0	0	0	0	0	0	0	0	0	0	0	0	0	0	0	0	0	1	1	0		0	0	0	0	0	0	0	0	0	0	0
MAG-11	Bacteroidales (MAG11)	illumina_KCS2T0_BGPB_10			Bacteria	UNKNOWN_KINGDOM	Bacteroidetes	unknown	unknown	unknown	unknown	unknown	illumina_C_59176	PD40,	PF07676.13,	hypothetical protein [Lentimicrobium sp.]	99.9	0	1	0	0	0	0	0	0	0	0	0	0	0	0	0	0	0	0	0	0		0	0.00484919	0	0	0	0	0	0	0	0	0
MAG-11	Bacteroidales (MAG11)	illumina_2Z80AW_QYBG_9	K04567	6.1.1.6	Bacteria	UNKNOWN_KINGDOM	Bacteroidetes	unknown	unknown	unknown	unknown	Bacteroidetes bacterium ADurb.Bin041	illumina_C_9433	tRNA_anti-codon,tRNA-synt_2,	PF01336.26,PF00152.21,	Lysine--tRNA ligase, heat inducible [Bacteroidetes bacterium ADurb.Bin041]	99.8	0	0	0	0	1	0	0	0	0	0	0	0	0	0	0	0	1	0	0	0		0	0	0	0	0.00363848	0	0	0	0	0	0
MAG-11	Bacteroidales (MAG11)	illumina_JKXSCV_WACC_1	K00800	2.5.1.19	Unknown	UNKNOWN_KINGDOM							illumina_C_31331	EPSP_synthase,	PF00275.21,	3-phosphoshikimate 1-carboxyvinyltransferase [Lentimicrobium sp.]	99.5	0	0	0	0	0	0	0	0	0	0	0	0	0	1	0	0	0	0	0	0		0	0	0	0	0	0	0	0	0	0	0
MAG-11	Bacteroidales (MAG11)	illumina_CJKXV1_MY5J_4			Bacteria	UNKNOWN_KINGDOM	Bacteroidetes	unknown	unknown	unknown	unknown	Bacteroidetes bacterium ADurb.Bin041	illumina_C_75706	BatA,	PF07584.12,	hypothetical protein [Lentimicrobium sp.]	100	0	0	0	0	0	0	0	0	0	1	0	0	0	0	0	1	1	1	1	1		0	0	0	0	0	0	0	0	0	0.00307342	0
MAG-11	Bacteroidales (MAG11)	illumina_9CBCEB_EFRP_21	K00134	1.2.1.12	Unknown	UNKNOWN_KINGDOM							illumina_C_17051	Gp_dh_N,Gp_dh_C,	PF00044.25,PF02800.21,	type I glyceraldehyde-3-phosphate dehydrogenase [Lentimicrobium sp.]	100	0	0	0	0	0	0	0	0	0	0	1	1	0	0	0	0	0	0	0	0		0	0	0	0	0	0	0	0	0	0	0.00347307
MAG-11	Bacteroidales (MAG11)	illumina_9DMKFY_22P1_7	K07658		Bacteria	UNKNOWN_KINGDOM	Firmicutes	Clostridia	Clostridiales	Hungateiclostridiaceae	Hungateiclostridium	uc_Hungateiclostridium	illumina_C_54998	Response_reg,Trans_reg_C,	PF00072.25,PF00486.29,	MULTISPECIES: response regulator transcription factor [Hungateiclostridium]	100	0	0	0	0	0	0	0	0	0	1	0	0	0	1	0	0	1	0	0	0		0	0	0	0	0	0	0	0	0	0.00307342	0
MAG-11	Bacteroidales (MAG11)	illumina_31STSW_TRVM_2	K02238		Bacteria	UNKNOWN_KINGDOM	Bacteroidetes	unknown	unknown	unknown	unknown	Bacteroidetes bacterium ADurb.Bin041	illumina_C_89987	DUF4131,Competence,	PF13567.7,PF03772.17,	ComEC family competence protein [Bacteroidetes bacterium ADurb.Bin041]	99.9	0	1	0	0	0	0	0	0	0	0	0	0	0	0	0	0	0	0	0	0		0	0.00484919	0	0	0	0	0	0	0	0	0
MAG-11	Bacteroidales (MAG11)	illumina_BSGAPN_0R60_3			Bacteria	UNKNOWN_KINGDOM	Bacteroidetes	uc_Bacteroidetes	uc_Bacteroidetes	uc_Bacteroidetes	uc_Bacteroidetes	uc_Bacteroidetes	illumina_C_13848	Propeptide_C25,Peptidase_C25,Peptidase_C25_C,CUB,Por_Secre_tail,	PF08126.12,PF01364.19,PF03785.15,PF00431.21,PF18962.1,	T9SS type A sorting domain-containing protein [Lentimicrobium sp.]	99.9	0	0	0	0	0	0	0	0	0	1	0	0	0	0	0	0	0	0	0	0		0	0	0	0	0	0	0	0	0	0.00307342	0
MAG-11	Bacteroidales (MAG11)	illumina_TRGM6D_J0Q0_5	K00024	1.1.1.37	Bacteria	UNKNOWN_KINGDOM	Bacteroidetes	unknown	unknown	unknown	unknown	Bacteroidetes bacterium ADurb.Bin041	illumina_C_68685	Ldh_1_N,	PF00056.24,	Malate dehydrogenase [Bacteroidetes bacterium ADurb.Bin041]	100	0	0	0	0	0	0	0	0	0	0	0	0	0	0	0	0	0	0	1	0		0	0	0	0	0	0	0	0	0	0	0
MAG-11	Bacteroidales (MAG11)	illumina_A9T0TR_YC74_11	K06950		Bacteria	UNKNOWN_KINGDOM	Bacteroidetes	unknown	unknown	unknown	unknown	Bacteroidetes bacterium ADurb.Bin041	illumina_C_57294	HD,	PF01966.23,	putative hydrolase [Bacteroidetes bacterium ADurb.Bin041]	99.5	0	0	0	0	0	1	0	0	0	0	0	0	0	0	0	0	0	0	0	0		0	0	0	0	0	0.00451121	0	0	0	0	0
MAG-11	Bacteroidales (MAG11)	illumina_ZRAQ0N_EE1J_2			Bacteria	UNKNOWN_KINGDOM	Bacteroidetes	unknown	unknown	unknown	unknown	Bacteroidetes bacterium ADurb.Bin041	illumina_C_33837	[],	[],	hypothetical protein BWX63_01498 [Bacteroidetes bacterium ADurb.Bin041]	100	0	0	0	0	0	0	0	0	0	0	0	0	0	0	0	0	0	0	2	0		0	0	0	0	0	0	0	0	0	0	0
MAG-11	Bacteroidales (MAG11)	illumina_4A4EMJ_DZ9G_5	K09000		Unknown	UNKNOWN_KINGDOM							illumina_C_28514	RAMPs,	PF03787.16,	type III-B CRISPR module RAMP protein Cmr4 [Bacteroidales bacterium]	59	0	0	0	0	1	0	0	0	0	0	0	0	0	0	0	0	0	0	0	0		0	0	0	0	0.00363848	0	0	0	0	0	0
MAG-11	Bacteroidales (MAG11)	illumina_EW9HZ0_HYCJ_2	K04066		Bacteria	UNKNOWN_KINGDOM	Bacteroidetes	unknown	unknown	unknown	unknown	Bacteroidetes bacterium ADurb.Bin041	illumina_C_20587	PriA_3primeBD,ResIII,PriA_CRR,Helicase_C,PriA_C,	PF17764.2,PF04851.16,PF18319.2,PF00271.32,PF18074.2,	Primosomal protein N' [Bacteroidetes bacterium ADurb.Bin041]	99.9	0	0	0	0	1	0	1	1	1	0	1	0	1	0	1	0	0	0	0	0		0	0	0	0	0.00363848	0	0.00437216	0.00330164	0.00408197	0	0.00347307
MAG-11	Bacteroidales (MAG11)	illumina_CYF6PV_XSMG_2			Unknown	UNKNOWN_KINGDOM							illumina_C_24722	Cofac_haem_bdg,	PF04187.14,	ChaN family lipoprotein [Lentimicrobium sp.]	99.3	0	0	0	0	0	0	0	0	0	0	0	0	0	0	0	0	0	0	0	1		0	0	0	0	0	0	0	0	0	0	0
MAG-11	Bacteroidales (MAG11)	illumina_KM9C2C_ZXG1_1			Bacteria	UNKNOWN_KINGDOM	Firmicutes	Clostridia	Clostridiales	Peptostreptococcaceae	Peptoclostridium	Peptoclostridium acidaminophilum	illumina_C_35239	Resolvase,Recombinase,Resolvase,Recombinase,Zn_ribbon_recom,	PF00239.22,PF07508.14,PF00239.22,PF07508.14,PF13408.7,	recombinase family protein [Clostridiales bacterium]	59.3	0	0	0	1	1	1	0	0	0	0	0	0	0	0	1	0	0	0	1	0		0	0	0	0.00569346	0.00363848	0.00451121	0	0	0	0	0
MAG-11	Bacteroidales (MAG11)	illumina_QYFXXZ_ZG6K_4	K01791	5.1.3.14	Bacteria	UNKNOWN_KINGDOM	Firmicutes	Bacilli	Bacillales	Bacillaceae	Bacillus	Bacillus sp. B3-WWTP-C-10-D-3	illumina_C_3264	Epimerase_2,	PF02350.20,	UDP-N-acetylglucosamine 2-epimerase (non-hydrolyzing) [Bacillus sp. B3-WWTP-C-10-D-3]	86.4	0	0	0	1	0	0	0	0	0	0	1	0	0	0	0	0	0	0	0	0		0	0	0	0.00569346	0	0	0	0	0	0	0.00347307
MAG-11	Bacteroidales (MAG11)	illumina_ATZH0D_9TB4_14			Unknown	UNKNOWN_KINGDOM							illumina_C_34980	OMP_b-brl_3,	PF14905.7,	TonB-dependent receptor [Lentimicrobium sp.]	99.8	0	0	0	0	0	0	0	0	0	0	1	1	0	0	0	1	0	0	1	0		0	0	0	0	0	0	0	0	0	0	0.00347307
MAG-11	Bacteroidales (MAG11)	illumina_4B55G1_4S2A_10	K00180	1.2.7.8	Bacteria	UNKNOWN_KINGDOM	Bacteroidetes	unknown	unknown	unknown	unknown	Bacteroidetes bacterium ADurb.Bin041	illumina_C_89197	POR,	PF01558.19,	indolepyruvate oxidoreductase subunit beta [Bacteroidetes bacterium ADurb.Bin041]	100	0	0	0	0	0	0	0	0	0	0	0	1	0	1	0	0	0	0	0	0		0	0	0	0	0	0	0	0	0	0	0
MAG-11	Bacteroidales (MAG11)	illumina_VN8PDD_ZRPK_4			Bacteria	UNKNOWN_KINGDOM	Bacteroidetes	unknown	unknown	unknown	unknown	Bacteroidetes bacterium ADurb.Bin041	illumina_C_67807	Acyl-CoA_dh_N,Acyl-CoA_dh_M,Acyl-CoA_dh_1,	PF02771.17,PF02770.20,PF00441.25,	putative acyl-CoA dehydrogenase [Bacteroidetes bacterium ADurb.Bin041]	99.8	0	0	0	0	1	0	0	0	0	1	1	1	0	1	1	1	1	1	1	2		0	0	0	0	0.00363848	0	0	0	0	0.00307342	0.00347307
MAG-11	Bacteroidales (MAG11)	illumina_41ADYM_YRNA_1			Bacteria	UNKNOWN_KINGDOM	Bacteroidetes	unknown	unknown	unknown	unknown	Bacteroidetes bacterium ADurb.Bin041	illumina_C_92768	SusD-like_2,	PF12771.8,	Starch-binding associating with outer membrane [Bacteroidetes bacterium ADurb.Bin041]	100	0	1	0	0	0	0	0	0	0	0	0	0	0	0	0	0	0	0	0	0		0	0.00484919	0	0	0	0	0	0	0	0	0
MAG-11	Bacteroidales (MAG11)	illumina_8W30RG_6T72_5	K03521		Bacteria	UNKNOWN_KINGDOM	Bacteroidetes	unknown	unknown	unknown	unknown	Bacteroidetes bacterium ADurb.Bin041	illumina_C_68290	ETF,	PF01012.22,	Electron transfer flavoprotein subunit beta [Bacteroidetes bacterium ADurb.Bin041]	99.6	0	0	0	0	0	0	0	0	0	0	0	0	0	0	0	0	0	0	1	1		0	0	0	0	0	0	0	0	0	0	0
MAG-11	Bacteroidales (MAG11)	illumina_3AEM6H_Z589_9			Unknown	UNKNOWN_KINGDOM							illumina_C_48161	Endonuclease_1,fn3,	PF04231.14,PF00041.22,	hypothetical protein [Lentimicrobium sp.]	99.2	0	0	0	0	0	0	0	0	0	1	0	0	0	0	0	0	0	0	0	0		0	0	0	0	0	0	0	0	0	0.00307342	0
MAG-11	Bacteroidales (MAG11)	illumina_AJ92TJ_2R75_3			Bacteria	UNKNOWN_KINGDOM	Bacteroidetes	unknown	unknown	unknown	unknown	Bacteroidetes bacterium ADurb.Bin041	illumina_C_22091	[],	[],	HTH-type transcriptional regulator ZntR [Bacteroidetes bacterium ADurb.Bin041]	100	0	0	0	0	1	0	0	0	1	0	0	0	0	1	0	0	0	0	1	1		0	0	0	0	0.00363848	0	0	0	0.00408197	0	0
MAG-11	Bacteroidales (MAG11)	illumina_5CNBV6_J0Q0_2			Bacteria	UNKNOWN_KINGDOM	Bacteroidetes	unknown	unknown	unknown	unknown	Bacteroidetes bacterium ADurb.Bin041	illumina_C_68685	PAS_9,PAS_3,PAS_8,PAS_9,HisKA_3,HATPase_c,	PF13426.8,PF08447.13,PF13188.8,PF13426.8,PF07730.14,PF02518.27,	PAS domain S-box protein [Lentimicrobium sp.]	100	0	0	0	0	0	0	1	0	0	0	0	0	0	0	0	0	0	0	0	0		0	0	0	0	0	0	0.00437216	0	0	0	0
MAG-11	Bacteroidales (MAG11)	illumina_1VVQTF_58R1_13			Bacteria	UNKNOWN_KINGDOM	Bacteroidetes	unknown	unknown	unknown	unknown	Bacteroidetes bacterium ADurb.Bin041	illumina_C_13666	TPR_12,TPR_12,	PF13424.7,PF13424.7,	photosystem I assembly protein Ycf3 [Bacteroidetes bacterium ADurb.Bin041]	99.8	0	0	0	0	1	1	0	1	1	1	0	0	1	1	1	0	0	0	0	0		0	0	0	0	0.00363848	0.00451121	0	0.00330164	0.00408197	0.00307342	0
MAG-11	Bacteroidales (MAG11)	illumina_1HJXCV_6GZH_2			Unknown	UNKNOWN_KINGDOM							illumina_C_84231	[],	[],	hypothetical protein [Lentimicrobium sp.]	100	0	0	0	0	0	0	0	0	0	0	0	0	0	0	0	0	0	0	0	1		0	0	0	0	0	0	0	0	0	0	0
MAG-11	Bacteroidales (MAG11)	illumina_HM02PP_9TB4_13	K01200	3.2.1.41	Bacteria	UNKNOWN_KINGDOM	Bacteroidetes	unknown	unknown	unknown	unknown	Bacteroidetes bacterium ADurb.Bin041	illumina_C_34980	CBM_48,Alpha-amylase,DUF3372,	PF02922.19,PF00128.25,PF11852.9,	type I pullulanase [Lentimicrobium sp.]	99.8	0	0	1	0	0	0	0	0	0	0	0	0	0	0	0	0	0	0	0	0		0	0	0.00503804	0	0	0	0	0	0	0	0
MAG-11	Bacteroidales (MAG11)	illumina_A4G1EF_W49D_1			Bacteria	UNKNOWN_KINGDOM	Bacteroidetes	unknown	unknown	unknown	unknown	Bacteroidetes bacterium ADurb.Bin041	illumina_C_58249	Wzy_C,	PF04932.16,	O-Antigen ligase [Bacteroidetes bacterium ADurb.Bin041]	100	0	0	0	0	0	0	0	0	0	1	0	1	0	0	0	0	1	1	0	0		0	0	0	0	0	0	0	0	0	0.00307342	0
MAG-11	Bacteroidales (MAG11)	illumina_ZZVSE5_56BW_3	K07011		Bacteria	UNKNOWN_KINGDOM	Bacteroidetes	unknown	unknown	unknown	unknown	Bacteroidetes bacterium ADurb.Bin041	illumina_C_13997	FAD_syn,Flavokinase,	PF06574.13,PF01687.18,	Riboflavin biosynthesis protein RibF [Bacteroidetes bacterium ADurb.Bin041]	99.7	0	0	0	0	0	0	0	0	0	0	1	0	0	0	0	0	0	0	0	0		0	0	0	0	0	0	0	0	0	0	0.00347307
MAG-11	Bacteroidales (MAG11)	illumina_NDYHRY_YA32_1			Bacteria	UNKNOWN_KINGDOM	Bacteroidetes	unknown	unknown	unknown	unknown	Bacteroidetes bacterium ADurb.Bin041	illumina_C_10969	PRiA4_ORF3,	PF07929.12,	Plasmid pRiA4b ORF-3-like protein [Bacteroidetes bacterium ADurb.Bin041]	100	0	0	0	0	0	0	0	0	0	0	0	0	0	0	0	0	0	0	1	0		0	0	0	0	0	0	0	0	0	0	0
MAG-11	Bacteroidales (MAG11)	illumina_BN2KKP_5ZEQ_7	K03437		Bacteria	UNKNOWN_KINGDOM	Bacteroidetes	unknown	unknown	unknown	unknown	Bacteroidetes bacterium ADurb.Bin041	illumina_C_44298	SpoU_sub_bind,SpoU_methylase,	PF08032.13,PF00588.20,	23S rRNA (guanosine-2'-O-)-methyltransferase RlmB [Bacteroidetes bacterium ADurb.Bin041]	100	0	0	0	0	0	0	0	0	0	0	1	0	0	0	0	0	0	0	0	0		0	0	0	0	0	0	0	0	0	0	0.00347307
MAG-11	Bacteroidales (MAG11)	illumina_4KEP63_2WFY_5			Unknown	UNKNOWN_KINGDOM							illumina_C_32394	[],	[],	hypothetical protein [Lentimicrobium sp.]	99	0	0	0	0	0	0	0	0	0	0	0	0	0	0	0	0	0	0	0	1		0	0	0	0	0	0	0	0	0	0	0
MAG-11	Bacteroidales (MAG11)	illumina_Y6XDNS_9NKQ_1			Bacteria	UNKNOWN_KINGDOM	Bacteroidetes	unknown	unknown	unknown	unknown	Bacteroidetes bacterium ADurb.Bin041	illumina_C_83403	[],	[],	hypothetical protein BWX63_01047 [Bacteroidetes bacterium ADurb.Bin041]	100	0	0	0	0	0	0	0	0	0	0	0	0	0	0	0	0	0	0	0	1		0	0	0	0	0	0	0	0	0	0	0
MAG-11	Bacteroidales (MAG11)	illumina_T7ZAAT_ZMZR_8	K03703		Bacteria	UNKNOWN_KINGDOM	Bacteroidetes	unknown	unknown	unknown	unknown	Bacteroidetes bacterium ADurb.Bin041	illumina_C_12815	GIY-YIG,UvrC_HhH_N,	PF01541.25,PF08459.12,	excinuclease ABC subunit UvrC [Lentimicrobium sp.]	99.2	1	0	0	0	0	0	0	0	0	0	0	0	0	0	0	0	0	0	0	0		0.00520102	0	0	0	0	0	0	0	0	0	0
MAG-11	Bacteroidales (MAG11)	illumina_GQWK5C_H9FS_5			Bacteria	UNKNOWN_KINGDOM	Firmicutes	Negativicutes	Selenomonadales	Sporomusaceae	Sporomusa	uncultured Sporomusa sp.	illumina_C_56521	DUF21,CBS,CBS,CorC_HlyC,	PF01595.21,PF00571.29,PF00571.29,PF03471.18,	conserved membrane hypothetical protein [uncultured Sporomusa sp.]	97.7	0	0	0	0	1	0	0	0	0	0	0	0	0	0	0	0	0	0	0	0		0	0	0	0	0.00363848	0	0	0	0	0	0
MAG-11	Bacteroidales (MAG11)	illumina_HK7CZV_T9SW_5	K00656	2.3.1.54	Unknown	UNKNOWN_KINGDOM							illumina_C_31185	PFL-like,Gly_radical,	PF02901.16,PF01228.22,	Benzylsuccinate synthase alpha subunit [Bacteroidetes bacterium ADurb.Bin041]	100	0	0	0	0	0	1	0	0	0	0	0	0	0	0	0	0	0	1	0	0		0	0	0	0	0	0.00451121	0	0	0	0	0
MAG-11	Bacteroidales (MAG11)	illumina_TBFC3V_MPYY_2			Bacteria	UNKNOWN_KINGDOM	Firmicutes	Clostridia	Thermoanaerobacterales	Thermoanaerobacteraceae	Thermacetogenium	Thermacetogenium phaeum	illumina_C_79152	DUF772,DDE_Tnp_1_6,	PF05598.12,PF13751.7,	transposase [Thermacetogenium phaeum]	46.3	0	0	0	0	0	0	0	1	0	0	0	0	1	0	0	0	0	0	0	0		0	0	0	0	0	0	0	0.00330164	0	0	0
MAG-11	Bacteroidales (MAG11)	illumina_J78EH1_RQGH_2			Bacteria	UNKNOWN_KINGDOM	Bacteroidetes	unknown	unknown	unknown	unknown	Bacteroidetes bacterium ADurb.Bin041	illumina_C_49105	Omp28,Por_Secre_tail,	PF11551.9,PF18962.1,	hypothetical protein BWX63_01905 [Bacteroidetes bacterium ADurb.Bin041]	100	0	0	0	0	0	1	0	0	0	0	0	0	0	0	0	1	0	0	0	0		0	0	0	0	0	0.00451121	0	0	0	0	0
MAG-11	Bacteroidales (MAG11)	illumina_V7H1CC_X7NR_2	K12257		Bacteria	UNKNOWN_KINGDOM	Bacteroidetes	unknown	unknown	unknown	unknown	unknown	illumina_C_34732	Sec_GG,SecD_SecF,Sec_GG,SecD_SecF,	PF07549.15,PF02355.17,PF07549.15,PF02355.17,	bifunctional preprotein translocase subunit SecD/SecF [Bacteroidetes bacterium ADurb.Bin041]	99	0	0	0	0	0	0	0	0	0	1	1	0	0	0	1	1	0	0	2	2		0	0	0	0	0	0	0	0	0	0.00307342	0.00347307
MAG-11	Bacteroidales (MAG11)	illumina_QRPAJT_KWKP_12			Bacteria	UNKNOWN_KINGDOM	Bacteroidetes	unknown	unknown	unknown	unknown	Bacteroidetes bacterium ADurb.Bin041	illumina_C_24808	SSF,	PF00474.18,	Na+:solute symporter [Lentimicrobium sp.]	99.8	0	0	0	0	1	0	0	0	0	0	0	0	0	0	0	0	0	0	0	0		0	0	0	0	0.00363848	0	0	0	0	0	0
MAG-11	Bacteroidales (MAG11)	illumina_7Q5ZAF_DZ9G_8			Bacteria	UNKNOWN_KINGDOM	Bacteroidetes	Bacteroidia	Bacteroidales	Bacteroidaceae	Bacteroides	Bacteroides salyersiae	illumina_C_28514	[],	[],	hypothetical protein [Bacteroides salyersiae]	40.2	0	0	0	0	0	0	0	0	0	1	0	0	0	0	0	0	0	0	0	0		0	0	0	0	0	0	0	0	0	0.00307342	0
MAG-11	Bacteroidales (MAG11)	illumina_S3BH11_2NS6_17	K04773		Bacteria	UNKNOWN_KINGDOM	Bacteroidetes	unknown	unknown	unknown	unknown	Bacteroidetes bacterium ADurb.Bin041	illumina_C_84697	Peptidase_S49,Peptidase_S49,	PF01343.19,PF01343.19,	signal peptide peptidase SppA [Lentimicrobium sp.]	100	0	0	0	0	0	1	0	0	0	0	0	0	0	0	0	0	0	1	2	1		0	0	0	0	0	0.00451121	0	0	0	0	0
MAG-11	Bacteroidales (MAG11)	illumina_ZTX602_PTWA_2			Bacteria	UNKNOWN_KINGDOM	Bacteroidetes	unknown	unknown	unknown	unknown	Bacteroidetes bacterium ADurb.Bin041	illumina_C_33402	[],	[],	hypothetical protein BWX63_01423 [Bacteroidetes bacterium ADurb.Bin041]	100	0	0	0	0	1	0	0	0	0	0	0	0	0	0	0	0	0	0	0	0		0	0	0	0	0.00363848	0	0	0	0	0	0
MAG-11	Bacteroidales (MAG11)	illumina_N98NP7_4E3C_5			Bacteria	UNKNOWN_KINGDOM	Bacteroidetes	unknown	unknown	unknown	unknown	Bacteroidetes bacterium ADurb.Bin041	illumina_C_38918	YfhO,	PF09586.11,	Bacterial membrane protein YfhO [Bacteroidetes bacterium ADurb.Bin041]	99.6	0	0	0	0	0	0	0	0	0	0	1	0	0	0	0	0	0	0	0	0		0	0	0	0	0	0	0	0	0	0	0.00347307
MAG-11	Bacteroidales (MAG11)	illumina_86BZ3B_GN4P_11			Bacteria	UNKNOWN_KINGDOM	Bacteroidetes	uc_Bacteroidetes	uc_Bacteroidetes	uc_Bacteroidetes	uc_Bacteroidetes	uc_Bacteroidetes	illumina_C_32175	CarbopepD_reg_2,Plug,TonB_dep_Rec,	PF13715.7,PF07715.16,PF00593.25,	TonB dependent receptor [Bacteroidetes bacterium ADurb.Bin041]	99.9	0	0	0	0	0	0	0	0	0	0	0	0	0	0	0	0	0	1	1	2		0	0	0	0	0	0	0	0	0	0	0
MAG-11	Bacteroidales (MAG11)	illumina_XT9W9F_HSHM_1	K00384	1.8.1.9	Unknown	UNKNOWN_KINGDOM							illumina_C_65783	Pyr_redox_2,	PF07992.15,	thioredoxin-disulfide reductase [Lentimicrobium sp.]	100	0	0	0	0	1	0	0	0	0	0	0	0	0	0	0	0	0	0	1	1		0	0	0	0	0.00363848	0	0	0	0	0	0
MAG-11	Bacteroidales (MAG11)	illumina_TQERR8_T2FC_1			Bacteria	UNKNOWN_KINGDOM	Bacteroidetes	unknown	unknown	unknown	unknown	Bacteroidetes bacterium ADurb.Bin041	illumina_C_22455	[],	[],	hypothetical protein BWX63_01005 [Bacteroidetes bacterium ADurb.Bin041]	99.8	0	0	0	0	0	0	0	0	0	0	0	0	0	0	0	1	0	0	0	0		0	0	0	0	0	0	0	0	0	0	0
MAG-11	Bacteroidales (MAG11)	illumina_GBFK5X_XREH_3	K21572		Unknown	UNKNOWN_KINGDOM							illumina_C_94614	SusD-like_3,SusD_RagB,	PF14322.7,PF07980.12,	RagB/SusD family nutrient uptake outer membrane protein [Petrimonas mucosa]	99.8	2	6	3	3	4	4	5	11	2	3	2	2	11	5	5	3	3	2	3	4		0.010402	0.0290951	0.0151141	0.0170804	0.0145539	0.0180448	0.0218608	0.036318	0.00816393	0.00922027	0.00694613
MAG-11	Bacteroidales (MAG11)	illumina_WD05MY_GBDY_3			Bacteria	UNKNOWN_KINGDOM	Bacteroidetes	Bacteroidia	Bacteroidales	uc_Bacteroidales	uc_Bacteroidales	uc_Bacteroidales	illumina_C_104529	[],	[],	SusC/RagA family TonB-linked outer membrane protein [Proteiniphilum saccharofermentans]	98.2	3	3	3	3	4	4	3	4	4	4	4	2	4	4	4	4	4	4	4	4		0.0156031	0.0145476	0.0151141	0.0170804	0.0145539	0.0180448	0.0131165	0.0132066	0.0163279	0.0122937	0.0138923
MAG-11	Bacteroidales (MAG11)	illumina_EMMRZZ_RVM6_5			Bacteria	UNKNOWN_KINGDOM	Firmicutes	Negativicutes	Selenomonadales	Sporomusaceae	Sporomusa	uncultured Sporomusa sp.	illumina_C_102398	AAA_5,	PF07728.15,	AAA ATPase central domain protein [uncultured Sporomusa sp.]	98.7	0	0	0	0	0	0	0	0	0	0	0	0	0	0	0	1	1	0	1	0		0	0	0	0	0	0	0	0	0	0	0
MAG-11	Bacteroidales (MAG11)	illumina_WFJK00_WYP6_21			Bacteria	UNKNOWN_KINGDOM	Bacteroidetes	unknown	unknown	unknown	unknown	Bacteroidetes bacterium ADurb.Bin041	illumina_C_76569	LptC,	PF06835.14,	LPS export ABC transporter periplasmic protein LptC [Lentimicrobium sp.]	100	0	0	0	0	0	0	0	0	0	0	0	0	0	0	1	0	0	0	0	0		0	0	0	0	0	0	0	0	0	0	0
MAG-11	Bacteroidales (MAG11)	illumina_A6E0DA_PBNW_1	K18929		Bacteria	UNKNOWN_KINGDOM	Bacteroidetes	unknown	unknown	unknown	unknown	Bacteroidetes bacterium ADurb.Bin041	illumina_C_5991	[],	[],	iron-sulfur cluster-binding protein [Lentimicrobium sp.]	100	0	0	0	0	0	0	0	0	0	0	0	0	0	0	0	0	1	0	0	0		0	0	0	0	0	0	0	0	0	0	0
MAG-11	Bacteroidales (MAG11)	illumina_ZK81T0_C1QT_4	K00826	2.6.1.42	Bacteria	UNKNOWN_KINGDOM	Bacteroidetes	unknown	unknown	unknown	unknown	Bacteroidetes bacterium ADurb.Bin041	illumina_C_66921	Aminotran_4,	PF01063.20,	Branched-chain-amino-acid aminotransferase [Bacteroidetes bacterium ADurb.Bin041]	100	0	0	0	0	0	0	0	0	0	0	0	0	0	0	0	0	0	0	4	0		0	0	0	0	0	0	0	0	0	0	0
MAG-11	Bacteroidales (MAG11)	illumina_D1MRQ3_HJWG_9			Unknown	UNKNOWN_KINGDOM							illumina_C_46208	[],	[],	hypothetical protein [Lentimicrobium sp.]	100	0	0	0	0	0	0	0	0	0	0	0	0	0	0	0	0	0	1	1	0		0	0	0	0	0	0	0	0	0	0	0
MAG-11	Bacteroidales (MAG11)	illumina_579HZD_QWR7_9			Bacteria	UNKNOWN_KINGDOM	Bacteroidetes	uc_Bacteroidetes	uc_Bacteroidetes	uc_Bacteroidetes	uc_Bacteroidetes	uc_Bacteroidetes	illumina_C_19119	CarbopepD_reg_2,Plug,TonB_dep_Rec,	PF13715.7,PF07715.16,PF00593.25,	SusC/RagA family TonB-linked outer membrane protein [Lentimicrobium sp.]	99.9	0	0	0	0	1	0	0	0	0	0	1	0	0	0	0	0	0	30	35	34		0	0	0	0	0.00363848	0	0	0	0	0	0.00347307
MAG-11	Bacteroidales (MAG11)	illumina_DQVQ7D_WACC_24	K02835		Unknown	UNKNOWN_KINGDOM							illumina_C_31331	PCRF,RF-1,	PF03462.19,PF00472.21,	peptide chain release factor 1 [Lentimicrobium sp.]	100	0	0	0	0	0	0	0	0	0	0	1	0	0	0	0	0	0	0	0	0		0	0	0	0	0	0	0	0	0	0	0.00347307
MAG-11	Bacteroidales (MAG11)	illumina_GVNDTQ_0EHR_1	K02343	2.7.7.7	Bacteria	UNKNOWN_KINGDOM	Bacteroidetes	unknown	unknown	unknown	unknown	Bacteroidetes bacterium ADurb.Bin041	illumina_C_82219	DNA_pol3_delta2,	PF13177.7,	DNA polymerase III subunit tau [Bacteroidetes bacterium ADurb.Bin041]	99.7	0	0	0	0	0	0	0	0	0	0	0	0	0	0	0	0	1	0	0	0		0	0	0	0	0	0	0	0	0	0	0
MAG-11	Bacteroidales (MAG11)	illumina_KQQNM4_R0J7_8	K07322		Bacteria	UNKNOWN_KINGDOM	Bacteroidetes	unknown	unknown	unknown	unknown	Bacteroidetes bacterium ADurb.Bin041	illumina_C_60024	[],	[],	Iron-sulfur cluster repair protein ScdA [Bacteroidetes bacterium ADurb.Bin041]	99.6	0	0	0	0	0	1	1	1	0	1	1	1	1	0	1	0	0	0	0	0		0	0	0	0	0	0.00451121	0.00437216	0.00330164	0	0.00307342	0.00347307
MAG-11	Bacteroidales (MAG11)	illumina_J8CKYK_QYBG_1	K00174	1.2.7.11, 1.2.7.3	Unknown	UNKNOWN_KINGDOM							illumina_C_9433	POR_N,	PF01855.20,	3-methyl-2-oxobutanoate dehydrogenase subunit VorB [Lentimicrobium sp.]	100	0	0	0	0	0	0	0	0	0	0	0	0	0	0	0	0	0	0	0	1		0	0	0	0	0	0	0	0	0	0	0
MAG-11	Bacteroidales (MAG11)	illumina_238MWY_2NS6_8	K11105		Unknown	UNKNOWN_KINGDOM							illumina_C_84697	Na_H_Exchanger,TrkA_C,	PF00999.22,PF02080.22,	potassium/proton antiporter [Lentimicrobium sp.]	100	0	0	1	0	0	0	0	0	0	0	0	0	0	0	0	0	0	0	0	0		0	0	0.00503804	0	0	0	0	0	0	0	0
MAG-11	Bacteroidales (MAG11)	illumina_H36HFT_58R1_24	K01778	5.1.1.7	Bacteria	UNKNOWN_KINGDOM	Bacteroidetes	unknown	unknown	unknown	unknown	Bacteroidetes bacterium ADurb.Bin041	illumina_C_13666	DAP_epimerase,DAP_epimerase,	PF01678.20,PF01678.20,	Diaminopimelate epimerase [Bacteroidetes bacterium ADurb.Bin041]	100	0	0	0	0	0	0	0	0	0	0	0	0	0	0	0	0	1	0	0	1		0	0	0	0	0	0	0	0	0	0	0
MAG-11	Bacteroidales (MAG11)	illumina_DG05RN_94VY_5			Bacteria	UNKNOWN_KINGDOM	Firmicutes	Negativicutes	Selenomonadales	Sporomusaceae	Sporomusa	Sporomusa acidovorans	illumina_C_38506	TetR_N,TetR_C_8,	PF00440.24,PF14278.7,	TetR/AcrR family transcriptional regulator [Sporomusa acidovorans]	88.6	0	0	0	0	0	0	0	0	0	0	1	0	0	1	0	0	0	0	1	0		0	0	0	0	0	0	0	0	0	0	0.00347307
MAG-11	Bacteroidales (MAG11)	illumina_8Y6WP2_YQDC_2			Unknown	UNKNOWN_KINGDOM							illumina_C_43612	DUF4959,DUF5126,DUF5000,	PF16323.6,PF17166.5,PF16391.6,	DUF5126 domain-containing protein [Petrimonas mucosa]	41.6	9	10	10	9	15	12	12	17	11	11	7	8	17	10	12	11	12	12	14	11		0.0468092	0.0484919	0.0503804	0.0512412	0.0545772	0.0541345	0.0524659	0.0561278	0.0449016	0.0338077	0.0243115
MAG-11	Bacteroidales (MAG11)	illumina_DWZKKZ_DB39_5	K04762		Bacteria	UNKNOWN_KINGDOM	Bacteroidetes	unknown	unknown	unknown	unknown	Bacteroidetes bacterium ADurb.Bin041	illumina_C_91112	S4,	PF01479.26,	Heat shock protein 15 [Bacteroidetes bacterium ADurb.Bin041]	100	0	0	0	0	0	0	0	0	0	0	0	0	0	0	0	0	0	1	0	0		0	0	0	0	0	0	0	0	0	0	0
MAG-11	Bacteroidales (MAG11)	illumina_Z2QJKD_KWXN_14			Unknown	UNKNOWN_KINGDOM							illumina_C_28935	DUF4296,	PF14129.7,	DUF4296 domain-containing protein [Lentimicrobium sp.]	100	0	0	0	0	0	0	0	0	0	0	0	0	0	0	0	0	0	1	0	0		0	0	0	0	0	0	0	0	0	0	0
MAG-11	Bacteroidales (MAG11)	illumina_4W91XV_23BB_10			Bacteria	UNKNOWN_KINGDOM	Bacteroidetes	unknown	unknown	unknown	unknown	Bacteroidetes bacterium ADurb.Bin041	illumina_C_47863	[],	[],	hypothetical protein [Lentimicrobium sp.]	99.7	0	0	0	0	0	0	0	0	0	0	0	0	0	0	1	0	0	0	0	0		0	0	0	0	0	0	0	0	0	0	0
MAG-11	Bacteroidales (MAG11)	illumina_H62MA0_XREH_4			Bacteria	UNKNOWN_KINGDOM	Bacteroidetes	uc_Bacteroidetes	uc_Bacteroidetes	uc_Bacteroidetes	uc_Bacteroidetes	uc_Bacteroidetes	illumina_C_94614	CarbopepD_reg_2,Plug,	PF13715.7,PF07715.16,	TonB-dependent receptor [Petrimonas mucosa]	99.7	12	20	19	7	32	23	17	31	14	29	19	18	31	32	28	15	15	11	17	14		0.0624122	0.0969838	0.0957227	0.0398542	0.116431	0.103758	0.0743267	0.102351	0.0571475	0.0891293	0.0659883
MAG-11	Bacteroidales (MAG11)	illumina_HCBAZM_ENMX_1	K21572		Bacteria	UNKNOWN_KINGDOM	Bacteroidetes	uc_Bacteroidetes	uc_Bacteroidetes	uc_Bacteroidetes	uc_Bacteroidetes	uc_Bacteroidetes	illumina_C_5007	[],	[],	RagB/SusD family nutrient uptake outer membrane protein [Sphingobacterium sp. M46]	54.9	1	0	0	0	0	0	0	1	0	0	0	0	1	0	0	0	0	0	0	0		0.00520102	0	0	0	0	0	0	0.00330164	0	0	0
MAG-11	Bacteroidales (MAG11)	illumina_KNXE3T_KQXW_2			Bacteria	UNKNOWN_KINGDOM	Firmicutes	Clostridia	Clostridiales	Hungateiclostridiaceae	Thermoclostridium	Thermoclostridium stercorarium	illumina_C_85490	Bro-N,ANT,	PF02498.18,PF03374.15,	phage antirepressor KilAC domain-containing protein [Thermoclostridium stercorarium]	99.3	0	0	0	0	1	0	0	0	0	0	1	0	0	0	1	1	0	0	0	0		0	0	0	0	0.00363848	0	0	0	0	0	0.00347307
MAG-11	Bacteroidales (MAG11)	illumina_RXHXZY_EY60_4	K08307		Unknown	UNKNOWN_KINGDOM							illumina_C_86398	SLT,LysM,LysM,LysM,	PF01464.21,PF01476.21,PF01476.21,PF01476.21,	LysM peptidoglycan-binding domain-containing protein [Lentimicrobium sp.]	99.8	0	0	0	0	0	0	0	0	0	0	0	0	0	0	0	0	0	0	0	1		0	0	0	0	0	0	0	0	0	0	0
MAG-11	Bacteroidales (MAG11)	illumina_S8785A_KH5G_11			Bacteria	UNKNOWN_KINGDOM	Bacteroidetes	unknown	unknown	unknown	unknown	Bacteroidetes bacterium ADurb.Bin041	illumina_C_32752	[],	[],	hypothetical protein BWX63_00706 [Bacteroidetes bacterium ADurb.Bin041]	99.8	0	0	1	0	0	0	0	0	0	0	0	0	0	1	0	0	0	0	1	0		0	0	0.00503804	0	0	0	0	0	0	0	0
MAG-11	Bacteroidales (MAG11)	illumina_86DFVY_383M_3	K01872	6.1.1.7	Bacteria	UNKNOWN_KINGDOM	Bacteroidetes	uc_Bacteroidetes	uc_Bacteroidetes	uc_Bacteroidetes	uc_Bacteroidetes	uc_Bacteroidetes	illumina_C_60095	tRNA-synt_2c,tRNA_SAD,DHHA1,	PF01411.20,PF07973.15,PF02272.20,	Alanine--tRNA ligase [Bacteroidetes bacterium ADurb.Bin041]	99.5	0	0	0	0	0	0	1	0	0	0	0	0	0	0	0	0	0	0	0	0		0	0	0	0	0	0	0.00437216	0	0	0	0
MAG-11	Bacteroidales (MAG11)	illumina_KRF2J2_JPQ2_1			Unknown	UNKNOWN_KINGDOM							illumina_C_41323	DUF2027,	PF09640.11,	DUF2027 domain-containing protein [Lentimicrobium sp.]	99.5	0	1	1	1	1	1	0	0	0	0	1	0	0	0	0	0	1	1	0	0		0	0.00484919	0.00503804	0.00569346	0.00363848	0.00451121	0	0	0	0	0.00347307
MAG-11	Bacteroidales (MAG11)	illumina_VK5VZ2_ZPV9_4	K02217	1.16.3.2	Bacteria	UNKNOWN_KINGDOM	Bacteroidetes	unknown	unknown	unknown	unknown	Bacteroidetes bacterium ADurb.Bin041	illumina_C_58534	Ferritin,	PF00210.25,	putative ferritin-1 [Bacteroidetes bacterium ADurb.Bin041]	99.4	0	0	0	0	0	0	0	0	0	0	0	0	0	0	0	1	0	1	1	0		0	0	0	0	0	0	0	0	0	0	0
MAG-11	Bacteroidales (MAG11)	illumina_XBHC20_600X_1	K02358		Bacteria	UNKNOWN_KINGDOM	Bacteroidetes	unknown	unknown	unknown	unknown	Bacteroidetes bacterium ADurb.Bin041	illumina_C_76197	GTP_EFTU_D2,GTP_EFTU_D3,	PF03144.26,PF03143.18,	Elongation factor Tu [Bacteroidetes bacterium ADurb.Bin041]	100	1	2	1	1	1	2	1	1	1	1	1	2	1	1	1	1	2	3	6	4		0.00520102	0.00969838	0.00503804	0.00569346	0.00363848	0.00902242	0.00437216	0.00330164	0.00408197	0.00307342	0.00347307
MAG-11	Bacteroidales (MAG11)	illumina_NAVPTH_HSHM_4	K03797	3.4.21.102	Unknown	UNKNOWN_KINGDOM							illumina_C_65783	PDZ_2,Peptidase_S41,	PF13180.7,PF03572.19,	S41 family peptidase [Lentimicrobium sp.]	100	0	0	0	0	1	1	0	0	0	0	0	0	0	0	0	0	0	0	0	0		0	0	0	0	0.00363848	0.00451121	0	0	0	0	0
MAG-11	Bacteroidales (MAG11)	illumina_YS3185_Q3V6_8			Unknown	UNKNOWN_KINGDOM							illumina_C_101879	CarboxypepD_reg,CarboxypepD_reg,CarboxypepD_reg,BACON_2,Por_Secre_tail,	PF13620.7,PF13620.7,PF13620.7,PF19190.1,PF18962.1,	carboxypeptidase regulatory-like domain-containing protein [Lentimicrobium sp.]	89.5	0	0	0	0	0	0	0	0	0	0	0	0	0	0	0	0	0	4	3	3		0	0	0	0	0	0	0	0	0	0	0
MAG-11	Bacteroidales (MAG11)	illumina_M0W7SS_T00C_22	K02115		Bacteria	UNKNOWN_KINGDOM	Bacteroidetes	unknown	unknown	unknown	unknown	Bacteroidetes bacterium ADurb.Bin041	illumina_C_60895	ATP-synt,	PF00231.20,	ATP synthase gamma chain [Bacteroidetes bacterium ADurb.Bin041]	99.7	0	0	0	0	1	1	0	0	0	0	0	0	0	0	0	1	0	0	0	0		0	0	0	0	0.00363848	0.00451121	0	0	0	0	0
MAG-11	Bacteroidales (MAG11)	illumina_B6MAG8_EFRP_1	K00174	1.2.7.11, 1.2.7.3	Unknown	UNKNOWN_KINGDOM							illumina_C_17051	PFOR_II,	PF17147.5,	3-methyl-2-oxobutanoate dehydrogenase subunit VorB [Lentimicrobium sp.]	100	0	0	0	0	0	1	0	0	0	0	0	0	0	0	0	0	0	0	0	0		0	0	0	0	0	0.00451121	0	0	0	0	0
MAG-11	Bacteroidales (MAG11)	illumina_ASFVT7_WYP6_23	K03770	5.2.1.8	Bacteria	UNKNOWN_KINGDOM	Bacteroidetes	unknown	unknown	unknown	unknown	Bacteroidetes bacterium ADurb.Bin041	illumina_C_76569	SurA_N_2,Rotamase_3,	PF13623.7,PF13616.7,	peptidyl-prolyl cis-trans isomerase SurA [Bacteroidetes bacterium ADurb.Bin041]	99.9	1	0	0	0	0	0	0	0	0	0	0	2	0	0	0	0	0	0	0	0		0.00520102	0	0	0	0	0	0	0	0	0	0
MAG-11	Bacteroidales (MAG11)	illumina_01VEGS_GN4P_8	K01322	3.4.21.26	Bacteria	UNKNOWN_KINGDOM	Bacteroidetes	unknown	unknown	unknown	unknown	Bacteroidetes bacterium ADurb.Bin041	illumina_C_32175	Peptidase_S9_N,Peptidase_S9,	PF02897.16,PF00326.22,	S9 family peptidase [Lentimicrobium sp.]	100	0	0	0	0	0	0	0	0	0	0	0	0	0	0	0	0	0	1	6	4		0	0	0	0	0	0	0	0	0	0	0
MAG-11	Bacteroidales (MAG11)	illumina_M095R5_WH1V_13	K03771	5.2.1.8	Bacteria	UNKNOWN_KINGDOM	Bacteroidetes	unknown	unknown	unknown	unknown	Bacteroidetes bacterium ADurb.Bin041	illumina_C_34435	Rotamase_3,	PF13616.7,	hypothetical protein [Lentimicrobium sp.]	99.9	0	0	0	0	0	0	0	0	0	0	0	0	0	0	0	0	0	0	6	7		0	0	0	0	0	0	0	0	0	0	0
MAG-11	Bacteroidales (MAG11)	illumina_S7Q8HK_YWQY_1			Bacteria	UNKNOWN_KINGDOM	Bacteroidetes	unknown	unknown	unknown	unknown	Bacteroidetes bacterium ADurb.Bin041	illumina_C_18966	Amidohydro_3,	PF07969.12,	N-substituted formamide deformylase precursor [Bacteroidetes bacterium ADurb.Bin041]	99.8	0	1	0	0	1	0	0	0	0	0	0	0	0	0	0	0	0	0	0	0		0	0.00484919	0	0	0.00363848	0	0	0	0	0	0
MAG-11	Bacteroidales (MAG11)	illumina_AQJTKF_WYP6_20			Bacteria	UNKNOWN_KINGDOM	Bacteroidetes	unknown	unknown	unknown	unknown	Bacteroidetes bacterium ADurb.Bin041	illumina_C_76569	TPR_8,	PF13181.7,	Tetratricopeptide repeat protein [Bacteroidetes bacterium ADurb.Bin041]	99.8	0	0	0	0	0	0	0	0	0	0	0	0	0	0	0	0	0	0	2	2		0	0	0	0	0	0	0	0	0	0	0
MAG-11	Bacteroidales (MAG11)	illumina_XDJ6HM_KWXN_1			Bacteria	UNKNOWN_KINGDOM	Bacteroidetes	unknown	unknown	unknown	unknown	Bacteroidetes bacterium ADurb.Bin041	illumina_C_28935	[],	[],	hypothetical protein BWX63_01094 [Bacteroidetes bacterium ADurb.Bin041]	97.7	0	0	0	0	0	0	0	0	0	0	0	0	0	0	0	0	1	0	0	0		0	0	0	0	0	0	0	0	0	0	0
MAG-11	Bacteroidales (MAG11)	illumina_THFNGN_DF54_1	K04487	2.8.1.7	Bacteria	UNKNOWN_KINGDOM	Bacteroidetes	unknown	unknown	unknown	unknown	Bacteroidetes bacterium ADurb.Bin041	illumina_C_64014	Aminotran_5,AIRS,AIRS_C,	PF00266.20,PF00586.25,PF02769.23,	Cysteine desulfurase [Bacteroidetes bacterium ADurb.Bin041]	99.1	0	0	0	1	0	0	1	0	0	0	0	0	0	0	1	0	0	0	0	0		0	0	0	0.00569346	0	0	0.00437216	0	0	0	0
MAG-11	Bacteroidales (MAG11)	illumina_2PSXMV_APKA_2	K01689	4.2.1.11	Bacteria	UNKNOWN_KINGDOM	Bacteroidetes	unknown	unknown	unknown	unknown	Bacteroidetes bacterium ADurb.Bin041	illumina_C_74792	Enolase_N,Enolase_C,	PF03952.17,PF00113.23,	phosphopyruvate hydratase [Lentimicrobium sp.]	99.8	0	0	0	0	0	0	0	0	0	0	0	0	0	0	0	0	0	0	2	2		0	0	0	0	0	0	0	0	0	0	0
MAG-11	Bacteroidales (MAG11)	illumina_H2FP60_2R73_11	K11991	3.5.4.33	Bacteria	UNKNOWN_KINGDOM	Firmicutes	Negativicutes	Selenomonadales	Sporomusaceae	Sporomusa	uncultured Sporomusa sp.	illumina_C_99833	MafB19-deam,	PF14437.7,	tRNA-specific adenosine deaminase [uncultured Sporomusa sp.]	100	0	0	0	0	0	0	0	0	0	0	0	0	0	1	0	0	0	0	0	0		0	0	0	0	0	0	0	0	0	0	0
MAG-11	Bacteroidales (MAG11)	illumina_S6MS8E_PM4B_12			Bacteria	UNKNOWN_KINGDOM	Bacteroidetes	unknown	unknown	unknown	unknown	Bacteroidetes bacterium ADurb.Bin041	illumina_C_105033	HAMP,HATPase_c,	PF00672.26,PF02518.27,	Sensor protein ZraS [Bacteroidetes bacterium ADurb.Bin041]	99.7	0	0	0	1	0	0	0	0	0	0	0	0	0	0	0	0	0	0	0	0		0	0	0	0.00569346	0	0	0	0	0	0	0
MAG-11	Bacteroidales (MAG11)	illumina_035EPV_ABSZ_7	K01119	3.1.3.6, 3.1.4.16	Bacteria	UNKNOWN_KINGDOM	Bacteroidetes	unknown	unknown	unknown	unknown	Bacteroidetes bacterium ADurb.Bin041	illumina_C_86111	5_nucleotid_C,	PF02872.19,	2',3'-cyclic-nucleotide 2'-phosphodiesterase/3'-nucleotidase precursor [Bacteroidetes bacterium ADurb.Bin041]	99.4	1	1	1	0	1	0	0	0	0	0	0	0	0	0	1	0	0	0	0	0		0.00520102	0.00484919	0.00503804	0	0.00363848	0	0	0	0	0	0
MAG-11	Bacteroidales (MAG11)	illumina_0NFE6M_ZMZR_3	K12373	3.2.1.52	Bacteria	UNKNOWN_KINGDOM	Bacteroidetes	unknown	unknown	unknown	unknown	Bacteroidetes bacterium ADurb.Bin041	illumina_C_12815	Glyco_hydro_20b,Glyco_hydro_20,Fn3_assoc,	PF02838.16,PF00728.23,PF13287.7,	Beta-hexosaminidase [Bacteroidetes bacterium ADurb.Bin041]	99.9	0	0	1	1	0	0	0	0	0	0	0	0	0	0	0	0	0	0	0	0		0	0	0.00503804	0.00569346	0	0	0	0	0	0	0
MAG-11	Bacteroidales (MAG11)	illumina_YHMQ27_ZMZR_4	K09015		Bacteria	UNKNOWN_KINGDOM	Bacteroidetes	unknown	unknown	unknown	unknown	Bacteroidetes bacterium ADurb.Bin041	illumina_C_12815	SUFBD,	PF01458.18,	FeS cluster assembly protein SufD [Bacteroidetes bacterium ADurb.Bin041]	100	0	0	0	0	0	0	0	0	0	1	0	0	0	0	0	0	0	0	0	0		0	0	0	0	0	0	0	0	0	0.00307342	0
MAG-11	Bacteroidales (MAG11)	illumina_3S6P47_0708_2			Unknown	UNKNOWN_KINGDOM							illumina_C_1154	[],	[],	endonuclease/exonuclease/phosphatase family protein [Lentimicrobium sp.]	100	0	0	0	0	0	0	0	0	0	0	0	0	0	0	0	0	0	0	1	0		0	0	0	0	0	0	0	0	0	0	0
MAG-11	Bacteroidales (MAG11)	illumina_BG7PWQ_F4DC_2			Bacteria	UNKNOWN_KINGDOM	Bacteroidetes	uc_Bacteroidetes	uc_Bacteroidetes	uc_Bacteroidetes	uc_Bacteroidetes	uc_Bacteroidetes	illumina_C_31723	CarboxypepD_reg,TonB_dep_Rec,	PF13620.7,PF00593.25,	TonB-dependent receptor [Lentimicrobium sp.]	99.9	0	0	0	0	0	0	0	0	0	0	0	0	0	0	0	0	0	2	9	7		0	0	0	0	0	0	0	0	0	0	0
MAG-11	Bacteroidales (MAG11)	illumina_YYFXP4_6W13_2	K06942		Bacteria	UNKNOWN_KINGDOM	Bacteroidetes	unknown	unknown	unknown	unknown	Bacteroidetes bacterium ADurb.Bin041	illumina_C_42083	MMR_HSR1,YchF-GTPase_C,	PF01926.24,PF06071.14,	Ribosome-binding ATPase YchF [Bacteroidetes bacterium ADurb.Bin041]	100	0	0	0	0	0	0	0	0	0	0	0	0	0	0	1	0	0	0	0	0		0	0	0	0	0	0	0	0	0	0	0
MAG-11	Bacteroidales (MAG11)	illumina_3149N0_MGV7_4			Bacteria	UNKNOWN_KINGDOM	Bacteroidetes	unknown	unknown	unknown	unknown	Bacteroidetes bacterium ADurb.Bin041	illumina_C_98013	DUF1015,	PF06245.12,	hypothetical protein BWX63_00070 [Bacteroidetes bacterium ADurb.Bin041]	99.8	0	0	0	0	0	0	0	0	0	0	0	0	0	0	0	0	0	1	1	1		0	0	0	0	0	0	0	0	0	0	0
MAG-11	Bacteroidales (MAG11)	illumina_SYPG3M_28GB_11			Bacteria	UNKNOWN_KINGDOM	Bacteroidetes	unknown	unknown	unknown	unknown	Bacteroidetes bacterium ADurb.Bin041	illumina_C_48654	DUF1573,	PF07610.12,	hypothetical protein BWX63_01734 [Bacteroidetes bacterium ADurb.Bin041]	99.3	0	0	0	1	1	0	0	0	0	0	0	0	0	0	0	0	0	0	0	0		0	0	0	0.00569346	0.00363848	0	0	0	0	0	0
MAG-11	Bacteroidales (MAG11)	illumina_9EB3AF_6Y0Y_4			Bacteria	UNKNOWN_KINGDOM	Bacteroidetes	unknown	unknown	unknown	unknown	Bacteroidetes bacterium ADurb.Bin041	illumina_C_27195	LPP20,	PF02169.17,	hypothetical protein BWX63_02124 [Bacteroidetes bacterium ADurb.Bin041]	99.3	0	0	0	0	0	0	0	1	0	0	1	1	1	0	1	0	0	0	0	0		0	0	0	0	0	0	0	0.00330164	0	0	0.00347307
MAG-11	Bacteroidales (MAG11)	illumina_2SFJH7_C0CC_8	K01870	6.1.1.5	Bacteria	UNKNOWN_KINGDOM	Bacteroidetes	unknown	unknown	unknown	unknown	Bacteroidetes bacterium ADurb.Bin041	illumina_C_78908	tRNA-synt_1,Anticodon_1,	PF00133.23,PF08264.14,	Isoleucine--tRNA ligase [Bacteroidetes bacterium ADurb.Bin041]	99.5	0	0	0	1	0	0	0	0	0	0	0	0	0	0	0	0	0	0	0	0		0	0	0	0.00569346	0	0	0	0	0	0	0
MAG-11	Bacteroidales (MAG11)	illumina_99AJ7K_MX8D_5			Bacteria	UNKNOWN_KINGDOM	Spirochaetes	Spirochaetia	Brachyspirales	Brachyspiraceae	Brachyspira	Brachyspira sp. CAG:484	illumina_C_97084	Radical_SAM,SPASM,	PF04055.22,PF13186.7,	fe-S oxidoreductase containing radical SAM domain [Brachyspira sp. CAG:484]	70.7	0	0	0	0	0	0	0	1	0	0	0	0	1	0	0	0	0	0	0	0		0	0	0	0	0	0	0	0.00330164	0	0	0
MAG-11	Bacteroidales (MAG11)	illumina_35S6FM_H4YZ_9			Unknown	UNKNOWN_KINGDOM							illumina_C_89438	DUF3276,	PF11680.9,	PUR family DNA/RNA-binding protein [Lentimicrobium sp.]	100	0	0	0	0	0	0	0	0	0	0	0	0	0	0	0	0	0	1	2	1		0	0	0	0	0	0	0	0	0	0	0
MAG-11	Bacteroidales (MAG11)	illumina_4TFH6M_YRNA_2			Bacteria	UNKNOWN_KINGDOM	uc_Bacteria	uc_Bacteria	uc_Bacteria	uc_Bacteria	uc_Bacteria	uc_Bacteria	illumina_C_92768	CarbopepD_reg_2,Plug,TonB_dep_Rec,	PF13715.7,PF07715.16,PF00593.25,	Vitamin B12 transporter BtuB [Bacteroidetes bacterium ADurb.Bin041]	99.8	0	0	0	0	0	0	0	0	0	1	0	0	0	0	0	0	0	0	0	0		0	0	0	0	0	0	0	0	0	0.00307342	0
MAG-11	Bacteroidales (MAG11)	illumina_AG9N6B_MVR3_7			Bacteria	UNKNOWN_KINGDOM	Bacteroidetes	unknown	unknown	unknown	unknown	Bacteroidetes bacterium ADurb.Bin041	illumina_C_76935	DUF2807,	PF10988.9,	hypothetical protein BWX63_00969 [Bacteroidetes bacterium ADurb.Bin041]	99.6	0	0	0	0	0	0	0	0	0	0	0	0	0	0	0	0	0	1	0	0		0	0	0	0	0	0	0	0	0	0	0
MAG-11	Bacteroidales (MAG11)	illumina_3JPW3A_JVAP_6	K13038	4.1.1.36, 6.3.2.5	Bacteria	UNKNOWN_KINGDOM	Bacteroidetes	unknown	unknown	unknown	unknown	Bacteroidetes bacterium ADurb.Bin041	illumina_C_75037	Flavoprotein,DFP,	PF02441.20,PF04127.16,	Coenzyme A biosynthesis bifunctional protein CoaBC [Bacteroidetes bacterium ADurb.Bin041]	99.8	0	0	0	0	0	0	0	0	0	0	0	0	0	0	1	0	0	0	0	0		0	0	0	0	0	0	0	0	0	0	0
MAG-11	Bacteroidales (MAG11)	illumina_MYH38H_YREV_5			Bacteria	UNKNOWN_KINGDOM	Bacteroidetes	unknown	unknown	unknown	unknown	Bacteroidetes bacterium ADurb.Bin041	illumina_C_49378	[],	[],	hypothetical protein [Lentimicrobium sp.]	100	1	0	0	0	0	0	0	0	0	0	0	0	0	0	0	0	0	0	0	0		0.00520102	0	0	0	0	0	0	0	0	0	0
MAG-11	Bacteroidales (MAG11)	illumina_V6CFQK_H4YZ_18			Bacteria	UNKNOWN_KINGDOM	Bacteroidetes	unknown	unknown	unknown	unknown	unknown	illumina_C_89438	Por_Secre_tail,	PF18962.1,	T9SS type A sorting domain-containing protein [Lentimicrobium sp.]	99.6	0	0	0	0	0	0	0	0	0	0	0	0	0	0	0	0	0	1	2	2		0	0	0	0	0	0	0	0	0	0	0
MAG-11	Bacteroidales (MAG11)	illumina_X8WJWA_WK62_1			Bacteria	UNKNOWN_KINGDOM	Bacteroidetes	unknown	unknown	unknown	unknown	Bacteroidetes bacterium ADurb.Bin041	illumina_C_28999	CarboxypepD_reg,Por_Secre_tail,	PF13620.7,PF18962.1,	T9SS type A sorting domain-containing protein [Lentimicrobium sp.]	99.1	0	0	0	0	0	0	0	0	0	0	0	0	0	0	0	0	0	2	1	2		0	0	0	0	0	0	0	0	0	0	0
MAG-11	Bacteroidales (MAG11)	illumina_KC4VZ6_YRNA_3			Bacteria	UNKNOWN_KINGDOM	Bacteroidetes	unknown	unknown	unknown	unknown	Bacteroidetes bacterium ADurb.Bin041	illumina_C_92768	PAS_9,PAS_4,PAS_9,	PF13426.8,PF08448.11,PF13426.8,	Sensor histidine kinase TmoS [Bacteroidetes bacterium ADurb.Bin041]	99.8	0	0	0	0	0	0	1	0	1	0	1	1	0	0	0	0	0	1	0	0		0	0	0	0	0	0	0.00437216	0	0.00408197	0	0.00347307
MAG-11	Bacteroidales (MAG11)	illumina_E3QPT3_593W_16	K01834	5.4.2.11	Unknown	UNKNOWN_KINGDOM							illumina_C_35245	His_Phos_1,His_Phos_1,	PF00300.23,PF00300.23,	2,3-diphosphoglycerate-dependent phosphoglycerate mutase [Lentimicrobium sp.]	100	0	0	0	0	0	0	0	0	0	0	0	0	0	1	1	0	0	0	3	3		0	0	0	0	0	0	0	0	0	0	0
MAG-11	Bacteroidales (MAG11)	illumina_XDBN7W_C0CC_7			Bacteria	UNKNOWN_KINGDOM	Bacteroidetes	unknown	unknown	unknown	unknown	Bacteroidetes bacterium ADurb.Bin041	illumina_C_78908	zf-dskA_traR,	PF01258.18,	General stress protein 16O [Bacteroidetes bacterium ADurb.Bin041]	100	0	0	0	0	0	0	0	0	0	0	0	0	0	0	0	0	0	0	2	0		0	0	0	0	0	0	0	0	0	0	0
MAG-11	Bacteroidales (MAG11)	illumina_NY1AHR_RVQZ_1			Bacteria	UNKNOWN_KINGDOM	Bacteroidetes	Flavobacteriia	Flavobacteriales	Flavobacteriaceae	Weeksella	Weeksella virosa	illumina_C_63166	[],	[],	class I SAM-dependent DNA methyltransferase [Weeksella virosa]	95.7	0	0	0	0	0	0	0	0	1	0	0	0	0	0	0	0	0	0	0	0		0	0	0	0	0	0	0	0	0.00408197	0	0
MAG-11	Bacteroidales (MAG11)	illumina_1GWW2H_GBDY_2			Bacteria	UNKNOWN_KINGDOM	Bacteroidetes	Bacteroidia	Bacteroidales	uc_Bacteroidales	uc_Bacteroidales	uc_Bacteroidales	illumina_C_104529	SusD-like_2,	PF12771.8,	SusD/RagB family nutrient-binding outer membrane lipoprotein [Proteiniphilum saccharofermentans]	99.1	11	16	10	10	20	14	9	17	12	17	9	11	17	11	18	12	12	8	8	10		0.0572112	0.077587	0.0503804	0.0569346	0.0727696	0.0631569	0.0393494	0.0561278	0.0489836	0.0522482	0.0312576
MAG-11	Bacteroidales (MAG11)	illumina_SAD3K3_X7NR_4			Bacteria	UNKNOWN_KINGDOM	Bacteroidetes	unknown	unknown	unknown	unknown	Bacteroidetes bacterium ADurb.Bin041	illumina_C_34732	PD40,PD40,OmpA,	PF07676.13,PF07676.13,PF00691.21,	OmpA family protein [Lentimicrobium sp.]	99.9	0	0	0	0	2	0	0	1	1	1	1	0	1	0	0	0	0	0	1	0		0	0	0	0	0.00727696	0	0	0.00330164	0.00408197	0.00307342	0.00347307
MAG-11	Bacteroidales (MAG11)	illumina_QMKFRB_TN1R_6			Bacteria	UNKNOWN_KINGDOM	Firmicutes	Negativicutes	Selenomonadales	Sporomusaceae	Sporomusa	Sporomusa acidovorans	illumina_C_4661	[],	[],	hypothetical protein [Sporomusa acidovorans]	75.3	0	0	0	0	1	0	0	0	0	0	0	0	0	0	0	0	0	0	1	0		0	0	0	0	0.00363848	0	0	0	0	0	0
MAG-11	Bacteroidales (MAG11)	illumina_624TZT_KFXJ_1			Bacteria	UNKNOWN_KINGDOM	Bacteroidetes	Bacteroidia	Bacteroidales	Porphyromonadaceae	Petrimonas	Petrimonas sp. IBARAKI	illumina_C_22721	BNR_2,	PF13088.7,	hypothetical protein PEIBARAKI_6302 [Petrimonas sp. IBARAKI]	99	3	3	1	3	4	3	3	5	2	0	0	0	5	2	3	0	0	0	1	0		0.0156031	0.0145476	0.00503804	0.0170804	0.0145539	0.0135336	0.0131165	0.0165082	0.00816393	0	0
MAG-11	Bacteroidales (MAG11)	illumina_DR4FRA_PTWA_3			Unknown	UNKNOWN_KINGDOM							illumina_C_33402	[],	[],	hypothetical protein [Lentimicrobium sp.]	97.9	0	0	0	0	0	1	1	0	0	0	0	0	0	0	0	0	0	0	0	0		0	0	0	0	0	0.00451121	0.00437216	0	0	0	0
MAG-11	Bacteroidales (MAG11)	illumina_7MVHF1_HJWG_21	K02926		Unknown	UNKNOWN_KINGDOM							illumina_C_46208	Ribosomal_L4,	PF00573.23,	50S ribosomal protein L4 [Lentimicrobium sp.]	99	0	0	1	0	0	0	0	0	0	0	0	0	0	0	0	0	0	0	1	0		0	0	0.00503804	0	0	0	0	0	0	0	0
MAG-11	Bacteroidales (MAG11)	illumina_919M7X_H01C_2	K04077		Bacteria	UNKNOWN_KINGDOM	Bacteroidetes	unknown	unknown	unknown	unknown	Bacteroidetes bacterium ADurb.Bin041	illumina_C_92698	Cpn60_TCP1,	PF00118.25,	60 kDa chaperonin [Bacteroidetes bacterium ADurb.Bin041]	100	0	2	2	1	2	0	0	1	0	1	1	1	1	1	0	1	1	4	9	9		0	0.00969838	0.0100761	0.00569346	0.00727696	0	0	0.00330164	0	0.00307342	0.00347307
MAG-11	Bacteroidales (MAG11)	illumina_AAZR2T_XSMG_5	K03797	3.4.21.102	Bacteria	UNKNOWN_KINGDOM	Bacteroidetes	unknown	unknown	unknown	unknown	Bacteroidetes bacterium ADurb.Bin041	illumina_C_24722	PDZ_6,Peptidase_S41,	PF17820.2,PF03572.19,	putative CtpA-like serine protease [Bacteroidetes bacterium ADurb.Bin041]	99.6	0	0	0	0	0	0	1	0	0	0	0	0	0	0	0	0	0	0	0	0		0	0	0	0	0	0	0.00437216	0	0	0	0
MAG-11	Bacteroidales (MAG11)	illumina_9A73SR_1KXZ_7			Bacteria	UNKNOWN_KINGDOM	Bacteroidetes	unknown	unknown	unknown	unknown	Bacteroidetes bacterium ADurb.Bin041	illumina_C_2185	ResB,ResB,Cytochrom_C_asm,	PF05140.15,PF05140.15,PF01578.21,	Cytochrome c biogenesis protein CcsA [Bacteroidetes bacterium ADurb.Bin041]	99.7	0	0	0	0	0	0	0	0	0	1	0	0	0	0	0	0	0	0	0	0		0	0	0	0	0	0	0	0	0	0.00307342	0
MAG-11	Bacteroidales (MAG11)	illumina_YJB69E_KYBE_4	K03217		Bacteria	UNKNOWN_KINGDOM	Bacteroidetes	unknown	unknown	unknown	unknown	Bacteroidetes bacterium ADurb.Bin041	illumina_C_83681	YidC_periplas,60KD_IMP,	PF14849.7,PF02096.21,	membrane protein insertase YidC [Lentimicrobium sp.]	99.5	0	0	0	0	0	0	0	0	0	0	0	0	0	1	0	0	0	0	0	1		0	0	0	0	0	0	0	0	0	0	0
MAG-11	Bacteroidales (MAG11)	illumina_2DR78B_23BB_12	K00606	2.1.2.11	Unknown	UNKNOWN_KINGDOM							illumina_C_47863	Pantoate_transf,	PF02548.16,	3-methyl-2-oxobutanoate hydroxymethyltransferase [Lentimicrobium sp.]	100	0	0	0	0	0	0	0	0	0	0	0	0	0	1	1	0	0	0	0	0		0	0	0	0	0	0	0	0	0	0	0
MAG-11	Bacteroidales (MAG11)	illumina_SRKST2_GN1N_9	K00252	1.3.8.6	Unknown	UNKNOWN_KINGDOM							illumina_C_102789	Acyl-CoA_dh_N,Acyl-CoA_dh_M,Acyl-CoA_dh_1,	PF02771.17,PF02770.20,PF00441.25,	acyl-CoA dehydrogenase [Lentimicrobium sp.]	100	0	0	0	0	0	0	0	0	0	0	0	0	0	0	0	0	0	0	0	2		0	0	0	0	0	0	0	0	0	0	0
MAG-11	Bacteroidales (MAG11)	illumina_YTKE3V_68Z4_3			Unknown	UNKNOWN_KINGDOM							illumina_C_24453	AAA_18,	PF13238.7,	AAA family ATPase [Lentimicrobium sp.]	100	0	0	0	0	1	0	0	0	0	0	0	0	0	0	0	0	0	0	0	0		0	0	0	0	0.00363848	0	0	0	0	0	0
MAG-11	Bacteroidales (MAG11)	illumina_8A7EA0_04SZ_2	K01847	5.4.99.2	Unknown	UNKNOWN_KINGDOM							illumina_C_39513	MM_CoA_mutase,	PF01642.23,	methylmalonyl-CoA mutase [Lentimicrobium sp.]	100	3	1	1	0	0	0	0	0	1	0	0	0	0	1	0	1	1	0	0	0		0.0156031	0.00484919	0.00503804	0	0	0	0	0	0.00408197	0	0
MAG-11	Bacteroidales (MAG11)	illumina_E6V8Z8_6GZH_4	K03629		Bacteria	UNKNOWN_KINGDOM	Bacteroidetes	unknown	unknown	unknown	unknown	Bacteroidetes bacterium ADurb.Bin041	illumina_C_84231	SMC_N,	PF02463.20,	DNA replication and repair protein RecF [Bacteroidetes bacterium ADurb.Bin041]	100	0	0	0	0	0	0	0	0	0	0	0	0	0	1	0	0	0	0	0	0		0	0	0	0	0	0	0	0	0	0	0
MAG-11	Bacteroidales (MAG11)	illumina_WZ7GBK_E7B9_9			Unknown	UNKNOWN_KINGDOM							illumina_C_91996	CarbopepD_reg_2,Plug,	PF13715.7,PF07715.16,	TonB-dependent receptor [Lentimicrobium sp.]	100	0	0	0	0	0	0	0	0	0	0	0	1	0	0	0	0	0	0	0	0		0	0	0	0	0	0	0	0	0	0	0
MAG-11	Bacteroidales (MAG11)	illumina_27A6KV_KWKP_8	K12267	1.8.4.11, 1.8.4.12	Unknown	UNKNOWN_KINGDOM							illumina_C_24808	SelR,PMSR,	PF01641.19,PF01625.22,	bifunctional methionine sulfoxide reductase B/A protein [Lentimicrobium sp.]	100	0	0	0	0	0	1	0	0	0	0	0	0	0	0	0	0	0	0	0	0		0	0	0	0	0	0.00451121	0	0	0	0	0
MAG-11	Bacteroidales (MAG11)	illumina_TQKZY6_95KN_1			Bacteria	UNKNOWN_KINGDOM	Firmicutes	Clostridia	Clostridiales	Peptostreptococcaceae	Peptoanaerobacter	[Eubacterium] yurii	illumina_C_52451	PLDc_2,	PF13091.7,	endonuclease family protein [[Eubacterium] yurii subsp. margaretiae ATCC 43715]	70.2	0	0	0	0	0	0	0	0	0	0	1	0	0	0	0	0	0	0	0	0		0	0	0	0	0	0	0	0	0	0	0.00347307
MAG-11	Bacteroidales (MAG11)	illumina_KS3A00_V3RG_1			Bacteria	UNKNOWN_KINGDOM	Bacteroidetes	unknown	unknown	unknown	unknown	Bacteroidetes bacterium ADurb.Bin041	illumina_C_41420	Peptidase_C25,Peptidase_C25_C,RGI_lyase,CarboxypepD_reg,Por_Secre_tail,	PF01364.19,PF03785.15,PF18370.2,PF13620.7,PF18962.1,	Gingipain R2 precursor [Bacteroidetes bacterium ADurb.Bin041]	99.3	0	0	0	0	0	0	0	0	0	0	0	0	0	0	0	0	0	0	3	1		0	0	0	0	0	0	0	0	0	0	0
MAG-11	Bacteroidales (MAG11)	illumina_E1Z85V_A22C_11	K00382	1.8.1.4	Unknown	UNKNOWN_KINGDOM							illumina_C_19129	Pyr_redox_2,Pyr_redox_dim,	PF07992.15,PF02852.23,	dihydrolipoyl dehydrogenase [Lentimicrobium sp.]	99.8	0	0	0	1	0	0	0	0	0	0	0	0	0	0	0	0	0	0	0	0		0	0	0	0.00569346	0	0	0	0	0	0	0
MAG-11	Bacteroidales (MAG11)	illumina_H4710Y_9VBH_3	K20757	4.3.1.27	Bacteria	UNKNOWN_KINGDOM	Bacteroidetes	unknown	unknown	unknown	unknown	Bacteroidetes bacterium ADurb.Bin041	illumina_C_36123	Ala_racemase_N,D-ser_dehydrat,	PF01168.21,PF14031.7,	D-threo-3-hydroxyaspartate dehydratase [Bacteroidetes bacterium ADurb.Bin041]	100	0	0	0	0	0	0	0	0	1	0	0	0	0	0	0	0	0	0	0	0		0	0	0	0	0	0	0	0	0.00408197	0	0
MAG-11	Bacteroidales (MAG11)	illumina_E7GM74_BFWF_4	K04564	1.15.1.1	Bacteria	UNKNOWN_KINGDOM	Bacteroidetes	unknown	unknown	unknown	unknown	Bacteroidetes bacterium ADurb.Bin041	illumina_C_95713	Sod_Fe_N,Sod_Fe_C,	PF00081.23,PF02777.19,	Superoxide dismutase (Mn) [Bacteroidetes bacterium ADurb.Bin041]	100	0	0	0	0	0	0	0	0	0	0	0	0	0	0	0	0	0	4	2	5		0	0	0	0	0	0	0	0	0	0	0
MAG-11	Bacteroidales (MAG11)	illumina_K4R843_74B6_3			Unknown	UNKNOWN_KINGDOM							illumina_C_27052	[],	[],	hypothetical protein [Lentimicrobium sp.]	100	0	0	0	1	0	0	0	0	0	0	0	0	0	0	0	0	0	0	0	0		0	0	0	0.00569346	0	0	0	0	0	0	0
MAG-11	Bacteroidales (MAG11)	illumina_XPXJNZ_RWAA_6			Bacteria	UNKNOWN_KINGDOM	Bacteroidetes	unknown	unknown	unknown	unknown	Bacteroidetes bacterium ADurb.Bin041	illumina_C_75240	Polysacc_deac_1,DUF3473,	PF01522.22,PF11959.9,	Peptidoglycan deacetylase [Bacteroidetes bacterium ADurb.Bin041]	98.6	0	0	0	0	0	0	0	1	0	0	0	0	1	0	0	1	0	0	0	0		0	0	0	0	0	0	0	0.00330164	0	0	0
MAG-11	Bacteroidales (MAG11)	illumina_N708NP_BZ43_1			Bacteria	UNKNOWN_KINGDOM	Bacteroidetes	unknown	unknown	unknown	unknown	Bacteroidetes bacterium ADurb.Bin041	illumina_C_24741	Peptidase_C25,	PF01364.19,	hypothetical protein BWX63_00349 [Bacteroidetes bacterium ADurb.Bin041]	99.9	0	0	0	0	0	0	0	0	0	0	0	0	0	1	0	1	1	0	0	1		0	0	0	0	0	0	0	0	0	0	0
MAG-11	Bacteroidales (MAG11)	illumina_8WM0DY_83QF_4			Bacteria	UNKNOWN_KINGDOM	Firmicutes	Negativicutes	Selenomonadales	Sporomusaceae	Sporomusa	uncultured Sporomusa sp.	illumina_C_41214	Glyco_transf_4,Glycos_transf_1,	PF13439.7,PF00534.21,	Glycosyl transferase group 1 [uncultured Sporomusa sp.]	85.6	0	0	1	0	0	0	0	1	0	0	0	0	1	0	1	0	0	0	0	0		0	0	0.00503804	0	0	0	0	0.00330164	0	0	0
MAG-11	Bacteroidales (MAG11)	illumina_WH3N0V_4AM5_3			Bacteria	UNKNOWN_KINGDOM	Bacteroidetes	unknown	unknown	unknown	unknown	Bacteroidetes bacterium ADurb.Bin041	illumina_C_93452	CHB_HEX_C_1,DUF5689,DUF5689,LTD,LTD,	PF13290.7,PF18942.1,PF18942.1,PF00932.20,PF00932.20,	Ser-Thr-rich glycosyl-phosphatidyl-inositol-anchored membrane family protein [Bacteroidetes bacterium ADurb.Bin041]	99.6	0	0	0	0	0	0	0	0	0	0	0	0	0	0	0	0	0	3	4	2		0	0	0	0	0	0	0	0	0	0	0
MAG-11	Bacteroidales (MAG11)	illumina_KCFG21_MGV7_1			Bacteria	UNKNOWN_KINGDOM	Bacteroidetes	unknown	unknown	unknown	unknown	Bacteroidetes bacterium ADurb.Bin041	illumina_C_98013	[],	[],	hypothetical protein BWX63_00067 [Bacteroidetes bacterium ADurb.Bin041]	99.8	0	0	0	0	0	0	0	0	0	0	0	0	0	0	0	0	0	0	1	1		0	0	0	0	0	0	0	0	0	0	0
MAG-11	Bacteroidales (MAG11)	illumina_3810ZA_ZM8Q_1	K00335	1.6.5.3	Bacteria	UNKNOWN_KINGDOM	Bacteroidetes	unknown	unknown	unknown	unknown	Bacteroidetes bacterium ADurb.Bin041	illumina_C_85632	Fer4_20,Pyr_redox_2,	PF14691.7,PF07992.15,	NADP-reducing hydrogenase subunit HndC [Bacteroidetes bacterium ADurb.Bin041]	100	0	0	0	1	0	0	0	0	0	0	0	0	0	0	0	0	0	0	0	0		0	0	0	0.00569346	0	0	0	0	0	0	0
MAG-11	Bacteroidales (MAG11)	illumina_KKQ7QT_BGPB_1			Bacteria	UNKNOWN_KINGDOM	Bacteroidetes	unknown	unknown	unknown	unknown	Bacteroidetes bacterium ADurb.Bin041	illumina_C_59176	adh_short,	PF00106.26,	NADP-dependent 3-hydroxy acid dehydrogenase YdfG [Bacteroidetes bacterium ADurb.Bin041]	100	0	0	0	0	0	0	0	0	1	1	0	1	0	0	0	0	0	0	0	0		0	0	0	0	0	0	0	0	0.00408197	0.00307342	0
MAG-11	Bacteroidales (MAG11)	illumina_625W4Y_WACC_23	K07403		Bacteria	UNKNOWN_KINGDOM	Bacteroidetes	unknown	unknown	unknown	unknown	Bacteroidetes bacterium ADurb.Bin041	illumina_C_31331	SDH_sah,NfeD,	PF01972.17,PF01957.19,	hypothetical protein BWX63_00178 [Bacteroidetes bacterium ADurb.Bin041]	99.6	1	0	0	0	0	0	0	0	0	0	0	0	0	0	0	0	0	0	0	0		0.00520102	0	0	0	0	0	0	0	0	0	0
MAG-11	Bacteroidales (MAG11)	illumina_REHSGR_DZ9G_2	K15342		Unknown	UNKNOWN_KINGDOM							illumina_C_28514	RVT_1,Cas_Cas1,	PF00078.28,PF01867.17,	CRISPR-associated endonuclease Cas1 [Clostridiaceae bacterium]	83.9	0	0	0	0	0	1	0	0	0	1	1	0	0	0	0	0	0	0	0	0		0	0	0	0	0	0.00451121	0	0	0	0.00307342	0.00347307
MAG-11	Bacteroidales (MAG11)	illumina_RF8MN1_593W_18	K02340	2.7.7.7	Bacteria	UNKNOWN_KINGDOM	Bacteroidetes	unknown	unknown	unknown	unknown	Bacteroidetes bacterium ADurb.Bin041	illumina_C_35245	DNA_pol3_delta,	PF06144.14,	DNA polymerase III subunit delta [Bacteroidetes bacterium ADurb.Bin041]	99.7	0	0	0	0	0	0	0	1	0	0	0	0	1	0	0	0	0	0	0	0		0	0	0	0	0	0	0	0.00330164	0	0	0
MAG-11	Bacteroidales (MAG11)	illumina_Q435JP_NG3T_1	K02470	5.99.1.3	Bacteria	UNKNOWN_KINGDOM	Bacteroidetes	unknown	unknown	unknown	unknown	Bacteroidetes bacterium ADurb.Bin041	illumina_C_1767	DNA_gyraseB,Toprim,DNA_gyraseB_C,	PF00204.26,PF01751.23,PF00986.22,	DNA gyrase subunit B [Bacteroidetes bacterium ADurb.Bin041]	100	0	0	0	0	0	0	0	0	0	0	0	0	0	0	0	0	1	0	0	0		0	0	0	0	0	0	0	0	0	0	0
MAG-11	Bacteroidales (MAG11)	illumina_HAM0GM_HJWG_17	K02992		Unknown	UNKNOWN_KINGDOM							illumina_C_46208	Ribosomal_S7,	PF00177.22,	30S ribosomal protein S7 [Lentimicrobium sp.]	100	0	0	1	0	0	0	0	0	0	0	0	0	0	0	0	0	0	0	0	0		0	0	0.00503804	0	0	0	0	0	0	0	0
MAG-11	Bacteroidales (MAG11)	illumina_0JZ5M4_A8K8_9			Unknown	UNKNOWN_KINGDOM							illumina_C_87838	Pyr_redox_2,Pyr_redox_dim,Rhodanese,	PF07992.15,PF02852.23,PF00581.21,	FAD-dependent oxidoreductase [Lentimicrobium sp.]	99.8	0	0	1	0	0	0	0	0	0	0	0	0	0	1	0	0	0	0	0	0		0	0	0.00503804	0	0	0	0	0	0	0	0
MAG-11	Bacteroidales (MAG11)	illumina_DYWGYT_KYBE_3	K01951	6.3.5.2	Bacteria	UNKNOWN_KINGDOM	Bacteroidetes	unknown	unknown	unknown	unknown	Bacteroidetes bacterium ADurb.Bin041	illumina_C_83681	GATase,NAD_synthase,GMP_synt_C,	PF00117.29,PF02540.18,PF00958.23,	GMP synthase (glutamine-hydrolyzing) [Bacteroidetes bacterium ADurb.Bin041]	99.2	0	0	0	0	0	0	0	0	0	0	0	0	0	0	0	0	0	0	0	1		0	0	0	0	0	0	0	0	0	0	0
MAG-11	Bacteroidales (MAG11)	illumina_DDF89J_FKK1_3			Bacteria	UNKNOWN_KINGDOM	Bacteroidetes	unknown	unknown	unknown	unknown	Bacteroidetes bacterium ADurb.Bin041	illumina_C_16973	POTRA,	PF07244.16,	Outer membrane protein assembly factor BamA [Bacteroidetes bacterium ADurb.Bin041]	99.8	0	0	0	0	0	0	0	0	1	0	0	0	0	0	0	0	0	0	0	0		0	0	0	0	0	0	0	0	0.00408197	0	0
MAG-11	Bacteroidales (MAG11)	illumina_B90N32_MGV7_7	K00831	2.6.1.52	Unknown	UNKNOWN_KINGDOM							illumina_C_98013	Aminotran_5,	PF00266.20,	3-phosphoserine/phosphohydroxythreonine transaminase [Lentimicrobium sp.]	100	0	0	0	0	0	0	0	0	0	0	0	0	0	0	0	0	0	0	2	1		0	0	0	0	0	0	0	0	0	0	0
MAG-11	Bacteroidales (MAG11)	illumina_HG9X87_XSJQ_7	K02358		Bacteria	UNKNOWN_KINGDOM	Bacteroidetes	unknown	unknown	unknown	unknown	Bacteroidetes bacterium ADurb.Bin041	illumina_C_5040	GTP_EFTU,	PF00009.28,	Elongation factor Tu [Bacteroidetes bacterium ADurb.Bin041]	100	1	1	1	1	1	1	1	1	1	1	1	1	1	1	1	1	1	3	2	3		0.00520102	0.00484919	0.00503804	0.00569346	0.00363848	0.00451121	0.00437216	0.00330164	0.00408197	0.00307342	0.00347307
MAG-11	Bacteroidales (MAG11)	illumina_218R0Z_QRXS_3			Bacteria	UNKNOWN_KINGDOM	uc_Bacteria	uc_Bacteria	uc_Bacteria	uc_Bacteria	uc_Bacteria	uc_Bacteria	illumina_C_5585	PLDc_2,ResIII,Helicase_C,	PF13091.7,PF04851.16,PF00271.32,	DEAD/DEAH box helicase family protein [Bacteroidales bacterium]	85.2	0	0	0	0	0	0	0	0	0	0	0	0	0	0	0	0	0	0	0	1		0	0	0	0	0	0	0	0	0	0	0
MAG-11	Bacteroidales (MAG11)	illumina_G31NWJ_C1QT_3			Bacteria	UNKNOWN_KINGDOM	Bacteroidetes	unknown	unknown	unknown	unknown	Bacteroidetes bacterium ADurb.Bin041	illumina_C_66921	[],	[],	hypothetical protein BWX63_01203 [Bacteroidetes bacterium ADurb.Bin041]	98.9	0	0	0	0	0	0	0	0	0	0	0	0	0	0	0	0	0	0	1	0		0	0	0	0	0	0	0	0	0	0	0
MAG-11	Bacteroidales (MAG11)	illumina_8ZW8F2_TSB2_4			Bacteria	UNKNOWN_KINGDOM	Spirochaetes	Spirochaetia	Spirochaetales	Spirochaetaceae	Treponema	Treponema primitia	illumina_C_29230	N6_N4_Mtase,	PF01555.19,	DNA methylase [Desulfitibacter alkalitolerans]	82.3	2	3	4	1	4	3	1	3	2	2	0	0	3	0	1	1	1	1	0	1		0.010402	0.0145476	0.0201521	0.00569346	0.0145539	0.0135336	0.00437216	0.00990491	0.00816393	0.00614685	0
MAG-11	Bacteroidales (MAG11)	illumina_W2D2A2_YREV_8	K00826	2.6.1.42	Unknown	UNKNOWN_KINGDOM							illumina_C_49378	Aminotran_4,	PF01063.20,	amino acid aminotransferase [Lentimicrobium sp.]	97.8	0	0	0	0	0	0	0	0	0	0	0	0	0	0	0	0	0	0	1	0		0	0	0	0	0	0	0	0	0	0	0
MAG-11	Bacteroidales (MAG11)	illumina_5B19KZ_ZXP8_2			Unknown	UNKNOWN_KINGDOM							illumina_C_83546	PSP1,	PF04468.13,	hypothetical protein [Lentimicrobium sp.]	98	0	1	0	0	1	1	0	1	1	1	1	2	1	1	1	1	2	1	1	2		0	0.00484919	0	0	0.00363848	0.00451121	0	0.00330164	0.00408197	0.00307342	0.00347307
MAG-11	Bacteroidales (MAG11)	illumina_C3CZQ1_NE28_1	K02469	5.99.1.3	Unknown	UNKNOWN_KINGDOM							illumina_C_38210	DNA_topoisoIV,	PF00521.21,	DNA gyrase subunit A [Lentimicrobium sp.]	100	1	0	0	0	0	0	1	0	0	0	0	1	0	0	0	0	0	0	0	0		0.00520102	0	0	0	0	0	0.00437216	0	0	0	0
MAG-11	Bacteroidales (MAG11)	illumina_6B0M36_MVR3_4			Unknown	UNKNOWN_KINGDOM							illumina_C_76935	[],	[],	hypothetical protein [Lentimicrobium sp.]	100	0	0	0	0	0	0	0	0	0	0	0	0	0	0	0	0	0	0	1	1		0	0	0	0	0	0	0	0	0	0	0
MAG-11	Bacteroidales (MAG11)	illumina_55XBD9_XXRQ_6			Unknown	UNKNOWN_KINGDOM							illumina_C_21810	DUF3078,	PF11276.9,	DUF3078 domain-containing protein [Lentimicrobium sp.]	100	0	0	0	0	0	0	0	0	0	0	1	0	0	0	0	1	1	0	1	1		0	0	0	0	0	0	0	0	0	0	0.00347307
MAG-11	Bacteroidales (MAG11)	illumina_KWNH08_R0J7_4	K01278	3.4.14.5	Bacteria	UNKNOWN_KINGDOM	Bacteroidetes	unknown	unknown	unknown	unknown	unknown	illumina_C_60024	DPPIV_N,Peptidase_S9,	PF00930.22,PF00326.22,	S9 family peptidase [Lentimicrobium sp.]	99.6	0	0	1	0	1	0	0	0	0	0	1	0	0	0	0	0	0	0	0	0		0	0	0.00503804	0	0.00363848	0	0	0	0	0	0.00347307
MAG-11	Bacteroidales (MAG11)	illumina_EENZRH_14N9_1	K01925	6.3.2.9	Bacteria	UNKNOWN_KINGDOM	Bacteroidetes	unknown	unknown	unknown	unknown	Bacteroidetes bacterium ADurb.Bin041	illumina_C_52267	Mur_ligase_M,	PF08245.13,	UDP-N-acetylmuramoylalanine--D-glutamate ligase [Bacteroidetes bacterium ADurb.Bin041]	99.8	0	0	0	0	0	0	0	0	0	0	0	0	0	0	0	0	0	1	0	0		0	0	0	0	0	0	0	0	0	0	0
MAG-11	Bacteroidales (MAG11)	illumina_CXD55G_80QG_12	K00175	1.2.7.11, 1.2.7.3	Bacteria	UNKNOWN_KINGDOM	Bacteroidetes	unknown	unknown	unknown	unknown	Bacteroidetes bacterium ADurb.Bin041	illumina_C_46553	TPP_enzyme_C,	PF02775.22,	2-oxoacid:ferredoxin oxidoreductase subunit beta [Lentimicrobium sp.]	100	0	0	0	0	0	0	0	0	0	0	0	0	0	0	0	0	0	0	1	1		0	0	0	0	0	0	0	0	0	0	0
MAG-11	Bacteroidales (MAG11)	illumina_CAWSZJ_56BW_5	K01676	4.2.1.2	Bacteria	UNKNOWN_KINGDOM	Bacteroidetes	unknown	unknown	unknown	unknown	Bacteroidetes bacterium ADurb.Bin041	illumina_C_13997	Fumerase,Fumerase_C,	PF05681.15,PF05683.13,	Fumarate hydratase class I, anaerobic [Bacteroidetes bacterium ADurb.Bin041]	100	0	0	0	0	0	0	0	0	0	0	0	0	0	0	0	0	0	0	1	0		0	0	0	0	0	0	0	0	0	0	0
MAG-11	Bacteroidales (MAG11)	illumina_DZXS1M_QWR7_10			Unknown	UNKNOWN_KINGDOM							illumina_C_19119	SusD-like_2,	PF12771.8,	RagB/SusD family nutrient uptake outer membrane protein [Lentimicrobium sp.]	99.8	0	0	0	0	0	0	0	0	0	0	0	0	0	0	0	0	0	9	7	8		0	0	0	0	0	0	0	0	0	0	0
MAG-11	Bacteroidales (MAG11)	illumina_0MF9VR_AQZQ_4			Bacteria	UNKNOWN_KINGDOM	Bacteroidetes	unknown	unknown	unknown	unknown	Bacteroidetes bacterium ADurb.Bin041	illumina_C_99166	[],	[],	hypothetical protein BWX63_00391 [Bacteroidetes bacterium ADurb.Bin041]	100	0	0	0	0	0	0	0	0	0	0	0	0	0	0	0	0	0	0	1	0		0	0	0	0	0	0	0	0	0	0	0
MAG-11	Bacteroidales (MAG11)	illumina_QAD962_DB39_1	K03696		Bacteria	UNKNOWN_KINGDOM	Bacteroidetes	unknown	unknown	unknown	unknown	Bacteroidetes bacterium ADurb.Bin041	illumina_C_91112	AAA_2,ClpB_D2-small,	PF07724.15,PF10431.10,	Negative regulator of genetic competence ClpC/MecB [Bacteroidetes bacterium ADurb.Bin041]	99.5	0	0	0	0	0	0	0	0	0	0	1	0	0	0	0	1	1	1	0	1		0	0	0	0	0	0	0	0	0	0	0.00347307
MAG-11	Bacteroidales (MAG11)	illumina_FCW95V_NRXB_3	K01465	3.5.2.3	Bacteria	UNKNOWN_KINGDOM	Bacteroidetes	unknown	unknown	unknown	unknown	Bacteroidetes bacterium ADurb.Bin041	illumina_C_102388	Amidohydro_1,	PF01979.21,	Allantoinase [Bacteroidetes bacterium ADurb.Bin041]	99.8	0	0	0	0	1	0	0	0	0	0	0	0	0	0	0	0	0	0	0	1		0	0	0	0	0.00363848	0	0	0	0	0	0
MAG-11	Bacteroidales (MAG11)	illumina_F6V3YM_NFN9_2			Unknown	UNKNOWN_KINGDOM							illumina_C_83134	[],	[],	hypothetical protein [Geobacteraceae bacterium]	37.6	0	0	1	0	0	0	0	0	0	0	0	0	0	0	0	0	0	0	0	0		0	0	0.00503804	0	0	0	0	0	0	0	0
MAG-11	Bacteroidales (MAG11)	illumina_GRDEG1_RJYF_2			Unknown	UNKNOWN_KINGDOM							illumina_C_43558	DUF11,Big_9,Big_9,	PF01345.19,PF17963.2,PF17963.2,	DUF11 domain-containing protein [Lentimicrobium sp.]	99.2	0	0	0	0	0	0	1	0	0	0	0	0	0	1	0	0	0	0	0	0		0	0	0	0	0	0	0.00437216	0	0	0	0
MAG-11	Bacteroidales (MAG11)	illumina_T4D7XH_4S2A_2			Bacteria	UNKNOWN_KINGDOM	uc_Bacteria	uc_Bacteria	uc_Bacteria	uc_Bacteria	uc_Bacteria	uc_Bacteria	illumina_C_89197	Eco57I,TaqI_C,	PF07669.12,PF12950.8,	hypothetical protein BGO29_03890 [Bacteroidales bacterium 36-12]	67.7	0	0	0	0	0	0	0	1	0	0	1	0	1	0	0	0	0	1	0	0		0	0	0	0	0	0	0	0.00330164	0	0	0.00347307
MAG-11	Bacteroidales (MAG11)	illumina_TSBWHA_6GZH_31	K03594	1.16.3.1	Bacteria	UNKNOWN_KINGDOM	Bacteroidetes	unknown	unknown	unknown	unknown	Bacteroidetes bacterium ADurb.Bin041	illumina_C_84231	Ferritin,	PF00210.25,	Bacterioferritin [Bacteroidetes bacterium ADurb.Bin041]	100	0	0	0	0	0	0	0	0	0	0	0	0	0	0	0	0	0	0	2	0		0	0	0	0	0	0	0	0	0	0	0
MAG-11	Bacteroidales (MAG11)	illumina_V70XKX_6T72_16			Unknown	UNKNOWN_KINGDOM							illumina_C_68290	Glycos_transf_1,	PF00534.21,	glycosyltransferase family 4 protein [Lentimicrobium sp.]	99.7	0	1	1	0	0	0	0	0	0	0	0	0	0	1	0	0	0	0	0	0		0	0.00484919	0.00503804	0	0	0	0	0	0	0	0
MAG-11	Bacteroidales (MAG11)	illumina_YCCW1X_5GDS_10	K00099	1.1.1.267	Bacteria	UNKNOWN_KINGDOM	Bacteroidetes	unknown	unknown	unknown	unknown	Bacteroidetes bacterium ADurb.Bin041	illumina_C_102967	DXP_reductoisom,	PF02670.17,	1-deoxy-D-xylulose 5-phosphate reductoisomerase [Bacteroidetes bacterium ADurb.Bin041]	100	0	0	0	0	0	0	1	0	0	0	0	0	0	0	0	0	0	0	0	0		0	0	0	0	0	0	0.00437216	0	0	0	0
MAG-11	Bacteroidales (MAG11)	illumina_W11DTM_C1DX_2			Bacteria	UNKNOWN_KINGDOM	Bacteroidetes	Bacteroidia	Bacteroidales	Porphyromonadaceae	Fermentimonas	Fermentimonas caenicola	illumina_C_102523	Wzz,GNVR,	PF02706.16,PF13807.7,	hypothetical protein [Fermentimonas caenicola]	87.3	0	0	0	0	0	0	0	1	0	0	1	0	1	1	1	0	0	0	1	0		0	0	0	0	0	0	0	0.00330164	0	0	0.00347307
MAG-11	Bacteroidales (MAG11)	illumina_CJ2BNH_GWPY_5			Bacteria	UNKNOWN_KINGDOM	Bacteroidetes	unknown	unknown	unknown	unknown	Bacteroidetes bacterium ADurb.Bin041	illumina_C_19815	Fer4_8,CCG,CCG,	PF13183.7,PF02754.17,PF02754.17,	(Fe-S)-binding protein [Lentimicrobium sp.]	99.3	0	1	0	0	0	0	0	0	0	0	0	0	0	0	0	0	0	0	0	0		0	0.00484919	0	0	0	0	0	0	0	0	0
MAG-11	Bacteroidales (MAG11)	illumina_1HM096_8NJ6_4			Bacteria	UNKNOWN_KINGDOM	Bacteroidetes	unknown	unknown	unknown	unknown	Bacteroidetes bacterium ADurb.Bin041	illumina_C_75844	DUF21,CBS,CBS,CorC_HlyC,	PF01595.21,PF00571.29,PF00571.29,PF03471.18,	Magnesium and cobalt efflux protein CorC [Bacteroidetes bacterium ADurb.Bin041]	100	0	0	0	0	0	0	0	0	0	1	0	0	0	0	0	0	0	0	0	0		0	0	0	0	0	0	0	0	0	0.00307342	0
MAG-11	Bacteroidales (MAG11)	illumina_RJVN5R_WCY8_4	K07568	2.4.99.17	Bacteria	UNKNOWN_KINGDOM	Bacteroidetes	unknown	unknown	unknown	unknown	Bacteroidetes bacterium ADurb.Bin041	illumina_C_71324	Queuosine_synth,	PF02547.16,	S-adenosylmethionine:tRNA ribosyltransferase-isomerase [Bacteroidetes bacterium ADurb.Bin041]	99.8	0	0	0	0	0	1	0	0	0	0	0	1	0	0	0	0	0	0	0	0		0	0	0	0	0	0.00451121	0	0	0	0	0
MAG-11	Bacteroidales (MAG11)	illumina_KMM4G8_8VSD_2	K09760		Bacteria	UNKNOWN_KINGDOM	Bacteroidetes	unknown	unknown	unknown	unknown	Bacteroidetes bacterium ADurb.Bin041	illumina_C_96367	RmuC,	PF02646.17,	RmuC family protein [Bacteroidetes bacterium ADurb.Bin041]	100	0	1	0	0	0	0	0	0	0	0	0	0	0	0	0	0	1	0	0	0		0	0.00484919	0	0	0	0	0	0	0	0	0
MAG-11	Bacteroidales (MAG11)	illumina_VVYC9V_EFRP_10			Bacteria	UNKNOWN_KINGDOM	Bacteroidetes	unknown	unknown	unknown	unknown	Bacteroidetes bacterium ADurb.Bin041	illumina_C_17051	[],	[],	hypothetical protein BWX63_00908 [Bacteroidetes bacterium ADurb.Bin041]	99.2	0	0	0	0	0	0	0	0	0	0	0	0	0	1	0	0	0	0	0	0		0	0	0	0	0	0	0	0	0	0	0
MAG-11	Bacteroidales (MAG11)	illumina_7PK32H_85E9_2			Bacteria	UNKNOWN_KINGDOM	Firmicutes	Clostridia	Clostridiales	Ruminococcaceae	Faecalibacterium	Faecalibacterium prausnitzii	illumina_C_17215	HATPase_c_3,HATPase_c,	PF13589.7,PF02518.27,	sensor histidine kinase [Faecalibacterium prausnitzii]	49.4	0	0	0	0	0	0	1	0	0	0	0	0	0	0	0	0	0	0	0	0		0	0	0	0	0	0	0.00437216	0	0	0	0
MAG-11	Bacteroidales (MAG11)	illumina_NTZXYY_Q7DY_8			Bacteria	UNKNOWN_KINGDOM	uc_Bacteria	uc_Bacteria	uc_Bacteria	uc_Bacteria	uc_Bacteria	uc_Bacteria	illumina_C_87978	HAD_2,Glyco_hydro_65N,Glyco_hydro_65m,Glyco_hydro_65C,	PF13419.7,PF03636.16,PF03632.16,PF03633.16,	putative glycosyl hydrolase [Bacteroidetes bacterium ADurb.Bin041]	99.5	0	0	0	0	0	0	0	0	0	1	0	1	0	0	1	0	0	0	0	1		0	0	0	0	0	0	0	0	0	0.00307342	0
MAG-11	Bacteroidales (MAG11)	illumina_YPRN6F_DCJJ_5	K00135	1.2.1.16, 1.2.1.20, 1.2.1.79	Bacteria	UNKNOWN_KINGDOM	Bacteroidetes	unknown	unknown	unknown	unknown	Bacteroidetes bacterium ADurb.Bin041	illumina_C_20611	Aldedh,	PF00171.23,	Succinate-semialdehyde dehydrogenase (NADP(+)) 1 [Bacteroidetes bacterium ADurb.Bin041]	99.1	1	0	1	1	0	0	0	0	0	0	0	0	0	0	0	0	0	0	0	0		0.00520102	0	0.00503804	0.00569346	0	0	0	0	0	0	0
MAG-11	Bacteroidales (MAG11)	illumina_FZZEY3_K510_2			Unknown	UNKNOWN_KINGDOM							illumina_C_67469	Glyco_transf_9,	PF01075.18,	glycosyltransferase family 9 protein [Lentimicrobium sp.]	99	0	0	1	0	1	0	0	0	0	0	0	0	0	0	0	0	0	0	0	0		0	0	0.00503804	0	0.00363848	0	0	0	0	0	0
MAG-11	Bacteroidales (MAG11)	illumina_MCVSRT_PWYB_1	K00812	2.6.1.1	Bacteria	UNKNOWN_KINGDOM	Bacteroidetes	unknown	unknown	unknown	unknown	Bacteroidetes bacterium ADurb.Bin041	illumina_C_46166	Aminotran_1_2,	PF00155.22,	Aspartate aminotransferase [Bacteroidetes bacterium ADurb.Bin041]	99.7	0	0	0	0	0	0	0	0	0	0	0	0	0	0	0	0	0	1	1	0		0	0	0	0	0	0	0	0	0	0	0
MAG-11	Bacteroidales (MAG11)	illumina_G9Y6MA_ZCN7_1			Bacteria	UNKNOWN_KINGDOM	Bacteroidetes	unknown	unknown	unknown	unknown	Bacteroidetes bacterium ADurb.Bin041	illumina_C_26078	Fib_succ_major,	PF09603.11,	hypothetical protein BWX63_02189 [Bacteroidetes bacterium ADurb.Bin041]	61.6	0	0	0	0	0	0	0	0	0	0	0	0	0	0	0	0	0	0	2	2		0	0	0	0	0	0	0	0	0	0	0
MAG-11	Bacteroidales (MAG11)	illumina_E23M1M_6GZH_28			Unknown	UNKNOWN_KINGDOM							illumina_C_84231	DUF434,DUF5616,	PF04256.13,PF18481.2,	DUF434 domain-containing protein [Lentimicrobium sp.]	99.6	0	0	0	0	0	0	0	0	0	0	1	0	0	0	0	0	0	0	0	0		0	0	0	0	0	0	0	0	0	0	0.00347307
MAG-11	Bacteroidales (MAG11)	illumina_D99217_2R16_1			Bacteria	UNKNOWN_KINGDOM	Bacteroidetes	unknown	unknown	unknown	unknown	Bacteroidetes bacterium GWF2_41_31	illumina_C_47166	SpvB,VCBS,TcdB_toxin_midN,	PF03534.14,PF13517.7,PF12256.9,	hypothetical protein A2W85_14015 [Bacteroidetes bacterium GWF2_41_31]	34.5	0	0	0	0	0	0	0	0	0	0	0	0	0	0	0	0	0	1	0	0		0	0	0	0	0	0	0	0	0	0	0
MAG-11	Bacteroidales (MAG11)	illumina_M08KSH_MY5J_2	K01925	6.3.2.9	Bacteria	UNKNOWN_KINGDOM	Bacteroidetes	unknown	unknown	unknown	unknown	Bacteroidetes bacterium ADurb.Bin041	illumina_C_75706	Mur_ligase_M,	PF08245.13,	UDP-N-acetylmuramoylalanine--D-glutamate ligase [Bacteroidetes bacterium ADurb.Bin041]	99.4	0	1	1	0	0	0	0	0	0	0	0	0	0	0	0	0	0	0	0	0		0	0.00484919	0.00503804	0	0	0	0	0	0	0	0
MAG-11	Bacteroidales (MAG11)	illumina_W62QQ9_R842_1	K07030		Bacteria	UNKNOWN_KINGDOM	Bacteroidetes	unknown	unknown	unknown	unknown	Bacteroidetes bacterium ADurb.Bin041	illumina_C_34663	Dak2,DegV,	PF02734.18,PF02645.17,	DegV domain-containing protein [Bacteroidetes bacterium ADurb.Bin041]	99.7	0	0	0	0	1	0	0	0	1	0	0	1	0	1	0	0	0	0	1	0		0	0	0	0	0.00363848	0	0	0	0.00408197	0	0
MAG-11	Bacteroidales (MAG11)	illumina_9ABF1C_81MZ_20			Bacteria	UNKNOWN_KINGDOM	Bacteroidetes	unknown	unknown	unknown	unknown	Bacteroidetes bacterium ADurb.Bin041	illumina_C_12463	Peptidase_C1,Lectin_like,Big_7,Por_Secre_tail,	PF00112.24,PF18560.2,PF17957.2,PF18962.1,	Papain family cysteine protease [Bacteroidetes bacterium ADurb.Bin041]	99.7	0	0	0	0	0	0	0	0	0	0	0	0	0	0	0	0	0	1	0	0		0	0	0	0	0	0	0	0	0	0	0
MAG-11	Bacteroidales (MAG11)	illumina_TMRTQN_KWKP_1			Bacteria	UNKNOWN_KINGDOM	Bacteroidetes	unknown	unknown	unknown	unknown	Bacteroidetes bacterium ADurb.Bin041	illumina_C_24808	Peptidase_M20,M20_dimer,	PF01546.29,PF07687.15,	Succinyl-diaminopimelate desuccinylase [Bacteroidetes bacterium ADurb.Bin041]	100	0	0	0	0	0	0	0	0	0	0	0	0	0	0	0	1	0	1	1	1		0	0	0	0	0	0	0	0	0	0	0
MAG-11	Bacteroidales (MAG11)	illumina_GGKDJ3_QWR7_12	K01885	6.1.1.17	Bacteria	UNKNOWN_KINGDOM	Bacteroidetes	unknown	unknown	unknown	unknown	Bacteroidetes bacterium ADurb.Bin041	illumina_C_19119	tRNA-synt_1c,	PF00749.22,	Glutamate--tRNA ligase [Bacteroidetes bacterium ADurb.Bin041]	99.8	0	0	0	0	0	0	0	0	0	1	0	1	0	0	1	0	0	0	0	0		0	0	0	0	0	0	0	0	0	0.00307342	0
MAG-11	Bacteroidales (MAG11)	illumina_4Q1CY4_NXPN_3	K03833		Bacteria	UNKNOWN_KINGDOM	Bacteroidetes	unknown	unknown	unknown	unknown	Bacteroidetes bacterium ADurb.Bin041	illumina_C_54437	GTP_EFTU,	PF00009.28,	Selenocysteine-specific elongation factor [Bacteroidetes bacterium ADurb.Bin041]	99.7	0	0	1	0	0	0	0	0	0	0	1	0	0	0	1	0	0	0	1	0		0	0	0.00503804	0	0	0	0	0	0	0	0.00347307
MAG-11	Bacteroidales (MAG11)	illumina_NZH78K_88Z0_2	K01709	4.2.1.45	Unknown	UNKNOWN_KINGDOM							illumina_C_53908	GDP_Man_Dehyd,	PF16363.6,	CDP-glucose 4,6-dehydratase [Bacteroidales bacterium]	58.1	0	0	0	0	0	0	0	0	0	1	0	0	0	0	0	0	0	0	0	0		0	0	0	0	0	0	0	0	0	0.00307342	0
MAG-11	Bacteroidales (MAG11)	illumina_PC2PK5_H179_1	K06894		Bacteria	UNKNOWN_KINGDOM	uc_Bacteria	uc_Bacteria	uc_Bacteria	uc_Bacteria	uc_Bacteria	uc_Bacteria	illumina_C_1693	bMG3,MG2,bMG5,bMG6,A2M_BRD,A2M,bMG10,	PF11974.9,PF01835.20,PF17972.2,PF17962.2,PF07703.15,PF00207.23,PF17973.2,	hypothetical protein BWX63_01359 [Bacteroidetes bacterium ADurb.Bin041]	99.6	0	0	1	0	0	0	0	0	0	0	0	0	0	0	0	0	0	1	0	0		0	0	0.00503804	0	0	0	0	0	0	0	0
MAG-11	Bacteroidales (MAG11)	illumina_4S6YP3_81MZ_5			Unknown	UNKNOWN_KINGDOM							illumina_C_12463	[],	[],	hypothetical protein [Lentimicrobium sp.]	98.8	0	0	0	0	0	0	0	0	0	0	0	0	0	0	0	0	0	0	1	1		0	0	0	0	0	0	0	0	0	0	0
MAG-11	Bacteroidales (MAG11)	illumina_WW7TYY_RGBP_1	K00384	1.8.1.9	Bacteria	UNKNOWN_KINGDOM	Bacteroidetes	unknown	unknown	unknown	unknown	Bacteroidetes bacterium ADurb.Bin041	illumina_C_63977	Pyr_redox_2,	PF07992.15,	Thioredoxin reductase [Bacteroidetes bacterium ADurb.Bin041]	100	1	0	0	0	1	1	1	0	1	0	0	0	0	0	0	0	0	0	2	0		0.00520102	0	0	0	0.00363848	0.00451121	0.00437216	0	0.00408197	0	0
MAG-11	Bacteroidales (MAG11)	illumina_A3K161_NR81_4	K03106	3.6.5.4	Unknown	UNKNOWN_KINGDOM							illumina_C_3689	SRP54_N,SRP54,SRP_SPB,	PF02881.20,PF00448.23,PF02978.20,	signal recognition particle protein [Lentimicrobium sp.]	99.8	0	0	0	0	1	0	0	0	0	0	0	0	0	0	0	0	0	0	0	0		0	0	0	0	0.00363848	0	0	0	0	0	0
MAG-11	Bacteroidales (MAG11)	illumina_6W4Z12_J0KV_11			Bacteria	UNKNOWN_KINGDOM	Bacteroidetes	unknown	unknown	unknown	unknown	Bacteroidetes bacterium ADurb.Bin041	illumina_C_100552	Beta-lactamase,DUF3471,	PF00144.25,PF11954.9,	serine hydrolase [Lentimicrobium sp.]	100	0	0	0	0	0	0	0	0	0	0	1	0	0	0	0	0	0	0	0	0		0	0	0	0	0	0	0	0	0	0	0.00347307
MAG-11	Bacteroidales (MAG11)	illumina_4JGZ19_95KN_7			Bacteria	UNKNOWN_KINGDOM	Firmicutes	Negativicutes	Selenomonadales	Sporomusaceae	Sporomusa	uc_Sporomusa	illumina_C_52451	WYL,	PF13280.7,	MULTISPECIES: WYL domain-containing protein [Sporomusa]	65.6	0	0	0	0	0	0	0	0	0	0	0	0	0	0	0	0	0	0	0	1		0	0	0	0	0	0	0	0	0	0	0
MAG-11	Bacteroidales (MAG11)	illumina_108GX6_14N9_2	K01000	2.7.8.13	Unknown	UNKNOWN_KINGDOM							illumina_C_52267	MraY_sig1,Glycos_transf_4,	PF10555.10,PF00953.22,	phospho-N-acetylmuramoyl-pentapeptide-transferase [Lentimicrobium sp.]	100	0	0	0	0	0	0	0	0	0	0	0	1	0	0	0	0	0	0	0	0		0	0	0	0	0	0	0	0	0	0	0
MAG-11	Bacteroidales (MAG11)	illumina_QK490A_GN4P_1			Bacteria	UNKNOWN_KINGDOM	Bacteroidetes	unknown	unknown	unknown	unknown	Bacteroidetes bacterium ADurb.Bin041	illumina_C_32175	[],	[],	hypothetical protein BWX63_01138 [Bacteroidetes bacterium ADurb.Bin041]	100	0	0	0	0	0	0	0	0	0	0	0	0	0	0	1	0	0	0	0	0		0	0	0	0	0	0	0	0	0	0	0
MAG-11	Bacteroidales (MAG11)	illumina_WRTM01_NE28_2	K02469	5.99.1.3	Unknown	UNKNOWN_KINGDOM							illumina_C_38210	DNA_gyraseA_C,DNA_gyraseA_C,DNA_gyraseA_C,DNA_gyraseA_C,DNA_gyraseA_C,DNA_gyraseA_C,	PF03989.14,PF03989.14,PF03989.14,PF03989.14,PF03989.14,PF03989.14,	DNA gyrase subunit A [Lentimicrobium sp.]	99.7	0	0	0	0	0	0	0	0	0	0	0	0	0	0	0	0	0	1	0	0		0	0	0	0	0	0	0	0	0	0	0
MAG-11	Bacteroidales (MAG11)	illumina_3Q8J4R_Q7DY_1	K08325		Bacteria	UNKNOWN_KINGDOM	Bacteroidetes	unknown	unknown	unknown	unknown	Bacteroidetes bacterium ADurb.Bin041	illumina_C_87978	Fe-ADH,	PF00465.20,	iron-containing alcohol dehydrogenase [Lentimicrobium sp.]	99.6	0	0	0	0	0	0	0	0	0	0	0	0	0	1	0	0	0	0	0	0		0	0	0	0	0	0	0	0	0	0	0
MAG-11	Bacteroidales (MAG11)	illumina_4KSSKT_68Z4_1			Bacteria	UNKNOWN_KINGDOM	uc_Bacteria	uc_Bacteria	uc_Bacteria	uc_Bacteria	uc_Bacteria	uc_Bacteria	illumina_C_24453	MG2,A2M,bMG10,	PF01835.20,PF00207.23,PF17973.2,	MG2 domain protein [Bacteroidetes bacterium ADurb.Bin041]	99.2	0	0	0	0	0	0	0	1	0	0	0	0	1	0	0	0	0	0	0	5		0	0	0	0	0	0	0	0.00330164	0	0	0
MAG-11	Bacteroidales (MAG11)	illumina_XSHW7E_6T72_13			Bacteria	UNKNOWN_KINGDOM	Bacteroidetes	unknown	unknown	unknown	unknown	Bacteroidetes bacterium ADurb.Bin041	illumina_C_68290	Glyco_tranf_2_3,	PF13641.7,	N-acetylglucosaminyl-diphospho-decaprenol L-rhamnosyltransferase [Bacteroidetes bacterium ADurb.Bin041]	99.7	0	0	1	0	0	0	0	0	0	0	0	0	0	0	0	0	0	1	0	0		0	0	0.00503804	0	0	0	0	0	0	0	0
MAG-11	Bacteroidales (MAG11)	illumina_BTZBM4_ABSZ_5	K02564	3.5.99.6	Bacteria	UNKNOWN_KINGDOM	Bacteroidetes	uc_Bacteroidetes	uc_Bacteroidetes	uc_Bacteroidetes	uc_Bacteroidetes	uc_Bacteroidetes	illumina_C_86111	[],	[],	Glucosamine-6-phosphate deaminase 1 [Bacteroidetes bacterium ADurb.Bin041]	100	0	0	0	0	0	0	1	0	0	0	0	0	0	0	0	0	0	1	2	1		0	0	0	0	0	0	0.00437216	0	0	0	0
MAG-11	Bacteroidales (MAG11)	illumina_EQHYZ0_593W_24	K03499		Bacteria	UNKNOWN_KINGDOM	Bacteroidetes	unknown	unknown	unknown	unknown	Bacteroidetes bacterium ADurb.Bin041	illumina_C_35245	TrkA_N,TrkA_C,TrkA_N,TrkA_C,	PF02254.19,PF02080.22,PF02254.19,PF02080.22,	Trk system potassium uptake protein TrkA [Bacteroidetes bacterium ADurb.Bin041]	100	0	1	0	0	0	0	0	0	0	0	0	0	0	0	1	0	0	0	0	0		0	0.00484919	0	0	0	0	0	0	0	0	0
MAG-11	Bacteroidales (MAG11)	illumina_NG6RTX_BGPB_3	K13051	3.4.19.5	Bacteria	UNKNOWN_KINGDOM	Bacteroidetes	unknown	unknown	unknown	unknown	Bacteroidetes bacterium ADurb.Bin041	illumina_C_59176	Asparaginase_2,	PF01112.19,	Isoaspartyl peptidase precursor [Bacteroidetes bacterium ADurb.Bin041]	98.8	0	0	0	0	0	0	0	0	0	0	0	0	0	1	0	0	0	0	0	0		0	0	0	0	0	0	0	0	0	0	0
MAG-11	Bacteroidales (MAG11)	illumina_ZEWRJS_6KSK_16			Bacteria	UNKNOWN_KINGDOM	Bacteroidetes	unknown	unknown	unknown	unknown	Bacteroidetes bacterium ADurb.Bin041	illumina_C_44183	TSP_3,TSP_3,TSP_3,	PF02412.19,PF02412.19,PF02412.19,	Outer membrane porin F precursor [Bacteroidetes bacterium ADurb.Bin041]	99.5	0	0	0	0	0	0	0	0	0	0	0	0	0	0	0	0	0	1	1	1		0	0	0	0	0	0	0	0	0	0	0
MAG-11	Bacteroidales (MAG11)	illumina_Z26Z4G_117R_5	K02536	2.3.1.191	Unknown	UNKNOWN_KINGDOM							illumina_C_83999	LpxD,Hexapep,Hexapep,Hexapep,Hexapep,	PF04613.15,PF00132.25,PF00132.25,PF00132.25,PF00132.25,	UDP-3-O-(3-hydroxymyristoyl)glucosamine N-acyltransferase [Lentimicrobium sp.]	98.8	0	0	0	0	1	0	0	0	0	0	0	0	0	0	0	0	0	0	0	0		0	0	0	0	0.00363848	0	0	0	0	0	0
MAG-11	Bacteroidales (MAG11)	illumina_T7B39D_74B6_14			Unknown	UNKNOWN_KINGDOM							illumina_C_27052	DJ-1_PfpI,	PF01965.25,	isoprenoid biosynthesis glyoxalase ElbB [Lentimicrobium sp.]	100	0	0	0	0	0	0	0	0	0	0	0	0	0	0	0	0	0	0	1	1		0	0	0	0	0	0	0	0	0	0	0
MAG-11	Bacteroidales (MAG11)	illumina_Z9ETB1_XXRQ_4			Bacteria	UNKNOWN_KINGDOM	unknown	unknown	unknown	unknown	unknown	unknown	illumina_C_21810	Glyco_hydro_92N,Glyco_hydro_92,F5_F8_type_C,	PF17678.2,PF07971.13,PF00754.26,	Glycosyl hydrolase family 92 [Bacteroidetes bacterium ADurb.Bin041]	100	0	1	0	0	0	0	0	0	0	0	0	1	0	1	0	1	0	0	0	1		0	0.00484919	0	0	0	0	0	0	0	0	0
MAG-11	Bacteroidales (MAG11)	illumina_J00ZJR_9VW0_5			Bacteria	UNKNOWN_KINGDOM	Bacteroidetes	unknown	unknown	unknown	unknown	Bacteroidetes bacterium ADurb.Bin041	illumina_C_86594	YceD,	PF02620.18,	hypothetical protein BWX63_00682 [Bacteroidetes bacterium ADurb.Bin041]	99.4	0	0	0	0	0	0	0	0	0	0	0	0	0	0	0	0	0	0	0	1		0	0	0	0	0	0	0	0	0	0	0
MAG-11	Bacteroidales (MAG11)	illumina_HJXRBZ_GHV5_2			Bacteria	UNKNOWN_KINGDOM	Bacteroidetes	Bacteroidia	Bacteroidales	Porphyromonadaceae	Petrimonas	Petrimonas sp. IBARAKI	illumina_C_28554	Glyco_hydro_67N,DUF4838,	PF03648.15,PF16126.6,	Hypothetical protein PEIBARAKI_6390 [Petrimonas sp. IBARAKI]	99.7	0	0	0	0	0	0	0	0	0	1	1	0	0	1	0	0	0	0	0	0		0	0	0	0	0	0	0	0	0	0.00307342	0.00347307
MAG-11	Bacteroidales (MAG11)	illumina_JKH4NQ_14N9_6	K03438	2.1.1.199	Bacteria	UNKNOWN_KINGDOM	Bacteroidetes	unknown	unknown	unknown	unknown	Bacteroidetes bacterium ADurb.Bin041	illumina_C_52267	Methyltransf_5,	PF01795.20,	Ribosomal RNA small subunit methyltransferase H [Bacteroidetes bacterium ADurb.Bin041]	100	1	0	0	0	0	0	0	0	0	0	0	0	0	0	0	0	0	0	0	0		0.00520102	0	0	0	0	0	0	0	0	0	0
MAG-11	Bacteroidales (MAG11)	illumina_NYX6XT_HJWG_5	K03427	2.1.1.72	Bacteria	UNKNOWN_KINGDOM	Bacteroidetes	uc_Bacteroidetes	uc_Bacteroidetes	uc_Bacteroidetes	uc_Bacteroidetes	uc_Bacteroidetes	illumina_C_46208	N6_Mtase,	PF02384.17,	putative type I restriction enzymeP M protein [Bacteroidetes bacterium ADurb.Bin041]	99.7	0	0	0	0	0	1	0	0	0	0	0	0	0	0	0	0	0	0	0	0		0	0	0	0	0	0.00451121	0	0	0	0	0
MAG-11	Bacteroidales (MAG11)	illumina_D8EM8M_6GZH_13			Unknown	UNKNOWN_KINGDOM							illumina_C_84231	[],	[],	hypothetical protein [Lentimicrobium sp.]	99.4	0	0	0	0	0	0	0	0	0	0	0	0	0	0	0	0	0	0	0	1		0	0	0	0	0	0	0	0	0	0	0
MAG-11	Bacteroidales (MAG11)	illumina_DNKRD1_C1QT_11			Unknown	UNKNOWN_KINGDOM							illumina_C_66921	Response_reg,HisKA,HATPase_c,	PF00072.25,PF00512.26,PF02518.27,	hybrid sensor histidine kinase/response regulator [Lentimicrobium sp.]	100	0	0	0	0	0	0	0	0	0	0	0	0	0	0	0	0	0	0	0	1		0	0	0	0	0	0	0	0	0	0	0
MAG-11	Bacteroidales (MAG11)	illumina_8WN85G_JVAP_12	K16087		Bacteria	UNKNOWN_KINGDOM	Bacteroidetes	unknown	unknown	unknown	unknown	Bacteroidetes bacterium ADurb.Bin041	illumina_C_75037	Plug,TonB_dep_Rec,	PF07715.16,PF00593.25,	Colicin I receptor precursor [Bacteroidetes bacterium ADurb.Bin041]	99.8	0	0	0	0	1	0	0	0	1	1	0	0	0	1	1	1	0	0	0	1		0	0	0	0	0.00363848	0	0	0	0.00408197	0.00307342	0
MAG-11	Bacteroidales (MAG11)	illumina_YF0XK7_1GFR_10	K03088		Bacteria	UNKNOWN_KINGDOM	Bacteroidetes	unknown	unknown	unknown	unknown	Bacteroidetes bacterium ADurb.Bin041	illumina_C_95593	Sigma70_r2,Sigma70_r4_2,	PF04542.15,PF08281.13,	ECF RNA polymerase sigma-E factor [Bacteroidetes bacterium ADurb.Bin041]	99.5	0	0	0	0	0	0	0	0	0	0	0	0	0	0	0	0	1	0	0	0		0	0	0	0	0	0	0	0	0	0	0
MAG-11	Bacteroidales (MAG11)	illumina_QP6CA7_V12A_1	K03427	2.1.1.72	Unknown	UNKNOWN_KINGDOM							illumina_C_51460	HSDR_N_2,N6_Mtase,N6_Mtase,N6_Mtase,	PF13588.7,PF02384.17,PF02384.17,PF02384.17,	N-6 DNA methylase [Bacteroidetes bacterium]	97.4	0	0	0	1	0	0	0	0	0	0	0	1	0	0	0	0	1	1	0	1		0	0	0	0.00569346	0	0	0	0	0	0	0
MAG-11	Bacteroidales (MAG11)	illumina_8T8D8H_73H9_3	K03612		Unknown	UNKNOWN_KINGDOM							illumina_C_68395	FMN_bind,	PF04205.15,	RnfABCDGE type electron transport complex subunit G [Lentimicrobium sp.]	100	0	0	0	1	1	0	0	0	0	0	0	0	0	0	0	0	0	0	0	0		0	0	0	0.00569346	0.00363848	0	0	0	0	0	0
MAG-11	Bacteroidales (MAG11)	illumina_99VCM7_9VBH_7			Unknown	UNKNOWN_KINGDOM							illumina_C_36123	RRM_1,	PF00076.23,	RNA-binding protein [Lentimicrobium sp.]	100	0	0	0	0	0	0	0	0	0	0	0	0	0	0	0	0	0	1	1	2		0	0	0	0	0	0	0	0	0	0	0
MAG-11	Bacteroidales (MAG11)	illumina_M542G7_HJWG_28	K02904		Unknown	UNKNOWN_KINGDOM							illumina_C_46208	Ribosomal_L29,	PF00831.24,	50S ribosomal protein L29 [Lentimicrobium sp.]	100	0	0	0	0	0	0	0	0	1	0	0	0	0	0	0	0	0	0	0	0		0	0	0	0	0	0	0	0	0.00408197	0	0
MAG-11	Bacteroidales (MAG11)	illumina_4HSAF8_H179_3			Unknown	UNKNOWN_KINGDOM							illumina_C_1693	[],	[],	GWxTD domain-containing protein [Lentimicrobium sp.]	99.8	0	0	0	0	0	0	0	0	0	0	1	0	0	0	0	0	0	0	0	0		0	0	0	0	0	0	0	0	0	0	0.00347307
MAG-11	Bacteroidales (MAG11)	illumina_4SJVF8_9VBH_4	K09122		Bacteria	UNKNOWN_KINGDOM	Bacteroidetes	unknown	unknown	unknown	unknown	Bacteroidetes bacterium ADurb.Bin041	illumina_C_36123	Ub-Mut7C,Mut7-C,	PF14451.7,PF01927.17,	hypothetical protein BWX63_00854 [Bacteroidetes bacterium ADurb.Bin041]	98.4	0	0	1	0	0	0	0	0	0	0	0	0	0	0	0	0	0	0	0	0		0	0	0.00503804	0	0	0	0	0	0	0	0
MAG-11	Bacteroidales (MAG11)	illumina_RAGCC7_23DT_5	K09022	3.5.99.10	Unknown	UNKNOWN_KINGDOM							illumina_C_81476	Ribonuc_L-PSP,	PF01042.22,	RidA family protein [Lentimicrobium sp.]	100	0	0	0	0	0	0	0	0	0	0	0	0	0	0	0	0	0	0	0	2		0	0	0	0	0	0	0	0	0	0	0
MAG-11	Bacteroidales (MAG11)	illumina_CQWGXY_1CTX_6	K03798		Bacteria	UNKNOWN_KINGDOM	Bacteroidetes	unknown	unknown	unknown	unknown	unknown	illumina_C_72181	FtsH_ext,AAA,AAA_lid_3,Peptidase_M41,	PF06480.16,PF00004.30,PF17862.2,PF01434.19,	ATP-dependent zinc metalloprotease FtsH 4 [Bacteroidetes bacterium ADurb.Bin041]	100	0	0	0	0	1	0	0	0	0	0	0	0	0	0	0	0	0	0	0	0		0	0	0	0	0.00363848	0	0	0	0	0	0
MAG-11	Bacteroidales (MAG11)	illumina_71S913_1VBJ_6			Bacteria	UNKNOWN_KINGDOM	Firmicutes	Clostridia	Clostridiales	Clostridiaceae	Caminicella	Caminicella sporogenes	illumina_C_66127	WYL,	PF13280.7,	WYL domain-containing protein [Caminicella sporogenes]	34	0	0	0	0	0	0	0	0	0	0	1	0	0	0	0	1	0	0	0	0		0	0	0	0	0	0	0	0	0	0	0.00347307
MAG-11	Bacteroidales (MAG11)	illumina_0ZKQE2_YC74_4	K03386	1.11.1.15	Unknown	UNKNOWN_KINGDOM							illumina_C_57294	AhpC-TSA,1-cysPrx_C,	PF00578.22,PF10417.10,	peroxiredoxin [Lentimicrobium sp.]	100	0	0	0	0	0	0	0	0	0	0	0	0	0	0	0	0	0	0	0	2		0	0	0	0	0	0	0	0	0	0	0
MAG-11	Bacteroidales (MAG11)	illumina_5E8NSN_JFB6_3			Bacteria	UNKNOWN_KINGDOM	Firmicutes	Clostridia	Clostridiales	Peptococcaceae	Desulfitobacterium	Desulfitobacterium dehalogenans	illumina_C_28939	Methyltransf_21,	PF05050.13,	FkbM family methyltransferase [Desulfitobacterium dehalogenans]	84	0	0	0	0	0	0	0	1	0	0	0	0	1	0	1	0	0	0	0	0		0	0	0	0	0	0	0	0.00330164	0	0	0
MAG-11	Bacteroidales (MAG11)	illumina_AEHWGE_QWR7_1			Bacteria	UNKNOWN_KINGDOM	Bacteroidetes	unknown	unknown	unknown	unknown	Bacteroidetes bacterium ADurb.Bin041	illumina_C_19119	[],	[],	T9SS type A sorting domain-containing protein [Lentimicrobium sp.]	100	0	0	0	0	0	0	0	0	0	0	0	0	0	0	0	0	0	1	0	1		0	0	0	0	0	0	0	0	0	0	0
MAG-11	Bacteroidales (MAG11)	illumina_1SZCTE_ZRPK_5	K00262	1.4.1.4	Bacteria	UNKNOWN_KINGDOM	Bacteroidetes	unknown	unknown	unknown	unknown	Bacteroidetes bacterium ADurb.Bin041	illumina_C_67807	ELFV_dehydrog_N,ELFV_dehydrog,	PF02812.19,PF00208.22,	NAD-specific glutamate dehydrogenase [Bacteroidetes bacterium ADurb.Bin041]	100	0	0	0	0	0	0	0	0	0	0	0	0	0	0	0	0	0	3	7	6		0	0	0	0	0	0	0	0	0	0	0
MAG-11	Bacteroidales (MAG11)	illumina_43KX7G_XXRQ_8	K03783	2.4.2.1	Bacteria	UNKNOWN_KINGDOM	Bacteroidetes	unknown	unknown	unknown	unknown	Bacteroidetes bacterium ADurb.Bin041	illumina_C_21810	PNP_UDP_1,	PF01048.21,	Purine nucleoside phosphorylase 1 [Bacteroidetes bacterium ADurb.Bin041]	100	1	0	0	0	0	0	0	0	1	0	1	0	0	0	0	0	0	0	0	1		0.00520102	0	0	0	0	0	0	0	0.00408197	0	0.00347307
MAG-11	Bacteroidales (MAG11)	illumina_3Y0E83_H01C_3	K04078		Unknown	UNKNOWN_KINGDOM							illumina_C_92698	Cpn10,	PF00166.22,	co-chaperone GroES [Lentimicrobium sp.]	100	0	1	0	0	0	0	0	0	0	0	0	0	0	0	1	0	0	1	2	3		0	0.00484919	0	0	0	0	0	0	0	0	0
MAG-11	Bacteroidales (MAG11)	illumina_4GPZ44_56BW_2	K01991		Bacteria	UNKNOWN_KINGDOM	Bacteroidetes	unknown	unknown	unknown	unknown	Bacteroidetes bacterium ADurb.Bin041	illumina_C_13997	Poly_export,	PF02563.17,	Polysaccharide biosynthesis/export protein [Bacteroidetes bacterium ADurb.Bin041]	99.6	0	0	0	0	0	0	0	0	0	0	0	0	0	0	0	0	0	0	1	1		0	0	0	0	0	0	0	0	0	0	0
MAG-11	Bacteroidales (MAG11)	illumina_R10Q3E_EY60_6			Bacteria	UNKNOWN_KINGDOM	Bacteroidetes	unknown	unknown	unknown	unknown	Bacteroidetes bacterium ADurb.Bin041	illumina_C_86398	DUF5723,	PF18990.1,	hypothetical protein BWX63_01062 [Bacteroidetes bacterium ADurb.Bin041]	99.8	0	1	0	0	0	0	0	0	0	0	0	0	0	0	0	0	0	0	0	0		0	0.00484919	0	0	0	0	0	0	0	0	0
MAG-11	Bacteroidales (MAG11)	illumina_7SJBHK_ZXP8_3	K00097	1.1.1.262	Bacteria	UNKNOWN_KINGDOM	Bacteroidetes	unknown	unknown	unknown	unknown	Bacteroidetes bacterium ADurb.Bin041	illumina_C_83546	PdxA,	PF04166.13,	4-hydroxythreonine-4-phosphate dehydrogenase 2 [Bacteroidetes bacterium ADurb.Bin041]	100	0	0	0	0	0	0	0	0	0	0	0	0	0	0	1	0	0	0	0	0		0	0	0	0	0	0	0	0	0	0	0
MAG-11	Bacteroidales (MAG11)	illumina_K5TVEX_BZ43_2			Bacteria	UNKNOWN_KINGDOM	Bacteroidetes	unknown	unknown	unknown	unknown	Bacteroidetes bacterium ADurb.Bin041	illumina_C_24741	[],	[],	hypothetical protein BWX63_00348 [Bacteroidetes bacterium ADurb.Bin041]	99.7	0	0	0	0	0	0	0	0	0	0	0	0	0	0	0	0	0	0	1	2		0	0	0	0	0	0	0	0	0	0	0
MAG-11	Bacteroidales (MAG11)	illumina_S5GFPD_H179_4			Bacteria	UNKNOWN_KINGDOM	Bacteroidetes	unknown	unknown	unknown	unknown	Bacteroidetes bacterium ADurb.Bin041	illumina_C_1693	Glycos_transf_2,	PF00535.27,	N-acetylglucosaminyl-diphospho-decaprenol L-rhamnosyltransferase [Bacteroidetes bacterium ADurb.Bin041]	99.7	0	0	0	0	0	0	0	0	0	0	0	0	0	1	0	0	0	0	0	0		0	0	0	0	0	0	0	0	0	0	0
MAG-11	Bacteroidales (MAG11)	illumina_3JSTM2_2WFY_6	K00128	1.2.1.3	Unknown	UNKNOWN_KINGDOM							illumina_C_32394	Aldedh,	PF00171.23,	aldehyde dehydrogenase family protein [Lentimicrobium sp.]	100	0	0	0	0	0	1	0	0	0	0	0	0	0	0	0	0	0	0	1	1		0	0	0	0	0	0.00451121	0	0	0	0	0
MAG-11	Bacteroidales (MAG11)	illumina_F1ZT83_MX8D_3			Bacteria	UNKNOWN_KINGDOM	Firmicutes	Clostridia	Clostridiales	Clostridiaceae	Clostridium	Clostridium botulinum	illumina_C_97084	Methyltransf_21,	PF05050.13,	FkbM family methyltransferase [Clostridium botulinum]	62.5	0	0	0	0	1	0	0	0	0	0	0	0	0	0	0	0	0	0	0	0		0	0	0	0	0.00363848	0	0	0	0	0	0
MAG-11	Bacteroidales (MAG11)	illumina_MRA2BT_0E9R_4	K03657	3.6.4.12	Bacteria	UNKNOWN_KINGDOM	Bacteroidetes	unknown	unknown	unknown	unknown	unknown	illumina_C_18866	UvrD-helicase,UvrD_C,	PF00580.22,PF13361.7,	ATP-dependent DNA helicase PcrA [Bacteroidetes bacterium ADurb.Bin041]	99.9	0	0	0	0	0	0	0	0	0	0	0	0	0	0	1	0	0	0	0	0		0	0	0	0	0	0	0	0	0	0	0
MAG-11	Bacteroidales (MAG11)	illumina_WQ8N36_6KSK_10			Bacteria	UNKNOWN_KINGDOM	Bacteroidetes	unknown	unknown	unknown	unknown	Bacteroidetes bacterium ADurb.Bin041	illumina_C_44183	Porin_10,	PF14121.7,	hypothetical protein BWX63_00518 [Bacteroidetes bacterium ADurb.Bin041]	99.5	0	0	0	0	0	0	0	0	0	0	0	0	0	0	0	0	1	0	0	0		0	0	0	0	0	0	0	0	0	0	0
MAG-11	Bacteroidales (MAG11)	illumina_DMS6AH_Z589_1			Unknown	UNKNOWN_KINGDOM							illumina_C_48161	[],	[],	T9SS type A sorting domain-containing protein [Lentimicrobium sp.]	100	0	0	0	0	0	0	0	0	0	0	0	1	0	0	0	0	0	1	0	0		0	0	0	0	0	0	0	0	0	0	0
MAG-11	Bacteroidales (MAG11)	illumina_4FD5PC_YYTT_5			Unknown	UNKNOWN_KINGDOM							illumina_C_77526	Peptidase_C1,	PF00112.24,	hypothetical protein [Lentimicrobium sp.]	99.5	0	0	0	0	0	0	0	0	0	0	0	0	0	0	0	0	0	0	1	1		0	0	0	0	0	0	0	0	0	0	0
MAG-11	Bacteroidales (MAG11)	illumina_HZMKME_HJWG_29	K02961		Unknown	UNKNOWN_KINGDOM							illumina_C_46208	Ribosomal_S17,	PF00366.21,	30S ribosomal protein S17 [Lentimicrobium sp.]	100	0	0	0	0	1	0	1	1	0	0	0	0	1	0	1	0	0	0	1	0		0	0	0	0	0.00363848	0	0.00437216	0.00330164	0	0	0
MAG-11	Bacteroidales (MAG11)	illumina_V66XJ8_AQZQ_5	K03655	3.6.4.12	Bacteria	UNKNOWN_KINGDOM	Bacteroidetes	unknown	unknown	unknown	unknown	Bacteroidetes bacterium ADurb.Bin041	illumina_C_99166	RecG_wedge,DEAD,Helicase_C,	PF17191.5,PF00270.30,PF00271.32,	ATP-dependent DNA helicase RecG [Bacteroidetes bacterium ADurb.Bin041]	99.9	0	0	0	0	0	0	0	0	1	1	0	1	0	0	0	1	1	1	0	0		0	0	0	0	0	0	0	0	0.00408197	0.00307342	0
MAG-11	Bacteroidales (MAG11)	illumina_ZA37KP_HTSQ_1			Unknown	UNKNOWN_KINGDOM							illumina_C_94741	[],	[],	hypothetical protein [Lentimicrobium sp.]	98.8	0	0	0	0	0	0	0	0	0	0	0	0	0	0	0	0	0	0	1	2		0	0	0	0	0	0	0	0	0	0	0
MAG-11	Bacteroidales (MAG11)	illumina_VC5HW9_KYBE_1			Unknown	UNKNOWN_KINGDOM							illumina_C_83681	PepSY_TM,	PF03929.17,	PepSY domain-containing protein [Lentimicrobium sp.]	100	0	0	0	0	0	0	1	0	0	0	0	0	0	0	0	0	0	0	0	0		0	0	0	0	0	0	0.00437216	0	0	0	0
MAG-11	Bacteroidales (MAG11)	illumina_9HQ0C8_2R16_5			Bacteria	UNKNOWN_KINGDOM	Bacteroidetes	unknown	unknown	unknown	unknown	Bacteroidetes bacterium ADurb.Bin041	illumina_C_47166	Por_Secre_tail,	PF18962.1,	hypothetical protein BWX63_02279 [Bacteroidetes bacterium ADurb.Bin041]	95.8	0	0	0	0	0	0	0	0	0	0	0	0	0	1	0	0	0	0	0	0		0	0	0	0	0	0	0	0	0	0	0
MAG-11	Bacteroidales (MAG11)	illumina_TV581B_9VW0_3			Unknown	UNKNOWN_KINGDOM							illumina_C_86594	Abhydrolase_6,	PF12697.8,	alpha/beta fold hydrolase [Lentimicrobium sp.]	98.8	0	0	0	0	0	0	0	0	0	0	1	0	0	0	0	0	0	0	0	0		0	0	0	0	0	0	0	0	0	0	0.00347307
MAG-11	Bacteroidales (MAG11)	illumina_VBRERK_YBTC_11	K03553		Unknown	UNKNOWN_KINGDOM							illumina_C_88427	RecA,	PF00154.22,	recombinase RecA [Lentimicrobium sp.]	100	0	0	0	0	0	0	0	0	0	0	0	0	0	0	0	0	0	0	1	2		0	0	0	0	0	0	0	0	0	0	0
MAG-11	Bacteroidales (MAG11)	illumina_YK25AG_Q3V6_6			Unknown	UNKNOWN_KINGDOM							illumina_C_101879	PKD_4,	PF18911.1,	PKD domain-containing protein [Lentimicrobium sp.]	100	0	0	0	0	0	1	1	0	0	0	1	1	0	0	0	0	0	0	0	0		0	0	0	0	0	0.00451121	0.00437216	0	0	0	0.00347307
MAG-11	Bacteroidales (MAG11)	illumina_ZPNZYZ_JW1K_2	K00134	1.2.1.12	Bacteria	UNKNOWN_KINGDOM	Bacteroidetes	unknown	unknown	unknown	unknown	Bacteroidetes bacterium ADurb.Bin041	illumina_C_20088	Gp_dh_N,Gp_dh_C,	PF00044.25,PF02800.21,	Glyceraldehyde-3-phosphate dehydrogenase [Bacteroidetes bacterium ADurb.Bin041]	99.7	0	0	0	1	0	0	0	0	0	0	0	0	0	0	0	0	0	0	1	0		0	0	0	0.00569346	0	0	0	0	0	0	0
MAG-11	Bacteroidales (MAG11)	illumina_XYHZEQ_DZ9G_15	K02014		Bacteria	UNKNOWN_KINGDOM	Bacteroidetes	unknown	unknown	unknown	unknown	Bacteroidetes bacterium ADurb.Bin041	illumina_C_28514	Plug,	PF07715.16,	Ferric enterobactin receptor precursor [Bacteroidetes bacterium ADurb.Bin041]	100	0	0	0	0	1	0	0	0	0	0	0	0	0	0	0	0	0	0	0	0		0	0	0	0	0.00363848	0	0	0	0	0	0
MAG-11	Bacteroidales (MAG11)	illumina_752EJW_V88Q_9			Bacteria	UNKNOWN_KINGDOM	Bacteroidetes	uc_Bacteroidetes	uc_Bacteroidetes	uc_Bacteroidetes	uc_Bacteroidetes	uc_Bacteroidetes	illumina_C_26127	Peptidase_M16,Peptidase_M16_C,Peptidase_M16_C,	PF00675.21,PF05193.22,PF05193.22,	insulinase family protein [Lentimicrobium sp.]	99.6	0	0	0	0	0	1	0	0	0	0	0	0	0	1	0	0	0	0	0	1		0	0	0	0	0	0.00451121	0	0	0	0	0
MAG-11	Bacteroidales (MAG11)	illumina_WZK8TY_6KSK_13	K00525	1.17.4.1	Bacteria	UNKNOWN_KINGDOM	uc_Bacteria	uc_Bacteria	uc_Bacteria	uc_Bacteria	uc_Bacteria	uc_Bacteria	illumina_C_44183	Ribonuc_red_lgC,	PF02867.16,	Ribonucleoside-diphosphate reductase NrdZ [Bacteroidetes bacterium ADurb.Bin041]	99.7	0	0	0	0	0	0	0	0	0	0	0	0	0	0	0	1	0	0	0	0		0	0	0	0	0	0	0	0	0	0	0
MAG-11	Bacteroidales (MAG11)	illumina_WVKEKJ_QWR7_11			Unknown	UNKNOWN_KINGDOM							illumina_C_19119	[],	[],	hypothetical protein [Lentimicrobium sp.]	100	0	0	0	0	0	0	0	0	0	0	0	0	0	0	0	0	0	2	1	1		0	0	0	0	0	0	0	0	0	0	0
MAG-11	Bacteroidales (MAG11)	illumina_ZKV5HE_ENMX_2			Bacteria	UNKNOWN_KINGDOM	Bacteroidetes	uc_Bacteroidetes	uc_Bacteroidetes	uc_Bacteroidetes	uc_Bacteroidetes	uc_Bacteroidetes	illumina_C_5007	CarbopepD_reg_2,Plug,	PF13715.7,PF07715.16,	SusC/RagA family TonB-linked outer membrane protein [Chitinophaga sp. SYP-B3965]	57	19	20	25	18	37	32	29	37	28	41	31	24	37	42	36	20	18	20	25	29		0.0988194	0.0969838	0.125951	0.102482	0.134624	0.144359	0.126793	0.122161	0.114295	0.12601	0.107665
MAG-11	Bacteroidales (MAG11)	illumina_9X2DN2_81MZ_4	K01992		Bacteria	UNKNOWN_KINGDOM	Bacteroidetes	unknown	unknown	unknown	unknown	Bacteroidetes bacterium ADurb.Bin041	illumina_C_12463	ABC2_membrane_3,	PF12698.8,	Inner membrane transport permease YhhJ [Bacteroidetes bacterium ADurb.Bin041]	99.8	0	0	1	0	0	0	0	0	0	0	0	0	0	0	0	0	0	0	0	0		0	0	0.00503804	0	0	0	0	0	0	0	0
MAG-11	Bacteroidales (MAG11)	illumina_TT7WFG_DZNY_9			Bacteria	UNKNOWN_KINGDOM	Bacteroidetes	unknown	unknown	unknown	unknown	Bacteroidetes bacterium ADurb.Bin041	illumina_C_54127	TPR_8,	PF13181.7,	Tetratricopeptide repeat protein [Bacteroidetes bacterium ADurb.Bin041]	98.9	0	0	0	0	0	0	0	0	0	0	0	1	0	0	0	0	0	0	0	1		0	0	0	0	0	0	0	0	0	0	0
MAG-11	Bacteroidales (MAG11)	illumina_H6SD8Q_501T_7			Bacteria	UNKNOWN_KINGDOM	Bacteroidetes	unknown	unknown	unknown	unknown	Bacteroidetes bacterium ADurb.Bin041	illumina_C_31181	Por_Secre_tail,	PF18962.1,	hypothetical protein BWX63_00373 [Bacteroidetes bacterium ADurb.Bin041]	99.7	0	0	0	0	1	0	0	0	0	0	0	0	0	0	0	0	0	0	0	0		0	0	0	0	0.00363848	0	0	0	0	0	0
MAG-11	Bacteroidales (MAG11)	illumina_G4ZBFS_J0KV_9			Bacteria	UNKNOWN_KINGDOM	Bacteroidetes	unknown	unknown	unknown	unknown	Bacteroidetes bacterium ADurb.Bin041	illumina_C_100552	TPM_phosphatase,	PF04536.15,	hypothetical protein BWX63_01346 [Bacteroidetes bacterium ADurb.Bin041]	98.7	0	0	0	0	0	0	0	0	0	0	0	0	0	0	1	0	0	0	0	0		0	0	0	0	0	0	0	0	0	0	0
MAG-11	Bacteroidales (MAG11)	illumina_W3YQS5_E7B9_20			Bacteria	UNKNOWN_KINGDOM	Bacteroidetes	unknown	unknown	unknown	unknown	Bacteroidetes bacterium ADurb.Bin041	illumina_C_91996	[],	[],	hypothetical protein BWX63_00163 [Bacteroidetes bacterium ADurb.Bin041]	56.8	0	0	0	0	0	0	0	1	0	0	0	0	1	0	0	0	0	0	0	0		0	0	0	0	0	0	0	0.00330164	0	0	0
MAG-11	Bacteroidales (MAG11)	illumina_SZ65NK_YYTT_2	K00611	2.1.3.3	Unknown	UNKNOWN_KINGDOM							illumina_C_77526	OTCace_N,OTCace,	PF02729.22,PF00185.25,	ornithine carbamoyltransferase [Lentimicrobium sp.]	100	0	0	0	0	0	0	0	0	0	0	0	0	0	0	0	0	0	0	1	0		0	0	0	0	0	0	0	0	0	0	0
MAG-11	Bacteroidales (MAG11)	illumina_FKQ4EV_XSJQ_6	K05808		Unknown	UNKNOWN_KINGDOM							illumina_C_5040	Ribosomal_S30AE,	PF02482.20,	ribosome-associated translation inhibitor RaiA [Lentimicrobium sp.]	100	0	0	0	0	0	0	0	0	0	0	0	0	0	0	0	0	0	1	1	1		0	0	0	0	0	0	0	0	0	0	0
MAG-11	Bacteroidales (MAG11)	illumina_X9GTWH_81MZ_28			Bacteria	UNKNOWN_KINGDOM	Bacteroidetes	unknown	unknown	unknown	unknown	Bacteroidetes bacterium ADurb.Bin041	illumina_C_12463	GFO_IDH_MocA,	PF01408.23,	Gfo/Idh/MocA family oxidoreductase [Lentimicrobium sp.]	99.6	0	0	0	0	0	0	0	0	0	0	0	0	0	0	0	0	0	0	0	1		0	0	0	0	0	0	0	0	0	0	0
MAG-11	Bacteroidales (MAG11)	illumina_0JT0PH_HV6D_5			Unknown	UNKNOWN_KINGDOM							illumina_C_66051	Glyco_trans_1_4,	PF13692.7,	glycosyltransferase [Lentimicrobium sp.]	100	0	0	0	0	0	0	0	0	0	0	0	0	0	0	0	1	0	0	0	0		0	0	0	0	0	0	0	0	0	0	0
MAG-11	Bacteroidales (MAG11)	illumina_81ACV1_WKTG_2	K00259	1.4.1.1	Unknown	UNKNOWN_KINGDOM							illumina_C_70336	AlaDh_PNT_N,AlaDh_PNT_C,	PF05222.16,PF01262.22,	alanine dehydrogenase [Lentimicrobium sp.]	99.5	0	0	0	1	0	1	0	1	0	0	0	0	1	0	0	0	0	0	0	0		0	0	0	0.00569346	0	0.00451121	0	0.00330164	0	0	0
MAG-11	Bacteroidales (MAG11)	illumina_2GNMYX_2NS6_18			Bacteria	UNKNOWN_KINGDOM	Bacteroidetes	unknown	unknown	unknown	unknown	unknown	illumina_C_84697	Peptidase_S8,MAM,Por_Secre_tail,	PF00082.23,PF00629.24,PF18962.1,	Thermophilic serine proteinase precursor [Bacteroidetes bacterium ADurb.Bin041]	99.9	0	0	0	0	0	0	0	0	0	0	0	1	0	0	0	0	1	1	1	1		0	0	0	0	0	0	0	0	0	0	0
MAG-11	Bacteroidales (MAG11)	illumina_AZZM1D_PV9W_7			Unknown	UNKNOWN_KINGDOM							illumina_C_51308	DUF2807,OMP_b-brl_2,	PF10988.9,PF13568.7,	outer membrane beta-barrel protein [Lentimicrobium sp.]	99.8	0	1	0	0	0	0	0	0	0	0	0	0	0	0	0	0	0	0	0	0		0	0.00484919	0	0	0	0	0	0	0	0	0
MAG-11	Bacteroidales (MAG11)	illumina_4NBSGA_FDAQ_3			Unknown	UNKNOWN_KINGDOM							illumina_C_87077	CSD,	PF00313.23,	cold shock domain-containing protein [Bacteroidales bacterium]	97.2	0	0	0	0	1	0	0	0	0	0	0	0	0	0	0	0	0	0	0	0		0	0	0	0	0.00363848	0	0	0	0	0	0
MAG-11	Bacteroidales (MAG11)	illumina_1K1GVH_J0KV_7	K04079		Bacteria	UNKNOWN_KINGDOM	Bacteroidetes	unknown	unknown	unknown	unknown	unknown	illumina_C_100552	HATPase_c_3,HSP90,	PF13589.7,PF00183.19,	Chaperone protein HtpG [Bacteroidetes bacterium ADurb.Bin041]	99.8	0	0	0	0	0	0	0	1	0	0	0	0	1	0	0	0	0	0	0	0		0	0	0	0	0	0	0	0.00330164	0	0	0
MAG-11	Bacteroidales (MAG11)	illumina_B4K0YC_HSHM_9			Bacteria	UNKNOWN_KINGDOM	Bacteroidetes	unknown	unknown	unknown	unknown	Bacteroidetes bacterium ADurb.Bin041	illumina_C_65783	LTD,CHU_C,	PF00932.20,PF13585.7,	hypothetical protein BWX63_00367 [Bacteroidetes bacterium ADurb.Bin041]	99.8	0	0	0	0	0	0	0	0	0	0	0	0	0	2	0	0	0	0	0	0		0	0	0	0	0	0	0	0	0	0	0
MAG-11	Bacteroidales (MAG11)	illumina_R45BDP_QYBG_11	K03801	2.3.1.181	Bacteria	UNKNOWN_KINGDOM	Bacteroidetes	unknown	unknown	unknown	unknown	Bacteroidetes bacterium ADurb.Bin041	illumina_C_9433	BPL_LplA_LipB,	PF03099.20,	Octanoyltransferase [Bacteroidetes bacterium ADurb.Bin041]	100	1	0	0	1	1	0	0	1	0	0	0	0	1	0	0	0	0	0	1	0		0.00520102	0	0	0.00569346	0.00363848	0	0	0.00330164	0	0	0
MAG-11	Bacteroidales (MAG11)	illumina_F733WV_8ZJ9_6			Unknown	UNKNOWN_KINGDOM							illumina_C_27258	Fib_succ_major,	PF09603.11,	T9SS type A sorting domain-containing protein [Lentimicrobium sp.]	100	0	0	0	0	0	0	0	0	0	0	0	0	0	0	0	0	0	0	0	1		0	0	0	0	0	0	0	0	0	0	0
MAG-11	Bacteroidales (MAG11)	illumina_REZ901_H1RM_2			Unknown	UNKNOWN_KINGDOM							illumina_C_62784	GNVR,AAA_31,	PF13807.7,PF13614.7,	polysaccharide biosynthesis tyrosine autokinase [Lentimicrobium sp.]	99.6	0	0	0	0	0	0	0	1	0	0	0	0	1	0	0	0	0	0	0	1		0	0	0	0	0	0	0	0.00330164	0	0	0
MAG-11	Bacteroidales (MAG11)	illumina_9816FQ_9VW0_8	K00648	2.3.1.180	Unknown	UNKNOWN_KINGDOM							illumina_C_86594	ACP_syn_III,ACP_syn_III_C,	PF08545.11,PF08541.11,	ketoacyl-ACP synthase III [Lentimicrobium sp.]	100	0	0	0	0	1	0	0	0	0	0	0	0	0	0	0	0	0	0	0	0		0	0	0	0	0.00363848	0	0	0	0	0	0
MAG-11	Bacteroidales (MAG11)	illumina_JQQ4D8_AQZQ_3			Bacteria	UNKNOWN_KINGDOM	Bacteroidetes	unknown	unknown	unknown	unknown	Bacteroidetes bacterium ADurb.Bin041	illumina_C_99166	GldM_N,GldM_C,	PF12081.9,PF12080.9,	hypothetical protein BWX63_00392 [Bacteroidetes bacterium ADurb.Bin041]	99.8	0	0	1	0	0	0	0	0	0	0	0	0	0	0	0	0	0	0	0	1		0	0	0.00503804	0	0	0	0	0	0	0	0
MAG-11	Bacteroidales (MAG11)	illumina_WYZK4D_KRRA_2			Bacteria	UNKNOWN_KINGDOM	Bacteroidetes	unknown	unknown	unknown	unknown	Bacteroidetes bacterium ADurb.Bin041	illumina_C_67607	[],	[],	hypothetical protein BWX63_01007 [Bacteroidetes bacterium ADurb.Bin041]	99.2	0	0	0	0	0	0	0	0	0	0	0	0	0	0	0	0	0	0	2	0		0	0	0	0	0	0	0	0	0	0	0
MAG-11	Bacteroidales (MAG11)	illumina_8BESY9_ECWJ_1	K01870	6.1.1.5	Bacteria	UNKNOWN_KINGDOM	Bacteroidetes	unknown	unknown	unknown	unknown	Bacteroidetes bacterium ADurb.Bin041	illumina_C_15882	tRNA-synt_1,	PF00133.23,	Isoleucine--tRNA ligase [Bacteroidetes bacterium ADurb.Bin041]	99.8	0	1	0	0	0	0	0	0	0	0	0	0	0	0	0	0	0	0	0	0		0	0.00484919	0	0	0	0	0	0	0	0	0
MAG-11	Bacteroidales (MAG11)	illumina_8V41C4_95KN_4			Unknown	UNKNOWN_KINGDOM							illumina_C_52451	MMR_HSR1,	PF01926.24,	GTPase domain-containing protein [Syntrophomonadaceae bacterium]	54.4	0	0	0	0	0	0	1	1	0	1	0	1	1	0	1	1	0	0	0	0		0	0	0	0	0	0	0.00437216	0.00330164	0	0.00307342	0
MAG-11	Bacteroidales (MAG11)	illumina_HDJD55_0YGN_1	K06223	2.1.1.72	Bacteria	UNKNOWN_KINGDOM	Chlorobi	unknown	unknown	unknown	unknown	Chlorobi bacterium OLB6	illumina_C_84128	MethyltransfD12,	PF02086.16,	DNA adenine methylase [Chlorobi bacterium OLB6]	88.3	0	0	0	0	0	0	0	0	0	0	0	0	0	1	0	0	0	0	0	0		0	0	0	0	0	0	0	0	0	0	0
MAG-11	Bacteroidales (MAG11)	illumina_VRF9BM_YWQY_2			Unknown	UNKNOWN_KINGDOM							illumina_C_18966	Gate,Gate,	PF07670.15,PF07670.15,	hypothetical protein [Lentimicrobium sp.]	100	0	1	1	0	0	0	0	0	0	0	0	0	0	0	0	0	0	0	0	0		0	0.00484919	0.00503804	0	0	0	0	0	0	0	0
MAG-11	Bacteroidales (MAG11)	illumina_3JBEDR_KWXN_9	K01939	6.3.4.4	Unknown	UNKNOWN_KINGDOM							illumina_C_28935	Adenylsucc_synt,	PF00709.22,	adenylosuccinate synthase [Lentimicrobium sp.]	100	0	0	0	0	0	0	0	0	0	0	0	0	0	1	0	0	0	0	0	0		0	0	0	0	0	0	0	0	0	0	0
MAG-11	Bacteroidales (MAG11)	illumina_T3K61W_GBDY_1			Bacteria	UNKNOWN_KINGDOM	Bacteroidetes	Bacteroidia	Bacteroidales	Dysgonamonadaceae	Proteiniphilum	Proteiniphilum saccharofermentans	illumina_C_104529	[],	[],	hypothetical protein [Proteiniphilum saccharofermentans]	99	6	6	10	8	11	9	9	11	6	9	9	9	11	10	12	7	9	8	10	6		0.0312061	0.0290951	0.0503804	0.0455477	0.0400233	0.0406009	0.0393494	0.036318	0.0244918	0.0276608	0.0312576
MAG-11	Bacteroidales (MAG11)	illumina_2MNCZC_Z589_2	K02337	2.7.7.7	Bacteria	UNKNOWN_KINGDOM	uc_Bacteria	uc_Bacteria	uc_Bacteria	uc_Bacteria	uc_Bacteria	uc_Bacteria	illumina_C_48161	RNase_T,PHP,DNA_pol3_alpha,DNA_pol3_finger,HHH_6,	PF00929.25,PF02811.20,PF07733.13,PF17657.2,PF14579.7,	DNA polymerase III subunit alpha [Bacteroidetes bacterium ADurb.Bin041]	98.5	0	0	0	0	0	1	0	1	0	0	0	0	1	0	0	0	0	0	0	0		0	0	0	0	0	0.00451121	0	0.00330164	0	0	0
MAG-11	Bacteroidales (MAG11)	illumina_0ZB0JZ_T2FC_4	K06959		Bacteria	UNKNOWN_KINGDOM	Bacteroidetes	unknown	unknown	unknown	unknown	Bacteroidetes bacterium ADurb.Bin041	illumina_C_22455	Tex_N,Tex_YqgF,HHH_3,HHH_9,S1,	PF09371.11,PF16921.6,PF12836.8,PF17674.2,PF00575.24,	30S ribosomal protein S1 [Bacteroidetes bacterium ADurb.Bin041]	99.9	0	1	0	0	0	0	0	0	0	0	0	0	0	1	0	0	0	0	0	0		0	0.00484919	0	0	0	0	0	0	0	0	0
MAG-11	Bacteroidales (MAG11)	illumina_NW3NRA_DJBF_7	K02004		Unknown	UNKNOWN_KINGDOM							illumina_C_10574	MacB_PCD,FtsX,	PF12704.8,PF02687.22,	FtsX-like permease family protein [Lentimicrobium sp.]	99.8	0	1	0	0	0	0	0	0	0	0	0	0	0	0	0	0	0	0	0	0		0	0.00484919	0	0	0	0	0	0	0	0	0
MAG-11	Bacteroidales (MAG11)	illumina_5BDY8Y_48MC_1	K15726		Bacteria	UNKNOWN_KINGDOM	unknown	unknown	unknown	unknown	unknown	unknown	illumina_C_28287	ACR_tran,	PF00873.20,	Cobalt-zinc-cadmium resistance protein CzcA [Bacteroidetes bacterium ADurb.Bin041]	99.5	0	0	0	0	0	0	0	0	0	0	0	0	0	0	0	0	0	0	0	1		0	0	0	0	0	0	0	0	0	0	0
MAG-11	Bacteroidales (MAG11)	illumina_3R49KQ_9TB4_4	K06168	2.8.4.3	Unknown	UNKNOWN_KINGDOM							illumina_C_34980	UPF0004,Radical_SAM,TRAM,	PF00919.21,PF04055.22,PF01938.21,	tRNA (N6-isopentenyl adenosine(37)-C2)-methylthiotransferase MiaB [Lentimicrobium sp.]	99.8	0	0	0	0	1	0	0	0	0	0	1	0	0	1	0	0	0	0	0	0		0	0	0	0	0.00363848	0	0	0	0	0	0.00347307
MAG-11	Bacteroidales (MAG11)	illumina_1ZWEGG_C1QT_5			Unknown	UNKNOWN_KINGDOM							illumina_C_66921	[],	[],	hypothetical protein [Lentimicrobium sp.]	100	0	0	0	0	0	0	0	0	0	0	0	0	0	0	1	0	0	0	0	0		0	0	0	0	0	0	0	0	0	0	0
MAG-11	Bacteroidales (MAG11)	illumina_DEHQE3_NRXB_2			Bacteria	UNKNOWN_KINGDOM	Bacteroidetes	unknown	unknown	unknown	unknown	Bacteroidetes bacterium ADurb.Bin041	illumina_C_102388	MMR_HSR1,HydF_dimer,HydF_tetramer,	PF01926.24,PF18128.2,PF18133.2,	GTPase Der [Bacteroidetes bacterium ADurb.Bin041]	99.8	0	0	0	0	0	0	0	1	1	0	0	0	1	0	0	1	1	0	0	0		0	0	0	0	0	0	0	0.00330164	0.00408197	0	0
MAG-11	Bacteroidales (MAG11)	illumina_W2M75E_DZ9G_11			Bacteria	UNKNOWN_KINGDOM	Bacteroidetes	unknown	unknown	unknown	unknown	Bacteroidetes bacterium ADurb.Bin041	illumina_C_28514	AlbA_2,HATPase_c_4,	PF04326.15,PF13749.7,	Divergent AAA domain protein [Bacteroidetes bacterium ADurb.Bin041]	89.2	0	0	0	0	0	0	0	1	0	0	1	0	1	0	0	0	0	0	0	0		0	0	0	0	0	0	0	0.00330164	0	0	0.00347307
MAG-11	Bacteroidales (MAG11)	illumina_JCHDNR_X54A_5	K02014		Bacteria	UNKNOWN_KINGDOM	Bacteroidetes	unknown	unknown	unknown	unknown	Bacteroidetes bacterium ADurb.Bin041	illumina_C_62516	CarbopepD_reg_2,Plug,TonB_dep_Rec,	PF13715.7,PF07715.16,PF00593.25,	TonB-dependent receptor [Lentimicrobium sp.]	98	0	0	0	0	1	0	0	0	0	0	0	0	0	0	0	0	0	0	0	0		0	0	0	0	0.00363848	0	0	0	0	0	0
MAG-11	Bacteroidales (MAG11)	illumina_D1EMH5_5JQ5_6			Unknown	UNKNOWN_KINGDOM							illumina_C_68934	Rubrerythrin,	PF02915.18,	rubrerythrin family protein [Lentimicrobium sp.]	100	0	0	0	0	0	0	0	0	1	0	0	0	0	1	0	0	0	0	0	0		0	0	0	0	0	0	0	0	0.00408197	0	0
MAG-11	Bacteroidales (MAG11)	illumina_XXK2DB_750E_2			Bacteria	UNKNOWN_KINGDOM	Bacteroidetes	uc_Bacteroidetes	uc_Bacteroidetes	uc_Bacteroidetes	uc_Bacteroidetes	uc_Bacteroidetes	illumina_C_63616	Plug,TonB_dep_Rec,	PF07715.16,PF00593.25,	TonB-dependent receptor [Bacteroidales bacterium]	98.2	0	0	0	0	0	1	0	0	0	0	0	1	0	0	0	0	0	0	0	0		0	0	0	0	0	0.00451121	0	0	0	0	0
MAG-11	Bacteroidales (MAG11)	illumina_YWEARV_E30D_7	K09117		Unknown	UNKNOWN_KINGDOM							illumina_C_18593	YqeY,	PF09424.11,	GatB/YqeY domain-containing protein [Lentimicrobium sp.]	99.3	0	0	0	0	0	1	0	0	0	0	0	0	0	0	0	0	0	0	0	0		0	0	0	0	0	0.00451121	0	0	0	0	0
MAG-11	Bacteroidales (MAG11)	illumina_ZTWQWB_6T72_14	K00658	2.3.1.61	Unknown	UNKNOWN_KINGDOM							illumina_C_68290	2-oxoacid_dh,	PF00198.24,	hypothetical protein [Lentimicrobium sp.]	98	0	0	1	0	0	0	0	0	0	0	0	0	0	0	0	0	0	0	0	0		0	0	0.00503804	0	0	0	0	0	0	0	0
MAG-11	Bacteroidales (MAG11)	illumina_QNWP3Z_KWKP_9			Unknown	UNKNOWN_KINGDOM							illumina_C_24808	YitT_membrane,DUF2179,	PF02588.16,PF10035.10,	YitT family protein [Lentimicrobium sp.]	100	0	1	0	0	0	0	0	0	0	0	0	0	0	0	0	0	0	0	0	0		0	0.00484919	0	0	0	0	0	0	0	0	0
MAG-11	Bacteroidales (MAG11)	illumina_8BY0D8_Z6BQ_1			Bacteria	UNKNOWN_KINGDOM	Proteobacteria	Epsilonproteobacteria	Campylobacterales	Helicobacteraceae	Helicobacter	Helicobacter pylori	illumina_C_97222	TaqI_C,	PF12950.8,	class I SAM-dependent DNA methyltransferase [Helicobacter pylori]	48.8	0	0	0	0	0	0	0	1	0	0	0	0	1	0	0	0	0	0	0	0		0	0	0	0	0	0	0	0.00330164	0	0	0
MAG-11	Bacteroidales (MAG11)	illumina_JTGPB7_WSEN_1	K03737	1.2.7.1	Bacteria	UNKNOWN_KINGDOM	Bacteroidetes	unknown	unknown	unknown	unknown	Bacteroidetes bacterium ADurb.Bin041	illumina_C_19976	POR_N,PFOR_II,	PF01855.20,PF17147.5,	Pyruvate-flavodoxin oxidoreductase [Bacteroidetes bacterium ADurb.Bin041]	100	2	2	2	1	2	2	0	1	1	1	1	0	1	2	1	0	1	1	1	1		0.010402	0.00969838	0.0100761	0.00569346	0.00727696	0.00902242	0	0.00330164	0.00408197	0.00307342	0.00347307
MAG-11	Bacteroidales (MAG11)	illumina_V044BK_6T72_10			Bacteria	UNKNOWN_KINGDOM	Bacteroidetes	unknown	unknown	unknown	unknown	Bacteroidetes bacterium ADurb.Bin041	illumina_C_68290	Glyco_hydro_3,Beta-lactamase,	PF00933.22,PF00144.25,	serine hydrolase [Lentimicrobium sp.]	99.3	0	0	0	0	0	0	0	0	0	0	0	0	0	0	0	1	1	0	1	0		0	0	0	0	0	0	0	0	0	0	0
MAG-11	Bacteroidales (MAG11)	illumina_58829H_QAJD_5			Bacteria	UNKNOWN_KINGDOM	Bacteroidetes	Bacteroidia	Bacteroidales	Lentimicrobiaceae	Lentimicrobium	Lentimicrobium saccharophilum	illumina_C_67939	[],	[],	hypothetical protein [Lentimicrobium saccharophilum]	66.3	0	0	0	0	0	0	0	0	0	0	0	0	0	0	1	0	0	0	0	0		0	0	0	0	0	0	0	0	0	0	0
MAG-11	Bacteroidales (MAG11)	illumina_EMPXK3_NE28_4			Bacteria	UNKNOWN_KINGDOM	uc_Bacteria	uc_Bacteria	uc_Bacteria	uc_Bacteria	uc_Bacteria	uc_Bacteria	illumina_C_38210	LTD,CHB_HEX_C_1,CotH,LTD,Por_Secre_tail,	PF00932.20,PF13290.7,PF08757.12,PF00932.20,PF18962.1,	CotH protein [Bacteroidetes bacterium ADurb.Bin041]	99.9	0	1	0	0	1	0	0	0	0	1	0	0	0	0	0	0	0	0	0	0		0	0.00484919	0	0	0.00363848	0	0	0	0	0.00307342	0
MAG-11	Bacteroidales (MAG11)	illumina_V4H895_9TB4_3			Unknown	UNKNOWN_KINGDOM							illumina_C_34980	DUF3127,	PF11325.9,	DUF3127 domain-containing protein [Lentimicrobium sp.]	100	0	0	0	0	0	0	0	0	0	0	0	0	0	0	0	0	0	0	1	0		0	0	0	0	0	0	0	0	0	0	0
MAG-11	Bacteroidales (MAG11)	illumina_51XJBA_T2FC_3			Bacteria	UNKNOWN_KINGDOM	Bacteroidetes	unknown	unknown	unknown	unknown	Bacteroidetes bacterium ADurb.Bin041	illumina_C_22455	UvrD-helicase,UvrD_C,UvrD_C,PDDEXK_1,	PF00580.22,PF13361.7,PF13361.7,PF12705.8,	UvrD-helicase domain-containing protein [Lentimicrobium sp.]	99.7	0	0	0	0	0	0	0	0	0	0	0	0	0	0	0	0	0	0	1	0		0	0	0	0	0	0	0	0	0	0	0
MAG-11	Bacteroidales (MAG11)	illumina_513174_AQZQ_1			Bacteria	UNKNOWN_KINGDOM	Bacteroidetes	unknown	unknown	unknown	unknown	Bacteroidetes bacterium ADurb.Bin041	illumina_C_99166	FGE-sulfatase,	PF03781.17,	Serine/threonine-protein kinase pkn1 [Bacteroidetes bacterium ADurb.Bin041]	100	0	0	0	0	0	0	0	0	0	0	0	0	0	0	0	0	0	0	0	1		0	0	0	0	0	0	0	0	0	0	0
MAG-11	Bacteroidales (MAG11)	illumina_JEXWYS_NVZG_2			Bacteria	UNKNOWN_KINGDOM	Acidobacteria	Acidobacteriia	Acidobacteriales	Acidobacteriaceae	Granulicella	Granulicella sp. GAS466	illumina_C_99754	[],	[],	hypothetical protein [Granulicella sp. GAS466]	49.7	0	0	0	0	0	0	0	1	0	0	0	0	1	0	0	0	0	1	1	0		0	0	0	0	0	0	0	0.00330164	0	0	0
MAG-11	Bacteroidales (MAG11)	illumina_F78JNM_8VSD_4	K09952		Bacteria	UNKNOWN_KINGDOM	uc_Bacteria	uc_Bacteria	uc_Bacteria	uc_Bacteria	uc_Bacteria	uc_Bacteria	illumina_C_96367	HNH_4,RuvC_III,	PF13395.7,PF18541.2,	type II CRISPR RNA-guided endonuclease Cas9 [Lentimicrobium sp.]	99.2	0	0	1	0	0	0	1	0	0	0	0	0	0	0	0	0	0	0	0	0		0	0	0.00503804	0	0	0	0.00437216	0	0	0	0
MAG-11	Bacteroidales (MAG11)	illumina_HYHEMB_5KCG_8			Unknown	UNKNOWN_KINGDOM							illumina_C_94184	PRK,	PF00485.19,	uridine kinase [Lentimicrobium sp.]	99.1	0	0	0	0	1	0	0	0	0	0	0	0	0	0	0	0	0	0	0	0		0	0	0	0	0.00363848	0	0	0	0	0	0
MAG-11	Bacteroidales (MAG11)	illumina_XS40K5_80QG_11	K00174	1.2.7.11, 1.2.7.3	Bacteria	UNKNOWN_KINGDOM	Bacteroidetes	unknown	unknown	unknown	unknown	Bacteroidetes bacterium 4484_276	illumina_C_46553	POR,POR_N,	PF01558.19,PF01855.20,	2-oxoacid:acceptor oxidoreductase subunit alpha [Lentimicrobium sp.]	99.8	0	0	0	0	0	1	2	1	1	1	1	1	1	1	0	1	1	0	1	0		0	0	0	0	0	0.00451121	0.00874432	0.00330164	0.00408197	0.00307342	0.00347307
MAG-11	Bacteroidales (MAG11)	illumina_5VNQ90_6BWT_9			Bacteria	UNKNOWN_KINGDOM	Firmicutes	Negativicutes	Selenomonadales	Sporomusaceae	Sporomusa	uc_Sporomusa	illumina_C_50351	HTH_1,LysR_substrate,	PF00126.28,PF03466.21,	LysR family transcriptional regulator [uncultured Sporomusa sp.]	99.3	0	0	0	0	0	0	0	0	0	0	1	0	0	0	1	0	0	0	0	0		0	0	0	0	0	0	0	0	0	0	0.00347307
MAG-11	Bacteroidales (MAG11)	illumina_SHC4KW_JW1K_3			Unknown	UNKNOWN_KINGDOM							illumina_C_20088	[],	[],	glycerol acyltransferase [Lentimicrobium sp.]	99.3	0	0	0	1	0	0	0	0	0	0	0	0	0	0	0	0	0	0	0	0		0	0	0	0.00569346	0	0	0	0	0	0	0
MAG-11	Bacteroidales (MAG11)	illumina_62RXB8_0NAC_8			Unknown	UNKNOWN_KINGDOM							illumina_C_2261	RRM_1,	PF00076.23,	RNA-binding protein [Lentimicrobium sp.]	100	0	0	0	0	0	0	0	0	0	0	0	0	0	0	0	0	0	0	1	1		0	0	0	0	0	0	0	0	0	0	0
MAG-11	Bacteroidales (MAG11)	illumina_M1Z306_WACC_30	K01186	3.2.1.18	Bacteria	UNKNOWN_KINGDOM	Bacteroidetes	unknown	unknown	unknown	unknown	Bacteroidetes bacterium ADurb.Bin041	illumina_C_31331	BNR_assoc_N,BNR_2,	PF14873.7,PF13088.7,	hypothetical protein [Lentimicrobium sp.]	99.6	0	0	1	0	0	0	0	0	0	0	0	0	0	0	0	0	0	0	0	0		0	0	0.00503804	0	0	0	0	0	0	0	0
MAG-11	Bacteroidales (MAG11)	illumina_QJ1PSM_5ZEQ_13	K12410		Unknown	UNKNOWN_KINGDOM							illumina_C_44298	SIR2,	PF02146.18,	NAD-dependent deacylase [Lentimicrobium sp.]	99.6	0	0	0	0	0	0	0	0	0	0	0	0	0	0	0	1	0	0	0	0		0	0	0	0	0	0	0	0	0	0	0
MAG-11	Bacteroidales (MAG11)	illumina_BKA37R_14N9_9	K00335	1.6.5.3	Bacteria	UNKNOWN_KINGDOM	Bacteroidetes	unknown	unknown	unknown	unknown	unknown	illumina_C_52267	Complex1_51K,NADH_4Fe-4S,	PF01512.18,PF10589.10,	NADP-reducing hydrogenase subunit HndC [Bacteroidetes bacterium ADurb.Bin041]	100	0	0	0	0	1	0	0	0	0	0	0	0	0	0	0	0	0	0	1	1		0	0	0	0	0.00363848	0	0	0	0	0	0
MAG-11	Bacteroidales (MAG11)	illumina_ATCN38_T00C_12			Unknown	UNKNOWN_KINGDOM							illumina_C_60895	Por_Secre_tail,	PF18962.1,	T9SS type A sorting domain-containing protein [Lentimicrobium sp.]	100	0	0	0	0	0	0	0	0	0	0	0	0	0	0	1	0	0	0	0	0		0	0	0	0	0	0	0	0	0	0	0
MAG-11	Bacteroidales (MAG11)	illumina_1RZ1HC_6GZH_3	K03527	1.17.7.4	Unknown	UNKNOWN_KINGDOM							illumina_C_84231	LYTB,	PF02401.19,	4-hydroxy-3-methylbut-2-enyl diphosphate reductase [Lentimicrobium sp.]	100	0	0	0	0	0	1	0	0	0	0	0	0	0	0	0	0	0	0	0	0		0	0	0	0	0	0.00451121	0	0	0	0	0
MAG-11	Bacteroidales (MAG11)	illumina_MF03TS_A8K8_3			Bacteria	UNKNOWN_KINGDOM	Bacteroidetes	unknown	unknown	unknown	unknown	unknown	illumina_C_87838	Peptidase_M14,CarboxypepD_reg,PKD_4,Por_Secre_tail,	PF00246.25,PF13620.7,PF18911.1,PF18962.1,	T9SS type A sorting domain-containing protein [Lentimicrobium sp.]	99.7	0	0	0	0	0	0	0	0	1	0	0	0	0	0	0	0	0	0	0	0		0	0	0	0	0	0	0	0	0.00408197	0	0
MAG-11	Bacteroidales (MAG11)	illumina_PB6A1S_VJJ5_8	K03723		Bacteria	UNKNOWN_KINGDOM	Bacteroidetes	uc_Bacteroidetes	uc_Bacteroidetes	uc_Bacteroidetes	uc_Bacteroidetes	uc_Bacteroidetes	illumina_C_66474	UvrB_inter,CarD_CdnL_TRCF,DEAD,Helicase_C,TRCF,	PF17757.2,PF02559.17,PF00270.30,PF00271.32,PF03461.16,	Transcription-repair-coupling factor [Bacteroidetes bacterium ADurb.Bin041]	100	1	0	0	0	2	0	0	0	0	0	1	0	0	0	0	1	0	1	1	1		0.00520102	0	0	0	0.00727696	0	0	0	0	0	0.00347307
MAG-11	Bacteroidales (MAG11)	illumina_AZ7721_501T_6	K07568	2.4.99.17	Unknown	UNKNOWN_KINGDOM							illumina_C_31181	Queuosine_synth,	PF02547.16,	tRNA preQ1(34) S-adenosylmethionine ribosyltransferase-isomerase QueA [Lentimicrobium sp.]	99.7	0	0	0	0	0	0	0	0	0	0	0	0	0	1	1	0	0	0	0	0		0	0	0	0	0	0	0	0	0	0	0
MAG-11	Bacteroidales (MAG11)	illumina_HGK482_MGV7_15			Bacteria	UNKNOWN_KINGDOM	Bacteroidetes	unknown	unknown	unknown	unknown	Bacteroidetes bacterium ADurb.Bin041	illumina_C_98013	Fe_hyd_lg_C,Fe_hyd_SSU,	PF02906.15,PF02256.18,	NADP-reducing hydrogenase subunit HndC [Bacteroidetes bacterium ADurb.Bin041]	99.5	0	0	0	0	1	0	0	1	0	0	0	0	1	0	0	0	0	0	0	2		0	0	0	0	0.00363848	0	0	0.00330164	0	0	0
MAG-11	Bacteroidales (MAG11)	illumina_HM0SJA_FA8S_1			Bacteria	UNKNOWN_KINGDOM	Bacteroidetes	unknown	unknown	unknown	unknown	Bacteroidetes bacterium ADurb.Bin041	illumina_C_100980	Bac_transf,	PF02397.17,	putative sugar transferase EpsL [Bacteroidetes bacterium ADurb.Bin041]	99.8	0	0	0	0	0	0	0	0	0	0	0	0	0	0	1	0	0	0	0	0		0	0	0	0	0	0	0	0	0	0	0
MAG-11	Bacteroidales (MAG11)	illumina_8R9ZCV_593W_3			Bacteria	UNKNOWN_KINGDOM	Bacteroidetes	unknown	unknown	unknown	unknown	Bacteroidetes bacterium ADurb.Bin041	illumina_C_35245	[],	[],	hypothetical protein BWX63_00286 [Bacteroidetes bacterium ADurb.Bin041]	100	0	0	0	0	0	0	0	0	0	0	0	0	0	0	0	0	0	0	1	0		0	0	0	0	0	0	0	0	0	0	0
MAG-11	Bacteroidales (MAG11)	illumina_WGXJ0V_PJ26_8			Bacteria	UNKNOWN_KINGDOM	Bacteroidetes	unknown	unknown	unknown	unknown	Bacteroidetes bacterium ADurb.Bin041	illumina_C_7705	Peptidase_S46,	PF10459.10,	S46 family peptidase [Lentimicrobium sp.]	99.4	0	0	0	0	0	0	0	0	0	0	0	0	0	0	0	1	0	0	0	1		0	0	0	0	0	0	0	0	0	0	0
MAG-11	Bacteroidales (MAG11)	illumina_KH1NDX_81MZ_15			Bacteria	UNKNOWN_KINGDOM	Bacteroidetes	unknown	unknown	unknown	unknown	Bacteroidetes bacterium ADurb.Bin041	illumina_C_12463	Fer4_9,Fe_hyd_lg_C,FeS,PAS_8,	PF13187.7,PF02906.15,PF04060.14,PF13188.8,	4Fe-4S binding protein [Lentimicrobium sp.]	100	0	0	0	0	0	0	0	0	0	0	0	0	0	0	1	0	0	0	0	0		0	0	0	0	0	0	0	0	0	0	0
MAG-11	Bacteroidales (MAG11)	illumina_KM5ZMX_HJWG_32	K02931		Unknown	UNKNOWN_KINGDOM							illumina_C_46208	Ribosomal_L5,Ribosomal_L5_C,	PF00281.20,PF00673.22,	50S ribosomal protein L5 [Lentimicrobium sp.]	100	0	1	0	0	0	0	0	0	0	0	0	0	0	0	0	0	0	0	0	0		0	0.00484919	0	0	0	0	0	0	0	0	0
MAG-11	Bacteroidales (MAG11)	illumina_M7WQX2_NFHT_2	K00278	1.4.3.16	Unknown	UNKNOWN_KINGDOM							illumina_C_67406	FAD_binding_2,Succ_DH_flav_C,	PF00890.25,PF02910.21,	L-aspartate oxidase [Lentimicrobium sp.]	100	0	0	0	0	0	0	0	0	0	1	0	0	0	0	0	0	0	0	0	0		0	0	0	0	0	0	0	0	0	0.00307342	0
MAG-11	Bacteroidales (MAG11)	illumina_NY43CM_ZCN7_5			Unknown	UNKNOWN_KINGDOM							illumina_C_26078	[],	[],	T9SS type A sorting domain-containing protein [Lentimicrobium sp.]	92.5	0	0	0	0	0	0	0	0	0	0	0	0	0	0	0	0	0	1	1	1		0	0	0	0	0	0	0	0	0	0	0
MAG-11	Bacteroidales (MAG11)	illumina_WYA1W5_FKK1_6			Bacteria	UNKNOWN_KINGDOM	Bacteroidetes	unknown	unknown	unknown	unknown	Bacteroidetes bacterium ADurb.Bin041	illumina_C_16973	[],	[],	hypothetical protein BWX63_00573 [Bacteroidetes bacterium ADurb.Bin041]	100	0	0	1	0	1	1	0	1	1	0	1	0	1	0	1	0	0	1	0	0		0	0	0.00503804	0	0.00363848	0.00451121	0	0.00330164	0.00408197	0	0.00347307
MAG-11	Bacteroidales (MAG11)	illumina_WC0HGH_ZCN7_9			Bacteria	UNKNOWN_KINGDOM	Bacteroidetes	unknown	unknown	unknown	unknown	Bacteroidetes bacterium ADurb.Bin041	illumina_C_26078	Alpha-amylase,Malt_amylase_C,	PF00128.25,PF16657.6,	Neopullulanase 2 [Bacteroidetes bacterium ADurb.Bin041]	99.8	0	0	0	0	0	0	1	0	0	0	0	1	0	0	0	0	1	0	0	0		0	0	0	0	0	0	0.00437216	0	0	0	0
MAG-11	Bacteroidales (MAG11)	illumina_6AZ063_58R1_11	K03308		Unknown	UNKNOWN_KINGDOM							illumina_C_13666	SNF,SNF,	PF00209.19,PF00209.19,	sodium-dependent transporter [Lentimicrobium sp.]	99.8	0	0	0	0	0	0	0	0	0	0	0	0	0	0	1	0	0	0	0	0		0	0	0	0	0	0	0	0	0	0	0
MAG-11	Bacteroidales (MAG11)	illumina_YK8YYB_H01C_1			Unknown	UNKNOWN_KINGDOM							illumina_C_92698	ABC_tran,ABC_tran_Xtn,ABC_tran,	PF00005.28,PF12848.8,PF00005.28,	energy-dependent translational throttle protein EttA [Lentimicrobium sp.]	99.8	0	0	0	1	0	0	0	0	0	0	0	0	0	0	0	0	0	1	0	1		0	0	0	0.00569346	0	0	0	0	0	0	0
MAG-11	Bacteroidales (MAG11)	illumina_6RHF5Z_NF1T_2			Unknown	UNKNOWN_KINGDOM							illumina_C_36013	[],	[],	hypothetical protein [Firmicutes bacterium]	69.5	0	0	0	0	0	0	0	1	0	0	0	0	1	2	2	1	0	0	0	0		0	0	0	0	0	0	0	0.00330164	0	0	0
MAG-11	Bacteroidales (MAG11)	illumina_Z7SKYG_6KSK_4	K01745	4.3.1.3	Bacteria	UNKNOWN_KINGDOM	Bacteroidetes	unknown	unknown	unknown	unknown	Bacteroidetes bacterium ADurb.Bin041	illumina_C_44183	Lyase_aromatic,	PF00221.20,	Histidine ammonia-lyase [Bacteroidetes bacterium ADurb.Bin041]	100	0	0	0	0	0	0	0	0	0	0	0	0	0	0	0	0	0	0	0	1		0	0	0	0	0	0	0	0	0	0	0
MAG-11	Bacteroidales (MAG11)	illumina_TRHGFE_2R9S_3			Bacteria	UNKNOWN_KINGDOM	Bacteroidetes	unknown	unknown	unknown	unknown	Bacteroidetes bacterium ADurb.Bin041	illumina_C_6682	RE_AlwI,	PF09491.11,	AlwI family type II restriction endonuclease [Lentimicrobium sp.]	99.8	0	0	0	0	0	0	0	0	0	0	0	0	0	0	0	0	0	0	0	1		0	0	0	0	0	0	0	0	0	0	0
MAG-11	Bacteroidales (MAG11)	illumina_7X1ZX3_501T_9			Bacteria	UNKNOWN_KINGDOM	Bacteroidetes	unknown	unknown	unknown	unknown	Bacteroidetes bacterium ADurb.Bin041	illumina_C_31181	DUF3857,DUF3858,	PF12969.8,PF12970.8,	hypothetical protein BWX63_00371 [Bacteroidetes bacterium ADurb.Bin041]	99.7	0	0	0	0	0	0	0	0	0	0	0	0	0	0	0	0	0	1	0	0		0	0	0	0	0	0	0	0	0	0	0
MAG-11	Bacteroidales (MAG11)	illumina_YMJ4RT_2R73_12	K07078		Bacteria	UNKNOWN_KINGDOM	Firmicutes	Negativicutes	Selenomonadales	Sporomusaceae	Sporomusa	uncultured Sporomusa sp.	illumina_C_99833	Nitroreductase,	PF00881.25,	Oxidoreductase/nitrogenase [uncultured Sporomusa sp.]	100	3	1	2	3	3	2	1	2	2	1	1	1	2	1	4	1	0	0	1	3		0.0156031	0.00484919	0.0100761	0.0170804	0.0109154	0.00902242	0.00437216	0.00660328	0.00816393	0.00307342	0.00347307
MAG-11	Bacteroidales (MAG11)	illumina_QK559Z_HGVY_1	K07316	2.1.1.72	Bacteria	UNKNOWN_KINGDOM	Firmicutes	uc_Firmicutes	uc_Firmicutes	uc_Firmicutes	uc_Firmicutes	uc_Firmicutes	illumina_C_92705	N6_N4_Mtase,	PF01555.19,	adenine methyltransferase [Caloramator mitchellensis]	96.2	0	0	0	0	0	0	0	0	1	0	0	0	0	1	0	1	0	0	0	0		0	0	0	0	0	0	0	0	0.00408197	0	0
MAG-11	Bacteroidales (MAG11)	illumina_1XPRBD_9VW0_1			Bacteria	UNKNOWN_KINGDOM	Bacteroidetes	unknown	unknown	unknown	unknown	Bacteroidetes bacterium ADurb.Bin041	illumina_C_86594	FAD_binding_4,	PF01565.24,	Anaerobic glycerol-3-phosphate dehydrogenase subunit C [Bacteroidetes bacterium ADurb.Bin041]	100	0	0	0	0	0	0	0	0	0	0	1	0	0	0	0	0	0	0	0	0		0	0	0	0	0	0	0	0	0	0	0.00347307
MAG-11	Bacteroidales (MAG11)	illumina_CEW70F_8T2D_3			Bacteria	UNKNOWN_KINGDOM	Firmicutes	Clostridia	Clostridiales	Clostridiaceae	Clostridium	Clostridium putrefaciens	illumina_C_102342	DUF2326,	PF10088.10,	DUF2326 domain-containing protein [Clostridium putrefaciens]	73.9	0	0	0	0	0	0	0	0	0	0	0	0	0	0	1	0	0	0	0	0		0	0	0	0	0	0	0	0	0	0	0
MAG-11	Bacteroidales (MAG11)	illumina_BW6PPN_8N1H_2			Bacteria	UNKNOWN_KINGDOM	Bacteroidetes	uc_Bacteroidetes	uc_Bacteroidetes	uc_Bacteroidetes	uc_Bacteroidetes	uc_Bacteroidetes	illumina_C_5568	Peptidase_C25,	PF01364.19,	Peptidase family C25 [Bacteroidetes bacterium ADurb.Bin041]	99.8	0	0	0	0	0	1	0	0	0	0	0	0	0	0	0	0	0	0	0	0		0	0	0	0	0	0.00451121	0	0	0	0	0
MAG-11	Bacteroidales (MAG11)	illumina_J6AFF9_V88Q_1	K01880	6.1.1.14	Bacteria	UNKNOWN_KINGDOM	Bacteroidetes	unknown	unknown	unknown	unknown	Bacteroidetes bacterium ADurb.Bin041	illumina_C_26127	tRNA-synt_2b,HGTP_anticodon,	PF00587.26,PF03129.21,	Glycine--tRNA ligase [Bacteroidetes bacterium ADurb.Bin041]	100	0	0	0	0	1	0	0	0	0	0	0	0	0	0	0	0	0	0	0	0		0	0	0	0	0.00363848	0	0	0	0	0	0
MAG-11	Bacteroidales (MAG11)	illumina_3P25TX_QYBG_3			Unknown	UNKNOWN_KINGDOM							illumina_C_9433	Aminotran_1_2,	PF00155.22,	pyridoxal phosphate-dependent aminotransferase [Lentimicrobium sp.]	100	0	0	0	0	0	0	0	0	0	0	0	0	0	0	0	0	1	0	0	0		0	0	0	0	0	0	0	0	0	0	0
MAG-11	Bacteroidales (MAG11)	illumina_WSK6TX_B1EW_1	K21572		Bacteria	UNKNOWN_KINGDOM	Bacteroidetes	Bacteroidia	Bacteroidales	Bacteroidaceae	Bacteroides	Bacteroides nordii	illumina_C_101828	SusD-like_3,	PF14322.7,	RagB/SusD family nutrient uptake outer membrane protein [Bacteroides nordii]	62	6	9	7	5	9	9	7	8	8	10	7	5	8	10	10	7	9	6	7	7		0.0312061	0.0436427	0.0352663	0.0284673	0.0327463	0.0406009	0.0306051	0.0264131	0.0326557	0.0307342	0.0243115
MAG-11	Bacteroidales (MAG11)	illumina_KTHH48_VYYK_2	K01761	4.4.1.11	Bacteria	UNKNOWN_KINGDOM	Bacteroidetes	unknown	unknown	unknown	unknown	Bacteroidetes bacterium ADurb.Bin041	illumina_C_3006	Cys_Met_Meta_PP,	PF01053.21,	Cystathionine gamma-lyase [Bacteroidetes bacterium ADurb.Bin041]	100	0	0	0	0	0	0	0	0	0	0	0	0	0	1	0	0	0	0	1	0		0	0	0	0	0	0	0	0	0	0	0
MAG-11	Bacteroidales (MAG11)	illumina_G0ZXCN_6GZH_20			Bacteria	UNKNOWN_KINGDOM	Bacteroidetes	unknown	unknown	unknown	unknown	Bacteroidetes bacterium ADurb.Bin041	illumina_C_84231	[],	[],	glycosyltransferase family 4 protein [Lentimicrobium sp.]	99.5	0	0	0	0	0	0	0	0	0	0	0	0	0	1	0	0	0	0	0	0		0	0	0	0	0	0	0	0	0	0	0
MAG-11	Bacteroidales (MAG11)	illumina_C1ACFJ_56BW_10			Bacteria	UNKNOWN_KINGDOM	Bacteroidetes	unknown	unknown	unknown	unknown	Bacteroidetes bacterium ADurb.Bin041	illumina_C_13997	Peptidase_C69,	PF03577.16,	Dipeptidase [Bacteroidetes bacterium ADurb.Bin041]	100	0	0	0	0	0	0	0	0	0	0	0	0	0	0	0	0	0	0	1	1		0	0	0	0	0	0	0	0	0	0	0
MAG-11	Bacteroidales (MAG11)	illumina_N9EF22_3KBT_2	K00973	2.7.7.24	Unknown	UNKNOWN_KINGDOM							illumina_C_33002	NTP_transferase,	PF00483.24,	glucose-1-phosphate thymidylyltransferase RfbA [Lentimicrobium sp.]	99.7	0	0	0	0	0	0	0	0	0	0	0	0	0	0	0	1	0	0	1	1		0	0	0	0	0	0	0	0	0	0	0
MAG-11	Bacteroidales (MAG11)	illumina_0YFJFX_B0B8_3	K03046	2.7.7.6	Unknown	UNKNOWN_KINGDOM							illumina_C_3352	RNA_pol_Rpb1_5,	PF04998.18,	DNA-directed RNA polymerase subunit beta' [Lentimicrobium sp.]	100	1	0	1	1	1	0	0	0	0	0	0	0	0	0	0	0	1	0	0	0		0.00520102	0	0.00503804	0.00569346	0.00363848	0	0	0	0	0	0
MAG-11	Bacteroidales (MAG11)	illumina_JT214K_NR81_1			Unknown	UNKNOWN_KINGDOM							illumina_C_3689	[],	[],	hypothetical protein [Lentimicrobium sp.]	99	0	0	0	0	0	0	0	0	0	0	0	0	0	0	0	0	0	3	3	5		0	0	0	0	0	0	0	0	0	0	0
MAG-11	Bacteroidales (MAG11)	illumina_T2YGGB_2NS6_13	K02527	2.4.99.12, 2.4.99.13, 2.4.99.14, 2.4.99.15	Bacteria	UNKNOWN_KINGDOM	Bacteroidetes	unknown	unknown	unknown	unknown	Bacteroidetes bacterium ADurb.Bin041	illumina_C_84697	Glycos_transf_N,	PF04413.17,	3-deoxy-D-manno-octulosonic acid transferase [Bacteroidetes bacterium ADurb.Bin041]	99.8	0	0	0	0	0	0	0	1	0	0	0	0	1	0	0	0	0	0	0	0		0	0	0	0	0	0	0	0.00330164	0	0	0
MAG-11	Bacteroidales (MAG11)	illumina_NJSJZ7_81MZ_23	K06950		Unknown	UNKNOWN_KINGDOM							illumina_C_12463	HD,	PF01966.23,	HD domain-containing protein [Lentimicrobium sp.]	100	0	0	0	0	0	0	0	0	0	0	0	0	0	1	0	0	0	0	0	0		0	0	0	0	0	0	0	0	0	0	0
MAG-11	Bacteroidales (MAG11)	illumina_9006P1_H179_9	K14441	2.8.4.4	Bacteria	UNKNOWN_KINGDOM	Bacteroidetes	unknown	unknown	unknown	unknown	Bacteroidetes bacterium ADurb.Bin041	illumina_C_1693	UPF0004,Radical_SAM,TRAM_2,	PF00919.21,PF04055.22,PF18693.2,	Ribosomal protein S12 methylthiotransferase RimO [Bacteroidetes bacterium ADurb.Bin041]	100	0	0	0	0	0	0	0	0	0	0	1	0	0	0	0	0	1	1	0	0		0	0	0	0	0	0	0	0	0	0	0.00347307
MAG-11	Bacteroidales (MAG11)	illumina_8A4WV4_C1QT_10			Bacteria	UNKNOWN_KINGDOM	Bacteroidetes	unknown	unknown	unknown	unknown	Bacteroidetes bacterium ADurb.Bin041	illumina_C_66921	Cache_3-Cache_2,HisKA,HATPase_c,	PF17201.5,PF00512.26,PF02518.27,	Sensor protein ZraS [Bacteroidetes bacterium ADurb.Bin041]	98.8	0	0	0	0	0	0	0	0	0	0	0	0	0	0	0	1	0	0	0	0		0	0	0	0	0	0	0	0	0	0	0
MAG-11	Bacteroidales (MAG11)	illumina_VPGJN5_YCWR_3			Bacteria	UNKNOWN_KINGDOM	Bacteroidetes	unknown	unknown	unknown	unknown	Bacteroidetes bacterium ADurb.Bin041	illumina_C_11368	[],	[],	hypothetical protein BWX63_01248 [Bacteroidetes bacterium ADurb.Bin041]	98.1	0	0	0	0	0	0	0	0	0	0	0	0	0	0	0	0	0	0	1	0		0	0	0	0	0	0	0	0	0	0	0
MAG-11	Bacteroidales (MAG11)	illumina_3ZCVZM_7R2N_2			Bacteria	UNKNOWN_KINGDOM	Bacteroidetes	unknown	unknown	unknown	unknown	Bacteroidetes bacterium ADurb.Bin041	illumina_C_72314	Peptidase_M16,Peptidase_M16_C,	PF00675.21,PF05193.22,	Peptidase M16 inactive domain protein [Bacteroidetes bacterium ADurb.Bin041]	99.3	0	0	0	0	0	0	0	0	0	1	0	0	0	0	0	0	0	0	0	0		0	0	0	0	0	0	0	0	0	0.00307342	0
MAG-11	Bacteroidales (MAG11)	illumina_XB9K2D_GN4P_9	K21571		Bacteria	UNKNOWN_KINGDOM	Bacteroidetes	unknown	unknown	unknown	unknown	Bacteroidetes bacterium ADurb.Bin041	illumina_C_32175	[],	[],	hypothetical protein [Lentimicrobium sp.]	99.6	0	0	0	0	0	0	0	0	0	0	0	0	0	0	1	0	0	6	10	9		0	0	0	0	0	0	0	0	0	0	0
MAG-11	Bacteroidales (MAG11)	illumina_CS4MCA_BFWF_3	K00819	2.6.1.13	Unknown	UNKNOWN_KINGDOM							illumina_C_95713	Aminotran_3,	PF00202.22,	ornithine--oxo-acid transaminase [Lentimicrobium sp.]	100	0	0	0	0	0	0	0	0	0	0	0	0	0	0	0	0	0	1	1	1		0	0	0	0	0	0	0	0	0	0	0
MAG-11	Bacteroidales (MAG11)	illumina_RS1Y4X_NY0S_4			Unknown	UNKNOWN_KINGDOM							illumina_C_16216	Beta-lactamase,	PF00144.25,	beta-lactamase family protein [Lentimicrobium sp.]	100	0	0	0	1	0	0	0	0	0	0	0	0	0	0	0	0	0	0	0	0		0	0	0	0.00569346	0	0	0	0	0	0	0
MAG-11	Bacteroidales (MAG11)	illumina_ZFACCV_8T2D_4	K01126	3.1.4.46	Unknown	UNKNOWN_KINGDOM							illumina_C_102342	[],	[],	DUF1080 domain-containing protein [Firmicutes bacterium]	66.7	3	2	4	4	3	1	2	3	2	4	3	4	3	4	4	4	3	3	3	3		0.0156031	0.00969838	0.0201521	0.0227739	0.0109154	0.00451121	0.00874432	0.00990491	0.00816393	0.0122937	0.0104192
MAG-11	Bacteroidales (MAG11)	illumina_0Z4AN0_58R1_23	K00657	2.3.1.57	Unknown	UNKNOWN_KINGDOM							illumina_C_13666	Acetyltransf_3,	PF13302.8,	GNAT family N-acetyltransferase [Lentimicrobium sp.]	100	0	0	0	0	0	0	0	0	0	0	0	0	0	0	0	0	0	0	1	0		0	0	0	0	0	0	0	0	0	0	0
MAG-11	Bacteroidales (MAG11)	illumina_5TK4XC_1N4Q_3			Bacteria	UNKNOWN_KINGDOM	Firmicutes	Negativicutes	Selenomonadales	Sporomusaceae	Sporomusa	Sporomusa sphaeroides	illumina_C_51789	[],	[],	hypothetical protein [Sporomusa sphaeroides]	96.3	0	0	0	1	0	0	0	0	0	0	0	0	0	0	0	0	0	0	0	0		0	0	0	0.00569346	0	0	0	0	0	0	0
MAG-11	Bacteroidales (MAG11)	illumina_DFBZDN_MVR3_9			Bacteria	UNKNOWN_KINGDOM	Bacteroidetes	unknown	unknown	unknown	unknown	Bacteroidetes bacterium ADurb.Bin041	illumina_C_76935	Propeptide_C25,Peptidase_C25,Peptidase_C25_C,CARDB,Por_Secre_tail,	PF08126.12,PF01364.19,PF03785.15,PF07705.12,PF18962.1,	Gingipain R2 precursor [Bacteroidetes bacterium ADurb.Bin041]	99.8	0	0	0	0	0	0	0	0	0	0	0	0	0	0	0	0	1	0	0	0		0	0	0	0	0	0	0	0	0	0	0
MAG-11	Bacteroidales (MAG11)	illumina_A2C960_593W_8			Bacteria	UNKNOWN_KINGDOM	Bacteroidetes	unknown	unknown	unknown	unknown	Bacteroidetes bacterium ADurb.Bin041	illumina_C_35245	Peptidase_S8_N,Peptidase_S8,PKD_4,PKD_4,	PF16361.6,PF00082.23,PF18911.1,PF18911.1,	Thermophilic serine proteinase precursor [Bacteroidetes bacterium ADurb.Bin041]	99.6	0	0	0	0	1	0	0	0	0	0	0	0	0	0	0	0	0	0	0	0		0	0	0	0	0.00363848	0	0	0	0	0	0
MAG-11	Bacteroidales (MAG11)	illumina_JD8DY4_DFQ9_3			Bacteria	UNKNOWN_KINGDOM	Firmicutes	Tissierellia	Tissierellales	Tissierellaceae	Tissierella	Tissierella sp. DSM 105185	illumina_C_42485	HTH_23,	PF13384.7,	IS21 family transposase [Tissierella sp. DSM 105185]	80.2	0	0	0	0	0	0	0	0	0	0	0	0	0	0	0	0	0	1	1	0		0	0	0	0	0	0	0	0	0	0	0
MAG-11	Bacteroidales (MAG11)	illumina_GY993Y_V4SJ_1	K01176	3.2.1.1	Bacteria	UNKNOWN_KINGDOM	Bacteroidetes	unknown	unknown	unknown	unknown	Bacteroidetes bacterium ADurb.Bin041	illumina_C_79715	Alpha-amylase,Alpha-amylase,	PF00128.25,PF00128.25,	Alpha-amylase precursor [Bacteroidetes bacterium ADurb.Bin041]	99.2	0	0	0	1	0	0	0	0	0	0	0	0	0	0	0	0	0	1	0	1		0	0	0	0.00569346	0	0	0	0	0	0	0
MAG-11	Bacteroidales (MAG11)	illumina_BXATCH_2WFY_4	K01270		Bacteria	UNKNOWN_KINGDOM	Bacteroidetes	unknown	unknown	unknown	unknown	Bacteroidetes bacterium ADurb.Bin041	illumina_C_32394	Peptidase_M20,M20_dimer,	PF01546.29,PF07687.15,	Cytosol non-specific dipeptidase [Bacteroidetes bacterium ADurb.Bin041]	99.8	0	0	0	0	0	0	0	0	0	0	0	0	0	0	0	0	0	0	1	1		0	0	0	0	0	0	0	0	0	0	0
MAG-11	Bacteroidales (MAG11)	illumina_X0QJN4_KH5G_1			Bacteria	UNKNOWN_KINGDOM	Bacteroidetes	unknown	unknown	unknown	unknown	Bacteroidetes bacterium ADurb.Bin041	illumina_C_32752	Peptidase_S9,	PF00326.22,	S9 family peptidase [Lentimicrobium sp.]	100	0	0	0	0	0	0	0	0	0	1	0	0	0	0	0	0	0	0	0	0		0	0	0	0	0	0	0	0	0	0.00307342	0
MAG-11	Bacteroidales (MAG11)	illumina_NC1TVC_AQNF_6			Bacteria	UNKNOWN_KINGDOM	Bacteroidetes	unknown	unknown	unknown	unknown	Bacteroidetes bacterium ADurb.Bin041	illumina_C_39636	LolA,	PF03548.16,	lipoprotein chaperone [Bacteroidetes bacterium ADurb.Bin041]	99.5	0	0	0	0	0	0	0	0	0	0	0	0	0	0	0	0	0	0	1	0		0	0	0	0	0	0	0	0	0	0	0
MAG-11	Bacteroidales (MAG11)	illumina_GJKW9V_NE28_7	K01610	4.1.1.49	Unknown	UNKNOWN_KINGDOM							illumina_C_38210	PEPCK_ATP,	PF01293.21,	phosphoenolpyruvate carboxykinase [Lentimicrobium sp.]	99.8	0	0	0	1	1	1	0	1	1	0	0	0	1	0	0	0	2	2	1	2		0	0	0	0.00569346	0.00363848	0.00451121	0	0.00330164	0.00408197	0	0
MAG-11	Bacteroidales (MAG11)	illumina_6VT35T_PM4B_18	K01624	4.1.2.13	Unknown	UNKNOWN_KINGDOM							illumina_C_105033	F_bP_aldolase,	PF01116.21,	class II fructose-bisphosphate aldolase [Lentimicrobium sp.]	99.7	0	0	1	0	0	0	0	0	0	0	0	0	0	0	0	0	0	0	0	0		0	0	0.00503804	0	0	0	0	0	0	0	0
MAG-11	Bacteroidales (MAG11)	illumina_192V2W_YC74_5			Bacteria	UNKNOWN_KINGDOM	Bacteroidetes	unknown	unknown	unknown	unknown	Bacteroidetes bacterium ADurb.Bin041	illumina_C_57294	Nitro_FeMo-Co,	PF02579.18,	Dinitrogenase iron-molybdenum cofactor [Bacteroidetes bacterium ADurb.Bin041]	100	0	0	0	0	0	0	0	0	0	0	0	0	0	0	1	0	0	0	0	0		0	0	0	0	0	0	0	0	0	0	0
MAG-11	Bacteroidales (MAG11)	illumina_ZT2EKM_1GFR_4	K01673	4.2.1.1	Unknown	UNKNOWN_KINGDOM							illumina_C_95593	Pro_CA,DUF915,	PF00484.20,PF06028.12,	alpha/beta hydrolase [Lentimicrobium sp.]	100	0	0	0	0	0	0	0	0	0	0	0	0	0	0	0	0	0	0	1	0		0	0	0	0	0	0	0	0	0	0	0
MAG-11	Bacteroidales (MAG11)	illumina_TDFV85_74B6_15			Bacteria	UNKNOWN_KINGDOM	Bacteroidetes	unknown	unknown	unknown	unknown	Bacteroidetes bacterium ADurb.Bin041	illumina_C_27052	PA,Peptidase_M28,PDZ_2,	PF02225.23,PF04389.18,PF13180.7,	M20/M25/M40 family metallo-hydrolase [Lentimicrobium sp.]	99	0	0	0	0	0	0	0	0	0	0	1	0	0	0	0	0	1	0	0	0		0	0	0	0	0	0	0	0	0	0	0.00347307
MAG-11	Bacteroidales (MAG11)	illumina_AJDJZ9_WK62_2			Unknown	UNKNOWN_KINGDOM							illumina_C_28999	Thioredoxin_9,	PF14595.7,	thioredoxin family protein [Lentimicrobium sp.]	98.8	0	0	0	0	0	0	0	0	1	0	0	0	0	0	0	1	0	0	0	1		0	0	0	0	0	0	0	0	0.00408197	0	0
[truncated: 20,749 more rows]
[truncated: 9 more columns]

## Sheet: Pivot table data
MAG_Taxa	BM-24/0-1	BM-24/0-2	BM-24/0-3	BM-24/0-4	BM-12/12-1	BM-12/12-2	BM-12/12-3	BM-12/12-4	BM-12/12-5	BM-18/6-1	BM-18/6-2	BM-18/6-3	BM-6/18-1	BM-6/18-2	BM-6/18-3	BM-12/12-20%-1	BM-12/12-20%-2	BM-12/12-20%-3	BM-12/12-20%-4	BM-12/12-20%-5
[truncated: 21,982 more rows]

## Sheet: Pivot
Row Labels	Sum of BM-24/0-1	Sum of BM-24/0-2	Sum of BM-24/0-3	Sum of BM-24/0-4	Sum of BM-12/12-1	Sum of BM-12/12-2	Sum of BM-12/12-3	Sum of BM-12/12-4	Sum of BM-12/12-5	Sum of BM-18/6-1	Sum of BM-18/6-2	Sum of BM-18/6-3	Sum of BM-6/18-1	Sum of BM-6/18-2	Sum of BM-6/18-3	Sum of BM-12/12-20%-1	Sum of BM-12/12-20%-2	Sum of BM-12/12-20%-3	Sum of BM-12/12-20%-4	Sum of BM-12/12-20%-5
[truncated: 18 more rows]

[truncated: 2 more sheets: Final data, Data for MATLAB]
