# Supplementary material for: Adaptation of a microbial community to demand-oriented biological methanation
Source: Biotechnol Biofuels Bioprod. 2022 Nov 16;15:125. doi: 10.1186/s13068-022-02207-w (PMC9670408; doi:10.1186/s13068-022-02207-w)
Supplement: Supplementary file 4 — Additional file 4. Generation of PCA data presented in Fig. 3B of the main manuscript. [file 13068_2022_2207_MOESM4_ESM.xlsx]

## Sheet: Metaproteine_Results
geneid	ko	ecs	Bin_Taxa	psuperkingdom	emptyKingdom	pphylum	pclass	porder	pfamily	pgenus	pspecies	contigid	Bin_ID	pfams.hmmname	pfams.hmmacc	salltitles	pidnt	BinID+GenID	BM-24/0-1	BM-24/0-2	BM-24/0-3	BM-24/0-4	BM-12/12-1	BM-12/12-2	BM-12/12-3	BM-12/12-4	BM-12/12-5	BM-18/6-1	BM-18/6-2	BM-18/6-3	BM-6/18-1	BM-6/18-2	BM-6/18-3	BM-12/12-20%-1	BM-12/12-20%-2	BM-12/12-20%-3	BM-12/12-20%-4	BM-12/12-20%-5		Comment	BM-24/0-1	BM-24/0-2	BM-24/0-3	BM-24/0-4	BM-12/12-1	BM-12/12-2	BM-12/12-3	BM-12/12-4	BM-12/12-5
SDFSWV_YDR3_15			Limnochordia	Unknown	UNKNOWN_KINGDOM							illumina_C_47584	B7	SLH,	PF00395.21,	S-layer homology domain-containing protein [Firmicutes bacterium]	74.5	B7_SDFSWV_YDR3_15	77	77	73	69	82	75	71	80	67	74	70	68	80	68	74	73	72	72	71	72			0.400478	0.373388	0.367777	0.392849	0.298355	0.338341	0.310423	0.264131	0.273492
EMEVVE_26ZA_2			Firmicutes (MAG15)	Bacteria	UNKNOWN_KINGDOM	Firmicutes	Limnochordia	Limnochordales	Limnochordaceae	Limnochorda	Limnochorda pilosa	illumina_C_34686	B15	Peptidase_S8,PKD_4,PKD_4,PKD_4,PKD_4,PKD_4,PKD_4,PKD_4,PKD_4,	PF00082.23,PF18911.1,PF18911.1,PF18911.1,PF18911.1,PF18911.1,PF18911.1,PF18911.1,PF18911.1,	PKD domain-containing protein [Firmicutes bacterium]	68.5	B15_EMEVVE_26ZA_2	49	49	56	55	68	63	66	70	57	69	61	58	70	72	69	60	59	59	59	56			0.25485	0.23761	0.28213	0.313141	0.247417	0.284206	0.288562	0.231115	0.232672
1MMC6E_QBH2_36			Firmicutes (MAG15)	Unknown	UNKNOWN_KINGDOM							illumina_C_19576	B15	SBP_bac_5,SBP_bac_5,	PF00496.23,PF00496.23,	hypothetical protein [Firmicutes bacterium]	99.6	B15_1MMC6E_QBH2_36	44	49	44	40	53	53	49	55	52	55	49	52	55	51	51	53	52	49	54	52			0.228845	0.23761	0.221674	0.227739	0.192839	0.239094	0.214236	0.18159	0.212262
FDYDT0_KYFJ_2			Firmicutes (MAG9)	Unknown	UNKNOWN_KINGDOM							illumina_C_8245	B9	[],	[],	hypothetical protein [Firmicutes bacterium]	99.5	B9_FDYDT0_KYFJ_2	42	43	40	33	47	44	45	55	46	52	44	44	55	49	51	47	50	42	46	42			0.218443	0.208515	0.201521	0.187884	0.171009	0.198493	0.196747	0.18159	0.18777
7QMMV8_RJRW_2			BIN_null	Bacteria	UNKNOWN_KINGDOM	Firmicutes	Bacilli	Bacillales	Bacillaceae	Hydrogenibacillus	Hydrogenibacillus schlegelii	illumina_C_69590	B0	Cu_amine_oxidN1,Cu_amine_oxidN1,	PF07833.12,PF07833.12,	hypothetical protein HSCHL_1444 [Hydrogenibacillus schlegelii]	58.4	B0_7QMMV8_RJRW_2	41	43	40	41	51	38	29	28	21	25	32	38	28	23	23	50	50	51	55	54			0.213242	0.208515	0.201521	0.233432	0.185563	0.171426	0.126793	0.0924459	0.0857213
YGWJQ6_HV57_53			Firmicutes (MAG15)	Unknown	UNKNOWN_KINGDOM							illumina_C_35891	B15	SLH,	PF00395.21,	hypothetical protein [Firmicutes bacterium]	98.7	B15_YGWJQ6_HV57_53	39	37	37	33	66	58	47	56	59	71	64	59	56	66	72	60	61	57	62	65			0.20284	0.17942	0.186407	0.187884	0.24014	0.26165	0.205491	0.184892	0.240836
XQW534_YTJC_1			Firmicutes (MAG15)	Unknown	UNKNOWN_KINGDOM							illumina_C_82907	B15	[],	[],	hypothetical protein [Firmicutes bacterium]	98.4	B15_XQW534_YTJC_1	38	40	34	36	44	41	42	44	39	42	38	37	44	41	42	41	45	41	41	42			0.197639	0.193968	0.171293	0.204965	0.160093	0.18496	0.183631	0.145272	0.159197
MH96A9_R8JT_29	K02035		Limnochordia	Unknown	UNKNOWN_KINGDOM							illumina_C_70844	B7	SBP_bac_5,	PF00496.23,	ABC transporter substrate-binding protein [Firmicutes bacterium]	99.7	B7_MH96A9_R8JT_29	35	36	31	27	36	31	27	29	26	30	25	26	29	27	29	30	30	28	31	32			0.182036	0.174571	0.156179	0.153724	0.130985	0.139848	0.118048	0.0957475	0.106131
8Q04NJ_DAB7_1			BIN_null	Bacteria	UNKNOWN_KINGDOM	Firmicutes	Negativicutes	Selenomonadales	Sporomusaceae	Sporomusa	Sporomusa sphaeroides	illumina_C_67001	B0	SLH,	PF00395.21,	S-layer homology domain-containing protein [Sporomusa sphaeroides]	68	B0_8Q04NJ_DAB7_1	34	35	28	34	41	44	38	34	28	30	28	24	34	34	34	22	29	32	28	32			0.176835	0.169722	0.141065	0.193578	0.149178	0.198493	0.166142	0.112256	0.114295
5P4N0K_MDDD_13			Petrimonas mucosa	Bacteria	UNKNOWN_KINGDOM	uc_Bacteria	uc_Bacteria	uc_Bacteria	uc_Bacteria	uc_Bacteria	uc_Bacteria	illumina_C_17188	B16	CarbopepD_reg_2,Plug,TonB_dep_Rec,	PF13715.7,PF07715.16,PF00593.25,	TonB-dependent receptor SusC [Petrimonas mucosa]	99.8	B16_5P4N0K_MDDD_13	33	38	38	34	41	42	37	55	36	44	32	37	55	48	42	32	34	32	33	37			0.171634	0.184269	0.191445	0.193578	0.149178	0.189471	0.16177	0.18159	0.146951
MV3JTE_3CGT_38	K02035		Limnochordia	Unknown	UNKNOWN_KINGDOM							illumina_C_73072	B7	SBP_bac_5,	PF00496.23,	ABC transporter substrate-binding protein [Firmicutes bacterium]	93.4	B7_MV3JTE_3CGT_38	33	33	32	33	35	35	34	37	33	28	30	29	37	33	32	34	31	31	32	33			0.171634	0.160023	0.161217	0.187884	0.127347	0.157892	0.148653	0.122161	0.134705
ZJFX9G_QBH2_37	K02035		Firmicutes (MAG15)	Unknown	UNKNOWN_KINGDOM							illumina_C_19576	B15	SBP_bac_5,SBP_bac_5,	PF00496.23,PF00496.23,	hypothetical protein [Firmicutes bacterium]	100	B15_ZJFX9G_QBH2_37	32	34	33	35	43	47	44	51	49	47	44	48	51	48	49	52	48	49	51	49			0.166433	0.164872	0.166255	0.199271	0.156455	0.212027	0.192375	0.168384	0.200016
RP2D6F_EKCB_22	K15580		Firmicutes (MAG15)	Unknown	UNKNOWN_KINGDOM							illumina_C_94758	B15	SBP_bac_5,	PF00496.23,	peptide ABC transporter substrate-binding protein [Firmicutes bacterium]	100	B15_RP2D6F_EKCB_22	32	31	36	29	47	41	45	49	43	40	34	37	49	44	43	41	45	43	45	48			0.166433	0.150325	0.181369	0.16511	0.171009	0.18496	0.196747	0.16178	0.175525
PHB063_A8QC_9	K02035		Defluviitoga tunisiensis	Bacteria	UNKNOWN_KINGDOM	Thermotogae	Thermotogae	Petrotogales	Petrotogaceae	uc_Petrotogaceae	uc_Petrotogaceae	illumina_C_2757	B6	SBP_bac_5,	PF00496.23,	ABC transporter substrate-binding protein [Defluviitoga tunisiensis]	94.1	B6_PHB063_A8QC_9	31	32	27	25	32	31	29	30	28	30	25	24	30	27	30	23	27	25	25	23			0.161232	0.155174	0.136027	0.142337	0.116431	0.139848	0.126793	0.0990491	0.114295
ZXBN55_5ZHT_1			BIN_null	Unknown	UNKNOWN_KINGDOM							illumina_C_55634	B0	[],	[],	S-layer homology domain-containing protein [Firmicutes bacterium]	44.8	B0_ZXBN55_5ZHT_1	30	29	28	25	32	31	32	32	27	27	23	25	32	26	27	24	25	25	24	23			0.156031	0.140627	0.141065	0.142337	0.116431	0.139848	0.139909	0.105652	0.110213
2K6AJG_AAR2_40	K03737	1.2.7.1	Limnochordia	Unknown	UNKNOWN_KINGDOM							illumina_C_91654	B7	POR_N,PFOR_II,POR,EKR,Fer4_7,TPP_enzyme_C,	PF01855.20,PF17147.5,PF01558.19,PF10371.10,PF12838.8,PF02775.22,	pyruvate:ferredoxin (flavodoxin) oxidoreductase [Firmicutes bacterium]	99.7	B7_2K6AJG_AAR2_40	30	39	35	30	53	44	37	37	37	38	35	31	37	42	39	33	38	35	33	40			0.156031	0.189118	0.176331	0.170804	0.192839	0.198493	0.16177	0.122161	0.151033
Q7X3D7_JWVG_8	K04077		Limnochordia	Unknown	UNKNOWN_KINGDOM							illumina_C_17921	B7	Cpn60_TCP1,	PF00118.25,	chaperonin GroEL [Firmicutes bacterium]	100	B7_Q7X3D7_JWVG_8	29	31	25	23	28	28	22	30	20	26	24	26	30	21	26	24	26	23	25	20			0.15083	0.150325	0.125951	0.13095	0.101877	0.126314	0.0961875	0.0990491	0.0816393
JQH34J_EHN6_14	K04077		Defluviitoga tunisiensis	Bacteria	UNKNOWN_KINGDOM	Thermotogae	Thermotogae	Petrotogales	Petrotogaceae	Defluviitoga	Defluviitoga tunisiensis	illumina_C_97138	B6	Cpn60_TCP1,	PF00118.25,	chaperonin GroEL [Defluviitoga tunisiensis]	100	B6_JQH34J_EHN6_14	29	29	29	25	32	27	27	28	28	34	26	27	28	28	33	22	25	21	24	21			0.15083	0.140627	0.146103	0.142337	0.116431	0.121803	0.118048	0.0924459	0.114295
FJFCTV_0CR6_1	K18118	2.8.3.18	BIN_null	Unknown	UNKNOWN_KINGDOM							illumina_C_79060	B0	AcetylCoA_hydro,AcetylCoA_hyd_C,	PF02550.16,PF13336.7,	succinate CoA transferase [Gammaproteobacteria bacterium]	99.8	B0_FJFCTV_0CR6_1	28	28	27	22	23	20	11	17	8	17	19	16	17	8	6	12	18	19	19	15			0.145629	0.135777	0.136027	0.125256	0.0836851	0.0902242	0.0480937	0.0561278	0.0326557
VZMGE9_MDDD_12	K21572		Petrimonas mucosa	Bacteria	UNKNOWN_KINGDOM	Bacteroidetes	uc_Bacteroidetes	uc_Bacteroidetes	uc_Bacteroidetes	uc_Bacteroidetes	uc_Bacteroidetes	illumina_C_17188	B16	SusD-like_3,SusD_RagB,	PF14322.7,PF07980.12,	RagB/SusD family nutrient uptake outer membrane protein [Petrimonas mucosa]	99.5	B16_VZMGE9_MDDD_12	28	27	25	22	27	26	20	36	19	24	14	15	36	24	27	16	20	13	20	14			0.145629	0.130928	0.125951	0.125256	0.098239	0.117291	0.0874432	0.118859	0.0775574
8KP16Y_KQDE_15	K02027		Firmicutes (MAG15)	Unknown	UNKNOWN_KINGDOM							illumina_C_32125	B15	SBP_bac_1,	PF01547.26,	ABC transporter substrate-binding protein [Firmicutes bacterium]	100	B15_8KP16Y_KQDE_15	28	27	32	30	35	34	33	36	33	31	27	26	36	26	31	32	33	33	34	34			0.145629	0.130928	0.161217	0.170804	0.127347	0.153381	0.144281	0.118859	0.134705
Z79BCN_4E8M_10			Petrimonas mucosa	Bacteria	UNKNOWN_KINGDOM	Bacteroidetes	Bacteroidia	Bacteroidales	Porphyromonadaceae	Petrimonas	Petrimonas mucosa	illumina_C_73367	B16	OmpA,	PF00691.21,	OmpA family protein [Petrimonas mucosa]	100	B16_Z79BCN_4E8M_10	28	28	28	28	33	30	31	33	31	30	30	29	33	29	31	29	29	31	30	23			0.145629	0.135777	0.141065	0.159417	0.12007	0.135336	0.135537	0.108954	0.126541
Y0D9Z6_XXDH_2	K00197	2.1.1.245	BIN_null	Bacteria	UNKNOWN_KINGDOM	Firmicutes	Negativicutes	Selenomonadales	Sporomusaceae	Sporomusa	Sporomusa sphaeroides	illumina_C_102832	B0	FeS,CdhD,	PF04060.14,PF03599.17,	acetyl-CoA decarbonylase/synthase complex subunit gamma [Sporomusa sphaeroides]	100	B0_Y0D9Z6_XXDH_2	28	30	20	23	32	23	27	25	11	15	13	13	25	26	21	8	10	15	21	26			0.145629	0.145476	0.100761	0.13095	0.116431	0.103758	0.118048	0.0825409	0.0449016
00MZ2J_XN0R_17	K01006	2.7.9.1	Limnochordia	Unknown	UNKNOWN_KINGDOM							illumina_C_63746	B7	PPDK_N,PPDK_N,PEP-utilizers,PEP-utilizers_C,	PF01326.20,PF01326.20,PF00391.24,PF02896.19,	pyruvate, phosphate dikinase [Firmicutes bacterium]	99.8	B7_00MZ2J_XN0R_17	27	33	30	25	44	36	30	35	23	31	27	25	35	31	29	37	34	36	34	38			0.140428	0.160023	0.151141	0.142337	0.160093	0.162404	0.131165	0.115557	0.0938852
ATHM54_W9HH_1			Limnochordia	Unknown	UNKNOWN_KINGDOM							illumina_C_23796	B7	[],	[],	hypothetical protein [Firmicutes bacterium]	44.3	B7_ATHM54_W9HH_1	27	28	27	29	35	29	29	33	27	28	24	25	33	29	26	27	29	28	28	26			0.140428	0.135777	0.136027	0.16511	0.127347	0.130825	0.126793	0.108954	0.110213
M9HRBD_8G3F_6	K02355		Limnochordia	Unknown	UNKNOWN_KINGDOM							illumina_C_22681	B7	GTP_EFTU,EFG_III,EFG_IV,EFG_C,	PF00009.28,PF14492.7,PF03764.19,PF00679.25,	elongation factor G [Firmicutes bacterium]	99.1	B7_M9HRBD_8G3F_6	26	25	25	17	33	30	27	29	18	24	23	17	29	22	23	26	28	25	31	24			0.135227	0.12123	0.125951	0.0967889	0.12007	0.135336	0.118048	0.0957475	0.0734754
RDATN4_55RF_20	K02035		Defluviitoga tunisiensis	Bacteria	UNKNOWN_KINGDOM	Thermotogae	Thermotogae	Petrotogales	Petrotogaceae	uc_Petrotogaceae	uc_Petrotogaceae	illumina_C_81281	B6	SBP_bac_5,	PF00496.23,	ABC transporter substrate-binding protein [Defluviitoga tunisiensis]	97.2	B6_RDATN4_55RF_20	26	25	22	20	21	19	12	18	14	23	21	14	18	20	27	15	15	11	14	13			0.135227	0.12123	0.110837	0.113869	0.0764081	0.085713	0.0524659	0.0594295	0.0571475
CA8JHV_W44M_1	K02035		BIN_null	Bacteria	UNKNOWN_KINGDOM	Thermotogae	Thermotogae	Petrotogales	Petrotogaceae	uc_Petrotogaceae	uc_Petrotogaceae	illumina_C_94432	B0	SBP_bac_5,	PF00496.23,	hypothetical protein [Defluviitoga tunisiensis]	96.7	B0_CA8JHV_W44M_1	26	27	29	26	34	28	26	30	21	27	26	26	30	29	28	26	25	24	25	26			0.135227	0.130928	0.146103	0.14803	0.123708	0.126314	0.113676	0.0990491	0.0857213
CSH4YD_6MT7_5			Petrimonas mucosa	Bacteria	UNKNOWN_KINGDOM	Bacteroidetes	uc_Bacteroidetes	uc_Bacteroidetes	uc_Bacteroidetes	uc_Bacteroidetes	uc_Bacteroidetes	illumina_C_58815	B16	CarboxypepD_reg,	PF13620.7,	TonB-dependent receptor [Petrimonas mucosa]	99.9	B16_CSH4YD_6MT7_5	26	25	28	23	38	27	23	35	25	40	29	22	35	36	31	25	22	23	29	30			0.135227	0.12123	0.141065	0.13095	0.138262	0.121803	0.10056	0.115557	0.102049
PW2HEE_V5RZ_12			Defluviitoga tunisiensis	Bacteria	UNKNOWN_KINGDOM	Thermotogae	Thermotogae	Petrotogales	Petrotogaceae	Defluviitoga	Defluviitoga tunisiensis	illumina_C_30983	B6	SBP_bac_1,	PF01547.26,	ABC transporter substrate-binding protein [Defluviitoga tunisiensis]	99	B6_PW2HEE_V5RZ_12	25	26	23	24	28	26	21	20	23	19	16	18	20	18	21	21	22	19	17	20			0.130025	0.126079	0.115875	0.136643	0.101877	0.117291	0.0918153	0.0660328	0.0938852
TPA9VB_CE82_18			Firmicutes (MAG15)	Unknown	UNKNOWN_KINGDOM							illumina_C_20652	B15	Peptidase_S8,PKD_4,	PF00082.23,PF18911.1,	S8 family serine peptidase [Firmicutes bacterium]	98.8	B15_TPA9VB_CE82_18	25	26	28	26	35	31	31	33	29	35	32	28	33	34	34	31	31	30	33	36			0.130025	0.126079	0.141065	0.14803	0.127347	0.139848	0.135537	0.108954	0.118377
HXQMZH_JJM7_25	K02035		Firmicutes (MAG9)	Unknown	UNKNOWN_KINGDOM							illumina_C_41423	B9	SBP_bac_5,SBP_bac_5,	PF00496.23,PF00496.23,	hypothetical protein [Firmicutes bacterium]	98.8	B9_HXQMZH_JJM7_25	25	26	25	19	30	29	23	31	30	41	35	35	31	32	41	28	27	23	24	27			0.130025	0.126079	0.125951	0.108176	0.109154	0.130825	0.10056	0.102351	0.122459
19C01X_7F21_29	K02012		Firmicutes (MAG15)	Unknown	UNKNOWN_KINGDOM							illumina_C_55581	B15	SBP_bac_8,	PF13416.7,	ABC transporter substrate-binding protein [Firmicutes bacterium]	99.7	B15_19C01X_7F21_29	25	24	26	26	28	29	29	30	25	28	27	26	30	25	26	27	30	28	28	28			0.130025	0.116381	0.130989	0.14803	0.101877	0.130825	0.126793	0.0990491	0.102049
3RWQNT_19CC_26	K02035		Limnochordia	Unknown	UNKNOWN_KINGDOM							illumina_C_86820	B7	SBP_bac_5,	PF00496.23,	ABC transporter substrate-binding protein [Firmicutes bacterium]	92.8	B7_3RWQNT_19CC_26	25	26	25	18	29	26	20	25	21	21	20	17	25	18	21	19	22	17	18	20			0.130025	0.126079	0.125951	0.102482	0.105516	0.117291	0.0874432	0.0825409	0.0857213
ABGTDV_M2DT_1	K04077		BIN_null	Unknown	UNKNOWN_KINGDOM							illumina_C_48934	B0	Cpn60_TCP1,	PF00118.25,	chaperonin GroEL [Gammaproteobacteria bacterium]	99.3	B0_ABGTDV_M2DT_1	25	28	21	20	22	20	14	17	13	20	18	18	17	12	13	17	22	22	21	17			0.130025	0.135777	0.105799	0.113869	0.0800466	0.0902242	0.0612102	0.0561278	0.0530656
NAN0CC_69AA_35			Firmicutes (MAG15)	Unknown	UNKNOWN_KINGDOM							illumina_C_43526	B15	SLH,	PF00395.21,	hypothetical protein [Firmicutes bacterium]	98.2	B15_NAN0CC_69AA_35	25	25	33	20	45	45	37	51	40	59	51	40	51	51	60	48	49	43	48	45			0.130025	0.12123	0.166255	0.113869	0.163732	0.203004	0.16177	0.168384	0.163279
XFHCTC_A9SK_3	K17318		Limnochordia	Unknown	UNKNOWN_KINGDOM							illumina_C_19401	B7	SBP_bac_1,	PF01547.26,	extracellular solute-binding protein [Firmicutes bacterium]	100	B7_XFHCTC_A9SK_3	25	26	21	20	36	31	27	30	24	27	22	17	30	28	27	25	31	26	28	25			0.130025	0.126079	0.105799	0.113869	0.130985	0.139848	0.118048	0.0990491	0.0979672
ZC3TVQ_MAW8_2			BIN_null	Bacteria	UNKNOWN_KINGDOM	uc_Bacteria	uc_Bacteria	uc_Bacteria	uc_Bacteria	uc_Bacteria	uc_Bacteria	illumina_C_38706	B0	CarbopepD_reg_2,Plug,TonB_dep_Rec,	PF13715.7,PF07715.16,PF00593.25,	TonB-dependent receptor [Proteiniphilum saccharofermentans]	98.8	B0_ZC3TVQ_MAW8_2	24	26	24	23	41	37	26	37	26	37	29	32	37	38	32	31	31	31	32	33			0.124824	0.126079	0.120913	0.13095	0.149178	0.166915	0.113676	0.122161	0.106131
QQFGT5_D0FG_101	K05601	1.7.99.1	Methanobacterium (MAG5)	Archaea	UNKNOWN_KINGDOM	Euryarchaeota	Methanobacteria	Methanobacteriales	Methanobacteriaceae	Methanobacterium	Methanobacterium sp. MB1	illumina_C_12533	B5	Prismane,Prismane,	PF03063.21,PF03063.21,	Hydroxylamine reductase [Methanobacterium sp. MB1]	100	B5_QQFGT5_D0FG_101	24	22	28	27	31	29	31	33	30	24	25	26	33	24	28	27	27	25	28	28			0.124824	0.106682	0.141065	0.153724	0.112793	0.130825	0.135537	0.108954	0.122459
51ERPR_RQFK_37	K01689	4.2.1.11	Defluviitoga tunisiensis	Bacteria	UNKNOWN_KINGDOM	Thermotogae	Thermotogae	Petrotogales	Petrotogaceae	Defluviitoga	Defluviitoga tunisiensis	illumina_C_77075	B6	Enolase_N,Enolase_C,	PF03952.17,PF00113.23,	phosphopyruvate hydratase [Defluviitoga tunisiensis]	100	B6_51ERPR_RQFK_37	24	23	18	19	22	21	21	22	18	19	16	16	22	21	14	17	18	17	17	14			0.124824	0.111531	0.0906847	0.108176	0.0800466	0.0947354	0.0918153	0.072636	0.0734754
W83FTE_3ET1_7	K04077		Firmicutes (MAG15)	Unknown	UNKNOWN_KINGDOM							illumina_C_56297	B15	Cpn60_TCP1,	PF00118.25,	chaperonin GroEL [Firmicutes bacterium]	99.8	B15_W83FTE_3ET1_7	24	24	22	18	26	20	19	29	18	26	28	20	29	22	26	21	28	26	25	29			0.124824	0.116381	0.110837	0.102482	0.0946005	0.0902242	0.083071	0.0957475	0.0734754
K1CWBD_5BH7_1			BIN_null	Bacteria	UNKNOWN_KINGDOM	Bacteroidetes	Bacteroidia	uc_Bacteroidia	uc_Bacteroidia	uc_Bacteroidia	uc_Bacteroidia	illumina_C_74359	B0	Plug,TonB_dep_Rec,	PF07715.16,PF00593.25,	SusC/RagA family TonB-linked outer membrane protein [Proteiniphilum saccharofermentans]	99.5	B0_K1CWBD_5BH7_1	24	28	31	27	38	34	25	34	25	31	27	28	34	32	31	30	27	27	30	30			0.124824	0.135777	0.156179	0.153724	0.138262	0.153381	0.109304	0.112256	0.102049
2WYT62_MYH0_7	K00174	1.2.7.11, 1.2.7.3	Limnochordia	Unknown	UNKNOWN_KINGDOM							illumina_C_98187	B7	POR,POR_N,	PF01558.19,PF01855.20,	2-oxoacid:acceptor oxidoreductase subunit alpha [Firmicutes bacterium]	100	B7_2WYT62_MYH0_7	24	28	22	20	28	21	17	21	16	21	15	10	21	17	21	14	23	19	20	20			0.124824	0.135777	0.110837	0.113869	0.101877	0.0947354	0.0743267	0.0693344	0.0653115
YWTV35_GMCN_37	K01689	4.2.1.11	Limnochordia	Unknown	UNKNOWN_KINGDOM							illumina_C_76346	B7	Enolase_N,Enolase_C,	PF03952.17,PF00113.23,	phosphopyruvate hydratase [Firmicutes bacterium]	100	B7_YWTV35_GMCN_37	24	21	16	14	23	19	17	23	12	15	11	13	23	17	15	13	15	20	16	14			0.124824	0.101833	0.0806086	0.0797085	0.0836851	0.085713	0.0743267	0.0759377	0.0489836
M62BN8_Z0EJ_31	K17315		Defluviitoga tunisiensis	Bacteria	UNKNOWN_KINGDOM	Thermotogae	Thermotogae	Petrotogales	Petrotogaceae	Defluviitoga	Defluviitoga tunisiensis	illumina_C_43368	B6	SBP_bac_1,	PF01547.26,	extracellular solute-binding protein [Defluviitoga tunisiensis]	99.8	B6_M62BN8_Z0EJ_31	23	22	25	25	25	25	25	26	24	24	23	24	26	18	21	23	21	24	20	18			0.119623	0.106682	0.125951	0.142337	0.090962	0.11278	0.109304	0.0858426	0.0979672
0NEZAQ_702S_3			Defluviitoga tunisiensis	Bacteria	UNKNOWN_KINGDOM	Thermotogae	Thermotogae	Petrotogales	Petrotogaceae	Defluviitoga	Defluviitoga tunisiensis	illumina_C_104962	B6	[],	[],	hypothetical protein [Defluviitoga tunisiensis]	100	B6_0NEZAQ_702S_3	23	21	24	23	31	22	25	26	24	27	22	23	26	25	21	22	23	27	24	23			0.119623	0.101833	0.120913	0.13095	0.112793	0.0992466	0.109304	0.0858426	0.0979672
D17JDF_YPB2_1	K02014		BIN_null	Bacteria	UNKNOWN_KINGDOM	Proteobacteria	Gammaproteobacteria	Pseudomonadales	Pseudomonadaceae	Thiopseudomonas	Thiopseudomonas denitrificans	illumina_C_29098	B0	TonB_dep_Rec,	PF00593.25,	iron complex outermembrane receptor protein [Thiopseudomonas denitrificans]	100	B0_D17JDF_YPB2_1	23	28	23	19	32	27	19	26	14	20	12	14	26	16	21	13	14	15	18	14			0.119623	0.135777	0.115875	0.108176	0.116431	0.121803	0.083071	0.0858426	0.0571475
SYCZ32_RQFK_1	K00615	2.2.1.1	Defluviitoga tunisiensis	Bacteria	UNKNOWN_KINGDOM	Thermotogae	Thermotogae	Petrotogales	Petrotogaceae	uc_Petrotogaceae	uc_Petrotogaceae	illumina_C_77075	B6	Transketolase_N,Transket_pyr,Transketolase_C,	PF00456.22,PF02779.25,PF02780.21,	transketolase [Defluviitoga tunisiensis]	100	B6_SYCZ32_RQFK_1	23	24	20	14	24	19	17	19	19	21	15	16	19	18	21	20	17	14	12	17			0.119623	0.116381	0.100761	0.0797085	0.0873235	0.085713	0.0743267	0.0627311	0.0775574
0JXS3N_NP4P_11	K07469	1.2.99.7	BIN_Sporomusa sphaeroides	Bacteria	UNKNOWN_KINGDOM	uc_Bacteria	uc_Bacteria	uc_Bacteria	uc_Bacteria	uc_Bacteria	uc_Bacteria	illumina_C_82066	B13	Fer2_2,Ald_Xan_dh_C,Ald_Xan_dh_C2,	PF01799.21,PF01315.23,PF02738.19,	molybdopterin-dependent oxidoreductase [Sporomusa sphaeroides]	100	B13_0JXS3N_NP4P_11	22	31	27	23	43	35	25	23	19	21	18	12	23	26	23	9	10	11	9	13			0.114422	0.150325	0.136027	0.13095	0.156455	0.157892	0.109304	0.0759377	0.0775574
1M785S_0XDG_16	K02012		Firmicutes (MAG15)	Unknown	UNKNOWN_KINGDOM							illumina_C_60454	B15	SBP_bac_6,	PF13343.7,	extracellular solute-binding protein [Firmicutes bacterium]	99.7	B15_1M785S_0XDG_16	22	25	24	23	28	28	26	28	27	29	28	28	28	21	31	28	27	27	27	24			0.114422	0.12123	0.120913	0.13095	0.101877	0.126314	0.113676	0.0924459	0.110213
87TXXY_A9H5_32	K02027		Firmicutes (MAG15)	Unknown	UNKNOWN_KINGDOM							illumina_C_98685	B15	SBP_bac_8,	PF13416.7,	sugar ABC transporter substrate-binding protein [Firmicutes bacterium]	99.3	B15_87TXXY_A9H5_32	22	22	24	24	27	27	27	28	26	30	27	29	28	21	30	28	30	26	29	24			0.114422	0.106682	0.120913	0.136643	0.098239	0.121803	0.118048	0.0924459	0.106131
AR45KC_FER0_14			Firmicutes (MAG15)	Unknown	UNKNOWN_KINGDOM							illumina_C_14210	B15	AMPK1_CBM,	PF16561.6,	hypothetical protein [Firmicutes bacterium]	98.4	B15_AR45KC_FER0_14	22	22	22	23	30	27	27	31	27	33	22	23	31	27	33	30	30	26	26	28			0.114422	0.106682	0.110837	0.13095	0.109154	0.121803	0.118048	0.102351	0.110213
AE512S_AFZS_1			BIN_null	Bacteria	UNKNOWN_KINGDOM	Firmicutes	Clostridia	Clostridiales	Clostridiaceae	Inediibacterium	Inediibacterium massiliense	illumina_C_40926	B0	[],	[],	copper amine oxidase N-terminal domain-containing protein [Caminicella sporogenes]	40.2	B0_AE512S_AFZS_1	22	28	15	9	13	0	0	0	0	0	0	0	0	0	0	21	27	35	36	34			0.114422	0.135777	0.0755706	0.0512412	0.0473002	0	0	0	0
R1W9BV_JT37_5	K00681	2.3.2.2, 3.4.19.13	Firmicutes (MAG15)	Unknown	UNKNOWN_KINGDOM							illumina_C_78127	B15	G_glu_transpept,	PF01019.22,	gamma-glutamyltransferase [Firmicutes bacterium]	70.5	B15_R1W9BV_JT37_5	21	17	21	22	27	22	24	25	23	29	27	28	25	28	33	29	22	26	29	18			0.109221	0.0824362	0.105799	0.125256	0.098239	0.0992466	0.104932	0.0825409	0.0938852
DTQAEA_6W65_1			BIN_null	Bacteria	UNKNOWN_KINGDOM	Bacteroidetes	Bacteroidia	Bacteroidales	Dysgonamonadaceae	Proteiniphilum	Proteiniphilum saccharofermentans	illumina_C_15529	B0	TonB_dep_Rec,	PF00593.25,	TonB-dependent receptor [Proteiniphilum saccharofermentans]	100	B0_DTQAEA_6W65_1	21	22	22	17	31	27	21	27	16	31	24	20	27	30	26	9	11	9	12	12			0.109221	0.106682	0.110837	0.0967889	0.112793	0.121803	0.0918153	0.0891442	0.0653115
6YMXP2_AFN2_5	K01804	5.3.1.4	Limnochordia	Unknown	UNKNOWN_KINGDOM							illumina_C_77688	B7	Arabinose_Isome,Arabinose_Iso_C,	PF02610.16,PF11762.9,	L-arabinose isomerase [Firmicutes bacterium]	100	B7_6YMXP2_AFN2_5	21	19	12	12	19	12	13	19	10	14	9	9	19	14	10	12	12	12	10	11			0.109221	0.0921346	0.0604564	0.0683216	0.0691311	0.0541345	0.0568381	0.0627311	0.0408197
XB47SF_69AA_144	K07335		Firmicutes (MAG15)	Unknown	UNKNOWN_KINGDOM							illumina_C_43526	B15	Bmp,	PF02608.15,	BMP family ABC transporter substrate-binding protein [Firmicutes bacterium]	100	B15_XB47SF_69AA_144	21	22	25	21	30	29	29	31	31	28	30	30	31	26	29	32	32	27	30	28			0.109221	0.106682	0.125951	0.119563	0.109154	0.130825	0.126793	0.102351	0.126541
7PG6G3_TBP4_1	K07335		Limnochordia	Unknown	UNKNOWN_KINGDOM							illumina_C_9618	B7	Bmp,	PF02608.15,	BMP family ABC transporter substrate-binding protein [Firmicutes bacterium]	50.2	B7_7PG6G3_TBP4_1	21	19	22	21	24	20	19	22	17	22	21	21	22	18	21	17	20	19	23	16			0.109221	0.0921346	0.110837	0.119563	0.0873235	0.0902242	0.083071	0.072636	0.0693934
06KWHB_X6YY_19	K00294	1.2.1.88	Limnochordia	Unknown	UNKNOWN_KINGDOM							illumina_C_6060	B7	Aldedh,	PF00171.23,	L-glutamate gamma-semialdehyde dehydrogenase [Firmicutes bacterium]	98.7	B7_06KWHB_X6YY_19	21	24	16	13	25	20	18	20	16	18	15	12	20	16	19	16	19	13	12	15			0.109221	0.116381	0.0806086	0.074015	0.090962	0.0902242	0.0786988	0.0660328	0.0653115
FXFCRR_W28S_48	K02035		Limnochordia	Unknown	UNKNOWN_KINGDOM							illumina_C_57537	B7	SBP_bac_5,	PF00496.23,	glutathione ABC transporter substrate-binding protein [Firmicutes bacterium]	90.7	B7_FXFCRR_W28S_48	21	21	21	23	24	17	17	19	14	18	18	17	19	20	19	17	19	17	14	17			0.109221	0.101833	0.105799	0.13095	0.0873235	0.0766906	0.0743267	0.0627311	0.0571475
1NQ1XE_VYNE_2	K02666		BIN_null	Bacteria	UNKNOWN_KINGDOM	Proteobacteria	Gammaproteobacteria	Pseudomonadales	Pseudomonadaceae	Thiopseudomonas	Thiopseudomonas denitrificans	illumina_C_46217	B0	AMIN,STN,Secretin_N,Secretin,	PF11741.9,PF07660.15,PF03958.18,PF00263.22,	type IV pilus secretin PilQ [Thiopseudomonas denitrificans]	92.4	B0_1NQ1XE_VYNE_2	21	22	20	15	19	11	7	8	5	9	5	8	8	5	6	6	8	7	6	7			0.109221	0.106682	0.100761	0.085402	0.0691311	0.0496233	0.0306051	0.0264131	0.0204098
94VRQJ_NC8N_55	K03782	1.11.1.21	Methanobacterium (MAG5)	Unknown	UNKNOWN_KINGDOM							illumina_C_11325	B5	peroxidase,peroxidase,	PF00141.24,PF00141.24,	catalase/peroxidase HPI [Methanobacterium sp. MB1]	100	B5_94VRQJ_NC8N_55	21	21	23	22	39	40	36	34	26	36	34	29	34	29	33	27	29	27	32	26			0.109221	0.101833	0.115875	0.125256	0.141901	0.180448	0.157398	0.112256	0.106131
VTXX44_YDR3_2	K07277		Limnochordia	Unknown	UNKNOWN_KINGDOM							illumina_C_47584	B7	POTRA,POTRA,Omp85,	PF07244.16,PF07244.16,PF01103.24,	BamA/TamA family outer membrane protein [Firmicutes bacterium]	99.1	B7_VTXX44_YDR3_2	20	23	15	14	22	19	12	14	12	14	13	11	14	14	13	12	9	10	11	11			0.10402	0.111531	0.0755706	0.0797085	0.0800466	0.085713	0.0524659	0.0462229	0.0489836
XDHHX3_Q1W3_2	K14138	2.3.1.169	BIN_null	Bacteria	UNKNOWN_KINGDOM	Firmicutes	Negativicutes	Selenomonadales	Sporomusaceae	Sporomusa	uc_Sporomusa	illumina_C_59914	B0	CODH_A_N,CdhC,	PF18537.2,PF03598.16,	CO dehydrogenase/CO-methylating acetyl-CoA synthase complex subunit beta [Sporomusa sphaeroides]	100	B0_XDHHX3_Q1W3_2	20	26	18	23	32	29	30	29	25	18	15	13	29	28	27	13	13	16	20	24			0.10402	0.126079	0.0906847	0.13095	0.116431	0.130825	0.131165	0.0957475	0.102049
CBEC1W_06ZN_2	K18093		BIN_null	Unknown	UNKNOWN_KINGDOM							illumina_C_19491	B0	OprD,	PF03573.14,	OprD family porin [Gammaproteobacteria bacterium]	87.2	B0_CBEC1W_06ZN_2	20	20	20	19	29	28	27	29	23	19	19	19	29	21	17	24	27	31	28	25			0.10402	0.0969838	0.100761	0.108176	0.105516	0.126314	0.118048	0.0957475	0.0938852
KMZXZA_FER0_13			Firmicutes (MAG15)	Bacteria	UNKNOWN_KINGDOM	Firmicutes	unknown	unknown	unknown	unknown	Firmicutes bacterium	illumina_C_14210	B15	Glyco_hydro_57,Glucodextran_C,	PF03065.16,PF09985.10,	glycoside hydrolase family 57 [Firmicutes bacterium]	88.9	B15_KMZXZA_FER0_13	20	21	24	17	33	33	32	34	30	46	40	31	34	38	39	38	34	35	37	37			0.10402	0.101833	0.120913	0.0967889	0.12007	0.14887	0.139909	0.112256	0.122459
1P162S_AFN2_7	K00853	2.7.1.16	Limnochordia	Unknown	UNKNOWN_KINGDOM							illumina_C_77688	B7	FGGY_N,FGGY_C,	PF00370.22,PF02782.17,	ribulokinase [Firmicutes bacterium]	99.6	B7_1P162S_AFN2_7	20	21	13	11	24	14	8	15	9	13	9	14	15	13	16	10	12	10	6	10			0.10402	0.101833	0.0654945	0.0626281	0.0873235	0.0631569	0.0349773	0.0495246	0.0367377
1XF2ME_DDCJ_35	K10439		Defluviitoga tunisiensis	Bacteria	UNKNOWN_KINGDOM	Thermotogae	Thermotogae	Petrotogales	Petrotogaceae	Defluviitoga	Defluviitoga tunisiensis	illumina_C_19138	B6	Peripla_BP_4,	PF13407.7,	sugar-binding protein [Defluviitoga tunisiensis]	100	B6_1XF2ME_DDCJ_35	20	21	21	23	20	19	20	18	17	21	21	21	18	18	20	20	18	17	17	15			0.10402	0.101833	0.105799	0.13095	0.0727696	0.085713	0.0874432	0.0594295	0.0693934
38NBVV_2HXD_2			Defluviitoga tunisiensis	Unknown	UNKNOWN_KINGDOM							illumina_C_50386	B6	Linocin_M18,	PF04454.13,	bacteriocin family protein [Defluviitoga tunisiensis]	100	B6_38NBVV_2HXD_2	20	17	18	19	22	21	20	23	13	17	18	19	23	16	19	16	18	16	15	11			0.10402	0.0824362	0.0906847	0.108176	0.0800466	0.0947354	0.0874432	0.0759377	0.0530656
SD83AF_BZ8C_10	K02035		Limnochordia	Unknown	UNKNOWN_KINGDOM							illumina_C_1247	B7	[],	[],	ABC transporter substrate-binding protein [Firmicutes bacterium]	95.8	B7_SD83AF_BZ8C_10	19	20	20	20	26	25	23	25	20	22	22	17	25	21	28	21	22	26	24	27			0.0988194	0.0969838	0.100761	0.113869	0.0946005	0.11278	0.10056	0.0825409	0.0816393
JWJ53W_MYH0_18	K01805	5.3.1.5	Limnochordia	Unknown	UNKNOWN_KINGDOM							illumina_C_98187	B7	AP_endonuc_2,	PF01261.25,	xylose isomerase [Firmicutes bacterium]	100	B7_JWJ53W_MYH0_18	19	18	18	17	24	23	20	24	18	20	19	19	24	20	17	20	22	23	22	19			0.0988194	0.0872854	0.0906847	0.0967889	0.0873235	0.103758	0.0874432	0.0792393	0.0734754
E3DJA0_THTR_14	K10117		Limnochordia	Unknown	UNKNOWN_KINGDOM							illumina_C_14408	B7	SBP_bac_8,	PF13416.7,	extracellular solute-binding protein [Firmicutes bacterium]	100	B7_E3DJA0_THTR_14	19	21	20	21	29	23	22	23	22	23	22	23	23	11	20	20	23	24	26	15			0.0988194	0.101833	0.100761	0.119563	0.105516	0.103758	0.0961875	0.0759377	0.0898032
WG1WF8_0ANQ_67	K00440	1.12.98.1	Methanobacterium (MAG5)	Archaea	UNKNOWN_KINGDOM	Euryarchaeota	Methanobacteria	Methanobacteriales	Methanobacteriaceae	Methanobacterium	Methanobacterium sp. MB1	illumina_C_90374	B5	NiFeSe_Hases,NiFeSe_Hases,	PF00374.20,PF00374.20,	coenzyme F420 hydrogenase subunit alpha [Methanobacterium sp. MB1]	99	B5_WG1WF8_0ANQ_67	19	16	17	19	26	22	22	23	21	21	20	20	23	17	19	20	21	22	24	22			0.0988194	0.077587	0.0856466	0.108176	0.0946005	0.0992466	0.0961875	0.0759377	0.0857213
KNB0XZ_79PY_3	K01938	6.3.4.3	Limnochordia	Unknown	UNKNOWN_KINGDOM							illumina_C_64857	B7	FTHFS,	PF01268.20,	formate--tetrahydrofolate ligase [Firmicutes bacterium]	99.5	B7_KNB0XZ_79PY_3	19	17	15	12	21	14	8	16	12	13	11	6	16	12	17	14	17	9	16	13			0.0988194	0.0824362	0.0755706	0.0683216	0.0764081	0.0631569	0.0349773	0.0528262	0.0489836
5JVARK_S41E_2			BIN_null	Bacteria	UNKNOWN_KINGDOM	Proteobacteria	Gammaproteobacteria	Pseudomonadales	Pseudomonadaceae	Thiopseudomonas	Thiopseudomonas denitrificans	illumina_C_64905	B0	OprD,	PF03573.14,	OprD family porin [Thiopseudomonas denitrificans]	73.4	B0_5JVARK_S41E_2	19	20	17	17	21	19	20	21	19	13	12	12	21	12	12	15	17	18	17	15			0.0988194	0.0969838	0.0856466	0.0967889	0.0764081	0.085713	0.0874432	0.0693344	0.0775574
3F6EMY_F19D_14	K01810	5.3.1.9	Defluviitoga tunisiensis	Bacteria	UNKNOWN_KINGDOM	Thermotogae	Thermotogae	Petrotogales	Petrotogaceae	Defluviitoga	Defluviitoga tunisiensis	illumina_C_2035	B6	PGI,	PF00342.20,	glucose-6-phosphate isomerase [Defluviitoga tunisiensis]	100	B6_3F6EMY_F19D_14	19	19	17	14	18	17	16	22	16	17	12	10	22	16	16	12	15	14	11	12			0.0988194	0.0921346	0.0856466	0.0797085	0.0654927	0.0766906	0.0699545	0.072636	0.0653115
NE6EPA_TRP5_4	K02035		Limnochordia	Unknown	UNKNOWN_KINGDOM							illumina_C_81863	B7	SBP_bac_5,	PF00496.23,	ABC transporter substrate-binding protein [Firmicutes bacterium]	92	B7_NE6EPA_TRP5_4	19	20	17	13	21	15	16	15	14	15	9	11	15	12	15	12	17	12	13	13			0.0988194	0.0969838	0.0856466	0.074015	0.0764081	0.0676682	0.0699545	0.0495246	0.0571475
ZKV5HE_ENMX_2			Bacteroidales (MAG11)	Bacteria	UNKNOWN_KINGDOM	Bacteroidetes	uc_Bacteroidetes	uc_Bacteroidetes	uc_Bacteroidetes	uc_Bacteroidetes	uc_Bacteroidetes	illumina_C_5007	B11	CarbopepD_reg_2,Plug,	PF13715.7,PF07715.16,	SusC/RagA family TonB-linked outer membrane protein [Chitinophaga sp. SYP-B3965]	57	B11_ZKV5HE_ENMX_2	19	20	25	18	37	32	29	37	28	41	31	24	37	42	36	20	18	20	25	29			0.0988194	0.0969838	0.125951	0.102482	0.134624	0.144359	0.126793	0.122161	0.114295
RH3TRR_FEHG_5	K05989	3.2.1.40	Petrimonas mucosa	Bacteria	UNKNOWN_KINGDOM	Bacteroidetes	uc_Bacteroidetes	uc_Bacteroidetes	uc_Bacteroidetes	uc_Bacteroidetes	uc_Bacteroidetes	illumina_C_4388	B16	Bac_rhamnosid_N,Bac_rhamnosid,Bac_rhamnosid6H,Bac_rhamnosid_C,	PF08531.11,PF05592.12,PF17389.3,PF17390.3,	family 78 glycoside hydrolase catalytic domain [Petrimonas mucosa]	100	B16_RH3TRR_FEHG_5	19	19	22	19	39	30	21	32	20	31	20	16	32	31	24	19	21	21	25	28			0.0988194	0.0921346	0.110837	0.108176	0.141901	0.135336	0.0918153	0.105652	0.0816393
S5VJ3F_JHWG_45	K01610	4.1.1.49	Limnochordia	Unknown	UNKNOWN_KINGDOM							illumina_C_95467	B7	PEPCK_ATP,	PF01293.21,	phosphoenolpyruvate carboxykinase (ATP) [Firmicutes bacterium]	100	B7_S5VJ3F_JHWG_45	19	18	16	13	22	17	14	18	12	16	14	11	18	14	17	15	16	13	12	14			0.0988194	0.0872854	0.0806086	0.074015	0.0800466	0.0766906	0.0612102	0.0594295	0.0489836
S6F65F_T8NJ_9			Firmicutes (MAG15)	Unknown	UNKNOWN_KINGDOM							illumina_C_53536	B15	DUF3798,	PF12683.8,	DUF3798 domain-containing protein [Firmicutes bacterium]	99.7	B15_S6F65F_T8NJ_9	19	21	24	24	29	30	31	30	31	30	27	27	30	24	27	30	32	29	31	27			0.0988194	0.101833	0.120913	0.136643	0.105516	0.135336	0.135537	0.0990491	0.126541
MK0MEY_FTCF_56	K10439		Firmicutes (MAG15)	Unknown	UNKNOWN_KINGDOM							illumina_C_30899	B15	Peripla_BP_4,	PF13407.7,	D-ribose ABC transporter substrate-binding protein [Firmicutes bacterium]	96	B15_MK0MEY_FTCF_56	18	16	20	16	18	22	19	23	21	25	23	21	23	20	21	22	23	23	23	22			0.0936183	0.077587	0.100761	0.0910954	0.0654927	0.0992466	0.083071	0.0759377	0.0857213
TNF40J_DPEB_4	K02027		Limnochordia	Unknown	UNKNOWN_KINGDOM							illumina_C_32504	B7	SBP_bac_8,	PF13416.7,	ABC transporter substrate-binding protein [Firmicutes bacterium]	90.8	B7_TNF40J_DPEB_4	18	18	19	18	19	18	16	17	16	17	13	14	17	8	13	17	17	16	18	11			0.0936183	0.0872854	0.0957227	0.102482	0.0691311	0.0812018	0.0699545	0.0561278	0.0653115
33759T_D7A3_10			Firmicutes (MAG15)	Unknown	UNKNOWN_KINGDOM							illumina_C_30724	B15	[],	[],	hypothetical protein [Firmicutes bacterium]	89.3	B15_33759T_D7A3_10	18	16	12	15	20	17	18	22	17	23	18	18	22	22	20	17	15	18	25	23			0.0936183	0.077587	0.0604564	0.085402	0.0727696	0.0766906	0.0786988	0.072636	0.0693934
5M018W_337Z_2	K00013	1.1.1.23	BIN_null	Unknown	UNKNOWN_KINGDOM							illumina_C_76347	B0	Histidinol_dh,	PF00815.21,	histidinol dehydrogenase [Gammaproteobacteria bacterium]	98.9	B0_5M018W_337Z_2	18	15	17	10	15	7	5	5	3	3	3	3	5	2	0	2	7	8	5	6			0.0936183	0.0727379	0.0856466	0.0569346	0.0545772	0.0315785	0.0218608	0.0165082	0.0122459
2GT9NP_FG5M_5	K06281	1.12.99.6	BIN_Sporomusa sphaeroides	Bacteria	UNKNOWN_KINGDOM	Firmicutes	uc_Firmicutes	uc_Firmicutes	uc_Firmicutes	uc_Firmicutes	uc_Firmicutes	illumina_C_27469	B13	NiFeSe_Hases,	PF00374.20,	nickel-dependent hydrogenase large subunit [Sporomusa sphaeroides]	100	B13_2GT9NP_FG5M_5	18	20	10	11	24	18	15	13	11	12	12	8	13	12	14	7	4	4	4	8			0.0936183	0.0969838	0.0503804	0.0626281	0.0873235	0.0812018	0.0655824	0.0429213	0.0449016
F99KD8_6E6V_23	K02358		Defluviitoga tunisiensis	Unknown	UNKNOWN_KINGDOM							illumina_C_7907	B6	GTP_EFTU,GTP_EFTU_D2,GTP_EFTU_D3,	PF00009.28,PF03144.26,PF03143.18,	elongation factor Tu [Defluviitoga tunisiensis]	100	B6_F99KD8_6E6V_23	18	17	17	18	19	18	20	19	17	16	15	14	19	12	14	14	14	15	15	16			0.0936183	0.0824362	0.0856466	0.102482	0.0691311	0.0812018	0.0874432	0.0627311	0.0693934
Y1MXHY_ZY4E_3	K00324	1.6.1.2	Limnochordia	Unknown	UNKNOWN_KINGDOM							illumina_C_45442	B7	AlaDh_PNT_N,AlaDh_PNT_C,	PF05222.16,PF01262.22,	Re/Si-specific NAD(P)(+) transhydrogenase subunit alpha [Firmicutes bacterium]	90.6	B7_Y1MXHY_ZY4E_3	18	19	18	19	23	20	20	21	19	21	17	18	21	18	19	18	16	16	16	13			0.0936183	0.0921346	0.0906847	0.108176	0.0836851	0.0902242	0.0874432	0.0693344	0.0775574
N664MA_B5MS_11	K02117	3.6.3.14, 3.6.3.15	Methanobacterium (MAG5)	Archaea	UNKNOWN_KINGDOM	Euryarchaeota	Methanobacteria	Methanobacteriales	uc_Methanobacteriales	uc_Methanobacteriales	uc_Methanobacteriales	illumina_C_51507	B5	ATP-synt_ab_N,ATP-synt_ab_Xtn,ATP-synt_ab,	PF02874.24,PF16886.6,PF00006.26,	ATP synthase subunit A [Methanobacterium sp. MB1]	100	B5_N664MA_B5MS_11	18	17	16	13	21	20	20	17	19	16	14	13	17	14	17	15	16	14	18	17			0.0936183	0.0824362	0.0806086	0.074015	0.0764081	0.0902242	0.0874432	0.0561278	0.0775574
4NBRQ6_MRRP_51	K11751	3.1.3.5, 3.6.1.45	Defluviitoga tunisiensis	Bacteria	UNKNOWN_KINGDOM	Thermotogae	Thermotogae	Petrotogales	Petrotogaceae	Defluviitoga	Defluviitoga tunisiensis	illumina_C_16907	B6	Metallophos,5_nucleotid_C,	PF00149.29,PF02872.19,	5'-nucleotidase C-terminal domain-containing protein [Defluviitoga tunisiensis]	99.8	B6_4NBRQ6_MRRP_51	18	19	21	18	16	15	13	16	13	16	17	17	16	14	11	11	9	11	9	10			0.0936183	0.0921346	0.105799	0.102482	0.0582157	0.0676682	0.0568381	0.0528262	0.0530656
BYC1S4_3QD7_6			Defluviitoga tunisiensis	Unknown	UNKNOWN_KINGDOM							illumina_C_70676	B6	DUF3798,	PF12683.8,	DUF3798 domain-containing protein [Defluviitoga tunisiensis]	100	B6_BYC1S4_3QD7_6	18	20	21	19	26	24	24	21	19	21	19	22	21	16	21	18	22	16	17	11			0.0936183	0.0969838	0.105799	0.108176	0.0946005	0.108269	0.104932	0.0693344	0.0775574
7KX1SW_JT37_101			Firmicutes (MAG15)	Unknown	UNKNOWN_KINGDOM							illumina_C_78127	B15	[],	[],	hypothetical protein [Firmicutes bacterium]	100	B15_7KX1SW_JT37_101	18	19	23	18	26	22	23	32	27	24	20	18	32	28	27	17	19	17	18	19			0.0936183	0.0921346	0.115875	0.102482	0.0946005	0.0992466	0.10056	0.105652	0.110213
H80Y1B_Q4ZC_175			Methanobacterium (MAG5)	Archaea	UNKNOWN_KINGDOM	Euryarchaeota	Methanobacteria	Methanobacteriales	Methanobacteriaceae	Methanobacterium	Methanobacterium sp. MB1	illumina_C_83155	B5	DUF2193,	PF09959.10,	DUF2193 domain-containing protein [Methanobacterium sp. MB1]	100	B5_H80Y1B_Q4ZC_175	18	19	20	17	27	26	24	29	23	22	22	24	29	21	22	25	26	20	27	27			0.0936183	0.0921346	0.100761	0.0967889	0.098239	0.117291	0.104932	0.0957475	0.0938852
BNMWEK_702S_6	K02027		Defluviitoga tunisiensis	Bacteria	UNKNOWN_KINGDOM	Thermotogae	Thermotogae	Petrotogales	Petrotogaceae	Defluviitoga	Defluviitoga tunisiensis	illumina_C_104962	B6	SBP_bac_8,	PF13416.7,	extracellular solute-binding protein [Defluviitoga tunisiensis]	100	B6_BNMWEK_702S_6	18	16	18	20	21	22	19	18	16	19	14	16	18	17	15	19	19	17	17	17			0.0936183	0.077587	0.0906847	0.113869	0.0764081	0.0992466	0.083071	0.0594295	0.0653115
13E4DH_S6VG_13			Defluviitoga tunisiensis	Bacteria	UNKNOWN_KINGDOM	Thermotogae	Thermotogae	Petrotogales	Petrotogaceae	Defluviitoga	Defluviitoga tunisiensis	illumina_C_87173	B6	SLH,	PF00395.21,	S-layer homology domain-containing protein [Defluviitoga tunisiensis]	86.8	B6_13E4DH_S6VG_13	18	17	19	18	28	26	24	26	21	26	24	24	26	19	26	25	25	24	24	19			0.0936183	0.0824362	0.0957227	0.102482	0.101877	0.117291	0.104932	0.0858426	0.0857213
KW1N1Z_G290_36	K01006	2.7.9.1	Defluviitoga tunisiensis	Bacteria	UNKNOWN_KINGDOM	uc_Bacteria	uc_Bacteria	uc_Bacteria	uc_Bacteria	uc_Bacteria	uc_Bacteria	illumina_C_59376	B6	PPDK_N,PPDK_N,PEP-utilizers,PEP-utilizers_C,	PF01326.20,PF01326.20,PF00391.24,PF02896.19,	pyruvate, phosphate dikinase [Defluviitoga tunisiensis]	100	B6_KW1N1Z_G290_36	18	21	23	16	36	30	22	31	19	38	29	25	31	32	30	23	21	20	17	20			0.0936183	0.101833	0.115875	0.0910954	0.130985	0.135336	0.0961875	0.102351	0.0775574
H61SZ7_RK2Q_2	K01938	6.3.4.3	BIN_null	Bacteria	UNKNOWN_KINGDOM	Firmicutes	Negativicutes	Selenomonadales	Sporomusaceae	Sporomusa	Sporomusa sphaeroides	illumina_C_72322	B0	FTHFS,	PF01268.20,	formate--tetrahydrofolate ligase [Sporomusa sphaeroides]	100	B0_H61SZ7_RK2Q_2	18	21	14	17	27	25	14	26	16	23	18	13	26	24	28	9	9	9	15	14			0.0936183	0.101833	0.0705325	0.0967889	0.098239	0.11278	0.0612102	0.0858426	0.0653115
SP0H6C_WKZJ_32	K00319	1.5.98.1	Methanobacterium (MAG5)	Archaea	UNKNOWN_KINGDOM	Euryarchaeota	Methanobacteria	Methanobacteriales	Methanobacteriaceae	Methanobacterium	Methanobacterium sp. MB1	illumina_C_15556	B5	MTD,	PF01993.19,	F420-dependent methylenetetrahydromethanopterin dehydrogenase [Methanobacterium sp. MB1]	100	B5_SP0H6C_WKZJ_32	18	18	20	23	26	27	26	26	23	23	21	22	26	20	20	18	21	18	26	20			0.0936183	0.0872854	0.100761	0.13095	0.0946005	0.121803	0.113676	0.0858426	0.0938852
3S3425_VDB9_3	K04077		BIN_null	Bacteria	UNKNOWN_KINGDOM	Firmicutes	Negativicutes	Selenomonadales	Sporomusaceae	Sporomusa	uncultured Sporomusa sp.	illumina_C_29507	B0	Cpn60_TCP1,	PF00118.25,	chaperone Hsp60, peptide-dependent ATPase, heat shock protein [uncultured Sporomusa sp.]	100	B0_3S3425_VDB9_3	17	18	13	14	18	18	11	16	12	13	11	7	16	10	15	6	3	3	15	16			0.0884173	0.0872854	0.0654945	0.0797085	0.0654927	0.0812018	0.0480937	0.0528262	0.0489836
W4NK0Y_RQFK_64	K00053	1.1.1.86	Defluviitoga tunisiensis	Unknown	UNKNOWN_KINGDOM							illumina_C_77075	B6	IlvN,IlvC,	PF07991.13,PF01450.20,	ketol-acid reductoisomerase [Defluviitoga tunisiensis]	100	B6_W4NK0Y_RQFK_64	17	16	15	21	25	15	18	18	11	22	17	18	18	7	16	20	14	11	15	7			0.0884173	0.077587	0.0755706	0.119563	0.090962	0.0676682	0.0786988	0.0594295	0.0449016
HJ82SX_DDCJ_4	K00058	1.1.1.399, 1.1.1.95	Defluviitoga tunisiensis	Bacteria	UNKNOWN_KINGDOM	Thermotogae	Thermotogae	Petrotogales	Petrotogaceae	Defluviitoga	Defluviitoga tunisiensis	illumina_C_19138	B6	2-Hacid_dh,2-Hacid_dh_C,	PF00389.31,PF02826.20,	D-2-hydroxyacid dehydrogenase [Defluviitoga tunisiensis]	100	B6_HJ82SX_DDCJ_4	17	19	18	17	28	23	19	22	17	22	20	21	22	19	23	21	16	13	16	7			0.0884173	0.0921346	0.0906847	0.0967889	0.101877	0.103758	0.083071	0.072636	0.0693934
FYSHBZ_9DEK_1			BIN_null	Unknown	UNKNOWN_KINGDOM							illumina_C_28904	B0	[],	[],	S-layer homology domain-containing protein [Thermoanaerobacterium sp.]	53.3	B0_FYSHBZ_9DEK_1	17	23	24	19	32	32	21	23	26	31	21	0	23	32	29	0	0	9	15	22			0.0884173	0.111531	0.120913	0.108176	0.116431	0.144359	0.0918153	0.0759377	0.106131
NYT738_DTYC_32			Defluviitoga tunisiensis	Bacteria	UNKNOWN_KINGDOM	Thermotogae	Thermotogae	Petrotogales	Petrotogaceae	Defluviitoga	Defluviitoga tunisiensis	illumina_C_52790	B6	[],	[],	hypothetical protein [Defluviitoga tunisiensis]	47.2	B6_NYT738_DTYC_32	17	19	16	12	11	8	8	9	5	15	17	19	9	17	18	11	3	8	12	4			0.0884173	0.0921346	0.0806086	0.0683216	0.0400233	0.0360897	0.0349773	0.0297147	0.0204098
AD4M39_EKCB_30	K02030		Firmicutes (MAG15)	Unknown	UNKNOWN_KINGDOM							illumina_C_94758	B15	SBP_bac_3,	PF00497.21,	basic amino acid ABC transporter substrate-binding protein [Firmicutes bacterium]	89.1	B15_AD4M39_EKCB_30	17	16	17	18	18	15	15	18	16	20	19	19	18	19	21	20	14	18	19	18			0.0884173	0.077587	0.0856466	0.102482	0.0654927	0.0676682	0.0655824	0.0594295	0.0653115
EH6XCE_KQDE_19			Firmicutes (MAG15)	Unknown	UNKNOWN_KINGDOM							illumina_C_32125	B15	GHL10,	PF02638.16,	hypothetical protein [Firmicutes bacterium]	82	B15_EH6XCE_KQDE_19	17	19	17	19	23	20	19	21	20	24	19	21	21	18	19	18	19	19	19	18			0.0884173	0.0921346	0.0856466	0.108176	0.0836851	0.0902242	0.083071	0.0693344	0.0816393
5QHF11_ADZV_12	K02073		Defluviitoga tunisiensis	Bacteria	UNKNOWN_KINGDOM	Thermotogae	Thermotogae	Petrotogales	Petrotogaceae	Defluviitoga	Defluviitoga tunisiensis	illumina_C_45138	B6	Lipoprotein_9,	PF03180.15,	MetQ/NlpA family ABC transporter substrate-binding protein [Defluviitoga tunisiensis]	99.6	B6_5QHF11_ADZV_12	17	17	18	14	15	13	15	14	13	16	16	16	14	16	17	11	13	13	12	13			0.0884173	0.0824362	0.0906847	0.0797085	0.0545772	0.0586457	0.0655824	0.0462229	0.0530656
YP9AY2_RK2Q_1	K00198	1.2.7.4	BIN_null	Bacteria	UNKNOWN_KINGDOM	Firmicutes	Negativicutes	Selenomonadales	Sporomusaceae	Sporomusa	uc_Sporomusa	illumina_C_72322	B0	Prismane,	PF03063.21,	anaerobic carbon-monoxide dehydrogenase catalytic subunit [Sporomusa sphaeroides]	100	B0_YP9AY2_RK2Q_1	17	20	12	17	32	29	23	24	12	17	10	9	24	22	23	3	4	8	15	19			0.0884173	0.0969838	0.0604564	0.0967889	0.116431	0.130825	0.10056	0.0792393	0.0489836
D791BH_125K_1	K00138		BIN_null	Unknown	UNKNOWN_KINGDOM							illumina_C_20240	B0	Aldedh,	PF00171.23,	aldehyde dehydrogenase [Gammaproteobacteria bacterium]	92.9	B0_D791BH_125K_1	17	16	8	2	5	6	1	2	1	1	8	2	2	0	0	1	9	9	9	6			0.0884173	0.077587	0.0403043	0.0113869	0.0181924	0.0270673	0.00437216	0.00660328	0.00408197
12JZ2K_7X78_12	K00826	2.6.1.42	BIN_Sporomusa sphaeroides	Bacteria	UNKNOWN_KINGDOM	Firmicutes	Negativicutes	Selenomonadales	Sporomusaceae	Sporomusa	Sporomusa sphaeroides	illumina_C_44933	B13	Aminotran_4,	PF01063.20,	branched-chain amino acid aminotransferase [Sporomusa sphaeroides]	99.7	B13_12JZ2K_7X78_12	17	19	18	15	23	22	18	18	12	17	11	11	18	12	20	10	5	2	15	8			0.0884173	0.0921346	0.0906847	0.085402	0.0836851	0.0992466	0.0786988	0.0594295	0.0489836
4T8KAQ_MT7N_54	K00399	2.8.4.1	Methanobacterium (MAG5)	Archaea	UNKNOWN_KINGDOM	Euryarchaeota	Methanobacteria	Methanobacteriales	Methanobacteriaceae	uc_Methanobacteriaceae	uc_Methanobacteriaceae	illumina_C_85208	B5	MCR_alpha_N,MCR_alpha,	PF02745.16,PF02249.18,	coenzyme-B sulfoethylthiotransferase subunit alpha [Methanobacterium sp. MB1]	100	B5_4T8KAQ_MT7N_54	17	18	18	18	21	20	23	20	20	19	19	17	20	18	20	18	17	17	18	20			0.0884173	0.0872854	0.0906847	0.102482	0.0764081	0.0902242	0.10056	0.0660328	0.0816393
VTFKN9_285Q_1	K02358		BIN_null	Unknown	UNKNOWN_KINGDOM							illumina_C_41879	B0	GTP_EFTU,GTP_EFTU_D2,GTP_EFTU_D3,	PF00009.28,PF03144.26,PF03143.18,	elongation factor Tu [Gammaproteobacteria bacterium]	99.4	B0_VTFKN9_285Q_1	17	15	17	15	19	14	13	14	11	16	16	14	14	14	15	12	14	18	15	13			0.0884173	0.0727379	0.0856466	0.085402	0.0691311	0.0631569	0.0568381	0.0462229	0.0449016
DGFR2T_7RBQ_20	K02030		Defluviitoga tunisiensis	Unknown	UNKNOWN_KINGDOM							illumina_C_4614	B6	SBP_bac_3,	PF00497.21,	basic amino acid ABC transporter substrate-binding protein [Defluviitoga tunisiensis]	100	B6_DGFR2T_7RBQ_20	17	18	18	18	17	8	9	18	6	17	17	14	18	19	17	13	6	17	13	10			0.0884173	0.0872854	0.0906847	0.102482	0.0618542	0.0360897	0.0393494	0.0594295	0.0244918
HCNHJW_42P1_1	K07335		Defluviitoga tunisiensis	Bacteria	UNKNOWN_KINGDOM	Thermotogae	Thermotogae	Petrotogales	Petrotogaceae	Defluviitoga	Defluviitoga tunisiensis	illumina_C_40798	B6	Bmp,	PF02608.15,	BMP family ABC transporter substrate-binding protein [Defluviitoga tunisiensis]	97.3	B6_HCNHJW_42P1_1	17	20	24	21	25	22	22	26	21	17	15	15	26	21	22	22	21	16	19	12			0.0884173	0.0969838	0.120913	0.119563	0.090962	0.0992466	0.0961875	0.0858426	0.0857213
BYG63T_7QVM_3	K01687	4.2.1.9	BIN_null	Unknown	UNKNOWN_KINGDOM							illumina_C_98598	B0	ILVD_EDD,	PF00920.22,	dihydroxy-acid dehydratase [Gammaproteobacteria bacterium]	100	B0_BYG63T_7QVM_3	17	18	9	3	3	2	1	2	1	3	7	5	2	0	0	3	4	6	5	3			0.0884173	0.0872854	0.0453423	0.0170804	0.0109154	0.00902242	0.00437216	0.00660328	0.00408197
80M5R9_Q1ZX_14	K04077		BIN_Sporomusa sphaeroides	Bacteria	UNKNOWN_KINGDOM	Firmicutes	Negativicutes	Selenomonadales	Sporomusaceae	Sporomusa	uc_Sporomusa	illumina_C_54517	B13	Cpn60_TCP1,	PF00118.25,	chaperonin GroEL [Sporomusa sphaeroides]	99.3	B13_80M5R9_Q1ZX_14	17	17	19	16	23	19	16	19	13	15	12	9	19	16	18	4	6	6	14	16			0.0884173	0.0824362	0.0957227	0.0910954	0.0836851	0.085713	0.0699545	0.0627311	0.0530656
E9RG5E_PDR7_8	K01689	4.2.1.11	BIN_Sporomusa sphaeroides	Bacteria	UNKNOWN_KINGDOM	Firmicutes	Negativicutes	Selenomonadales	Sporomusaceae	Sporomusa	Sporomusa sphaeroides	illumina_C_22042	B13	Enolase_N,Enolase_C,	PF03952.17,PF00113.23,	phosphopyruvate hydratase [Sporomusa sphaeroides]	100	B13_E9RG5E_PDR7_8	17	16	9	11	15	15	16	14	8	11	8	9	14	14	9	6	6	5	9	12			0.0884173	0.077587	0.0453423	0.0626281	0.0545772	0.0676682	0.0699545	0.0462229	0.0326557
F0W4NG_YVSE_3			BIN_Sporomusa sphaeroides	Bacteria	UNKNOWN_KINGDOM	Firmicutes	Negativicutes	Selenomonadales	Sporomusaceae	Sporomusa	uc_Sporomusa	illumina_C_67556	B13	Fer2_4,NADH-G_4Fe-4S_3,Fer4_7,Fe_hyd_lg_C,Fe_hyd_SSU,	PF13510.7,PF10588.10,PF12838.8,PF02906.15,PF02256.18,	NADP-reducing hydrogenase subunit HndC [uncultured Sporomusa sp.]	99.8	B13_F0W4NG_YVSE_3	16	16	12	11	19	19	10	12	10	8	5	3	12	13	12	1	2	2	8	9			0.0832163	0.077587	0.0604564	0.0626281	0.0691311	0.085713	0.0437216	0.0396197	0.0408197
FMVKTD_YA0K_9	K02012		Defluviitoga tunisiensis	Bacteria	UNKNOWN_KINGDOM	Thermotogae	Thermotogae	Petrotogales	Petrotogaceae	Defluviitoga	Defluviitoga tunisiensis	illumina_C_36979	B6	SBP_bac_6,	PF13343.7,	ABC transporter substrate-binding protein [Defluviitoga tunisiensis]	100	B6_FMVKTD_YA0K_9	16	17	19	18	20	23	18	23	23	25	22	26	23	20	25	23	22	22	23	13			0.0832163	0.0824362	0.0957227	0.102482	0.0727696	0.103758	0.0786988	0.0759377	0.0938852
WH9T1A_6MT7_8			Petrimonas mucosa	Bacteria	UNKNOWN_KINGDOM	Bacteroidetes	Bacteroidia	Bacteroidales	Porphyromonadaceae	Petrimonas	Petrimonas mucosa	illumina_C_58815	B16	GFO_IDH_MocA,GFO_IDH_MocA_C2,	PF01408.23,PF19051.1,	Gfo/Idh/MocA family oxidoreductase [Petrimonas mucosa]	100	B16_WH9T1A_6MT7_8	16	16	15	14	25	23	22	26	18	15	8	10	26	27	24	9	12	14	15	15			0.0832163	0.077587	0.0755706	0.0797085	0.090962	0.103758	0.0961875	0.0858426	0.0734754
3Q8K07_6QAH_1			BIN_null	Bacteria	UNKNOWN_KINGDOM	Bacteroidetes	Bacteroidia	Bacteroidales	Dysgonamonadaceae	Proteiniphilum	Proteiniphilum saccharofermentans	illumina_C_100084	B0	Plug,	PF07715.16,	TonB-dependent receptor [Proteiniphilum saccharofermentans]	98.8	B0_3Q8K07_6QAH_1	16	16	17	13	25	23	16	23	15	19	16	12	23	20	19	11	6	7	8	10			0.0832163	0.077587	0.0856466	0.074015	0.090962	0.103758	0.0699545	0.0759377	0.0612295
SSZDKK_YQDC_1	K21572		Bacteroidales (MAG11)	Bacteria	UNKNOWN_KINGDOM	Bacteroidetes	Bacteroidia	Marinilabiliales	Prolixibacteraceae	Puteibacter	Puteibacter caeruleilacunae	illumina_C_43612	B11	SusD_RagB,	PF07980.12,	RagB/SusD family nutrient uptake outer membrane protein [Porphyromonadaceae bacterium KHP3R9]	58.3	B11_SSZDKK_YQDC_1	16	16	15	14	18	18	14	20	15	17	10	10	20	17	15	14	14	14	16	15			0.0832163	0.077587	0.0755706	0.0797085	0.0654927	0.0812018	0.0612102	0.0660328	0.0612295
229CXR_B5MS_26	K00058	1.1.1.399, 1.1.1.95	Methanobacterium (MAG5)	Archaea	UNKNOWN_KINGDOM	Euryarchaeota	Methanobacteria	Methanobacteriales	Methanobacteriaceae	Methanobacterium	Methanobacterium sp. MB1	illumina_C_51507	B5	2-Hacid_dh,2-Hacid_dh_C,ACT,	PF00389.31,PF02826.20,PF01842.26,	D-3-phosphoglycerate dehydrogenase [Methanobacterium sp. MB1]	100	B5_229CXR_B5MS_26	16	11	13	11	27	21	24	23	18	20	15	19	23	14	16	16	15	11	20	19			0.0832163	0.0533411	0.0654945	0.0626281	0.098239	0.0947354	0.104932	0.0759377	0.0734754
ZYY3D9_E6C5_32	K00400		Methanobacterium (MAG5)	Archaea	UNKNOWN_KINGDOM	Euryarchaeota	Methanobacteria	Methanobacteriales	uc_Methanobacteriales	uc_Methanobacteriales	uc_Methanobacteriales	illumina_C_99143	B5	ABC_tran,ABC_tran,	PF00005.28,PF00005.28,	ABC transporter ATP-binding protein [Methanobacterium sp. MB1]	100	B5_ZYY3D9_E6C5_32	16	16	14	12	24	20	20	16	19	18	15	18	16	15	19	16	18	14	20	23			0.0832163	0.077587	0.0705325	0.0683216	0.0873235	0.0902242	0.0874432	0.0528262	0.0775574
V279BY_W1CX_54	K00401	2.8.4.1	Methanobacterium (MAG5)	Archaea	UNKNOWN_KINGDOM	Euryarchaeota	Methanobacteria	Methanobacteriales	Methanobacteriaceae	Methanobacterium	Methanobacterium sp. MB1	illumina_C_37993	B5	MCR_beta_N,MCR_beta,	PF02783.16,PF02241.19,	coenzyme-B sulfoethylthiotransferase subunit beta [Methanobacterium sp. MB1]	100	B5_V279BY_W1CX_54	16	15	19	18	21	19	21	23	19	16	17	21	23	18	15	19	19	20	20	20			0.0832163	0.0727379	0.0957227	0.102482	0.0764081	0.085713	0.0918153	0.0759377	0.0775574
SYY2XZ_TYMJ_4	K00283	1.4.4.2	Limnochordia	Unknown	UNKNOWN_KINGDOM							illumina_C_19053	B7	GDC-P,	PF02347.17,	aminomethyl-transferring glycine dehydrogenase subunit GcvPB [Firmicutes bacterium]	99.6	B7_SYY2XZ_TYMJ_4	16	16	12	11	15	11	9	13	9	11	10	8	13	11	13	10	11	9	12	8			0.0832163	0.077587	0.0604564	0.0626281	0.0545772	0.0496233	0.0393494	0.0429213	0.0367377
AATHFX_DDCJ_29	K05813		Defluviitoga tunisiensis	Bacteria	UNKNOWN_KINGDOM	Thermotogae	Thermotogae	Petrotogales	Petrotogaceae	Defluviitoga	Defluviitoga tunisiensis	illumina_C_19138	B6	SBP_bac_8,	PF13416.7,	ABC transporter substrate-binding protein [Defluviitoga tunisiensis]	100	B6_AATHFX_DDCJ_29	16	17	22	17	20	16	15	18	14	18	14	15	18	13	17	14	14	16	15	10			0.0832163	0.0824362	0.110837	0.0967889	0.0727696	0.0721794	0.0655824	0.0594295	0.0571475
297G2C_47CW_11			Methanobacterium (MAG5)	Archaea	UNKNOWN_KINGDOM	Euryarchaeota	Methanobacteria	Methanobacteriales	Methanobacteriaceae	Methanobacterium	uc_Methanobacterium	illumina_C_40036	B5	Cpn60_TCP1,	PF00118.25,	Thermosome subunit beta [Methanobacterium sp. MB1]	99.5	B5_297G2C_47CW_11	16	17	14	13	23	20	24	22	20	19	21	20	22	21	21	15	22	14	20	21			0.0832163	0.0824362	0.0705325	0.074015	0.0836851	0.0902242	0.104932	0.072636	0.0816393
VXEHYP_THTR_17	K01712	4.2.1.49	Limnochordia	Unknown	UNKNOWN_KINGDOM							illumina_C_14408	B7	Urocanase_N,Urocanase,Urocanase_C,	PF17391.3,PF01175.19,PF17392.3,	urocanate hydratase [Firmicutes bacterium]	99.6	B7_VXEHYP_THTR_17	16	17	13	11	17	12	7	16	10	10	8	8	16	11	12	10	16	10	10	8			0.0832163	0.0824362	0.0654945	0.0626281	0.0618542	0.0541345	0.0306051	0.0528262	0.0408197
B7V34P_RP15_16	K00202	1.2.7.12	BIN_null	Archaea	UNKNOWN_KINGDOM	Euryarchaeota	Methanobacteria	Methanobacteriales	Methanobacteriaceae	Methanobacterium	Methanobacterium sp. 42_16	illumina_C_41979	B0	[],	[],	Tungsten-containing formylmethanofuran dehydrogenase 2 subunit C [Methanobacterium sp. 42_16]	100	B0_B7V34P_RP15_16	16	15	17	17	21	17	23	18	13	18	15	16	18	12	12	12	16	9	19	11			0.0832163	0.0727379	0.0856466	0.0967889	0.0764081	0.0766906	0.10056	0.0594295	0.0530656
C0D5XC_Q7SN_9	K01610	4.1.1.49	Petrimonas mucosa	Bacteria	UNKNOWN_KINGDOM	Bacteroidetes	uc_Bacteroidetes	uc_Bacteroidetes	uc_Bacteroidetes	uc_Bacteroidetes	uc_Bacteroidetes	illumina_C_28771	B16	PEPCK_ATP,	PF01293.21,	phosphoenolpyruvate carboxykinase (ATP) [Petrimonas mucosa]	100	B16_C0D5XC_Q7SN_9	16	17	14	14	19	19	12	22	18	14	11	8	22	15	16	12	13	11	13	11			0.0832163	0.0824362	0.0705325	0.0797085	0.0691311	0.085713	0.0524659	0.072636	0.0734754
5JRPW6_MYH0_52			Limnochordia	Unknown	UNKNOWN_KINGDOM							illumina_C_98187	B7	SBP_bac_8,	PF13416.7,	extracellular solute-binding protein [Firmicutes bacterium]	99.3	B7_5JRPW6_MYH0_52	16	15	14	18	22	18	18	15	13	21	17	17	15	16	11	18	21	21	19	15			0.0832163	0.0727379	0.0705325	0.102482	0.0800466	0.0812018	0.0786988	0.0495246	0.0530656
JFXYX8_MT7N_33	K14126		Methanobacterium (MAG5)	Archaea	UNKNOWN_KINGDOM	Euryarchaeota	Methanobacteria	Methanobacteriales	Methanobacteriaceae	Methanobacterium	Methanobacterium sp. MB1	illumina_C_85208	B5	NiFeSe_Hases,NiFeSe_Hases,	PF00374.20,PF00374.20,	Ni/Fe hydrogenase subunit alpha [Methanobacterium sp. MB1]	100	B5_JFXYX8_MT7N_33	16	17	19	20	26	23	23	26	21	18	16	16	26	17	17	11	17	17	20	19			0.0832163	0.0824362	0.0957227	0.113869	0.0946005	0.103758	0.10056	0.0858426	0.0857213
QSXWS6_MY21_15	K00948	2.7.6.1	Limnochordia	Unknown	UNKNOWN_KINGDOM							illumina_C_104818	B7	Pribosyltran_N,Pribosyl_synth,	PF13793.7,PF14572.7,	ribose-phosphate pyrophosphokinase [Firmicutes bacterium]	99.7	B7_QSXWS6_MY21_15	16	17	14	13	17	17	18	19	15	15	14	15	19	17	18	15	19	17	18	14			0.0832163	0.0824362	0.0705325	0.074015	0.0618542	0.0766906	0.0786988	0.0627311	0.0612295
W3CXEQ_HS7G_3	K03521		BIN_null	Unknown	UNKNOWN_KINGDOM							illumina_C_25255	B0	ETF,	PF01012.22,	electron transfer flavoprotein subunit beta/FixA family protein [Gammaproteobacteria bacterium]	100	B0_W3CXEQ_HS7G_3	16	15	15	7	9	4	4	7	2	7	4	2	7	5	3	4	8	8	8	6			0.0832163	0.0727379	0.0755706	0.0398542	0.0327463	0.0180448	0.0174886	0.0231115	0.00816393
AB590H_Q727_5	K00262	1.4.1.4	BIN_Sporomusa sphaeroides	Bacteria	UNKNOWN_KINGDOM	Firmicutes	Negativicutes	Selenomonadales	Sporomusaceae	Sporomusa	uncultured Sporomusa sp.	illumina_C_70187	B13	ELFV_dehydrog_N,ELFV_dehydrog,	PF02812.19,PF00208.22,	glutamate dehydrogenase, NADP-specific [uncultured Sporomusa sp.]	99.3	B13_AB590H_Q727_5	16	17	15	17	22	23	26	18	16	15	14	8	18	20	15	11	10	9	13	18			0.0832163	0.0824362	0.0755706	0.0967889	0.0800466	0.103758	0.113676	0.0594295	0.0653115
S86MP1_RGQG_12	K00615	2.2.1.1	Limnochordia	Unknown	UNKNOWN_KINGDOM							illumina_C_5051	B7	Transketolase_N,Transket_pyr,Transketolase_C,	PF00456.22,PF02779.25,PF02780.21,	transketolase [Firmicutes bacterium]	99.8	B7_S86MP1_RGQG_12	16	20	20	14	21	21	14	23	13	20	13	12	23	13	16	16	16	15	16	14			0.0832163	0.0969838	0.100761	0.0797085	0.0764081	0.0947354	0.0612102	0.0759377	0.0530656
TQMQ4H_MYH0_17	K00854	2.7.1.17	Limnochordia	Unknown	UNKNOWN_KINGDOM							illumina_C_98187	B7	FGGY_N,FGGY_C,	PF00370.22,PF02782.17,	xylulokinase [Firmicutes bacterium]	99.8	B7_TQMQ4H_MYH0_17	16	18	12	14	16	9	13	16	5	6	3	6	16	7	6	7	8	9	9	9			0.0832163	0.0872854	0.0604564	0.0797085	0.0582157	0.0406009	0.0568381	0.0528262	0.0204098
DT8P0D_B1EW_2			Bacteroidales (MAG11)	Bacteria	UNKNOWN_KINGDOM	Bacteroidetes	uc_Bacteroidetes	uc_Bacteroidetes	uc_Bacteroidetes	uc_Bacteroidetes	uc_Bacteroidetes	illumina_C_101828	B11	TonB_dep_Rec,	PF00593.25,	TonB-linked outer membrane protein, SusC/RagA family [Porphyromonadaceae bacterium KH3CP3RA]	68.5	B11_DT8P0D_B1EW_2	16	19	21	20	29	23	24	25	21	31	18	16	25	29	26	17	20	18	24	25			0.0832163	0.0921346	0.105799	0.113869	0.105516	0.103758	0.104932	0.0825409	0.0857213
K7GK9R_EG4G_8	K02058		Limnochordia	Unknown	UNKNOWN_KINGDOM							illumina_C_67289	B7	Peripla_BP_4,	PF13407.7,	substrate-binding domain-containing protein [Firmicutes bacterium]	100	B7_K7GK9R_EG4G_8	15	21	22	20	26	24	19	23	19	20	17	19	23	24	23	20	24	19	21	21			0.0780153	0.101833	0.110837	0.113869	0.0946005	0.108269	0.083071	0.0759377	0.0775574
AE1Z1Q_H7NY_4	K04077		BIN_Sporomusa sphaeroides	Bacteria	UNKNOWN_KINGDOM	Firmicutes	Negativicutes	Selenomonadales	Sporomusaceae	Sporomusa	uc_Sporomusa	illumina_C_96454	B13	Cpn60_TCP1,	PF00118.25,	chaperonin GroEL [Sporomusa sphaeroides]	100	B13_AE1Z1Q_H7NY_4	15	16	12	13	16	15	14	15	10	12	10	7	15	15	16	6	6	6	11	14			0.0780153	0.077587	0.0604564	0.074015	0.0582157	0.0676682	0.0612102	0.0495246	0.0408197
004RTR_EYR5_23	K08602		Limnochordia	Unknown	UNKNOWN_KINGDOM							illumina_C_73303	B7	Peptidase_M3_N,Peptidase_M3,	PF08439.11,PF01432.21,	oligoendopeptidase F [Firmicutes bacterium]	99.5	B7_004RTR_EYR5_23	15	16	13	12	18	16	10	17	13	16	14	9	17	13	14	11	15	10	13	11			0.0780153	0.077587	0.0654945	0.0683216	0.0654927	0.0721794	0.0437216	0.0561278	0.0530656
V7JCPM_W1CX_57	K00399	2.8.4.1	Methanobacterium (MAG5)	Archaea	UNKNOWN_KINGDOM	Euryarchaeota	Methanobacteria	Methanobacteriales	Methanobacteriaceae	Methanobacterium	uc_Methanobacterium	illumina_C_37993	B5	MCR_alpha_N,MCR_alpha,	PF02745.16,PF02249.18,	coenzyme-B sulfoethylthiotransferase subunit alpha [Methanobacterium sp. MB1]	100	B5_V7JCPM_W1CX_57	15	15	13	13	18	21	18	16	17	15	14	13	16	13	14	11	15	13	16	16			0.0780153	0.0727379	0.0654945	0.074015	0.0654927	0.0947354	0.0786988	0.0528262	0.0693934
K9KW9F_GYES_2			Defluviitoga tunisiensis	Bacteria	UNKNOWN_KINGDOM	Thermotogae	Thermotogae	Petrotogales	Petrotogaceae	uc_Petrotogaceae	uc_Petrotogaceae	illumina_C_6429	B6	Fer2_4,NADH-G_4Fe-4S_3,Fer4,Fe_hyd_lg_C,Fe_hyd_SSU,	PF13510.7,PF10588.10,PF00037.28,PF02906.15,PF02256.18,	2Fe-2S iron-sulfur cluster binding domain-containing protein [Defluviitoga tunisiensis]	99.1	B6_K9KW9F_GYES_2	15	17	9	8	13	8	6	12	7	10	4	2	12	10	9	1	1	1	1	0			0.0780153	0.0824362	0.0453423	0.0455477	0.0473002	0.0360897	0.0262329	0.0396197	0.0285738
DPCQRT_S6VG_14			Defluviitoga tunisiensis	Bacteria	UNKNOWN_KINGDOM	Thermotogae	Thermotogae	Petrotogales	Petrotogaceae	Defluviitoga	Defluviitoga tunisiensis	illumina_C_87173	B6	[],	[],	hypothetical protein [Defluviitoga tunisiensis]	100	B6_DPCQRT_S6VG_14	15	16	16	13	15	14	13	15	11	17	16	16	15	16	16	13	14	12	14	10			0.0780153	0.077587	0.0806086	0.074015	0.0545772	0.0631569	0.0568381	0.0495246	0.0449016
JNNXP8_YDR3_25			Limnochordia	Unknown	UNKNOWN_KINGDOM							illumina_C_47584	B7	DUF4438,	PF14505.7,	DUF4438 domain-containing protein [Firmicutes bacterium]	99.7	B7_JNNXP8_YDR3_25	15	12	17	13	21	14	10	12	9	12	12	10	12	10	13	15	16	10	16	9			0.0780153	0.0581903	0.0856466	0.074015	0.0764081	0.0631569	0.0437216	0.0396197	0.0367377
6RYS7V_FA1M_50	K17104	2.5.1.41	Methanobacterium (MAG5)	Archaea	UNKNOWN_KINGDOM	Euryarchaeota	Methanobacteria	Methanobacteriales	Methanobacteriaceae	Methanobacterium	Methanobacterium sp. MB1	illumina_C_480	B5	PcrB,	PF01884.18,	geranylgeranylglyceryl/heptaprenylglyceryl phosphate synthase [Methanobacterium sp. MB1]	99.6	B5_6RYS7V_FA1M_50	15	15	16	13	17	8	11	11	12	14	15	14	11	12	10	12	16	12	18	9			0.0780153	0.0727379	0.0806086	0.074015	0.0618542	0.0360897	0.0480937	0.036318	0.0489836
RYXWW8_MAW8_3	K21572		BIN_null	Bacteria	UNKNOWN_KINGDOM	Bacteroidetes	Bacteroidia	uc_Bacteroidia	uc_Bacteroidia	uc_Bacteroidia	uc_Bacteroidia	illumina_C_38706	B0	SusD-like_3,SusD_RagB,	PF14322.7,PF07980.12,	RagB/SusD family nutrient uptake outer membrane protein [Porphyromonadaceae bacterium NLAE-zl-C104]	98.1	B0_RYXWW8_MAW8_3	15	16	12	12	24	17	20	26	13	15	8	10	26	12	13	17	18	18	14	13			0.0780153	0.077587	0.0604564	0.0683216	0.0873235	0.0766906	0.0874432	0.0858426	0.0530656
5K03S2_HVMY_6	K01624	4.1.2.13	Limnochordia	Unknown	UNKNOWN_KINGDOM							illumina_C_15607	B7	F_bP_aldolase,	PF01116.21,	class II fructose-1,6-bisphosphate aldolase [Firmicutes bacterium]	100	B7_5K03S2_HVMY_6	15	14	15	13	16	14	14	13	12	12	12	10	13	9	12	13	15	12	14	11			0.0780153	0.0678887	0.0755706	0.074015	0.0582157	0.0631569	0.0612102	0.0429213	0.0489836
SMQQAP_NZEK_2	K00925	2.7.2.1	BIN_null	Unknown	UNKNOWN_KINGDOM							illumina_C_4594	B0	Acetate_kinase,	PF00871.18,	acetate kinase [Gammaproteobacteria bacterium]	99.6	B0_SMQQAP_NZEK_2	15	18	8	9	10	7	6	6	3	10	8	9	6	7	4	10	10	12	10	8			0.0780153	0.0872854	0.0403043	0.0512412	0.0363848	0.0315785	0.0262329	0.0198098	0.0122459
ATCNY1_W77X_13	K03783	2.4.2.1	Defluviitoga tunisiensis	Bacteria	UNKNOWN_KINGDOM	Thermotogae	Thermotogae	Petrotogales	Petrotogaceae	Defluviitoga	Defluviitoga tunisiensis	illumina_C_14089	B6	PNP_UDP_1,	PF01048.21,	purine-nucleoside phosphorylase [Defluviitoga tunisiensis]	100	B6_ATCNY1_W77X_13	15	15	12	11	13	12	12	13	9	12	11	12	13	13	15	10	12	8	11	8			0.0780153	0.0727379	0.0604564	0.0626281	0.0473002	0.0541345	0.0524659	0.0429213	0.0367377
RAM2J5_EYR5_2			Limnochordia	Unknown	UNKNOWN_KINGDOM							illumina_C_73303	B7	Peptidase_M3_N,Peptidase_M3,	PF08439.11,PF01432.21,	M3 family oligoendopeptidase [Firmicutes bacterium]	99.8	B7_RAM2J5_EYR5_2	14	12	10	4	12	14	6	12	10	13	11	8	12	9	12	9	11	6	9	5			0.0728143	0.0581903	0.0503804	0.0227739	0.0436618	0.0631569	0.0262329	0.0396197	0.0408197
MY6D7Z_2Q0V_3	K00294	1.2.1.88	Firmicutes (MAG15)	Unknown	UNKNOWN_KINGDOM							illumina_C_26735	B15	Aldedh,	PF00171.23,	L-glutamate gamma-semialdehyde dehydrogenase [Firmicutes bacterium]	99.6	B15_MY6D7Z_2Q0V_3	14	15	11	10	14	12	11	19	13	12	13	9	19	10	13	11	11	11	10	13			0.0728143	0.0727379	0.0554184	0.0569346	0.0509387	0.0541345	0.0480937	0.0627311	0.0530656
9FG17N_7RBQ_22	K00134	1.2.1.12	Defluviitoga tunisiensis	Bacteria	UNKNOWN_KINGDOM	Thermotogae	Thermotogae	Petrotogales	Petrotogaceae	Defluviitoga	Defluviitoga tunisiensis	illumina_C_4614	B6	Gp_dh_N,Gp_dh_C,	PF00044.25,PF02800.21,	type I glyceraldehyde-3-phosphate dehydrogenase [Defluviitoga tunisiensis]	99.7	B6_9FG17N_7RBQ_22	14	16	17	16	19	19	15	16	12	15	12	12	16	8	15	13	13	10	10	8			0.0728143	0.077587	0.0856466	0.0910954	0.0691311	0.085713	0.0655824	0.0528262	0.0489836
H24EJ7_MRRP_3	K02027		Defluviitoga tunisiensis	Unknown	UNKNOWN_KINGDOM							illumina_C_16907	B6	SBP_bac_1,	PF01547.26,	sugar ABC transporter substrate-binding protein [Defluviitoga tunisiensis]	99.8	B6_H24EJ7_MRRP_3	14	15	15	16	22	18	17	17	12	21	16	17	17	6	13	17	17	17	14	7			0.0728143	0.0727379	0.0755706	0.0910954	0.0800466	0.0812018	0.0743267	0.0561278	0.0489836
AB6WS6_S5BQ_42			Methanobacterium (MAG5)	Archaea	UNKNOWN_KINGDOM	Euryarchaeota	Methanobacteria	Methanobacteriales	Methanobacteriaceae	Methanobacterium	Methanobacterium sp. MB1	illumina_C_26024	B5	Rubrerythrin,	PF02915.18,	rubrerythrin [Methanobacterium sp. MB1]	100	B5_AB6WS6_S5BQ_42	14	13	14	14	23	25	24	23	22	20	19	21	23	20	20	21	23	21	23	22			0.0728143	0.0630395	0.0705325	0.0797085	0.0836851	0.11278	0.104932	0.0759377	0.0898032
8802DN_6W65_2	K21572		BIN_null	Bacteria	UNKNOWN_KINGDOM	Bacteroidetes	Bacteroidia	Bacteroidales	Dysgonamonadaceae	Proteiniphilum	Proteiniphilum saccharofermentans	illumina_C_15529	B0	SusD-like_3,SusD_RagB,	PF14322.7,PF07980.12,	RagB/SusD family nutrient uptake outer membrane protein [Proteiniphilum saccharofermentans]	97.8	B0_8802DN_6W65_2	14	16	15	12	19	17	15	17	12	16	10	10	17	16	15	6	8	5	9	7			0.0728143	0.077587	0.0755706	0.0683216	0.0691311	0.0766906	0.0655824	0.0561278	0.0489836
HJ96QP_MRRP_14	K01989		Defluviitoga tunisiensis	Bacteria	UNKNOWN_KINGDOM	Thermotogae	Thermotogae	Petrotogales	Petrotogaceae	Defluviitoga	Defluviitoga tunisiensis	illumina_C_16907	B6	ABC_sub_bind,	PF04392.13,	ABC transporter substrate-binding protein [Defluviitoga tunisiensis]	96.5	B6_HJ96QP_MRRP_14	14	14	17	13	15	10	14	13	11	11	12	12	13	12	13	13	10	11	9	8			0.0728143	0.0678887	0.0856466	0.074015	0.0545772	0.0451121	0.0612102	0.0429213	0.0449016
YZ5GHE_HV57_43	K07277		Firmicutes (MAG15)	Unknown	UNKNOWN_KINGDOM							illumina_C_35891	B15	POTRA,POTRA,Omp85,	PF07244.16,PF07244.16,PF01103.24,	BamA/TamA family outer membrane protein [Firmicutes bacterium]	82.9	B15_YZ5GHE_HV57_43	14	16	20	18	26	19	18	26	16	29	25	26	26	32	33	25	27	20	28	16			0.0728143	0.077587	0.100761	0.102482	0.0946005	0.085713	0.0786988	0.0858426	0.0653115
AZ93RR_TGH2_8	K05772		BIN_Sporomusa sphaeroides	Bacteria	UNKNOWN_KINGDOM	Firmicutes	Negativicutes	Selenomonadales	Sporomusaceae	Sporomusa	Sporomusa sphaeroides	illumina_C_5784	B13	PBP_like_2,	PF12849.8,	substrate-binding domain-containing protein [Sporomusa sphaeroides]	99.7	B13_AZ93RR_TGH2_8	14	13	9	13	12	12	6	6	2	3	4	5	6	4	6	2	1	2	6	5			0.0728143	0.0630395	0.0453423	0.074015	0.0436618	0.0541345	0.0262329	0.0198098	0.00816393
60ZEQ9_2A57_2	K02073		BIN_null	Unknown	UNKNOWN_KINGDOM							illumina_C_9744	B0	Lipoprotein_9,	PF03180.15,	ABC transporter substrate-binding protein [Gammaproteobacteria bacterium]	99.6	B0_60ZEQ9_2A57_2	14	13	9	12	9	2	1	2	1	11	5	2	2	2	1	3	2	8	7	8			0.0728143	0.0630395	0.0453423	0.0683216	0.0327463	0.00902242	0.00437216	0.00660328	0.00408197
111EEE_7RBQ_51	K04043		Defluviitoga tunisiensis	Bacteria	UNKNOWN_KINGDOM	Thermotogae	Thermotogae	Petrotogales	Petrotogaceae	uc_Petrotogaceae	uc_Petrotogaceae	illumina_C_4614	B6	HSP70,	PF00012.21,	molecular chaperone DnaK [Defluviitoga tunisiensis]	100	B6_111EEE_7RBQ_51	14	14	11	10	15	13	9	12	9	13	8	6	12	12	8	6	6	6	5	4			0.0728143	0.0678887	0.0554184	0.0569346	0.0545772	0.0586457	0.0393494	0.0396197	0.0367377
V366ED_MT7N_46	K00584	2.1.1.86	Methanobacterium (MAG5)	Archaea	UNKNOWN_KINGDOM	Euryarchaeota	Methanobacteria	Methanobacteriales	Methanobacteriaceae	Methanobacterium	Methanobacterium sp. MB1	illumina_C_85208	B5	MtrH,	PF02007.19,	tetrahydromethanopterin S-methyltransferase subunit H [Methanobacterium sp. MB1]	100	B5_V366ED_MT7N_46	14	13	17	18	21	19	19	19	17	19	17	19	19	18	20	16	18	14	18	13			0.0728143	0.0630395	0.0856466	0.102482	0.0764081	0.085713	0.083071	0.0627311	0.0693934
CGGSEQ_R4C6_1	K04077		BIN_null	Bacteria	UNKNOWN_KINGDOM	Proteobacteria	Betaproteobacteria	Burkholderiales	Alcaligenaceae	Alcaligenes	uc_Alcaligenes	illumina_C_4997	B0	Cpn60_TCP1,	PF00118.25,	MULTISPECIES: chaperonin GroEL [unclassified Alcaligenes]	100	B0_CGGSEQ_R4C6_1	14	16	9	7	10	9	6	9	5	11	19	19	9	9	10	23	22	20	19	16			0.0728143	0.077587	0.0453423	0.0398542	0.0363848	0.0406009	0.0262329	0.0297147	0.0204098
1E4NNJ_0ANQ_22	K03388	1.8.98.1	Methanobacterium (MAG5)	Archaea	UNKNOWN_KINGDOM	Euryarchaeota	Methanobacteria	Methanobacteriales	uc_Methanobacteriales	uc_Methanobacteriales	uc_Methanobacteriales	illumina_C_90374	B5	Pyr_redox_2,Fer4,Fer4_9,	PF07992.15,PF00037.28,PF13187.7,	CoB--CoM heterodisulfide reductase iron-sulfur subunit A family protein [Methanobacterium sp. MB1]	100	B5_1E4NNJ_0ANQ_22	14	15	20	17	25	27	20	22	18	26	21	16	22	22	22	17	17	15	23	20			0.0728143	0.0727379	0.100761	0.0967889	0.090962	0.121803	0.0874432	0.072636	0.0734754
VYHBNZ_7CS3_47	K02035		Limnochordia	Unknown	UNKNOWN_KINGDOM							illumina_C_80277	B7	SBP_bac_5,	PF00496.23,	ABC transporter substrate-binding protein [Firmicutes bacterium]	99.8	B7_VYHBNZ_7CS3_47	14	18	11	8	15	16	9	9	9	10	10	8	9	8	10	9	13	11	12	8			0.0728143	0.0872854	0.0554184	0.0455477	0.0545772	0.0721794	0.0393494	0.0297147	0.0367377
FRVJ0K_TYMJ_3	K00282	1.4.4.2	Limnochordia	Unknown	UNKNOWN_KINGDOM							illumina_C_19053	B7	GDC-P,	PF02347.17,	aminomethyl-transferring glycine dehydrogenase subunit GcvPA [Firmicutes bacterium]	100	B7_FRVJ0K_TYMJ_3	14	15	14	14	15	13	12	14	13	13	14	14	14	13	13	14	13	12	13	13			0.0728143	0.0727379	0.0705325	0.0797085	0.0545772	0.0586457	0.0524659	0.0462229	0.0530656
E84CV6_DAG0_10	K02035		Defluviitoga tunisiensis	Bacteria	UNKNOWN_KINGDOM	Thermotogae	Thermotogae	Petrotogales	Petrotogaceae	Petrotoga	Petrotoga sp. 9PW.55.5.1	illumina_C_51146	B6	SBP_bac_5,SBP_bac_5,	PF00496.23,PF00496.23,	ABC transporter substrate-binding protein [Defluviitoga tunisiensis]	100	B6_E84CV6_DAG0_10	14	15	15	11	18	14	9	12	15	17	12	9	12	15	14	10	11	8	11	7			0.0728143	0.0727379	0.0755706	0.0626281	0.0654927	0.0631569	0.0393494	0.0396197	0.0612295
2B6F19_7X78_14	K01940	6.3.4.5	BIN_Sporomusa sphaeroides	Bacteria	UNKNOWN_KINGDOM	Firmicutes	Negativicutes	Selenomonadales	Sporomusaceae	Sporomusa	uncultured Sporomusa sp.	illumina_C_44933	B13	Arginosuc_synth,	PF00764.20,	Argininosuccinate synthase [uncultured Sporomusa sp.]	99	B13_2B6F19_7X78_14	14	12	11	10	12	8	8	9	2	4	3	2	9	9	7	0	0	1	3	1			0.0728143	0.0581903	0.0554184	0.0569346	0.0436618	0.0360897	0.0349773	0.0297147	0.00816393
Q9105A_271C_5	K11751	3.1.3.5, 3.6.1.45	Limnochordia	Unknown	UNKNOWN_KINGDOM							illumina_C_88765	B7	Metallophos,5_nucleotid_C,	PF00149.29,PF02872.19,	multifunctional 2',3'-cyclic-nucleotide 2'-phosphodiesterase/5'-nucleotidase/3'-nucleotidase [Firmicutes bacterium]	100	B7_Q9105A_271C_5	14	15	15	12	16	12	11	16	12	12	11	13	16	13	12	11	13	13	11	9			0.0728143	0.0727379	0.0755706	0.0683216	0.0582157	0.0541345	0.0480937	0.0528262	0.0489836
2X67FW_0WZJ_5	K12862		Limnochordia	Unknown	UNKNOWN_KINGDOM							illumina_C_91489	B7	WD40,WD40,WD40,WD40,WD40,WD40,WD40,WD40,WD40,WD40,	PF00400.33,PF00400.33,PF00400.33,PF00400.33,PF00400.33,PF00400.33,PF00400.33,PF00400.33,PF00400.33,PF00400.33,	hypothetical protein [Firmicutes bacterium]	97	B7_2X67FW_0WZJ_5	14	15	12	9	17	13	10	13	13	15	7	10	13	8	12	13	13	7	9	11			0.0728143	0.0727379	0.0604564	0.0512412	0.0618542	0.0586457	0.0437216	0.0429213	0.0530656
1SW0MA_W28S_37			Limnochordia	Unknown	UNKNOWN_KINGDOM							illumina_C_57537	B7	[],	[],	hypothetical protein [Firmicutes bacterium]	73.7	B7_1SW0MA_W28S_37	14	12	10	12	12	9	9	10	5	9	8	7	10	8	9	7	10	6	8	5			0.0728143	0.0581903	0.0503804	0.0683216	0.0436618	0.0406009	0.0393494	0.0330164	0.0204098
Q558Q8_AXDK_8	K02027		Defluviitoga tunisiensis	Bacteria	UNKNOWN_KINGDOM	Thermotogae	Thermotogae	Petrotogales	Petrotogaceae	Defluviitoga	Defluviitoga tunisiensis	illumina_C_71627	B6	SBP_bac_1,	PF01547.26,	ABC transporter substrate-binding protein [Defluviitoga tunisiensis]	99.5	B6_Q558Q8_AXDK_8	14	13	15	14	23	22	19	20	18	21	20	21	20	17	17	16	17	16	15	11			0.0728143	0.0630395	0.0755706	0.0797085	0.0836851	0.0992466	0.083071	0.0660328	0.0734754
B537G2_0ANQ_2	K19824		Methanobacterium (MAG5)	Archaea	UNKNOWN_KINGDOM	Euryarchaeota	Methanobacteria	Methanobacteriales	Methanobacteriaceae	Methanobacterium	Methanobacterium sp. MB1	illumina_C_90374	B5	Rubrerythrin,	PF02915.18,	rubrerythrin [Methanobacterium sp. MB1]	100	B5_B537G2_0ANQ_2	14	14	16	16	16	16	16	16	14	16	15	16	16	15	16	10	11	13	16	14			0.0728143	0.0678887	0.0806086	0.0910954	0.0582157	0.0721794	0.0699545	0.0528262	0.0571475
2S7XK9_22G0_4	K02027		Limnochordia	Bacteria	UNKNOWN_KINGDOM	Firmicutes	Clostridia	Clostridiales	Ruminococcaceae	unknown	[Clostridium] leptum	illumina_C_85871	B7	SBP_bac_1,	PF01547.26,	extracellular solute-binding protein [[Clostridium] leptum]	46	B7_2S7XK9_22G0_4	14	12	17	14	17	16	15	14	13	17	18	14	14	17	12	17	18	20	18	14			0.0728143	0.0581903	0.0856466	0.0797085	0.0618542	0.0721794	0.0655824	0.0462229	0.0530656
DPG2ZV_983Z_4			Firmicutes (MAG9)	Unknown	UNKNOWN_KINGDOM							illumina_C_68539	B9	SBP_bac_8,	PF13416.7,	extracellular solute-binding protein [Firmicutes bacterium]	99.8	B9_DPG2ZV_983Z_4	14	12	14	13	24	21	21	20	19	20	17	18	20	10	18	18	17	18	18	10			0.0728143	0.0581903	0.0705325	0.074015	0.0873235	0.0947354	0.0918153	0.0660328	0.0775574
BVGA11_N18E_14	K00927	2.7.2.3	Petrimonas mucosa	Bacteria	UNKNOWN_KINGDOM	Bacteroidetes	Bacteroidia	Bacteroidales	Porphyromonadaceae	Petrimonas	Petrimonas mucosa	illumina_C_60874	B16	PGK,	PF00162.20,	phosphoglycerate kinase [Petrimonas mucosa]	100	B16_BVGA11_N18E_14	14	15	6	9	14	14	14	19	17	8	6	6	19	11	10	6	8	9	13	11			0.0728143	0.0727379	0.0302282	0.0512412	0.0509387	0.0631569	0.0612102	0.0627311	0.0693934
15H6B7_HV57_12			Firmicutes (MAG15)	Bacteria	UNKNOWN_KINGDOM	Firmicutes	unknown	unknown	unknown	unknown	Firmicutes bacterium ADurb.Bin506	illumina_C_35891	B15	TPR_16,TPR_16,Pur_ac_phosph_N,Pur_ac_phosph_N,Pur_ac_phosph_N,F5_F8_type_C,	PF13432.7,PF13432.7,PF16656.6,PF16656.6,PF16656.6,PF00754.26,	hypothetical protein [Firmicutes bacterium]	70	B15_15H6B7_HV57_12	14	20	21	21	32	32	28	36	34	42	38	31	36	49	50	34	34	30	31	36			0.0728143	0.0969838	0.105799	0.119563	0.116431	0.144359	0.12242	0.118859	0.138787
4BVYS2_X6YY_14	K10546		Limnochordia	Unknown	UNKNOWN_KINGDOM							illumina_C_6060	B7	Peripla_BP_4,	PF13407.7,	sugar ABC transporter substrate-binding protein [Firmicutes bacterium]	99.7	B7_4BVYS2_X6YY_14	14	15	15	16	18	16	15	12	11	19	15	18	12	8	19	13	13	15	15	12			0.0728143	0.0727379	0.0755706	0.0910954	0.0654927	0.0721794	0.0655824	0.0396197	0.0449016
FVFKJ9_AXDK_5	K02035		Defluviitoga tunisiensis	Bacteria	UNKNOWN_KINGDOM	Thermotogae	Thermotogae	Petrotogales	Petrotogaceae	uc_Petrotogaceae	uc_Petrotogaceae	illumina_C_71627	B6	SBP_bac_5,	PF00496.23,	ABC transporter substrate-binding protein [Defluviitoga tunisiensis]	99.7	B6_FVFKJ9_AXDK_5	14	15	16	13	18	13	10	22	14	19	14	13	22	12	19	12	16	9	11	12			0.0728143	0.0727379	0.0806086	0.074015	0.0654927	0.0586457	0.0437216	0.072636	0.0571475
DG0V0H_AWHQ_20			Firmicutes (MAG9)	Unknown	UNKNOWN_KINGDOM							illumina_C_59884	B9	TPR_16,TPR_16,TPR_1,TPR_8,TPR_11,	PF13432.7,PF13432.7,PF00515.29,PF13181.7,PF13414.7,	tetratricopeptide repeat protein [Firmicutes bacterium]	97.6	B9_DG0V0H_AWHQ_20	14	18	17	14	23	23	21	24	19	21	20	20	24	21	22	21	22	19	18	13			0.0728143	0.0872854	0.0856466	0.0797085	0.0836851	0.103758	0.0918153	0.0792393	0.0775574
S169Q3_M2YR_6	K03407	2.7.13.3	Limnochordia	Unknown	UNKNOWN_KINGDOM							illumina_C_102453	B7	Hpt,P2,H-kinase_dim,HATPase_c,CheW,	PF01627.24,PF07194.12,PF02895.15,PF02518.27,PF01584.20,	chemotaxis protein CheA [Firmicutes bacterium]	99.7	B7_S169Q3_M2YR_6	14	16	16	9	13	12	5	13	7	9	8	6	13	7	7	8	8	8	8	8			0.0728143	0.077587	0.0806086	0.0512412	0.0473002	0.0541345	0.0218608	0.0429213	0.0285738
SRWS8H_Y8KJ_2	K01704	4.2.1.33, 4.2.1.35	BIN_null	Unknown	UNKNOWN_KINGDOM							illumina_C_78110	B0	Aconitase_C,	PF00694.20,	3-isopropylmalate dehydratase small subunit [Gammaproteobacteria bacterium]	99.5	B0_SRWS8H_Y8KJ_2	14	11	9	9	8	4	3	4	3	4	5	2	4	2	1	2	4	7	5	8			0.0728143	0.0533411	0.0453423	0.0512412	0.0291078	0.0180448	0.0131165	0.0132066	0.0122459
1ZPAEQ_2Q0V_17	K00324	1.6.1.2	Firmicutes (MAG15)	Unknown	UNKNOWN_KINGDOM							illumina_C_26735	B15	AlaDh_PNT_N,AlaDh_PNT_C,	PF05222.16,PF01262.22,	NAD(P) transhydrogenase subunit alpha [Firmicutes bacterium]	100	B15_1ZPAEQ_2Q0V_17	13	12	12	11	12	10	13	9	12	13	11	12	9	9	8	12	17	15	15	14			0.0676133	0.0581903	0.0604564	0.0626281	0.0436618	0.0451121	0.0568381	0.0297147	0.0489836
2WWBGX_RQBW_15	K00962	2.7.7.8	Limnochordia	Bacteria	UNKNOWN_KINGDOM	Firmicutes	Clostridia	Clostridiales	Peptococcaceae	unknown	Peptococcaceae bacterium 1109	illumina_C_9683	B7	RNase_PH,RNase_PH_C,PNPase,RNase_PH,RNase_PH_C,KH_1,S1,	PF01138.22,PF03725.16,PF03726.15,PF01138.22,PF03725.16,PF00013.30,PF00575.24,	polyribonucleotide nucleotidyltransferase [Firmicutes bacterium]	99.7	B7_2WWBGX_RQBW_15	13	13	13	7	17	15	9	15	11	21	20	8	15	16	16	14	11	12	14	10			0.0676133	0.0630395	0.0654945	0.0398542	0.0618542	0.0676682	0.0393494	0.0495246	0.0449016
ZEZHNC_NZ2J_4	K03744		Limnochordia	Unknown	UNKNOWN_KINGDOM							illumina_C_66312	B7	LemA,	PF04011.13,	LemA family protein [Firmicutes bacterium]	100	B7_ZEZHNC_NZ2J_4	13	15	13	13	14	9	10	12	7	12	13	12	12	12	11	15	8	15	13	9			0.0676133	0.0727379	0.0654945	0.074015	0.0509387	0.0406009	0.0437216	0.0396197	0.0285738
7G3RZR_GMCN_33	K00134	1.2.1.12	Limnochordia	Unknown	UNKNOWN_KINGDOM							illumina_C_76346	B7	Gp_dh_N,Gp_dh_C,	PF00044.25,PF02800.21,	type I glyceraldehyde-3-phosphate dehydrogenase [Firmicutes bacterium]	99.7	B7_7G3RZR_GMCN_33	13	16	16	15	22	18	18	20	18	16	14	14	20	7	16	13	16	20	21	11			0.0676133	0.077587	0.0806086	0.085402	0.0800466	0.0812018	0.0786988	0.0660328	0.0734754
MF20MB_QBH2_13	K02027		Firmicutes (MAG15)	Unknown	UNKNOWN_KINGDOM							illumina_C_19576	B15	SBP_bac_1,	PF01547.26,	carbohydrate ABC transporter substrate-binding protein [Firmicutes bacterium]	100	B15_MF20MB_QBH2_13	13	12	14	11	17	15	17	16	15	27	24	24	16	15	25	24	22	22	23	21			0.0676133	0.0581903	0.0705325	0.0626281	0.0618542	0.0676682	0.0743267	0.0528262	0.0612295
2BFY0G_FJV7_1	K01689	4.2.1.11	BIN_null	Bacteria	UNKNOWN_KINGDOM	Firmicutes	Bacilli	Bacillales	unknown	Candidatus Carbobacillus	Candidatus Carbobacillus altaicus	illumina_C_42594	B0	Enolase_N,Enolase_C,	PF03952.17,PF00113.23,	Enolase [Candidatus Carbobacillus altaicus]	91.9	B0_2BFY0G_FJV7_1	13	14	13	11	13	5	3	1	0	0	2	8	1	0	0	9	13	16	19	19			0.0676133	0.0678887	0.0654945	0.0626281	0.0473002	0.0225561	0.0131165	0.00330164	0
6XGRH8_JHWG_13	K03592		Limnochordia	Unknown	UNKNOWN_KINGDOM							illumina_C_95467	B7	PmbA_TldD,	PF01523.17,	TldD/PmbA family protein [Firmicutes bacterium]	99.8	B7_6XGRH8_JHWG_13	13	13	12	13	18	12	14	16	11	13	7	7	16	13	9	10	13	15	10	12			0.0676133	0.0630395	0.0604564	0.074015	0.0654927	0.0541345	0.0612102	0.0528262	0.0449016
3DM0FE_FHZ9_30			Methanobacterium (MAG5)	Archaea	UNKNOWN_KINGDOM	Euryarchaeota	Methanobacteria	Methanobacteriales	Methanobacteriaceae	Methanobacterium	Methanobacterium sp. MB1	illumina_C_65341	B5	Cpn60_TCP1,	PF00118.25,	Thermosome subunit alpha [Methanobacterium sp. MB1]	99.8	B5_3DM0FE_FHZ9_30	13	16	15	13	22	22	18	22	15	21	18	19	22	17	21	15	21	16	22	22			0.0676133	0.077587	0.0755706	0.074015	0.0800466	0.0992466	0.0786988	0.072636	0.0612295
6RAD48_BTR6_1	K15024	2.3.1.8	BIN_null	Bacteria	UNKNOWN_KINGDOM	Firmicutes	Negativicutes	Selenomonadales	Sporomusaceae	Sporomusa	Sporomusa sphaeroides	illumina_C_75843	B0	PTAC,PTAC,	PF06130.13,PF06130.13,	phosphate propanoyltransferase [Sporomusa sphaeroides]	100	B0_6RAD48_BTR6_1	13	10	11	15	10	5	6	4	3	3	2	1	4	11	11	2	1	3	8	10			0.0676133	0.0484919	0.0554184	0.085402	0.0363848	0.0225561	0.0262329	0.0132066	0.0122459
VMEYVC_0D0G_16			Petrimonas mucosa	Bacteria	UNKNOWN_KINGDOM	Bacteroidetes	Bacteroidia	uc_Bacteroidia	uc_Bacteroidia	uc_Bacteroidia	uc_Bacteroidia	illumina_C_35191	B16	[],	[],	hypothetical protein [Petrimonas mucosa]	99.8	B16_VMEYVC_0D0G_16	13	15	12	9	16	14	8	18	14	9	6	4	18	10	15	11	12	9	11	13			0.0676133	0.0727379	0.0604564	0.0512412	0.0582157	0.0631569	0.0349773	0.0594295	0.0571475
T11K7Q_8GEX_54	K01999		Limnochordia	Unknown	UNKNOWN_KINGDOM							illumina_C_13271	B7	Peripla_BP_6,	PF13458.7,	ABC transporter substrate-binding protein [Firmicutes bacterium]	92.6	B7_T11K7Q_8GEX_54	13	11	10	10	19	16	15	15	14	13	10	13	15	4	11	11	14	12	13	6			0.0676133	0.0533411	0.0503804	0.0569346	0.0691311	0.0721794	0.0655824	0.0495246	0.0571475
5JC3CB_MKDJ_9	K01491	1.5.1.5, 3.5.4.9	Limnochordia	Unknown	UNKNOWN_KINGDOM							illumina_C_8289	B7	THF_DHG_CYH,THF_DHG_CYH_C,	PF00763.24,PF02882.20,	bifunctional methylenetetrahydrofolate dehydrogenase/methenyltetrahydrofolate cyclohydrolase FolD [Firmicutes bacterium]	100	B7_5JC3CB_MKDJ_9	13	12	12	13	11	10	13	9	9	9	10	7	9	8	9	11	10	8	9	7			0.0676133	0.0581903	0.0604564	0.074015	0.0400233	0.0451121	0.0568381	0.0297147	0.0367377
QASVDC_CT37_19	K02358		Firmicutes (MAG9)	Unknown	UNKNOWN_KINGDOM							illumina_C_52296	B9	GTP_EFTU,GTP_EFTU_D2,GTP_EFTU_D3,	PF00009.28,PF03144.26,PF03143.18,	elongation factor Tu [Firmicutes bacterium]	99.7	B9_QASVDC_CT37_19	13	13	12	11	15	15	15	18	19	18	17	17	18	16	15	18	20	20	16	17			0.0676133	0.0630395	0.0604564	0.0626281	0.0545772	0.0676682	0.0655824	0.0594295	0.0775574
XS5328_7RBQ_37	K00088	1.1.1.205	Defluviitoga tunisiensis	Bacteria	UNKNOWN_KINGDOM	Thermotogae	Thermotogae	Petrotogales	Petrotogaceae	Defluviitoga	Defluviitoga tunisiensis	illumina_C_4614	B6	IMPDH,CBS,CBS,	PF00478.26,PF00571.29,PF00571.29,	IMP dehydrogenase [Defluviitoga tunisiensis]	100	B6_XS5328_7RBQ_37	13	12	11	11	15	13	8	13	8	9	6	7	13	8	11	8	7	6	5	4			0.0676133	0.0581903	0.0554184	0.0626281	0.0545772	0.0586457	0.0349773	0.0429213	0.0326557
SHJFJ0_AZD9_2			Defluviitoga tunisiensis	Bacteria	UNKNOWN_KINGDOM	Thermotogae	Thermotogae	Petrotogales	Petrotogaceae	Petrotoga	unknown	illumina_C_5221	B6	Peptidase_S8,	PF00082.23,	S8 family serine peptidase [Petrotoga sp. 9PW.55.5.1]	80	B6_SHJFJ0_AZD9_2	13	15	24	16	24	24	18	21	19	24	22	17	21	21	19	15	10	12	16	13			0.0676133	0.0727379	0.120913	0.0910954	0.0873235	0.108269	0.0786988	0.0693344	0.0775574
7JDGG1_K0HE_19	K01803	5.3.1.1	Petrimonas mucosa	Bacteria	UNKNOWN_KINGDOM	Bacteroidetes	Bacteroidia	Bacteroidales	Porphyromonadaceae	Petrimonas	Petrimonas mucosa	illumina_C_92552	B16	TIM,	PF00121.19,	triose-phosphate isomerase [Petrimonas mucosa]	100	B16_7JDGG1_K0HE_19	13	12	7	7	9	7	7	11	6	10	6	5	11	14	16	8	9	9	8	9			0.0676133	0.0581903	0.0352663	0.0398542	0.0327463	0.0315785	0.0306051	0.036318	0.0244918
RCZ0KD_W28S_5			Limnochordia	Unknown	UNKNOWN_KINGDOM							illumina_C_57537	B7	SBP_bac_1,	PF01547.26,	extracellular solute-binding protein [Firmicutes bacterium]	89.2	B7_RCZ0KD_W28S_5	13	12	10	12	13	11	11	9	9	10	7	9	9	9	5	6	10	9	12	7			0.0676133	0.0581903	0.0503804	0.0683216	0.0473002	0.0496233	0.0480937	0.0297147	0.0367377
TMH3T9_6QTJ_55	K02027		Firmicutes (MAG15)	Unknown	UNKNOWN_KINGDOM							illumina_C_40136	B15	SBP_bac_8,	PF13416.7,	ABC transporter substrate-binding protein [Firmicutes bacterium]	100	B15_TMH3T9_6QTJ_55	13	12	16	13	27	26	25	27	23	30	29	26	27	18	25	24	24	27	27	19			0.0676133	0.0581903	0.0806086	0.074015	0.098239	0.117291	0.109304	0.0891442	0.0938852
8TT53V_W77X_33	K03407	2.7.13.3	Defluviitoga tunisiensis	Unknown	UNKNOWN_KINGDOM							illumina_C_14089	B6	Hpt,P2,H-kinase_dim,HATPase_c,CheW,	PF01627.24,PF07194.12,PF02895.15,PF02518.27,PF01584.20,	chemotaxis protein CheA [Defluviitoga tunisiensis]	100	B6_8TT53V_W77X_33	13	15	11	10	18	12	11	13	9	15	10	11	13	13	12	11	8	8	8	7			0.0676133	0.0727379	0.0554184	0.0569346	0.0654927	0.0541345	0.0480937	0.0429213	0.0367377
NTAXY6_FAVT_7	K01999		BIN_Sporomusa sphaeroides	Bacteria	UNKNOWN_KINGDOM	Firmicutes	Negativicutes	Selenomonadales	Sporomusaceae	Sporomusa	Sporomusa sphaeroides	illumina_C_57736	B13	Peripla_BP_6,	PF13458.7,	ABC transporter substrate-binding protein [Sporomusa sphaeroides]	99.7	B13_NTAXY6_FAVT_7	13	15	11	16	16	18	12	10	6	3	1	1	10	2	4	0	0	0	8	4			0.0676133	0.0727379	0.0554184	0.0910954	0.0582157	0.0812018	0.0524659	0.0330164	0.0244918
BPHT5C_MRRP_66	K00169	1.2.7.1	Defluviitoga tunisiensis	Bacteria	UNKNOWN_KINGDOM	Thermotogae	Thermotogae	Petrotogales	Petrotogaceae	Defluviitoga	Defluviitoga tunisiensis	illumina_C_16907	B6	POR_N,PFOR_II,	PF01855.20,PF17147.5,	pyruvate ferredoxin oxidoreductase [Defluviitoga tunisiensis]	100	B6_BPHT5C_MRRP_66	13	11	12	13	14	11	12	13	11	11	9	9	13	3	7	13	9	12	10	3			0.0676133	0.0533411	0.0604564	0.074015	0.0509387	0.0496233	0.0524659	0.0429213	0.0449016
1PCNEE_AFN2_17			Limnochordia	Unknown	UNKNOWN_KINGDOM							illumina_C_77688	B7	PKD,	PF00801.21,	PKD domain-containing protein [Firmicutes bacterium]	97.4	B7_1PCNEE_AFN2_17	13	13	15	11	22	17	18	17	11	19	12	10	17	18	14	9	11	10	11	11			0.0676133	0.0630395	0.0755706	0.0626281	0.0800466	0.0766906	0.0786988	0.0561278	0.0449016
KY6RTR_XK1H_1	K03286		BIN_null	Unknown	UNKNOWN_KINGDOM							illumina_C_73145	B0	OprF,OmpA,	PF05736.12,PF00691.21,	OmpA family protein [Gammaproteobacteria bacterium]	100	B0_KY6RTR_XK1H_1	13	14	14	12	14	12	12	12	6	14	13	15	12	10	10	11	11	11	13	10			0.0676133	0.0678887	0.0705325	0.0683216	0.0509387	0.0541345	0.0524659	0.0396197	0.0244918
E57W9M_S9CP_22			Firmicutes (MAG15)	Unknown	UNKNOWN_KINGDOM							illumina_C_71549	B15	Peptidase_C69,	PF03577.16,	peptidase C69 [Firmicutes bacterium]	99.4	B15_E57W9M_S9CP_22	13	11	12	11	18	19	20	21	17	21	17	16	21	22	22	15	16	13	18	15			0.0676133	0.0533411	0.0604564	0.0626281	0.0654927	0.085713	0.0874432	0.0693344	0.0693934
NKT69N_YA0K_12			Defluviitoga tunisiensis	Bacteria	UNKNOWN_KINGDOM	Thermotogae	Thermotogae	Petrotogales	Petrotogaceae	Defluviitoga	Defluviitoga tunisiensis	illumina_C_36979	B6	OMP_b-brl,	PF13505.7,	outer membrane beta-barrel protein [Defluviitoga tunisiensis]	88.5	B6_NKT69N_YA0K_12	13	10	13	14	9	9	10	11	12	12	11	12	11	11	14	13	7	12	10	10			0.0676133	0.0484919	0.0654945	0.0797085	0.0327463	0.0406009	0.0437216	0.036318	0.0489836
P2Q8SG_NHJP_6	K03386	1.11.1.15	Firmicutes (MAG9)	Unknown	UNKNOWN_KINGDOM							illumina_C_92124	B9	AhpC-TSA,1-cysPrx_C,	PF00578.22,PF10417.10,	peroxiredoxin [Firmicutes bacterium]	100	B9_P2Q8SG_NHJP_6	13	14	18	17	17	13	18	22	20	22	20	21	22	19	21	24	19	22	22	21			0.0676133	0.0678887	0.0906847	0.0967889	0.0618542	0.0586457	0.0786988	0.072636	0.0816393
Z93S41_XQ59_6	K02358		BIN_Sporomusa sphaeroides	Bacteria	UNKNOWN_KINGDOM	Firmicutes	Negativicutes	Selenomonadales	Sporomusaceae	Sporomusa	uc_Sporomusa	illumina_C_1933	B13	GTP_EFTU_D2,GTP_EFTU_D3,	PF03144.26,PF03143.18,	protein chain elongation factor EF-Tu, possible GTP-binding factor (duplicate of tufA) [uncultured Sporomusa sp.]	100	B13_Z93S41_XQ59_6	13	13	11	12	11	10	11	10	10	7	6	7	10	9	9	4	6	9	9	9			0.0676133	0.0630395	0.0554184	0.0683216	0.0400233	0.0451121	0.0480937	0.0330164	0.0408197
097TMB_ST5X_92	K01999		Firmicutes (MAG15)	Unknown	UNKNOWN_KINGDOM							illumina_C_70999	B15	Peripla_BP_6,	PF13458.7,	ABC transporter substrate-binding protein [Firmicutes bacterium]	100	B15_097TMB_ST5X_92	13	12	15	15	19	18	17	15	17	11	10	11	15	9	15	8	15	7	9	9			0.0676133	0.0581903	0.0755706	0.085402	0.0691311	0.0812018	0.0743267	0.0495246	0.0693934
PWDAQW_TN6B_41			Petrimonas mucosa	Bacteria	UNKNOWN_KINGDOM	Bacteroidetes	Bacteroidia	Bacteroidales	Dysgonamonadaceae	Proteiniphilum	Proteiniphilum sp. X52	illumina_C_5680	B16	TIG,NHL,	PF01833.25,PF01436.22,	IPT/TIG domain-containing protein [Proteiniphilum sp. X52]	92	B16_PWDAQW_TN6B_41	13	12	13	11	18	12	11	19	10	11	3	7	19	10	6	4	11	6	5	8			0.0676133	0.0581903	0.0654945	0.0626281	0.0654927	0.0541345	0.0480937	0.0627311	0.0408197
HPEG83_MDJK_9	K01689	4.2.1.11	Petrimonas mucosa	Bacteria	UNKNOWN_KINGDOM	Bacteroidetes	Bacteroidia	Bacteroidales	Porphyromonadaceae	Petrimonas	Petrimonas mucosa	illumina_C_34541	B16	Enolase_N,Enolase_C,	PF03952.17,PF00113.23,	phosphopyruvate hydratase [Petrimonas mucosa]	100	B16_HPEG83_MDJK_9	13	13	12	14	15	13	14	19	15	14	7	10	19	17	11	10	8	10	10	10			0.0676133	0.0630395	0.0604564	0.0797085	0.0545772	0.0586457	0.0612102	0.0627311	0.0612295
PVQDQK_3513_3	K03737	1.2.7.1	BIN_Sporomusa sphaeroides	Unknown	UNKNOWN_KINGDOM							illumina_C_11889	B13	POR_N,PFOR_II,POR,EKR,Fer4_7,TPP_enzyme_C,	PF01855.20,PF17147.5,PF01558.19,PF10371.10,PF12838.8,PF02775.22,	Pyruvate-flavodoxin oxidoreductase [uncultured Sporomusa sp.]	99.9	B13_PVQDQK_3513_3	13	18	8	8	27	16	8	9	5	10	9	9	9	13	13	4	4	7	6	7			0.0676133	0.0872854	0.0403043	0.0455477	0.098239	0.0721794	0.0349773	0.0297147	0.0204098
K4HAB8_E4RQ_1	K01682	4.2.1.3, 4.2.1.99	BIN_null	Unknown	UNKNOWN_KINGDOM							illumina_C_65562	B0	Aconitase_B_N,Aconitase_2_N,	PF11791.9,PF06434.14,	bifunctional aconitate hydratase 2/2-methylisocitrate dehydratase [Gammaproteobacteria bacterium]	100	B0_K4HAB8_E4RQ_1	13	17	12	7	9	6	5	4	2	11	13	2	4	4	1	6	10	13	12	11			0.0676133	0.0824362	0.0604564	0.0398542	0.0327463	0.0270673	0.0218608	0.0132066	0.00816393
0BQNVK_1WBS_46	K05349	3.2.1.21	Limnochordia	Unknown	UNKNOWN_KINGDOM							illumina_C_47701	B7	Glyco_hydro_3,Glyco_hydro_3_C,Fn3-like,	PF00933.22,PF01915.23,PF14310.7,	beta-glucosidase [Firmicutes bacterium]	99.7	B7_0BQNVK_1WBS_46	13	13	13	11	19	15	15	19	11	16	13	9	19	15	12	12	12	18	12	14			0.0676133	0.0630395	0.0654945	0.0626281	0.0691311	0.0676682	0.0655824	0.0627311	0.0449016
2WV3ZW_NKN5_1	K04077		Petrimonas mucosa	Bacteria	UNKNOWN_KINGDOM	Bacteroidetes	Bacteroidia	Bacteroidales	Porphyromonadaceae	uc_Porphyromonadaceae	uc_Porphyromonadaceae	illumina_C_18655	B16	Cpn60_TCP1,	PF00118.25,	chaperonin GroEL [Petrimonas mucosa]	99.8	B16_2WV3ZW_NKN5_1	13	16	10	7	17	21	13	21	19	18	11	11	21	15	21	14	11	11	17	14			0.0676133	0.077587	0.0503804	0.0398542	0.0618542	0.0947354	0.0568381	0.0693344	0.0775574
5D7Y4K_MPEC_3			BIN_null	Bacteria	UNKNOWN_KINGDOM	Proteobacteria	Betaproteobacteria	Burkholderiales	Alcaligenaceae	Oligella	Oligella urethralis	illumina_C_55959	B0	Porin_4,	PF13609.7,	porin [Oligella urethralis]	78.6	B0_5D7Y4K_MPEC_3	13	12	11	12	14	12	12	13	11	10	11	11	13	10	11	13	15	14	14	11			0.0676133	0.0581903	0.0554184	0.0683216	0.0509387	0.0541345	0.0524659	0.0429213	0.0449016
7TS580_R7DZ_25	K01714	4.3.3.7	Limnochordia	Unknown	UNKNOWN_KINGDOM							illumina_C_8429	B7	DHDPS,	PF00701.23,	4-hydroxy-tetrahydrodipicolinate synthase [Firmicutes bacterium]	99	B7_7TS580_R7DZ_25	13	13	12	10	10	8	5	9	4	12	8	13	9	9	14	4	11	4	7	2			0.0676133	0.0630395	0.0604564	0.0569346	0.0363848	0.0360897	0.0218608	0.0297147	0.0163279
3MTYS1_TRP5_3	K02027		Limnochordia	Unknown	UNKNOWN_KINGDOM							illumina_C_81863	B7	SBP_bac_1,	PF01547.26,	sugar ABC transporter substrate-binding protein [Firmicutes bacterium]	99.8	B7_3MTYS1_TRP5_3	12	11	9	11	14	13	11	11	10	11	11	11	11	8	10	11	12	10	12	9			0.0624122	0.0533411	0.0453423	0.0626281	0.0509387	0.0586457	0.0480937	0.036318	0.0408197
1RDY27_9NH9_12			Limnochordia	Unknown	UNKNOWN_KINGDOM							illumina_C_92195	B7	FMN_bind,	PF04205.15,	hypothetical protein [Firmicutes bacterium]	88.3	B7_1RDY27_9NH9_12	12	11	13	11	15	11	12	11	12	10	9	9	11	10	9	12	11	14	14	12			0.0624122	0.0533411	0.0654945	0.0626281	0.0545772	0.0496233	0.0524659	0.036318	0.0489836
N44E4Q_MYH0_6	K00175	1.2.7.11, 1.2.7.3	Limnochordia	Unknown	UNKNOWN_KINGDOM							illumina_C_98187	B7	TPP_enzyme_C,PFO_beta_C,	PF02775.22,PF12367.9,	2-oxoacid:ferredoxin oxidoreductase subunit beta [Firmicutes bacterium]	100	B7_N44E4Q_MYH0_6	12	13	10	13	11	12	12	11	6	8	9	10	11	7	10	12	12	10	9	9			0.0624122	0.0630395	0.0503804	0.074015	0.0400233	0.0541345	0.0524659	0.036318	0.0244918
Q7EN9D_FER0_39			Firmicutes (MAG15)	Unknown	UNKNOWN_KINGDOM							illumina_C_14210	B15	TPR_19,	PF14559.7,	hypothetical protein [Firmicutes bacterium]	99.6	B15_Q7EN9D_FER0_39	12	13	15	13	17	12	13	16	16	8	8	7	16	10	12	5	5	9	12	11			0.0624122	0.0630395	0.0755706	0.074015	0.0618542	0.0541345	0.0568381	0.0528262	0.0653115
GZ2JZA_HGA4_27			Firmicutes (MAG15)	Unknown	UNKNOWN_KINGDOM							illumina_C_80192	B15	[],	[],	hypothetical protein [Firmicutes bacterium]	66.7	B15_GZ2JZA_HGA4_27	12	13	11	11	13	11	11	19	18	22	22	16	19	21	24	21	21	14	16	15			0.0624122	0.0630395	0.0554184	0.0626281	0.0473002	0.0496233	0.0480937	0.0627311	0.0734754
88MJZ4_GMCN_36	K15633	5.4.2.12	Limnochordia	Unknown	UNKNOWN_KINGDOM							illumina_C_76346	B7	Metalloenzyme,iPGM_N,	PF01676.19,PF06415.14,	2,3-bisphosphoglycerate-independent phosphoglycerate mutase [Firmicutes bacterium]	99.8	B7_88MJZ4_GMCN_36	12	9	9	7	8	9	5	7	5	6	5	6	7	4	7	5	8	8	6	7			0.0624122	0.0436427	0.0453423	0.0398542	0.0291078	0.0406009	0.0218608	0.0231115	0.0204098
7AYM3G_9WSM_1	K02035		Limnochordia	Unknown	UNKNOWN_KINGDOM							illumina_C_11267	B7	SBP_bac_5,	PF00496.23,	ABC transporter substrate-binding protein [Firmicutes bacterium]	100	B7_7AYM3G_9WSM_1	12	12	11	10	12	12	9	11	11	13	11	10	11	11	10	11	11	10	9	9			0.0624122	0.0581903	0.0554184	0.0569346	0.0436618	0.0541345	0.0393494	0.036318	0.0449016
06TW6D_1RYB_3	K15023	2.1.1.258	BIN_null	Bacteria	UNKNOWN_KINGDOM	Firmicutes	Negativicutes	Selenomonadales	Sporomusaceae	Sporomusa	uncultured Sporomusa sp.	illumina_C_83417	B0	Pterin_bind,	PF00809.23,	5-methyltetrahydrofolate:corrinoid/iron-sulfur protein co-methyltransferase [uncultured Sporomusa sp.]	97	B0_06TW6D_1RYB_3	12	13	9	10	13	8	10	9	5	5	3	4	9	8	7	3	5	6	11	10			0.0624122	0.0630395	0.0453423	0.0569346	0.0473002	0.0360897	0.0437216	0.0297147	0.0204098
ZQTX0N_7RCZ_6	K02073		BIN_Sporomusa sphaeroides	Bacteria	UNKNOWN_KINGDOM	Firmicutes	Negativicutes	Selenomonadales	Sporomusaceae	Sporomusa	Sporomusa sphaeroides	illumina_C_75630	B13	Lipoprotein_9,	PF03180.15,	MetQ/NlpA family ABC transporter substrate-binding protein [Sporomusa sphaeroides]	99.6	B13_ZQTX0N_7RCZ_6	12	13	10	12	11	11	8	8	7	7	7	6	8	10	11	4	6	3	6	7			0.0624122	0.0630395	0.0503804	0.0683216	0.0400233	0.0496233	0.0349773	0.0264131	0.0285738
8H41MC_MT7N_35			Methanobacterium (MAG5)	Archaea	UNKNOWN_KINGDOM	Euryarchaeota	Methanobacteria	Methanobacteriales	Methanobacteriaceae	Methanobacterium	Methanobacterium sp. MB1	illumina_C_85208	B5	FlpD,	PF02662.17,	hydrogenase iron-sulfur subunit [Methanobacterium sp. MB1]	100	B5_8H41MC_MT7N_35	12	10	7	8	10	9	11	11	9	12	11	9	11	10	12	8	6	9	11	10			0.0624122	0.0484919	0.0352663	0.0455477	0.0363848	0.0406009	0.0480937	0.036318	0.0367377
RSXWGK_DAG0_28	K21071	2.7.1.11, 2.7.1.90	Defluviitoga tunisiensis	Unknown	UNKNOWN_KINGDOM							illumina_C_51146	B6	PFK,	PF00365.21,	ATP-dependent 6-phosphofructokinase [Defluviitoga tunisiensis]	99.7	B6_RSXWGK_DAG0_28	12	9	9	11	15	12	10	11	7	13	8	12	11	3	12	13	8	8	7	4			0.0624122	0.0436427	0.0453423	0.0626281	0.0545772	0.0541345	0.0437216	0.036318	0.0285738
JY3V59_QZSG_1	K02035		BIN_null	Bacteria	UNKNOWN_KINGDOM	Thermotogae	Thermotogae	Petrotogales	Petrotogaceae	uc_Petrotogaceae	uc_Petrotogaceae	illumina_C_78515	B0	SBP_bac_5,	PF00496.23,	ABC transporter substrate-binding protein [Defluviitoga tunisiensis]	99.8	B0_JY3V59_QZSG_1	12	15	11	7	14	15	7	13	6	13	7	8	13	10	14	9	10	5	6	6			0.0624122	0.0727379	0.0554184	0.0398542	0.0509387	0.0676682	0.0306051	0.0429213	0.0244918
JQRG54_6J3G_9	K02355		Defluviitoga tunisiensis	Bacteria	UNKNOWN_KINGDOM	Thermotogae	Thermotogae	Petrotogales	Petrotogaceae	uc_Petrotogaceae	uc_Petrotogaceae	illumina_C_81611	B6	GTP_EFTU,GTP_EFTU_D2,EFG_III,EFG_IV,EFG_C,	PF00009.28,PF03144.26,PF14492.7,PF03764.19,PF00679.25,	elongation factor G [Defluviitoga tunisiensis]	99.9	B6_JQRG54_6J3G_9	12	14	16	13	19	20	15	19	13	25	16	19	19	12	21	15	12	13	11	11			0.0624122	0.0678887	0.0806086	0.074015	0.0691311	0.0902242	0.0655824	0.0627311	0.0530656
H62MA0_XREH_4			Bacteroidales (MAG11)	Bacteria	UNKNOWN_KINGDOM	Bacteroidetes	uc_Bacteroidetes	uc_Bacteroidetes	uc_Bacteroidetes	uc_Bacteroidetes	uc_Bacteroidetes	illumina_C_94614	B11	CarbopepD_reg_2,Plug,	PF13715.7,PF07715.16,	TonB-dependent receptor [Petrimonas mucosa]	99.7	B11_H62MA0_XREH_4	12	20	19	7	32	23	17	31	14	29	19	18	31	32	28	15	15	11	17	14			0.0624122	0.0969838	0.0957227	0.0398542	0.116431	0.103758	0.0743267	0.102351	0.0571475
5ZX4SP_X1R8_6			Defluviitoga tunisiensis	Bacteria	UNKNOWN_KINGDOM	Thermotogae	Thermotogae	Petrotogales	Petrotogaceae	Defluviitoga	Defluviitoga tunisiensis	illumina_C_24917	B6	SLH,	PF00395.21,	S-layer homology domain-containing protein [Defluviitoga tunisiensis]	100	B6_5ZX4SP_X1R8_6	12	11	17	11	27	20	13	21	11	22	17	20	21	24	21	11	13	10	14	11			0.0624122	0.0533411	0.0856466	0.0626281	0.098239	0.0902242	0.0568381	0.0693344	0.0449016
AA45NP_7NF3_36	K03386	1.11.1.15	Limnochordia	Unknown	UNKNOWN_KINGDOM							illumina_C_103515	B7	AhpC-TSA,1-cysPrx_C,	PF00578.22,PF10417.10,	redoxin domain-containing protein [Firmicutes bacterium]	100	B7_AA45NP_7NF3_36	12	12	13	13	14	13	13	14	14	13	11	11	14	11	11	14	14	13	15	14			0.0624122	0.0581903	0.0654945	0.074015	0.0509387	0.0586457	0.0568381	0.0462229	0.0571475
TFBH1D_1N0T_17	K00826	2.6.1.42	Limnochordia	Unknown	UNKNOWN_KINGDOM							illumina_C_48274	B7	Aminotran_4,	PF01063.20,	branched-chain amino acid aminotransferase [Firmicutes bacterium]	99.7	B7_TFBH1D_1N0T_17	12	12	9	10	13	11	12	12	8	9	10	10	12	1	14	12	11	6	10	2			0.0624122	0.0581903	0.0453423	0.0569346	0.0473002	0.0496233	0.0524659	0.0396197	0.0326557
3Z3VB7_RGQG_11	K15024	2.3.1.8	Limnochordia	Unknown	UNKNOWN_KINGDOM							illumina_C_5051	B7	PTAC,PTAC,	PF06130.13,PF06130.13,	phosphate propanoyltransferase [Firmicutes bacterium]	100	B7_3Z3VB7_RGQG_11	12	8	11	11	9	8	8	7	7	8	8	7	7	10	8	10	6	11	11	10			0.0624122	0.0387935	0.0554184	0.0626281	0.0327463	0.0360897	0.0349773	0.0231115	0.0285738
FDXVRM_DTYC_33			Defluviitoga tunisiensis	Bacteria	UNKNOWN_KINGDOM	Thermotogae	Thermotogae	Petrotogales	Petrotogaceae	Defluviitoga	Defluviitoga tunisiensis	illumina_C_52790	B6	[],	[],	hypothetical protein [Defluviitoga tunisiensis]	91.4	B6_FDXVRM_DTYC_33	12	12	11	7	9	5	12	8	5	14	13	13	8	16	14	8	6	10	11	5			0.0624122	0.0581903	0.0554184	0.0398542	0.0327463	0.0225561	0.0524659	0.0264131	0.0204098
V48JA0_DDCJ_3			Defluviitoga tunisiensis	Bacteria	UNKNOWN_KINGDOM	Thermotogae	Thermotogae	Petrotogales	Petrotogaceae	Defluviitoga	Defluviitoga tunisiensis	illumina_C_19138	B6	Aminotran_5,	PF00266.20,	alanine--glyoxylate aminotransferase family protein [Defluviitoga tunisiensis]	100	B6_V48JA0_DDCJ_3	12	15	13	12	18	14	14	15	10	16	13	11	15	11	14	8	8	9	10	5			0.0624122	0.0727379	0.0654945	0.0683216	0.0654927	0.0631569	0.0612102	0.0495246	0.0408197
EQ1DEB_WKZJ_39	K06001	4.2.1.20	Methanobacterium (MAG5)	Archaea	UNKNOWN_KINGDOM	Euryarchaeota	Methanobacteria	Methanobacteriales	Methanobacteriaceae	Methanobacterium	Methanobacterium sp. MB1	illumina_C_15556	B5	PALP,	PF00291.26,	TrpB-like pyridoxal phosphate-dependent enzyme [Methanobacterium sp. MB1]	100	B5_EQ1DEB_WKZJ_39	12	10	10	10	16	17	20	14	19	14	15	17	14	13	15	14	15	16	17	17			0.0624122	0.0484919	0.0503804	0.0569346	0.0582157	0.0766906	0.0874432	0.0462229	0.0775574
V13VW8_ZY4E_39			Limnochordia	Unknown	UNKNOWN_KINGDOM							illumina_C_45442	B7	[],	[],	GTPase [Firmicutes bacterium]	100	B7_V13VW8_ZY4E_39	12	15	11	10	18	10	15	20	5	8	6	6	20	9	5	7	10	12	11	7			0.0624122	0.0727379	0.0554184	0.0569346	0.0654927	0.0451121	0.0655824	0.0660328	0.0204098
S46S4G_WMK4_21			Limnochordia	Unknown	UNKNOWN_KINGDOM							illumina_C_16868	B7	Cohesin,	PF00963.19,	hypothetical protein [Firmicutes bacterium]	97.9	B7_S46S4G_WMK4_21	12	15	12	6	15	9	4	11	3	12	5	4	11	5	8	4	10	3	7	3			0.0624122	0.0727379	0.0604564	0.0341608	0.0545772	0.0406009	0.0174886	0.036318	0.0122459
QZXDKD_775R_10	K19268	5.4.99.1	Limnochordia	Unknown	UNKNOWN_KINGDOM							illumina_C_82862	B7	Met_asp_mut_E,	PF06368.12,	methylaspartate mutase subunit E [Firmicutes bacterium]	100	B7_QZXDKD_775R_10	12	12	12	7	14	12	11	14	9	7	6	6	14	9	7	8	8	9	8	5			0.0624122	0.0581903	0.0604564	0.0398542	0.0509387	0.0541345	0.0480937	0.0462229	0.0367377
PKNQ55_MG9G_14	K03204		BIN_null	Bacteria	UNKNOWN_KINGDOM	unknown	unknown	unknown	unknown	unknown	uncultured bacterium	illumina_C_76689	B0	CagX,	PF03524.16,	type IV secretion system protein VirB9 [uncultured bacterium]	99.3	B0_PKNQ55_MG9G_14	12	13	12	9	8	6	5	4	3	4	4	3	4	2	3	2	4	5	7	4			0.0624122	0.0630395	0.0604564	0.0512412	0.0291078	0.0270673	0.0218608	0.0132066	0.0122459
W8WE9V_AAR2_47			Limnochordia	Unknown	UNKNOWN_KINGDOM							illumina_C_91654	B7	PBP_dimer,Transpeptidase,	PF03717.16,PF00905.23,	hypothetical protein [Firmicutes bacterium]	100	B7_W8WE9V_AAR2_47	12	16	14	9	12	12	6	9	5	7	7	4	9	7	8	7	6	6	3	5			0.0624122	0.077587	0.0705325	0.0512412	0.0436618	0.0541345	0.0262329	0.0297147	0.0204098
HB26FM_EAV3_5	K10108		Firmicutes (MAG15)	Unknown	UNKNOWN_KINGDOM							illumina_C_94053	B15	SBP_bac_8,	PF13416.7,	maltose/maltodextrin ABC transporter substrate-binding protein MalE [Firmicutes bacterium]	100	B15_HB26FM_EAV3_5	12	15	18	18	19	18	17	20	15	25	21	25	20	13	20	24	19	17	18	14			0.0624122	0.0727379	0.0906847	0.102482	0.0691311	0.0812018	0.0743267	0.0660328	0.0612295
NK9DJA_V22A_1	K10672	1.21.4.2	BIN_null	Unknown	UNKNOWN_KINGDOM							illumina_C_14061	B0	GRDB,	PF07355.13,	glycine reductase complex selenoprotein B [Firmicutes bacterium]	91.7	B0_NK9DJA_V22A_1	12	10	10	12	16	11	12	10	3	1	0	0	10	6	3	0	0	0	0	0			0.0624122	0.0484919	0.0503804	0.0683216	0.0582157	0.0496233	0.0524659	0.0330164	0.0122459
825FP5_1SDQ_10	K07658		Limnochordia	Unknown	UNKNOWN_KINGDOM							illumina_C_31023	B7	Response_reg,Trans_reg_C,	PF00072.25,PF00486.29,	DNA-binding response regulator [Firmicutes bacterium]	98.2	B7_825FP5_1SDQ_10	12	10	10	11	10	5	5	9	5	8	8	7	9	13	8	8	8	7	8	6			0.0624122	0.0484919	0.0503804	0.0626281	0.0363848	0.0225561	0.0218608	0.0297147	0.0204098
9HFZCB_1WBS_24	K02027		Limnochordia	Bacteria	UNKNOWN_KINGDOM	Firmicutes	Bacilli	Bacillales	Bacillaceae	Bacillus	Bacillus sp. V3-13	illumina_C_47701	B7	SBP_bac_1,	PF01547.26,	sugar ABC transporter substrate-binding protein [Bacillus sp. V3-13]	35.6	B7_9HFZCB_1WBS_24	12	11	7	9	13	11	8	10	7	10	6	5	10	7	6	12	13	12	12	10			0.0624122	0.0533411	0.0352663	0.0512412	0.0473002	0.0496233	0.0349773	0.0330164	0.0285738
JM71NN_ZY4E_41	K00058	1.1.1.399, 1.1.1.95	Limnochordia	Unknown	UNKNOWN_KINGDOM							illumina_C_45442	B7	2-Hacid_dh,2-Hacid_dh_C,	PF00389.31,PF02826.20,	phosphoglycerate dehydrogenase [Firmicutes bacterium]	99.7	B7_JM71NN_ZY4E_41	12	15	15	14	17	18	17	16	14	15	13	14	16	10	12	16	13	13	17	10			0.0624122	0.0727379	0.0755706	0.0797085	0.0618542	0.0812018	0.0743267	0.0528262	0.0571475
KBW15D_PNX2_12	K03615		Limnochordia	Unknown	UNKNOWN_KINGDOM							illumina_C_94964	B7	RnfC_N,Complex1_51K,SLBB,Fer4_10,	PF13375.7,PF01512.18,PF10531.10,PF13237.7,	electron transport complex subunit RsxC [Firmicutes bacterium]	88.2	B7_KBW15D_PNX2_12	12	11	10	8	9	8	11	10	8	10	6	6	10	5	6	8	8	9	6	6			0.0624122	0.0533411	0.0503804	0.0455477	0.0327463	0.0360897	0.0480937	0.0330164	0.0326557
T1KFD5_C8W7_9	K02112	3.6.3.14	BIN_Sporomusa sphaeroides	Bacteria	UNKNOWN_KINGDOM	Firmicutes	Negativicutes	Selenomonadales	Sporomusaceae	Sporomusa	Sporomusa sphaeroides	illumina_C_44970	B13	ATP-synt_ab_N,ATP-synt_ab,	PF02874.24,PF00006.26,	F0F1 ATP synthase subunit beta [Sporomusa sphaeroides]	100	B13_T1KFD5_C8W7_9	12	12	9	13	13	14	11	11	10	12	9	8	11	14	10	4	5	8	8	8			0.0624122	0.0581903	0.0453423	0.074015	0.0473002	0.0631569	0.0480937	0.036318	0.0408197
EBZ4G0_G290_56	K02035		Defluviitoga tunisiensis	Bacteria	UNKNOWN_KINGDOM	Thermotogae	Thermotogae	Petrotogales	Petrotogaceae	Defluviitoga	Defluviitoga tunisiensis	illumina_C_59376	B6	SBP_bac_5,	PF00496.23,	putative ABC transporter substrate binding protein [Defluviitoga tunisiensis]	100	B6_EBZ4G0_G290_56	12	12	10	7	12	11	8	8	4	8	2	3	8	7	8	4	4	4	4	4			0.0624122	0.0581903	0.0503804	0.0398542	0.0436618	0.0496233	0.0349773	0.0264131	0.0163279
60EJJC_DB5Q_1	K13788	2.3.1.8	BIN_null	Unknown	UNKNOWN_KINGDOM							illumina_C_86963	B0	PTA_PTB,	PF01515.20,	phosphate acetyltransferase [Gammaproteobacteria bacterium]	99.7	B0_60EJJC_DB5Q_1	12	10	8	9	8	7	7	6	3	9	6	4	6	6	3	1	1	6	5	4			0.0624122	0.0484919	0.0403043	0.0512412	0.0291078	0.0315785	0.0306051	0.0198098	0.0122459
EGR5R7_7W4V_1	K00088	1.1.1.205	BIN_null	Unknown	UNKNOWN_KINGDOM							illumina_C_76117	B0	IMPDH,CBS,CBS,	PF00478.26,PF00571.29,PF00571.29,	IMP dehydrogenase [Gammaproteobacteria bacterium]	100	B0_EGR5R7_7W4V_1	12	13	10	9	15	7	5	8	2	9	10	9	8	5	2	9	10	15	9	12			0.0624122	0.0630395	0.0503804	0.0512412	0.0545772	0.0315785	0.0218608	0.0264131	0.00816393
E2EYSB_Q4ZC_108	K14126		Methanobacterium (MAG5)	Archaea	UNKNOWN_KINGDOM	Euryarchaeota	Methanobacteria	Methanobacteriales	Methanobacteriaceae	Methanobacterium	Methanobacterium sp. MB1	illumina_C_83155	B5	NiFeSe_Hases,NiFeSe_Hases,	PF00374.20,PF00374.20,	Ni/Fe hydrogenase subunit alpha [Methanobacterium sp. MB1]	99.8	B5_E2EYSB_Q4ZC_108	12	12	11	8	21	15	20	23	12	6	3	2	23	10	10	2	1	4	6	5			0.0624122	0.0581903	0.0554184	0.0455477	0.0764081	0.0676682	0.0874432	0.0759377	0.0489836
TD73E9_9NH9_18	K01885	6.1.1.17	Limnochordia	Unknown	UNKNOWN_KINGDOM							illumina_C_92195	B7	tRNA-synt_1c,	PF00749.22,	glutamate--tRNA ligase [Firmicutes bacterium]	83.1	B7_TD73E9_9NH9_18	12	11	11	10	13	10	10	13	11	11	8	9	13	9	8	10	11	11	10	11			0.0624122	0.0533411	0.0554184	0.0569346	0.0473002	0.0451121	0.0437216	0.0429213	0.0449016
AGFW5R_JHWG_19			Limnochordia	Unknown	UNKNOWN_KINGDOM							illumina_C_95467	B7	Peptidase_M42,	PF05343.15,	M42 family metallopeptidase [Firmicutes bacterium]	100	B7_AGFW5R_JHWG_19	11	15	16	12	15	14	9	11	7	11	9	9	11	10	15	11	12	10	8	7			0.0572112	0.0727379	0.0806086	0.0683216	0.0545772	0.0631569	0.0393494	0.036318	0.0285738
889CEK_D0FG_17	K13525		Methanobacterium (MAG5)	Archaea	UNKNOWN_KINGDOM	Euryarchaeota	Methanobacteria	Methanobacteriales	Methanobacteriaceae	uc_Methanobacteriaceae	uc_Methanobacteriaceae	illumina_C_12533	B5	CDC48_N,CDC48_2,AAA,AAA_lid_3,AAA,AAA_lid_3,	PF02359.19,PF02933.18,PF00004.30,PF17862.2,PF00004.30,PF17862.2,	CDC48 family AAA ATPase [Methanobacterium sp. MB1]	99.9	B5_889CEK_D0FG_17	11	8	7	7	16	15	16	16	9	21	21	16	16	15	12	11	15	13	20	21			0.0572112	0.0387935	0.0352663	0.0398542	0.0582157	0.0676682	0.0699545	0.0528262	0.0367377
VFVR7D_7CS3_21	K02012		Limnochordia	Unknown	UNKNOWN_KINGDOM							illumina_C_80277	B7	SBP_bac_6,	PF13343.7,	iron ABC transporter substrate-binding protein [Firmicutes bacterium]	100	B7_VFVR7D_7CS3_21	11	12	13	11	14	14	13	11	11	12	11	12	11	10	12	13	13	11	14	8			0.0572112	0.0581903	0.0654945	0.0626281	0.0509387	0.0631569	0.0568381	0.036318	0.0449016
QXPGG8_71VF_1	K03585		BIN_null	Unknown	UNKNOWN_KINGDOM							illumina_C_74032	B0	HlyD_D23,HlyD,	PF16576.6,PF00529.21,	efflux RND transporter periplasmic adaptor subunit [Gammaproteobacteria bacterium]	92.3	B0_QXPGG8_71VF_1	11	13	9	7	10	6	5	2	4	2	4	2	2	0	0	4	6	3	4	4			0.0572112	0.0630395	0.0453423	0.0398542	0.0363848	0.0270673	0.0218608	0.00660328	0.0163279
E0TQ4Z_YHQM_1	K07275		BIN_null	Unknown	UNKNOWN_KINGDOM							illumina_C_65270	B0	OmpW,	PF03922.15,	outer membrane beta-barrel protein [Gammaproteobacteria bacterium]	97.3	B0_E0TQ4Z_YHQM_1	11	10	9	11	11	10	10	11	11	11	11	12	11	11	11	12	11	11	12	10			0.0572112	0.0484919	0.0453423	0.0626281	0.0400233	0.0451121	0.0437216	0.036318	0.0449016
2TPYNJ_1WBS_50	K10117		Limnochordia	Unknown	UNKNOWN_KINGDOM							illumina_C_47701	B7	SBP_bac_8,	PF13416.7,	carbohydrate ABC transporter substrate-binding protein [Firmicutes bacterium]	100	B7_2TPYNJ_1WBS_50	11	10	9	8	13	12	8	8	6	13	9	10	8	1	8	7	13	18	17	13			0.0572112	0.0484919	0.0453423	0.0455477	0.0473002	0.0541345	0.0349773	0.0264131	0.0244918
Y3ZKE6_640W_18	K01262	3.4.11.9	Limnochordia	Unknown	UNKNOWN_KINGDOM							illumina_C_82222	B7	Creatinase_N,Peptidase_M24,	PF01321.19,PF00557.25,	aminopeptidase P family protein [Firmicutes bacterium]	100	B7_Y3ZKE6_640W_18	11	12	11	12	18	15	13	15	10	11	7	9	15	8	11	8	12	10	12	6			0.0572112	0.0581903	0.0554184	0.0683216	0.0654927	0.0676682	0.0568381	0.0495246	0.0408197
BTZ67F_J03G_1	K02112	3.6.3.14	BIN_null	Unknown	UNKNOWN_KINGDOM							illumina_C_7620	B0	ATP-synt_ab,	PF00006.26,	F0F1 ATP synthase subunit beta [Gammaproteobacteria bacterium]	100	B0_BTZ67F_J03G_1	11	11	7	8	8	6	5	8	4	4	5	4	8	4	2	5	8	8	7	7			0.0572112	0.0533411	0.0352663	0.0455477	0.0291078	0.0270673	0.0218608	0.0264131	0.0163279
TS2FWK_E8TW_234	K00399	2.8.4.1	Methanobacteriaceae (MAG14)	Archaea	UNKNOWN_KINGDOM	Euryarchaeota	Methanobacteria	Methanobacteriales	Methanobacteriaceae	uc_Methanobacteriaceae	uc_Methanobacteriaceae	illumina_C_7675	B14	MCR_alpha_N,MCR_alpha,	PF02745.16,PF02249.18,	coenzyme-B sulfoethylthiotransferase subunit alpha [Methanobacterium sp.]	91.7	B14_TS2FWK_E8TW_234	11	13	10	9	18	17	16	21	18	25	22	21	21	21	23	25	30	26	27	28			0.0572112	0.0630395	0.0503804	0.0512412	0.0654927	0.0766906	0.0699545	0.0693344	0.0734754
Z5QQEZ_JJM7_12			Firmicutes (MAG9)	Unknown	UNKNOWN_KINGDOM							illumina_C_41423	B9	FMN_bind,	PF04205.15,	FMN-binding protein [Firmicutes bacterium]	48.2	B9_Z5QQEZ_JJM7_12	11	11	11	11	14	14	14	15	15	15	13	15	15	14	14	16	14	17	15	14			0.0572112	0.0533411	0.0554184	0.0626281	0.0509387	0.0631569	0.0612102	0.0495246	0.0612295
M8787Y_RQFK_61	K01687	4.2.1.9	Defluviitoga tunisiensis	Bacteria	UNKNOWN_KINGDOM	Thermotogae	Thermotogae	Petrotogales	Petrotogaceae	Defluviitoga	Defluviitoga tunisiensis	illumina_C_77075	B6	ILVD_EDD,	PF00920.22,	dihydroxy-acid dehydratase [Defluviitoga tunisiensis]	99.8	B6_M8787Y_RQFK_61	11	15	10	7	14	10	8	11	6	11	7	3	11	8	13	1	0	2	1	2			0.0572112	0.0727379	0.0503804	0.0398542	0.0509387	0.0451121	0.0349773	0.036318	0.0244918
37PZW4_RP15_17	K00200	1.2.7.12	BIN_null	Archaea	UNKNOWN_KINGDOM	Euryarchaeota	Methanobacteria	Methanobacteriales	uc_Methanobacteriales	uc_Methanobacteriales	uc_Methanobacteriales	illumina_C_41979	B0	Amidohydro_3,	PF07969.12,	Tungsten formylmethanofuran dehydrogenase, subunit A [Methanobacterium sp. 42_16]	100	B0_37PZW4_RP15_17	11	15	17	16	26	24	22	19	20	18	17	16	19	14	17	10	15	5	16	16			0.0572112	0.0727379	0.0856466	0.0910954	0.0946005	0.108269	0.0961875	0.0627311	0.0816393
162BVW_RJP7_34	K02027		Firmicutes (MAG15)	Unknown	UNKNOWN_KINGDOM							illumina_C_17201	B15	SBP_bac_8,	PF13416.7,	ABC transporter substrate-binding protein [Firmicutes bacterium]	90	B15_162BVW_RJP7_34	11	11	11	9	20	18	20	21	18	32	21	24	21	20	22	20	23	22	25	16			0.0572112	0.0533411	0.0554184	0.0512412	0.0727696	0.0812018	0.0874432	0.0693344	0.0734754
3VH324_R7DZ_42	K18013	2.3.1.247	Limnochordia	Unknown	UNKNOWN_KINGDOM							illumina_C_8429	B7	BKACE,	PF05853.13,	3-keto-5-aminohexanoate cleavage protein [Firmicutes bacterium]	99.6	B7_3VH324_R7DZ_42	11	11	11	10	12	8	7	8	6	8	8	7	8	8	7	10	8	10	10	8			0.0572112	0.0533411	0.0554184	0.0569346	0.0436618	0.0360897	0.0306051	0.0264131	0.0244918
84KKAT_PNX2_5	K00384	1.8.1.9	Limnochordia	Unknown	UNKNOWN_KINGDOM							illumina_C_94964	B7	Pyr_redox_2,	PF07992.15,	thioredoxin-disulfide reductase [Firmicutes bacterium]	93.4	B7_84KKAT_PNX2_5	11	13	11	13	15	16	16	15	13	10	10	9	15	10	9	12	13	15	12	13			0.0572112	0.0630395	0.0554184	0.074015	0.0545772	0.0721794	0.0699545	0.0495246	0.0530656
W3ZSE4_GMCN_9	K01619	4.1.2.4	Limnochordia	Unknown	UNKNOWN_KINGDOM							illumina_C_76346	B7	DeoC,	PF01791.10,	deoxyribose-phosphate aldolase [Firmicutes bacterium]	99.6	B7_W3ZSE4_GMCN_9	11	11	13	11	16	10	10	14	9	12	9	12	14	12	12	10	13	12	10	10			0.0572112	0.0533411	0.0654945	0.0626281	0.0582157	0.0451121	0.0437216	0.0462229	0.0367377
038724_4JR3_3			Defluviitoga tunisiensis	Bacteria	UNKNOWN_KINGDOM	Thermotogae	Thermotogae	Petrotogales	Petrotogaceae	Defluviitoga	Defluviitoga tunisiensis	illumina_C_88132	B6	Ysc84,	PF04366.13,	lipid-binding SYLF domain-containing protein [Defluviitoga tunisiensis]	100	B6_038724_4JR3_3	11	6	10	11	6	5	6	7	6	10	7	8	7	9	10	5	4	3	6	3			0.0572112	0.0290951	0.0503804	0.0626281	0.0218309	0.0225561	0.0262329	0.0231115	0.0244918
6YTZTH_Q4ZC_145	K02991		Methanobacterium (MAG5)	Archaea	UNKNOWN_KINGDOM	Euryarchaeota	Methanobacteria	Methanobacteriales	Methanobacteriaceae	Methanobacterium	Methanobacterium sp. MB1	illumina_C_83155	B5	Ribosomal_S6e,	PF01092.20,	30S ribosomal protein S6e [Methanobacterium sp. MB1]	100	B5_6YTZTH_Q4ZC_145	11	11	9	6	5	6	11	11	5	10	8	9	11	8	9	10	5	11	11	9			0.0572112	0.0533411	0.0453423	0.0341608	0.0181924	0.0270673	0.0480937	0.036318	0.0204098
BTJE71_7DNR_1			BIN_null	Unknown	UNKNOWN_KINGDOM							illumina_C_5410	B0	Rubrerythrin,	PF02915.18,	rubrerythrin family protein [Firmicutes bacterium]	88.7	B0_BTJE71_7DNR_1	11	11	11	11	11	12	10	9	8	12	6	2	9	10	14	2	2	2	8	7			0.0572112	0.0533411	0.0554184	0.0626281	0.0400233	0.0541345	0.0437216	0.0297147	0.0326557
1GWW2H_GBDY_2			Bacteroidales (MAG11)	Bacteria	UNKNOWN_KINGDOM	Bacteroidetes	Bacteroidia	Bacteroidales	uc_Bacteroidales	uc_Bacteroidales	uc_Bacteroidales	illumina_C_104529	B11	SusD-like_2,	PF12771.8,	SusD/RagB family nutrient-binding outer membrane lipoprotein [Proteiniphilum saccharofermentans]	99.1	B11_1GWW2H_GBDY_2	11	16	10	10	20	14	9	17	12	17	9	11	17	11	18	12	12	8	8	10			0.0572112	0.077587	0.0503804	0.0569346	0.0727696	0.0631569	0.0393494	0.0561278	0.0489836
8TNC2Y_MRRP_10	K01439	3.5.1.18	Defluviitoga tunisiensis	Unknown	UNKNOWN_KINGDOM							illumina_C_16907	B6	Peptidase_M20,M20_dimer,	PF01546.29,PF07687.15,	M20 family metallo-hydrolase [Defluviitoga tunisiensis]	99.3	B6_8TNC2Y_MRRP_10	11	10	11	6	12	9	13	9	10	11	5	7	9	10	7	5	6	5	4	3			0.0572112	0.0484919	0.0554184	0.0341608	0.0436618	0.0406009	0.0568381	0.0297147	0.0408197
0WXGW2_EYR5_3	K01667	4.1.99.1	Limnochordia	Unknown	UNKNOWN_KINGDOM							illumina_C_73303	B7	Beta_elim_lyase,	PF01212.22,	tryptophanase [Firmicutes bacterium]	99.3	B7_0WXGW2_EYR5_3	11	12	14	10	12	9	12	15	8	7	4	5	15	7	7	8	8	9	9	7			0.0572112	0.0581903	0.0705325	0.0569346	0.0436618	0.0406009	0.0524659	0.0495246	0.0326557
15E6F8_X6YY_21			Limnochordia	Unknown	UNKNOWN_KINGDOM							illumina_C_6060	B7	Fer2_4,Pyr_redox_2,Fer4,Fer2_BFD,	PF13510.7,PF07992.15,PF00037.28,PF04324.16,	FAD-dependent oxidoreductase [Firmicutes bacterium]	99.6	B7_15E6F8_X6YY_21	11	15	11	11	16	16	9	13	8	14	9	6	13	8	10	9	8	7	6	6			0.0572112	0.0727379	0.0554184	0.0626281	0.0582157	0.0721794	0.0393494	0.0429213	0.0326557
HS3X8G_1RYB_2	K00194	2.1.1.245	BIN_null	Bacteria	UNKNOWN_KINGDOM	Firmicutes	Negativicutes	Selenomonadales	Sporomusaceae	Sporomusa	Sporomusa sphaeroides	illumina_C_83417	B0	CdhD,	PF03599.17,	acetyl-CoA decarbonylase/synthase complex subunit delta [Sporomusa sphaeroides]	97.8	B0_HS3X8G_1RYB_2	11	10	9	10	16	15	13	12	6	12	10	9	12	13	13	5	6	10	14	11			0.0572112	0.0484919	0.0453423	0.0569346	0.0582157	0.0676682	0.0568381	0.0396197	0.0244918
4ZTRHJ_6APB_3			Defluviitoga tunisiensis	Bacteria	UNKNOWN_KINGDOM	Thermotogae	Thermotogae	Petrotogales	Petrotogaceae	Defluviitoga	Defluviitoga tunisiensis	illumina_C_103140	B6	SAM_adeno_trans,SAM_adeno_trans,Y_phosphatase3,	PF01887.17,PF01887.17,PF13350.7,	S-adenosyl-l-methionine hydroxide adenosyltransferase [Defluviitoga tunisiensis]	99.8	B6_4ZTRHJ_6APB_3	11	11	12	10	16	12	11	15	10	15	13	13	15	12	17	8	8	7	9	7			0.0572112	0.0533411	0.0604564	0.0569346	0.0582157	0.0541345	0.0480937	0.0495246	0.0408197
36X15M_T3K1_8			Limnochordia	Unknown	UNKNOWN_KINGDOM							illumina_C_83088	B7	YdfA_immunity,	PF12127.9,	flotillin-like protein FloA [Firmicutes bacterium]	100	B7_36X15M_T3K1_8	11	12	10	11	12	11	13	13	10	10	7	9	13	8	9	9	7	9	9	8			0.0572112	0.0581903	0.0503804	0.0626281	0.0436618	0.0496233	0.0568381	0.0429213	0.0408197
K65YNP_8GEX_55	K01999		Limnochordia	Unknown	UNKNOWN_KINGDOM							illumina_C_13271	B7	Peripla_BP_6,	PF13458.7,	ABC transporter substrate-binding protein [Firmicutes bacterium]	89.9	B7_K65YNP_8GEX_55	11	14	15	13	19	16	14	13	11	3	3	3	13	0	9	7	5	6	6	2			0.0572112	0.0678887	0.0755706	0.074015	0.0691311	0.0721794	0.0612102	0.0429213	0.0449016
3X1R43_KTKR_1			BIN_null	Bacteria	UNKNOWN_KINGDOM	Bacteroidetes	Bacteroidia	Bacteroidales	Porphyromonadaceae	Petrimonas	Petrimonas sp. IBARAKI	illumina_C_80281	B0	SusD-like_2,	PF12771.8,	Hypothetical protein PEIBARAKI_6421 [Petrimonas sp. IBARAKI]	99	B0_3X1R43_KTKR_1	11	10	5	8	9	9	7	8	5	9	6	5	8	8	8	6	6	3	5	4			0.0572112	0.0484919	0.0251902	0.0455477	0.0327463	0.0406009	0.0306051	0.0264131	0.0204098
7X8VK8_4Z9X_6	K01668	4.1.99.2	Limnochordia	Unknown	UNKNOWN_KINGDOM							illumina_C_23804	B7	Beta_elim_lyase,	PF01212.22,	tyrosine phenol-lyase [Firmicutes bacterium]	93.5	B7_7X8VK8_4Z9X_6	11	11	14	13	17	13	16	20	14	13	9	10	20	12	8	12	16	16	15	14			0.0572112	0.0533411	0.0705325	0.074015	0.0618542	0.0586457	0.0699545	0.0660328	0.0571475
5BFDGZ_RQFK_72	K00261	1.4.1.3	Defluviitoga tunisiensis	Bacteria	UNKNOWN_KINGDOM	Thermotogae	Thermotogae	Petrotogales	Petrotogaceae	Defluviitoga	Defluviitoga tunisiensis	illumina_C_77075	B6	ELFV_dehydrog_N,ELFV_dehydrog,	PF02812.19,PF00208.22,	Glu/Leu/Phe/Val dehydrogenase [Defluviitoga tunisiensis]	100	B6_5BFDGZ_RQFK_72	11	14	11	11	14	12	13	13	11	10	7	7	13	9	9	9	9	12	9	7			0.0572112	0.0678887	0.0554184	0.0626281	0.0509387	0.0541345	0.0568381	0.0429213	0.0449016
NTGQ66_ZFT4_7	K06910		Defluviitoga tunisiensis	Bacteria	UNKNOWN_KINGDOM	Thermotogae	Thermotogae	Petrotogales	Petrotogaceae	Defluviitoga	Defluviitoga tunisiensis	illumina_C_42086	B6	PBP,	PF01161.21,	YbhB/YbcL family Raf kinase inhibitor-like protein [Defluviitoga tunisiensis]	100	B6_NTGQ66_ZFT4_7	11	12	9	9	10	6	7	8	7	11	9	9	8	8	9	10	4	9	11	7			0.0572112	0.0581903	0.0453423	0.0512412	0.0363848	0.0270673	0.0306051	0.0264131	0.0285738
45TDMC_MT7N_55	K00402	2.8.4.1	Methanobacterium (MAG5)	Archaea	UNKNOWN_KINGDOM	Euryarchaeota	Methanobacteria	Methanobacteriales	Methanobacteriaceae	Methanobacterium	Methanobacterium sp. MB1	illumina_C_85208	B5	MCR_gamma,	PF02240.17,	coenzyme-B sulfoethylthiotransferase subunit gamma [Methanobacterium sp. MB1]	100	B5_45TDMC_MT7N_55	11	12	12	12	15	17	18	14	16	11	13	12	14	12	11	14	13	12	14	15			0.0572112	0.0581903	0.0604564	0.0683216	0.0545772	0.0766906	0.0786988	0.0462229	0.0653115
EKHAYG_R8JT_45	K03553		Limnochordia	Unknown	UNKNOWN_KINGDOM							illumina_C_70844	B7	RecA,	PF00154.22,	recombinase RecA [Firmicutes bacterium]	100	B7_EKHAYG_R8JT_45	11	7	10	7	10	10	6	8	4	7	5	5	8	0	4	7	5	7	7	2			0.0572112	0.0339443	0.0503804	0.0398542	0.0363848	0.0451121	0.0262329	0.0264131	0.0163279
JGN4W0_R7DZ_3	K04835	4.3.1.2	Limnochordia	Unknown	UNKNOWN_KINGDOM							illumina_C_8429	B7	MAAL_N,MAAL_C,	PF05034.14,PF07476.12,	methylaspartate ammonia-lyase [Firmicutes bacterium]	100	B7_JGN4W0_R7DZ_3	11	12	10	10	8	10	11	10	8	9	8	6	10	9	6	9	11	11	10	5			0.0572112	0.0581903	0.0503804	0.0569346	0.0291078	0.0451121	0.0480937	0.0330164	0.0326557
F4Y9AZ_CQFZ_3	K04754		BIN_null	Unknown	UNKNOWN_KINGDOM							illumina_C_36082	B0	MlaA,	PF04333.14,	VacJ family lipoprotein [Gammaproteobacteria bacterium]	100	B0_F4Y9AZ_CQFZ_3	11	8	9	8	11	3	4	9	1	7	8	8	9	5	4	5	3	9	6	5			0.0572112	0.0387935	0.0453423	0.0455477	0.0400233	0.0135336	0.0174886	0.0297147	0.00408197
H06GAH_AAR2_25	K19955		Limnochordia	Unknown	UNKNOWN_KINGDOM							illumina_C_91654	B7	Fe-ADH,	PF00465.20,	iron-containing alcohol dehydrogenase [Firmicutes bacterium]	100	B7_H06GAH_AAR2_25	11	12	12	8	13	14	13	14	10	13	11	13	14	6	7	8	12	10	12	5			0.0572112	0.0581903	0.0604564	0.0455477	0.0473002	0.0631569	0.0568381	0.0462229	0.0408197
5KEJM7_A9H5_55	K01126	3.1.4.46	Firmicutes (MAG15)	Unknown	UNKNOWN_KINGDOM							illumina_C_98685	B15	GDPD,	PF03009.18,	glycerophosphodiester phosphodiesterase [Firmicutes bacterium]	99.3	B15_5KEJM7_A9H5_55	11	9	13	14	14	13	12	13	10	14	11	10	13	13	14	7	11	7	13	10			0.0572112	0.0436427	0.0654945	0.0797085	0.0509387	0.0586457	0.0524659	0.0429213	0.0408197
0B01NN_FYS9_27	K02064		Defluviitoga tunisiensis	Bacteria	UNKNOWN_KINGDOM	Thermotogae	Thermotogae	Petrotogales	Petrotogaceae	Defluviitoga	Defluviitoga tunisiensis	illumina_C_91051	B6	SBP_bac_6,	PF13343.7,	ABC transporter substrate-binding protein [Defluviitoga tunisiensis]	100	B6_0B01NN_FYS9_27	11	12	12	11	12	10	10	10	10	11	9	9	10	7	11	10	9	9	8	5			0.0572112	0.0581903	0.0604564	0.0626281	0.0436618	0.0451121	0.0437216	0.0330164	0.0408197
T5FAXB_AAR2_119	K02012		Limnochordia	Unknown	UNKNOWN_KINGDOM							illumina_C_91654	B7	SBP_bac_8,	PF13416.7,	extracellular solute-binding protein [Firmicutes bacterium]	91.1	B7_T5FAXB_AAR2_119	11	14	14	12	13	14	11	14	12	10	9	10	14	8	10	13	13	10	12	11			0.0572112	0.0678887	0.0705325	0.0683216	0.0473002	0.0631569	0.0480937	0.0462229	0.0489836
7RSBWZ_23BX_3	K10671	1.21.4.2	BIN_null	Unknown	UNKNOWN_KINGDOM							illumina_C_4779	B0	Gly_reductase,	PF09338.12,	beta-aspartyl-peptidase [Firmicutes bacterium]	90.5	B0_7RSBWZ_23BX_3	11	9	13	12	13	10	9	10	5	6	4	0	10	6	8	0	0	0	1	1			0.0572112	0.0436427	0.0654945	0.0683216	0.0473002	0.0451121	0.0393494	0.0330164	0.0204098
MH2J6R_DXDZ_1	K00053	1.1.1.86	BIN_null	Bacteria	UNKNOWN_KINGDOM	Firmicutes	Bacilli	Bacillales	unknown	Desulfuribacillus	Desulfuribacillus alkaliarsenatis	illumina_C_21693	B0	IlvN,IlvC,	PF07991.13,PF01450.20,	ketol-acid reductoisomerase [Desulfuribacillus alkaliarsenatis]	90.9	B0_MH2J6R_DXDZ_1	11	12	4	5	4	1	0	0	0	1	0	0	0	0	0	5	6	11	15	4			0.0572112	0.0581903	0.0201521	0.0284673	0.0145539	0.00451121	0	0	0
CBC13Q_FTCF_53	K02355		Firmicutes (MAG15)	Bacteria	UNKNOWN_KINGDOM	Firmicutes	unknown	unknown	unknown	unknown	Firmicutes bacterium ADurb.Bin506	illumina_C_30899	B15	GTP_EFTU,GTP_EFTU_D2,EFG_III,EFG_IV,EFG_C,	PF00009.28,PF03144.26,PF14492.7,PF03764.19,PF00679.25,	elongation factor G [Firmicutes bacterium]	99.6	B15_CBC13Q_FTCF_53	11	11	9	8	15	10	12	16	14	16	12	9	16	14	14	12	13	17	17	18			0.0572112	0.0533411	0.0453423	0.0455477	0.0545772	0.0451121	0.0524659	0.0528262	0.0571475
B5PAZP_PDR7_19	K00864	2.7.1.30	BIN_Sporomusa sphaeroides	Bacteria	UNKNOWN_KINGDOM	Firmicutes	Negativicutes	Selenomonadales	Sporomusaceae	Sporomusa	uc_Sporomusa	illumina_C_22042	B13	FGGY_N,FGGY_C,	PF00370.22,PF02782.17,	glycerol kinase GlpK [Sporomusa sphaeroides]	100	B13_B5PAZP_PDR7_19	11	10	8	9	13	7	8	7	3	1	3	2	7	5	3	0	0	2	4	4			0.0572112	0.0484919	0.0403043	0.0512412	0.0473002	0.0315785	0.0349773	0.0231115	0.0122459
12W3K3_Q8BW_2			Defluviitoga tunisiensis	Bacteria	UNKNOWN_KINGDOM	Thermotogae	Thermotogae	Petrotogales	Petrotogaceae	Defluviitoga	Defluviitoga tunisiensis	illumina_C_20796	B6	Aldo_ket_red,	PF00248.22,	aldo/keto reductase [Defluviitoga tunisiensis]	100	B6_12W3K3_Q8BW_2	11	9	10	10	11	8	6	6	4	7	10	6	6	5	11	8	5	3	3	2			0.0572112	0.0436427	0.0503804	0.0569346	0.0400233	0.0360897	0.0262329	0.0198098	0.0163279
GMC2ZD_ZY4E_38	K00819	2.6.1.13	Limnochordia	Unknown	UNKNOWN_KINGDOM							illumina_C_45442	B7	Aminotran_3,	PF00202.22,	ornithine--oxo-acid transaminase [Firmicutes bacterium]	99.8	B7_GMC2ZD_ZY4E_38	11	12	10	4	9	6	5	4	3	5	2	2	4	4	2	6	8	1	3	2			0.0572112	0.0581903	0.0503804	0.0227739	0.0327463	0.0270673	0.0218608	0.0132066	0.0122459
RSPQEF_AAR2_92			Limnochordia	Unknown	UNKNOWN_KINGDOM							illumina_C_91654	B7	PAS_4,MCPsignal,	PF08448.11,PF00015.22,	PAS domain-containing protein [Firmicutes bacterium]	78.8	B7_RSPQEF_AAR2_92	11	13	9	9	10	8	9	8	6	6	5	5	8	3	7	6	9	4	8	7			0.0572112	0.0630395	0.0453423	0.0512412	0.0363848	0.0360897	0.0393494	0.0264131	0.0244918
AKT31B_MT7N_58	K00401	2.8.4.1	Methanobacterium (MAG5)	Archaea	UNKNOWN_KINGDOM	Euryarchaeota	Methanobacteria	Methanobacteriales	Methanobacteriaceae	Methanobacterium	Methanobacterium sp. MB1	illumina_C_85208	B5	MCR_beta_N,MCR_beta,	PF02783.16,PF02241.19,	coenzyme-B sulfoethylthiotransferase subunit beta [Methanobacterium sp. MB1]	99.7	B5_AKT31B_MT7N_58	11	11	12	14	16	13	15	14	13	14	12	13	14	13	12	13	13	13	13	12			0.0572112	0.0533411	0.0604564	0.0797085	0.0582157	0.0586457	0.0655824	0.0462229	0.0530656
5R2BMB_2EGD_25			Defluviitoga tunisiensis	Bacteria	UNKNOWN_KINGDOM	Thermotogae	Thermotogae	Petrotogales	Petrotogaceae	Defluviitoga	Defluviitoga tunisiensis	illumina_C_13389	B6	Peptidase_M18,	PF02127.16,	aminopeptidase [Defluviitoga tunisiensis]	100	B6_5R2BMB_2EGD_25	11	13	10	11	15	13	15	20	10	10	13	10	20	15	16	11	11	8	8	6			0.0572112	0.0630395	0.0503804	0.0626281	0.0545772	0.0586457	0.0655824	0.0660328	0.0408197
30CTSK_AAR2_54	K07335		Limnochordia	Unknown	UNKNOWN_KINGDOM							illumina_C_91654	B7	Bmp,	PF02608.15,	BMP family ABC transporter substrate-binding protein [Firmicutes bacterium]	99.4	B7_30CTSK_AAR2_54	11	15	14	15	20	19	15	12	14	14	12	13	12	9	16	15	19	10	13	8			0.0572112	0.0727379	0.0705325	0.085402	0.0727696	0.085713	0.0655824	0.0396197	0.0571475
6TWGNC_X2J9_26	K03040	2.7.7.6	Limnochordia	Unknown	UNKNOWN_KINGDOM							illumina_C_39747	B7	RNA_pol_L,RNA_pol_A_bac,RNA_pol_A_CTD,	PF01193.25,PF01000.27,PF03118.16,	DNA-directed RNA polymerase subunit alpha [Firmicutes bacterium]	100	B7_6TWGNC_X2J9_26	11	10	9	10	11	9	6	8	6	6	8	9	8	3	4	5	5	10	4	2			0.0572112	0.0484919	0.0453423	0.0569346	0.0400233	0.0406009	0.0262329	0.0264131	0.0244918
T92DDY_AFN2_9	K02058		Limnochordia	Unknown	UNKNOWN_KINGDOM							illumina_C_77688	B7	Peripla_BP_4,	PF13407.7,	sugar ABC transporter substrate-binding protein [Firmicutes bacterium]	100	B7_T92DDY_AFN2_9	11	12	13	14	13	11	11	11	10	11	12	9	11	9	13	9	8	9	11	8			0.0572112	0.0581903	0.0654945	0.0797085	0.0473002	0.0496233	0.0480937	0.036318	0.0408197
BPZVKB_WH8E_1	K00797	2.5.1.16	Defluviitoga tunisiensis	Bacteria	UNKNOWN_KINGDOM	Thermotogae	Thermotogae	Petrotogales	Petrotogaceae	Defluviitoga	Defluviitoga tunisiensis	illumina_C_88183	B6	Spermine_synt_N,Spermine_synth,	PF17284.3,PF01564.18,	polyamine aminopropyltransferase [Defluviitoga tunisiensis]	100	B6_BPZVKB_WH8E_1	11	5	8	6	4	2	5	4	4	4	2	2	4	7	4	3	3	2	1	2			0.0572112	0.024246	0.0403043	0.0341608	0.0145539	0.00902242	0.0218608	0.0132066	0.0163279
Y061FZ_F1MP_2			BIN_Sporomusa sphaeroides	Bacteria	UNKNOWN_KINGDOM	Firmicutes	Negativicutes	Selenomonadales	Sporomusaceae	Sporomusa	uncultured Sporomusa sp.	illumina_C_89323	B13	OEP,OEP,	PF02321.19,PF02321.19,	Outer membrane protein [uncultured Sporomusa sp.]	99.8	B13_Y061FZ_F1MP_2	11	12	10	9	17	15	14	17	10	10	6	8	17	13	9	4	5	7	6	8			0.0572112	0.0581903	0.0503804	0.0512412	0.0618542	0.0676682	0.0612102	0.0561278	0.0408197
54B6ZG_C4G8_24	K05825		Firmicutes (MAG15)	Unknown	UNKNOWN_KINGDOM							illumina_C_69133	B15	Aminotran_1_2,	PF00155.22,	PLP-dependent aminotransferase family protein [Firmicutes bacterium]	99.7	B15_54B6ZG_C4G8_24	11	11	14	11	15	10	11	16	18	14	17	17	16	3	12	16	18	16	16	12			0.0572112	0.0533411	0.0705325	0.0626281	0.0545772	0.0451121	0.0480937	0.0528262	0.0734754
HVGJ7X_MYH0_55	K00817	2.6.1.9	Limnochordia	Unknown	UNKNOWN_KINGDOM							illumina_C_98187	B7	Aminotran_1_2,	PF00155.22,	histidinol-phosphate transaminase [Firmicutes bacterium]	99.7	B7_HVGJ7X_MYH0_55	11	10	9	7	11	7	4	9	6	4	5	5	9	1	4	4	4	6	3	4			0.0572112	0.0484919	0.0453423	0.0398542	0.0400233	0.0315785	0.0174886	0.0297147	0.0244918
MGFF7S_DPEB_7	K01785	5.1.3.3	Limnochordia	Unknown	UNKNOWN_KINGDOM							illumina_C_32504	B7	Aldose_epim,	PF01263.21,	galactose mutarotase [Firmicutes bacterium]	78.4	B7_MGFF7S_DPEB_7	11	11	12	11	14	13	11	12	9	7	7	6	12	1	8	9	11	9	9	6			0.0572112	0.0533411	0.0604564	0.0626281	0.0509387	0.0586457	0.0480937	0.0396197	0.0367377
NZ4JGG_7CS3_1	K01999		Limnochordia	Unknown	UNKNOWN_KINGDOM							illumina_C_80277	B7	Peripla_BP_6,	PF13458.7,	amino acid ABC transporter substrate-binding protein [Firmicutes bacterium]	82.8	B7_NZ4JGG_7CS3_1	11	11	11	11	16	14	12	12	10	14	13	16	12	6	11	12	15	11	14	7			0.0572112	0.0533411	0.0554184	0.0626281	0.0582157	0.0631569	0.0524659	0.0396197	0.0408197
D6ZDG5_55RF_7	K00174	1.2.7.11, 1.2.7.3	Defluviitoga tunisiensis	Bacteria	UNKNOWN_KINGDOM	Thermotogae	Thermotogae	Petrotogales	Petrotogaceae	Defluviitoga	Defluviitoga tunisiensis	illumina_C_81281	B6	POR,POR_N,	PF01558.19,PF01855.20,	2-oxoacid:acceptor oxidoreductase subunit alpha [Defluviitoga tunisiensis]	100	B6_D6ZDG5_55RF_7	11	12	10	8	15	16	10	15	11	15	12	9	15	13	17	10	13	12	8	9			0.0572112	0.0581903	0.0503804	0.0455477	0.0545772	0.0721794	0.0437216	0.0495246	0.0449016
5HW6TE_2G3N_31	K01619	4.1.2.4	Defluviitoga tunisiensis	Bacteria	UNKNOWN_KINGDOM	Thermotogae	Thermotogae	Petrotogales	Petrotogaceae	Defluviitoga	Defluviitoga tunisiensis	illumina_C_79617	B6	DeoC,	PF01791.10,	deoxyribose-phosphate aldolase [Defluviitoga tunisiensis]	100	B6_5HW6TE_2G3N_31	11	11	9	12	10	6	7	11	4	8	8	7	11	9	10	8	6	7	6	2			0.0572112	0.0533411	0.0453423	0.0683216	0.0363848	0.0270673	0.0306051	0.036318	0.0163279
N2FSDP_AAR2_117	K02010	3.6.3.30	Limnochordia	Unknown	UNKNOWN_KINGDOM							illumina_C_91654	B7	ABC_tran,TOBE_2,	PF00005.28,PF08402.11,	ABC transporter ATP-binding protein [Firmicutes bacterium]	85.4	B7_N2FSDP_AAR2_117	11	10	11	9	14	12	10	10	9	13	9	9	10	10	7	9	9	7	8	6			0.0572112	0.0484919	0.0554184	0.0512412	0.0509387	0.0541345	0.0437216	0.0330164	0.0367377
MAJMMC_5VA2_42			Firmicutes (MAG9)	Unknown	UNKNOWN_KINGDOM							illumina_C_88968	B9	[],	[],	hypothetical protein [Firmicutes bacterium]	99.7	B9_MAJMMC_5VA2_42	11	10	15	13	11	16	14	15	13	18	14	16	15	16	17	14	13	11	13	9			0.0572112	0.0484919	0.0755706	0.074015	0.0400233	0.0721794	0.0612102	0.0495246	0.0530656
JQ8CEP_MDDD_6			Petrimonas mucosa	Bacteria	UNKNOWN_KINGDOM	Bacteroidetes	uc_Bacteroidetes	uc_Bacteroidetes	uc_Bacteroidetes	uc_Bacteroidetes	uc_Bacteroidetes	illumina_C_17188	B16	DUF1080,DUF1080,	PF06439.12,PF06439.12,	DUF1080 domain-containing protein [Petrimonas mucosa]	100	B16_JQ8CEP_MDDD_6	11	13	5	5	20	15	12	23	18	25	10	9	23	29	23	10	6	16	15	24			0.0572112	0.0630395	0.0251902	0.0284673	0.0727696	0.0676682	0.0524659	0.0759377	0.0734754
YKDEE7_47CW_16	K01714	4.3.3.7	Methanobacterium (MAG5)	Archaea	UNKNOWN_KINGDOM	Euryarchaeota	Methanobacteria	Methanobacteriales	Methanobacteriaceae	Methanobacterium	Methanobacterium sp. MB1	illumina_C_40036	B5	DHDPS,	PF00701.23,	4-hydroxy-tetrahydrodipicolinate synthase [Methanobacterium sp. MB1]	100	B5_YKDEE7_47CW_16	11	8	12	11	15	13	14	15	11	13	12	15	15	13	13	11	14	10	14	14			0.0572112	0.0387935	0.0604564	0.0626281	0.0545772	0.0586457	0.0612102	0.0495246	0.0449016
38GMVM_2TP0_29	K01813	5.3.1.14	Petrimonas mucosa	Bacteria	UNKNOWN_KINGDOM	Bacteroidetes	Bacteroidia	Bacteroidales	Porphyromonadaceae	Petrimonas	Petrimonas mucosa	illumina_C_103870	B16	RhaA,	PF06134.12,	L-rhamnose isomerase [Petrimonas mucosa]	100	B16_38GMVM_2TP0_29	11	11	12	13	12	10	11	15	10	10	5	6	15	10	9	3	6	10	10	7			0.0572112	0.0533411	0.0604564	0.074015	0.0436618	0.0451121	0.0480937	0.0495246	0.0408197
0JBDK6_AMR2_2	K04043		BIN_null	Unknown	UNKNOWN_KINGDOM							illumina_C_64349	B0	HSP70,	PF00012.21,	molecular chaperone DnaK [Gammaproteobacteria bacterium]	98.4	B0_0JBDK6_AMR2_2	10	11	9	8	8	2	2	1	2	11	11	3	1	0	0	7	11	10	10	5			0.0520102	0.0533411	0.0453423	0.0455477	0.0291078	0.00902242	0.00874432	0.00330164	0.00816393
CPAKMH_XHJS_1	K07277		BIN_null	Unknown	UNKNOWN_KINGDOM							illumina_C_85787	B0	POTRA,POTRA,POTRA,POTRA,Omp85,	PF07244.16,PF07244.16,PF07244.16,PF07244.16,PF01103.24,	outer membrane protein assembly factor BamA [Gammaproteobacteria bacterium]	99.4	B0_CPAKMH_XHJS_1	10	10	6	4	7	5	1	3	0	4	7	2	3	1	0	3	4	7	5	5			0.0520102	0.0484919	0.0302282	0.0227739	0.0254694	0.0225561	0.00437216	0.00990491	0
S4PFG4_P3TW_1	K00428	1.11.1.5	BIN_null	Unknown	UNKNOWN_KINGDOM							illumina_C_95767	B0	CCP_MauG,	PF03150.15,	cytochrome-c peroxidase [Gammaproteobacteria bacterium]	100	B0_S4PFG4_P3TW_1	10	9	11	9	8	5	5	3	4	8	8	8	3	1	3	5	7	6	8	4			0.0520102	0.0436427	0.0554184	0.0512412	0.0291078	0.0225561	0.0218608	0.00990491	0.0163279
9RN1TV_MPPK_2			BIN_null	Bacteria	UNKNOWN_KINGDOM	Bacteroidetes	Bacteroidia	Bacteroidales	Porphyromonadaceae	Petrimonas	Petrimonas mucosa	illumina_C_45384	B0	Big_2,Big_2,F5_F8_type_C,	PF02368.19,PF02368.19,PF00754.26,	Ig-like domain-containing protein [Petrimonas mucosa]	99.1	B0_9RN1TV_MPPK_2	10	10	8	11	14	9	10	12	5	6	3	6	12	6	7	5	4	5	5	4			0.0520102	0.0484919	0.0403043	0.0626281	0.0509387	0.0406009	0.0437216	0.0396197	0.0204098
S9QN03_Q4ZC_168	K01622	3.1.3.11, 4.1.2.13	Methanobacterium (MAG5)	Archaea	UNKNOWN_KINGDOM	Euryarchaeota	Methanobacteria	Methanobacteriales	Methanobacteriaceae	Methanobacterium	Methanobacterium sp. MB1	illumina_C_83155	B5	FBPase_3,	PF01950.17,	fructose 1,6-bisphosphatase [Methanobacterium sp. MB1]	100	B5_S9QN03_Q4ZC_168	10	7	12	11	20	18	19	17	16	16	16	16	17	13	13	11	16	12	16	11			0.0520102	0.0339443	0.0604564	0.0626281	0.0727696	0.0812018	0.083071	0.0561278	0.0653115
1ZJ1EB_A9SK_13			Limnochordia	Unknown	UNKNOWN_KINGDOM							illumina_C_19401	B7	Lactamase_B,Flavodoxin_1,	PF00753.28,PF00258.26,	anaerobic nitric oxide reductase flavorubredoxin [Firmicutes bacterium]	100	B7_1ZJ1EB_A9SK_13	10	10	10	11	15	10	10	13	11	14	13	13	13	10	12	10	11	11	9	9			0.0520102	0.0484919	0.0503804	0.0626281	0.0545772	0.0451121	0.0437216	0.0429213	0.0449016
3J46R5_K3AV_1	K03781	1.11.1.6	BIN_null	Unknown	UNKNOWN_KINGDOM							illumina_C_39017	B0	Catalase,Catalase-rel,	PF00199.20,PF06628.13,	catalase [Gammaproteobacteria bacterium]	100	B0_3J46R5_K3AV_1	10	8	6	4	6	4	3	4	1	2	2	2	4	1	1	2	8	8	7	7			0.0520102	0.0387935	0.0302282	0.0227739	0.0218309	0.0180448	0.0131165	0.0132066	0.00408197
GZ5GRT_GG3X_2	K02357		Limnochordia	Unknown	UNKNOWN_KINGDOM							illumina_C_32525	B7	EF_TS,	PF00889.20,	translation elongation factor Ts [Firmicutes bacterium]	99.5	B7_GZ5GRT_GG3X_2	10	9	10	11	10	4	4	9	4	6	7	7	9	8	9	5	6	6	8	5			0.0520102	0.0436427	0.0503804	0.0626281	0.0363848	0.0180448	0.0174886	0.0297147	0.0163279
RSBRZ2_RQFK_24	K21071	2.7.1.11, 2.7.1.90	Defluviitoga tunisiensis	Unknown	UNKNOWN_KINGDOM							illumina_C_77075	B6	PFK,	PF00365.21,	6-phosphofructokinase [Defluviitoga tunisiensis]	100	B6_RSBRZ2_RQFK_24	10	8	10	10	14	12	8	9	8	11	9	8	9	6	6	8	8	6	6	2			0.0520102	0.0387935	0.0503804	0.0569346	0.0509387	0.0541345	0.0349773	0.0297147	0.0326557
7EM6DQ_47CW_72			Methanobacterium (MAG5)	Archaea	UNKNOWN_KINGDOM	Euryarchaeota	Methanobacteria	Methanobacteriales	Methanobacteriaceae	Methanobacterium	Methanobacterium sp. MB1	illumina_C_40036	B5	PMBR,PMBR,Transglut_core,	PF09373.11,PF09373.11,PF01841.20,	transglutaminase domain-containing protein [Methanobacterium sp. MB1]	92.6	B5_7EM6DQ_47CW_72	10	11	10	6	11	8	7	8	6	7	7	5	8	8	9	3	5	4	5	4			0.0520102	0.0533411	0.0503804	0.0341608	0.0400233	0.0360897	0.0306051	0.0264131	0.0244918
C0NFV3_6B64_4	K02020		BIN_Sporomusa sphaeroides	Bacteria	UNKNOWN_KINGDOM	Firmicutes	Negativicutes	Selenomonadales	Sporomusaceae	Sporomusa	uncultured Sporomusa sp.	illumina_C_65638	B13	SBP_bac_11,	PF13531.7,	putative ABC transporter substrate-binding lipoprotein YvgL [uncultured Sporomusa sp.]	100	B13_C0NFV3_6B64_4	10	9	6	10	13	14	9	7	6	8	5	6	7	8	9	5	5	3	7	8			0.0520102	0.0436427	0.0302282	0.0569346	0.0473002	0.0631569	0.0393494	0.0231115	0.0244918
25VMSJ_C8K7_3	K21572		Bacteroidales (MAG11)	Unknown	UNKNOWN_KINGDOM							illumina_C_78147	B11	SusD-like_3,SusD_RagB,	PF14322.7,PF07980.12,	RagB/SusD family nutrient uptake outer membrane protein [Leeuwenhoekiella sp.]	59.9	B11_25VMSJ_C8K7_3	10	7	9	11	15	14	13	18	13	14	11	10	18	16	10	9	10	12	12	9			0.0520102	0.0339443	0.0453423	0.0626281	0.0545772	0.0631569	0.0568381	0.0594295	0.0530656
KP5BJT_JHWG_35			Limnochordia	Unknown	UNKNOWN_KINGDOM							illumina_C_95467	B7	Ysc84,	PF04366.13,	lipid-binding SYLF domain-containing protein [Firmicutes bacterium]	99.6	B7_KP5BJT_JHWG_35	10	8	8	12	8	8	9	8	9	8	7	10	8	8	10	12	9	12	11	11			0.0520102	0.0387935	0.0403043	0.0683216	0.0291078	0.0360897	0.0393494	0.0264131	0.0367377
SN4AV5_HEMH_15	K07263		Petrimonas mucosa	Bacteria	UNKNOWN_KINGDOM	Bacteroidetes	uc_Bacteroidetes	uc_Bacteroidetes	uc_Bacteroidetes	uc_Bacteroidetes	uc_Bacteroidetes	illumina_C_48827	B16	Peptidase_M16,Peptidase_M16_C,Peptidase_M16_C,	PF00675.21,PF05193.22,PF05193.22,	insulinase family protein [Porphyromonadaceae bacterium KHP3R9]	99.8	B16_SN4AV5_HEMH_15	10	10	7	5	18	12	7	13	10	13	8	4	13	15	13	5	2	5	11	10			0.0520102	0.0484919	0.0352663	0.0284673	0.0654927	0.0541345	0.0306051	0.0429213	0.0408197
BEBX49_YZ7Z_1			Firmicutes (MAG9)	Unknown	UNKNOWN_KINGDOM							illumina_C_89764	B9	AP_endonuc_2,	PF01261.25,	sugar phosphate isomerase/epimerase [Firmicutes bacterium]	100	B9_BEBX49_YZ7Z_1	10	10	11	9	10	4	9	16	11	15	12	14	16	13	14	13	13	13	13	11			0.0520102	0.0484919	0.0554184	0.0512412	0.0363848	0.0180448	0.0393494	0.0528262	0.0449016
S4J8M1_WMK4_11	K00756	2.4.2.2	Limnochordia	Unknown	UNKNOWN_KINGDOM							illumina_C_16868	B7	Glycos_trans_3N,Glycos_transf_3,PYNP_C,	PF02885.18,PF00591.22,PF07831.14,	pyrimidine-nucleoside phosphorylase [Firmicutes bacterium]	100	B7_S4J8M1_WMK4_11	10	9	9	7	13	6	7	12	4	8	5	4	12	5	3	4	5	6	6	5			0.0520102	0.0436427	0.0453423	0.0398542	0.0473002	0.0270673	0.0306051	0.0396197	0.0163279
DQ9S5T_1QB9_2			BIN_null	Bacteria	UNKNOWN_KINGDOM	Firmicutes	Negativicutes	Selenomonadales	Sporomusaceae	Sporomusa	Sporomusa sphaeroides	illumina_C_41658	B0	LUD_dom,	PF02589.16,	lactate utilization protein [Sporomusa sphaeroides]	100	B0_DQ9S5T_1QB9_2	10	10	5	6	9	5	4	6	3	0	0	0	6	5	5	0	0	0	4	7			0.0520102	0.0484919	0.0251902	0.0341608	0.0327463	0.0225561	0.0174886	0.0198098	0.0122459
GKN5CP_55RF_16			Defluviitoga tunisiensis	Bacteria	UNKNOWN_KINGDOM	Thermotogae	Thermotogae	Petrotogales	Petrotogaceae	Defluviitoga	Defluviitoga tunisiensis	illumina_C_81281	B6	C_GCAxxG_C_C,FMN_bind,	PF09719.11,PF04205.15,	FMN-binding protein [Defluviitoga tunisiensis]	100	B6_GKN5CP_55RF_16	10	12	15	12	17	16	15	16	14	19	16	14	16	15	18	11	12	13	9	7			0.0520102	0.0581903	0.0755706	0.0683216	0.0618542	0.0721794	0.0655824	0.0528262	0.0571475
8KG4K5_4KDW_9	K15635	5.4.2.12	Defluviitoga tunisiensis	Bacteria	UNKNOWN_KINGDOM	Thermotogae	Thermotogae	Petrotogales	Petrotogaceae	Defluviitoga	Defluviitoga tunisiensis	illumina_C_49019	B6	Metalloenzyme,PhosphMutase,	PF01676.19,PF10143.10,	2,3-bisphosphoglycerate-independent phosphoglycerate mutase [Defluviitoga tunisiensis]	99.8	B6_8KG4K5_4KDW_9	10	10	9	11	21	20	19	19	18	22	17	19	19	18	13	13	13	13	11	7			0.0520102	0.0484919	0.0453423	0.0626281	0.0764081	0.0902242	0.083071	0.0627311	0.0734754
775P24_1WBS_11	K00096	1.1.1.261	Limnochordia	Unknown	UNKNOWN_KINGDOM							illumina_C_47701	B7	Fe-ADH_2,	PF13685.7,	sn-glycerol-1-phosphate dehydrogenase [Firmicutes bacterium]	69	B7_775P24_1WBS_11	10	10	8	9	15	10	9	13	8	8	7	7	13	7	6	8	8	8	7	7			0.0520102	0.0484919	0.0403043	0.0512412	0.0545772	0.0451121	0.0393494	0.0429213	0.0326557
4HTEX3_6R1M_15	K13993		Defluviitoga tunisiensis	Bacteria	UNKNOWN_KINGDOM	Thermotogae	Thermotogae	Petrotogales	Petrotogaceae	Defluviitoga	Defluviitoga tunisiensis	illumina_C_100820	B6	HSP20,	PF00011.22,	Hsp20/alpha crystallin family protein [Defluviitoga tunisiensis]	100	B6_4HTEX3_6R1M_15	10	10	11	9	8	5	8	10	4	9	9	12	10	10	12	7	3	6	9	3			0.0520102	0.0484919	0.0554184	0.0512412	0.0291078	0.0225561	0.0349773	0.0330164	0.0163279
89YFA0_YDR3_18			Limnochordia	Unknown	UNKNOWN_KINGDOM							illumina_C_47584	B7	[],	[],	hypothetical protein [Firmicutes bacterium]	100	B7_89YFA0_YDR3_18	10	9	9	10	11	6	8	6	4	10	9	10	6	6	10	7	10	8	7	5			0.0520102	0.0436427	0.0453423	0.0569346	0.0400233	0.0270673	0.0349773	0.0198098	0.0163279
FJA8TG_P3GY_1	K02406		BIN_null	Unknown	UNKNOWN_KINGDOM							illumina_C_88354	B0	Flagellin_N,Flagellin_C,	PF00669.21,PF00700.22,	flagellin [Gammaproteobacteria bacterium]	98.5	B0_FJA8TG_P3GY_1	10	10	8	5	6	4	3	2	2	4	4	4	2	0	1	3	5	7	6	4			0.0520102	0.0484919	0.0403043	0.0284673	0.0218309	0.0180448	0.0131165	0.00660328	0.00816393
TS9V25_CJYX_1			BIN_Sporomusa sphaeroides	Bacteria	UNKNOWN_KINGDOM	Firmicutes	Negativicutes	Selenomonadales	Sporomusaceae	unknown	unknown	illumina_C_4461	B13	OMP_b-brl,	PF13505.7,	MULTISPECIES: hypothetical protein [unclassified Sporomusaceae]	50	B13_TS9V25_CJYX_1	10	12	9	8	11	6	8	9	6	8	8	8	9	9	10	7	8	8	9	8			0.0520102	0.0581903	0.0453423	0.0455477	0.0400233	0.0270673	0.0349773	0.0297147	0.0244918
9RFJF4_3CGT_12	K21577	1.21.4.2, 1.21.4.3, 1.21.4.4	Limnochordia	Unknown	UNKNOWN_KINGDOM							illumina_C_73072	B7	ACP_syn_III,FA_synthesis,	PF08545.11,PF02504.16,	glycine reductase [Firmicutes bacterium]	99.6	B7_9RFJF4_3CGT_12	10	12	10	7	17	11	9	14	8	7	6	5	14	9	9	8	4	9	6	8			0.0520102	0.0581903	0.0503804	0.0398542	0.0618542	0.0496233	0.0393494	0.0462229	0.0326557
56HQ0E_R4D0_13	K02112	3.6.3.14	Limnochordia	Unknown	UNKNOWN_KINGDOM							illumina_C_86621	B7	ATP-synt_ab_N,ATP-synt_ab,	PF02874.24,PF00006.26,	F0F1 ATP synthase subunit beta [Firmicutes bacterium]	99.4	B7_56HQ0E_R4D0_13	10	12	10	8	13	12	8	14	9	9	5	6	14	9	6	9	11	10	9	7			0.0520102	0.0581903	0.0503804	0.0455477	0.0473002	0.0541345	0.0349773	0.0462229	0.0367377
0HEFRH_XN0R_6	K03809	1.6.5.2	Limnochordia	Unknown	UNKNOWN_KINGDOM							illumina_C_63746	B7	FMN_red,	PF03358.16,	NAD(P)H:quinone oxidoreductase [Firmicutes bacterium]	100	B7_0HEFRH_XN0R_6	10	11	12	13	11	9	7	7	9	10	8	9	7	7	8	11	8	12	11	9			0.0520102	0.0533411	0.0604564	0.074015	0.0400233	0.0406009	0.0306051	0.0231115	0.0367377
MHXM74_7RBQ_30	K10108		Defluviitoga tunisiensis	Bacteria	UNKNOWN_KINGDOM	Thermotogae	Thermotogae	Petrotogales	Petrotogaceae	Defluviitoga	Defluviitoga tunisiensis	illumina_C_4614	B6	SBP_bac_8,	PF13416.7,	maltose ABC transporter substrate-binding protein [Defluviitoga tunisiensis]	99.5	B6_MHXM74_7RBQ_30	10	10	11	11	15	13	11	12	10	12	10	11	12	7	14	11	11	11	11	8			0.0520102	0.0484919	0.0554184	0.0626281	0.0545772	0.0586457	0.0480937	0.0396197	0.0408197
WC20DW_0EXN_14	K02355		Limnochordia	Bacteria	UNKNOWN_KINGDOM	Firmicutes	uc_Firmicutes	uc_Firmicutes	uc_Firmicutes	uc_Firmicutes	uc_Firmicutes	illumina_C_27584	B7	GTP_EFTU,GTP_EFTU_D2,EFG_III,EFG_IV,EFG_C,	PF00009.28,PF03144.26,PF14492.7,PF03764.19,PF00679.25,	elongation factor G [Firmicutes bacterium]	92.6	B7_WC20DW_0EXN_14	10	12	11	8	13	10	8	14	7	13	9	10	14	8	10	12	12	13	10	11			0.0520102	0.0581903	0.0554184	0.0455477	0.0473002	0.0451121	0.0349773	0.0462229	0.0285738
ME2DKC_WH8E_22	K00263	1.4.1.9	Defluviitoga tunisiensis	Bacteria	UNKNOWN_KINGDOM	Thermotogae	Thermotogae	Petrotogales	Petrotogaceae	Defluviitoga	Defluviitoga tunisiensis	illumina_C_88183	B6	ELFV_dehydrog_N,ELFV_dehydrog,ELFV_dehydrog,	PF02812.19,PF00208.22,PF00208.22,	Leucine dehydrogenase [Defluviitoga tunisiensis]	100	B6_ME2DKC_WH8E_22	10	10	10	11	11	11	7	9	8	14	10	10	9	8	7	12	7	8	9	5			0.0520102	0.0484919	0.0503804	0.0626281	0.0400233	0.0496233	0.0306051	0.0297147	0.0326557
ZJ8ENF_HWZ7_2	K07121		BIN_null	Unknown	UNKNOWN_KINGDOM							illumina_C_96283	B0	LppC,	PF04348.14,	ABC transporter substrate-binding protein [Gammaproteobacteria bacterium]	99.2	B0_ZJ8ENF_HWZ7_2	10	9	5	3	3	2	2	2	1	2	2	1	2	0	0	2	4	5	4	3			0.0520102	0.0436427	0.0251902	0.0170804	0.0109154	0.00902242	0.00874432	0.00660328	0.00408197
B88Q61_JS3J_6	K02358		Firmicutes (MAG15)	Unknown	UNKNOWN_KINGDOM							illumina_C_55517	B15	GTP_EFTU,GTP_EFTU_D2,GTP_EFTU_D3,	PF00009.28,PF03144.26,PF03143.18,	elongation factor Tu [Firmicutes bacterium]	100	B15_B88Q61_JS3J_6	10	11	9	9	10	6	5	9	9	6	7	5	9	6	6	5	7	12	10	8			0.0520102	0.0533411	0.0453423	0.0512412	0.0363848	0.0270673	0.0218608	0.0297147	0.0367377
X1T679_NY8A_17			Firmicutes (MAG9)	Unknown	UNKNOWN_KINGDOM							illumina_C_80386	B9	[],	[],	hypothetical protein [Firmicutes bacterium]	95.5	B9_X1T679_NY8A_17	10	10	14	13	17	16	14	15	16	20	17	17	15	17	19	17	17	15	18	13			0.0520102	0.0484919	0.0705325	0.074015	0.0618542	0.0721794	0.0612102	0.0495246	0.0653115
5FR885_PDR7_12	K00134	1.2.1.12	BIN_Sporomusa sphaeroides	Bacteria	UNKNOWN_KINGDOM	Firmicutes	Negativicutes	Selenomonadales	Sporomusaceae	Sporomusa	Sporomusa sphaeroides	illumina_C_22042	B13	Gp_dh_N,Gp_dh_C,	PF00044.25,PF02800.21,	type I glyceraldehyde-3-phosphate dehydrogenase [Sporomusa sphaeroides]	100	B13_5FR885_PDR7_12	10	13	8	7	8	11	10	7	5	5	4	4	7	4	9	2	3	2	7	8			0.0520102	0.0630395	0.0403043	0.0398542	0.0291078	0.0496233	0.0437216	0.0231115	0.0204098
6YNWGB_6J3G_5			Defluviitoga tunisiensis	Bacteria	UNKNOWN_KINGDOM	Thermotogae	Thermotogae	Petrotogales	Petrotogaceae	Defluviitoga	Defluviitoga tunisiensis	illumina_C_81611	B6	Response_reg,Trans_reg_C,	PF00072.25,PF00486.29,	response regulator transcription factor [Defluviitoga tunisiensis]	100	B6_6YNWGB_6J3G_5	10	9	9	9	12	11	8	11	7	9	10	10	11	9	11	10	8	9	8	6			0.0520102	0.0436427	0.0453423	0.0512412	0.0436618	0.0496233	0.0349773	0.036318	0.0285738
94V0DB_QBH2_6	K03386	1.11.1.15	Firmicutes (MAG15)	Unknown	UNKNOWN_KINGDOM							illumina_C_19576	B15	AhpC-TSA,1-cysPrx_C,	PF00578.22,PF10417.10,	redoxin domain-containing protein [Firmicutes bacterium]	100	B15_94V0DB_QBH2_6	10	8	9	10	8	6	7	8	9	10	10	8	8	7	10	11	10	13	11	11			0.0520102	0.0387935	0.0453423	0.0569346	0.0291078	0.0270673	0.0306051	0.0264131	0.0367377
CXKV1M_AAR2_20			Limnochordia	Unknown	UNKNOWN_KINGDOM							illumina_C_91654	B7	LolA_like,	PF17131.5,	outer membrane lipoprotein-sorting protein [Firmicutes bacterium]	99.6	B7_CXKV1M_AAR2_20	10	10	8	7	6	5	4	5	1	5	4	5	5	3	6	4	5	3	4	1			0.0520102	0.0484919	0.0403043	0.0398542	0.0218309	0.0225561	0.0174886	0.0165082	0.00408197
SEA16H_XZSJ_2	K02838		BIN_null	Unknown	UNKNOWN_KINGDOM							illumina_C_99576	B0	RRF,	PF01765.20,	ribosome recycling factor [Gammaproteobacteria bacterium]	99.5	B0_SEA16H_XZSJ_2	10	9	7	10	7	2	2	4	1	6	6	0	4	4	6	3	4	7	6	2			0.0520102	0.0436427	0.0352663	0.0569346	0.0254694	0.00902242	0.00874432	0.0132066	0.00408197
01WD90_GEX0_2	K03615		Limnochordia	Unknown	UNKNOWN_KINGDOM							illumina_C_39555	B7	RnfC_N,Complex1_51K,SLBB,Fer4_10,	PF13375.7,PF01512.18,PF10531.10,PF13237.7,	electron transport complex subunit RsxC [Firmicutes bacterium]	99.8	B7_01WD90_GEX0_2	10	9	7	6	7	8	9	8	8	6	4	2	8	5	5	7	7	8	9	4			0.0520102	0.0436427	0.0352663	0.0341608	0.0254694	0.0360897	0.0393494	0.0264131	0.0326557
VV2DHH_MSP5_12	K02358		Petrimonas mucosa	Bacteria	UNKNOWN_KINGDOM	Bacteroidetes	Bacteroidia	Bacteroidales	Porphyromonadaceae	unknown	Porphyromonadaceae bacterium KHP3R9	illumina_C_88080	B16	GTP_EFTU,GTP_EFTU_D2,GTP_EFTU_D3,	PF00009.28,PF03144.26,PF03143.18,	elongation factor Tu [Porphyromonadaceae bacterium KHP3R9]	100	B16_VV2DHH_MSP5_12	10	10	10	8	10	11	15	15	13	6	9	8	15	9	8	12	11	11	13	14			0.0520102	0.0484919	0.0503804	0.0455477	0.0363848	0.0496233	0.0655824	0.0495246	0.0530656
01TGGQ_W1WD_16	K01999		Firmicutes (MAG9)	Unknown	UNKNOWN_KINGDOM							illumina_C_90051	B9	Peripla_BP_6,	PF13458.7,	ABC transporter substrate-binding protein [Firmicutes bacterium]	100	B9_01TGGQ_W1WD_16	10	10	12	8	13	13	10	14	12	12	11	9	14	12	16	9	10	7	9	10			0.0520102	0.0484919	0.0604564	0.0455477	0.0473002	0.0586457	0.0437216	0.0462229	0.0489836
G1HCJQ_S6VG_8	K01200	3.2.1.41	Defluviitoga tunisiensis	Bacteria	UNKNOWN_KINGDOM	Thermotogae	Thermotogae	Petrotogales	Petrotogaceae	uc_Petrotogaceae	uc_Petrotogaceae	illumina_C_87173	B6	PUD,CBM_48,Alpha-amylase,	PF03714.15,PF02922.19,PF00128.25,	type I pullulanase [Defluviitoga tunisiensis]	97.2	B6_G1HCJQ_S6VG_8	10	10	10	5	20	12	7	10	6	19	11	10	10	14	15	8	5	10	10	11			0.0520102	0.0484919	0.0503804	0.0284673	0.0727696	0.0541345	0.0306051	0.0330164	0.0244918
PAKQ98_XJX0_2	K00024	1.1.1.37	BIN_null	Bacteria	UNKNOWN_KINGDOM	Firmicutes	Bacilli	Bacillales	unknown	Candidatus Carbobacillus	Candidatus Carbobacillus altaicus	illumina_C_41782	B0	Ldh_1_N,Ldh_1_C,	PF00056.24,PF02866.19,	Malate dehydrogenase [Candidatus Carbobacillus altaicus]	92.7	B0_PAKQ98_XJX0_2	10	10	12	10	12	7	2	1	0	1	3	9	1	0	0	14	12	16	14	10			0.0520102	0.0484919	0.0604564	0.0569346	0.0436618	0.0315785	0.00874432	0.00330164	0
1JHTF2_AFN2_4	K01209	3.2.1.55	Limnochordia	Unknown	UNKNOWN_KINGDOM							illumina_C_77688	B7	Alpha-L-AF_C,	PF06964.13,	alpha-N-arabinofuranosidase [Firmicutes bacterium]	99.8	B7_1JHTF2_AFN2_4	10	12	10	6	13	7	7	13	6	10	7	5	13	9	10	6	9	7	7	6			0.0520102	0.0581903	0.0503804	0.0341608	0.0473002	0.0315785	0.0306051	0.0429213	0.0244918
A8ZMNP_32ZV_2			Defluviitoga tunisiensis	Bacteria	UNKNOWN_KINGDOM	Thermotogae	Thermotogae	Petrotogales	Petrotogaceae	Petrotoga	unknown	illumina_C_33131	B6	[],	[],	MULTISPECIES: hypothetical protein [unclassified Petrotoga]	32.7	B6_A8ZMNP_32ZV_2	10	10	11	10	9	9	8	10	7	10	8	8	10	9	8	6	6	7	7	5			0.0520102	0.0484919	0.0554184	0.0569346	0.0327463	0.0406009	0.0349773	0.0330164	0.0285738
NKD3NT_0EXN_15	K02358		Limnochordia	Unknown	UNKNOWN_KINGDOM							illumina_C_27584	B7	GTP_EFTU,GTP_EFTU_D2,GTP_EFTU_D3,	PF00009.28,PF03144.26,PF03143.18,	elongation factor Tu [Firmicutes bacterium]	96.7	B7_NKD3NT_0EXN_15	10	10	10	10	11	10	7	10	8	8	7	10	10	10	7	9	11	10	12	9			0.0520102	0.0484919	0.0503804	0.0569346	0.0400233	0.0451121	0.0306051	0.0330164	0.0326557
9MXR5B_ZY4E_40	K00831	2.6.1.52	Limnochordia	Unknown	UNKNOWN_KINGDOM							illumina_C_45442	B7	Aminotran_5,	PF00266.20,	3-phosphoserine/phosphohydroxythreonine transaminase [Firmicutes bacterium]	99.7	B7_9MXR5B_ZY4E_40	10	13	18	17	18	16	15	15	13	16	14	16	15	4	15	16	16	15	16	10			0.0520102	0.0630395	0.0906847	0.0967889	0.0654927	0.0721794	0.0655824	0.0495246	0.0530656
MGY25R_6J3G_16	K07335		Defluviitoga tunisiensis	Bacteria	UNKNOWN_KINGDOM	Thermotogae	Thermotogae	Petrotogales	Petrotogaceae	Defluviitoga	Defluviitoga tunisiensis	illumina_C_81611	B6	Bmp,	PF02608.15,	BMP family ABC transporter substrate-binding protein [Defluviitoga tunisiensis]	100	B6_MGY25R_6J3G_16	10	14	13	16	14	18	11	12	13	11	11	10	12	4	8	10	12	10	8	4			0.0520102	0.0678887	0.0654945	0.0910954	0.0509387	0.0812018	0.0480937	0.0396197	0.0530656
KWPX4Y_62WF_5	K19118		BIN_null	Unknown	UNKNOWN_KINGDOM							illumina_C_5657	B0	Cas_Cas7,	PF05107.13,	type I-C CRISPR-associated protein Cas7/Csd2 [Firmicutes bacterium]	90.5	B0_KWPX4Y_62WF_5	10	4	13	12	9	9	8	11	8	5	4	4	11	7	8	3	8	3	8	6			0.0520102	0.0193968	0.0654945	0.0683216	0.0327463	0.0406009	0.0349773	0.036318	0.0326557
RXF847_AFN2_13	K12373	3.2.1.52	Limnochordia	Unknown	UNKNOWN_KINGDOM							illumina_C_77688	B7	Glyco_hydro_20b,Glyco_hydro_20,	PF02838.16,PF00728.23,	family 20 glycosylhydrolase [Firmicutes bacterium]	99.6	B7_RXF847_AFN2_13	10	9	7	6	11	7	7	9	7	9	9	7	9	11	10	9	10	7	6	8			0.0520102	0.0436427	0.0352663	0.0341608	0.0400233	0.0315785	0.0306051	0.0297147	0.0285738
849QS0_1WBS_6	K03784	2.4.2.1	Limnochordia	Bacteria	UNKNOWN_KINGDOM	Firmicutes	Clostridia	Halanaerobiales	Halanaerobiaceae	Halocella	Halocella sp. SP3-1	illumina_C_47701	B7	PNP_UDP_1,	PF01048.21,	purine-nucleoside phosphorylase [Halocella sp. SP3-1]	72	B7_849QS0_1WBS_6	10	10	10	8	10	6	4	8	6	5	9	9	8	10	9	9	11	8	7	3			0.0520102	0.0484919	0.0503804	0.0455477	0.0363848	0.0270673	0.0174886	0.0264131	0.0244918
HXN47C_VBPE_2	K03545		BIN_Sporomusa sphaeroides	Bacteria	UNKNOWN_KINGDOM	Firmicutes	Negativicutes	Selenomonadales	Sporomusaceae	Sporomusa	Sporomusa sphaeroides	illumina_C_55176	B13	Trigger_N,FKBP_C,Trigger_C,	PF05697.14,PF00254.29,PF05698.15,	trigger factor [Sporomusa sphaeroides]	100	B13_HXN47C_VBPE_2	10	13	9	10	16	13	13	16	7	13	8	6	16	17	15	3	2	2	5	9			0.0520102	0.0630395	0.0453423	0.0569346	0.0582157	0.0586457	0.0568381	0.0528262	0.0285738
K2QBTH_9YR0_1	K02111	3.6.3.14	BIN_null	Unknown	UNKNOWN_KINGDOM							illumina_C_24789	B0	ATP-synt_ab_N,	PF02874.24,	F0F1 ATP synthase subunit alpha [Gammaproteobacteria bacterium]	100	B0_K2QBTH_9YR0_1	10	13	10	8	11	9	8	10	4	6	6	5	10	6	3	4	11	12	11	10			0.0520102	0.0630395	0.0503804	0.0455477	0.0400233	0.0406009	0.0349773	0.0330164	0.0163279
9CEVRR_EHN6_4			Defluviitoga tunisiensis	Bacteria	UNKNOWN_KINGDOM	Thermotogae	Thermotogae	Petrotogales	Petrotogaceae	Defluviitoga	Defluviitoga tunisiensis	illumina_C_97138	B6	AP_endonuc_2,	PF01261.25,	sugar phosphate isomerase/epimerase [Defluviitoga tunisiensis]	100	B6_9CEVRR_EHN6_4	10	10	11	6	9	7	6	6	4	7	7	4	6	6	7	6	6	5	5	3			0.0520102	0.0484919	0.0554184	0.0341608	0.0327463	0.0315785	0.0262329	0.0198098	0.0163279
CN6W23_3CGT_7	K10671	1.21.4.2	Limnochordia	Unknown	UNKNOWN_KINGDOM							illumina_C_73072	B7	Gly_reductase,	PF09338.12,	beta-aspartyl-peptidase [Firmicutes bacterium]	99.8	B7_CN6W23_3CGT_7	10	8	9	10	10	8	10	10	9	8	6	7	10	7	6	7	6	6	10	7			0.0520102	0.0387935	0.0453423	0.0569346	0.0363848	0.0360897	0.0437216	0.0330164	0.0367377
68M5CH_M2YR_3	K03408		Limnochordia	Unknown	UNKNOWN_KINGDOM							illumina_C_102453	B7	CheW,	PF01584.20,	purine-binding chemotaxis protein CheW [Firmicutes bacterium]	100	B7_68M5CH_M2YR_3	10	11	7	5	5	3	4	4	3	5	7	8	4	8	10	4	3	5	8	3			0.0520102	0.0533411	0.0352663	0.0284673	0.0181924	0.0135336	0.0174886	0.0132066	0.0122459
06WY0Y_ZY4E_42			Limnochordia	Unknown	UNKNOWN_KINGDOM							illumina_C_45442	B7	DUF1015,	PF06245.12,	DUF1015 domain-containing protein [Firmicutes bacterium]	99.5	B7_06WY0Y_ZY4E_42	10	9	9	8	12	11	8	11	8	9	4	4	11	2	4	7	6	8	7	3			0.0520102	0.0436427	0.0453423	0.0455477	0.0436618	0.0496233	0.0349773	0.036318	0.0326557
Z4KQBK_4JR3_2	K01624	4.1.2.13	Defluviitoga tunisiensis	Bacteria	UNKNOWN_KINGDOM	Thermotogae	Thermotogae	Petrotogales	Petrotogaceae	Defluviitoga	Defluviitoga tunisiensis	illumina_C_88132	B6	F_bP_aldolase,	PF01116.21,	class II fructose-1,6-bisphosphate aldolase [Defluviitoga tunisiensis]	100	B6_Z4KQBK_4JR3_2	10	11	16	16	19	13	11	15	8	16	11	13	15	17	16	13	12	7	11	1			0.0520102	0.0533411	0.0806086	0.0910954	0.0691311	0.0586457	0.0480937	0.0495246	0.0326557
9NRX7W_AAR2_59			Limnochordia	Unknown	UNKNOWN_KINGDOM							illumina_C_91654	B7	DUF3798,	PF12683.8,	DUF3798 domain-containing protein [Firmicutes bacterium]	99.7	B7_9NRX7W_AAR2_59	10	11	12	13	15	13	12	10	8	11	12	11	10	5	12	12	13	13	13	9			0.0520102	0.0533411	0.0604564	0.074015	0.0545772	0.0586457	0.0524659	0.0330164	0.0326557
SBYX29_MT7N_37	K07033		Methanobacterium (MAG5)	Archaea	UNKNOWN_KINGDOM	Euryarchaeota	Methanobacteria	Methanobacteriales	Methanobacteriaceae	Methanobacterium	Methanobacterium sp. MB1	illumina_C_85208	B5	SUFBD,	PF01458.18,	SufD family Fe-S cluster assembly protein [Methanobacterium sp. MB1]	100	B5_SBYX29_MT7N_37	10	10	9	9	18	15	17	18	16	15	15	14	18	15	14	15	15	16	16	16			0.0520102	0.0484919	0.0453423	0.0512412	0.0654927	0.0676682	0.0743267	0.0594295	0.0653115
6H7TC3_MRRP_83			Defluviitoga tunisiensis	Bacteria	UNKNOWN_KINGDOM	Thermotogae	Thermotogae	Petrotogales	Petrotogaceae	Defluviitoga	Defluviitoga tunisiensis	illumina_C_16907	B6	Band_7,	PF01145.26,	SPFH/Band 7/PHB domain protein [Defluviitoga tunisiensis]	100	B6_6H7TC3_MRRP_83	9	10	10	9	13	9	4	6	6	9	9	8	6	10	9	8	8	5	8	4			0.0468092	0.0484919	0.0503804	0.0512412	0.0473002	0.0406009	0.0174886	0.0198098	0.0244918
EGFNJV_X1R8_11	K03696		Defluviitoga tunisiensis	Bacteria	UNKNOWN_KINGDOM	Thermotogae	Thermotogae	uc_Thermotogae	uc_Thermotogae	uc_Thermotogae	uc_Thermotogae	illumina_C_24917	B6	Clp_N,Clp_N,AAA,AAA_lid_9,AAA_2,ClpB_D2-small,	PF02861.21,PF02861.21,PF00004.30,PF17871.2,PF07724.15,PF10431.10,	ATP-dependent Clp protease ATP-binding subunit [Defluviitoga tunisiensis]	100	B6_EGFNJV_X1R8_11	9	8	9	6	14	14	12	12	10	14	10	8	12	14	14	10	6	8	7	7			0.0468092	0.0387935	0.0453423	0.0341608	0.0509387	0.0631569	0.0524659	0.0396197	0.0408197
Q4WWWM_4W0A_3	K04077		Firmicutes (MAG9)	Unknown	UNKNOWN_KINGDOM							illumina_C_42570	B9	Cpn60_TCP1,	PF00118.25,	chaperonin GroEL [Firmicutes bacterium]	99.8	B9_Q4WWWM_4W0A_3	9	11	9	5	13	15	8	18	14	19	15	14	18	14	18	15	16	12	13	12			0.0468092	0.0533411	0.0453423	0.0284673	0.0473002	0.0676682	0.0349773	0.0594295	0.0571475
JYJZCS_55RF_14			Defluviitoga tunisiensis	Bacteria	UNKNOWN_KINGDOM	Thermotogae	Thermotogae	uc_Thermotogae	uc_Thermotogae	uc_Thermotogae	uc_Thermotogae	illumina_C_81281	B6	Alpha-amylase,	PF00128.25,	maltodextrin glycosyltransferase [Defluviitoga tunisiensis]	100	B6_JYJZCS_55RF_14	9	12	11	6	12	11	8	11	8	8	6	6	11	7	8	6	6	5	8	6			0.0468092	0.0581903	0.0554184	0.0341608	0.0436618	0.0496233	0.0349773	0.036318	0.0326557
YBHERP_MRRP_64	K00172	1.2.7.1	Defluviitoga tunisiensis	Bacteria	UNKNOWN_KINGDOM	Thermotogae	Thermotogae	Petrotogales	Petrotogaceae	Defluviitoga	Defluviitoga tunisiensis	illumina_C_16907	B6	POR,	PF01558.19,	2-oxoacid:acceptor oxidoreductase family protein [Defluviitoga tunisiensis]	100	B6_YBHERP_MRRP_64	9	9	10	7	10	11	10	12	9	8	7	7	12	8	8	9	8	7	8	5			0.0468092	0.0436427	0.0503804	0.0398542	0.0363848	0.0496233	0.0437216	0.0396197	0.0367377
Z92V56_C4G8_2	K01624	4.1.2.13	Firmicutes (MAG15)	Unknown	UNKNOWN_KINGDOM							illumina_C_69133	B15	F_bP_aldolase,F_bP_aldolase,	PF01116.21,PF01116.21,	class II fructose-1,6-bisphosphate aldolase [Firmicutes bacterium]	72	B15_Z92V56_C4G8_2	9	12	13	11	10	6	7	8	9	9	9	9	8	8	9	12	16	11	13	9			0.0468092	0.0581903	0.0654945	0.0626281	0.0363848	0.0270673	0.0306051	0.0264131	0.0367377
1ZVN7Q_ZFT4_1			Defluviitoga tunisiensis	Bacteria	UNKNOWN_KINGDOM	Thermotogae	Thermotogae	Petrotogales	Petrotogaceae	Defluviitoga	Defluviitoga tunisiensis	illumina_C_42086	B6	Rubrerythrin,Rubrerythrin,	PF02915.18,PF02915.18,	ferritin family protein [Defluviitoga tunisiensis]	99.4	B6_1ZVN7Q_ZFT4_1	9	10	8	8	5	3	6	5	4	11	9	12	5	12	14	8	0	4	5	1			0.0468092	0.0484919	0.0403043	0.0455477	0.0181924	0.0135336	0.0262329	0.0165082	0.0163279
8PA72G_AAR2_13	K01868	6.1.1.3	Limnochordia	Unknown	UNKNOWN_KINGDOM							illumina_C_91654	B7	tRNA_SAD,tRNA-synt_2b,HGTP_anticodon,	PF07973.15,PF00587.26,PF03129.21,	threonine--tRNA ligase [Firmicutes bacterium]	100	B7_8PA72G_AAR2_13	9	9	7	5	9	9	6	8	6	6	6	6	8	3	7	5	7	5	7	6			0.0468092	0.0436427	0.0352663	0.0284673	0.0327463	0.0406009	0.0262329	0.0264131	0.0244918
B7MB1P_W77X_7	K01939	6.3.4.4	Defluviitoga tunisiensis	Bacteria	UNKNOWN_KINGDOM	Thermotogae	Thermotogae	Petrotogales	Petrotogaceae	Defluviitoga	Defluviitoga tunisiensis	illumina_C_14089	B6	Adenylsucc_synt,	PF00709.22,	adenylosuccinate synthase [Defluviitoga tunisiensis]	100	B6_B7MB1P_W77X_7	9	10	9	6	15	8	9	8	8	7	7	8	8	6	6	8	7	6	8	5			0.0468092	0.0484919	0.0453423	0.0341608	0.0545772	0.0360897	0.0393494	0.0264131	0.0326557
AV6QYD_FMZX_2	K01491	1.5.1.5, 3.5.4.9	BIN_Sporomusa sphaeroides	Bacteria	UNKNOWN_KINGDOM	Firmicutes	Negativicutes	Selenomonadales	Sporomusaceae	Sporomusa	Sporomusa sphaeroides	illumina_C_52715	B13	THF_DHG_CYH,THF_DHG_CYH_C,	PF00763.24,PF02882.20,	bifunctional 5,10-methylenetetrahydrofolate dehydrogenase/5,10-methenyltetrahydrofolate cyclohydrolase [Sporomusa sphaeroides]	100	B13_AV6QYD_FMZX_2	9	9	11	10	13	11	9	11	4	1	1	1	11	8	11	0	0	0	6	4			0.0468092	0.0436427	0.0554184	0.0569346	0.0473002	0.0496233	0.0393494	0.036318	0.0163279
R3NZ8S_43K2_6			Firmicutes (MAG15)	Unknown	UNKNOWN_KINGDOM							illumina_C_54966	B15	Rubrerythrin,	PF02915.18,	rubrerythrin family protein [Firmicutes bacterium]	100	B15_R3NZ8S_43K2_6	9	10	9	7	8	4	6	9	8	14	14	13	9	12	13	13	7	11	12	6			0.0468092	0.0484919	0.0453423	0.0398542	0.0291078	0.0180448	0.0262329	0.0297147	0.0326557
VD3RC2_6EN2_2			BIN_Sporomusa sphaeroides	Bacteria	UNKNOWN_KINGDOM	Firmicutes	Negativicutes	Selenomonadales	Sporomusaceae	Sporomusa	uncultured Sporomusa sp.	illumina_C_57256	B13	Rubrerythrin,	PF02915.18,	Rubrerythrin [uncultured Sporomusa sp.]	98.8	B13_VD3RC2_6EN2_2	9	10	7	7	12	9	9	10	2	8	4	1	10	10	11	0	0	3	7	6			0.0468092	0.0484919	0.0352663	0.0398542	0.0436618	0.0406009	0.0393494	0.0330164	0.00816393
TJ3C7W_2EGD_11	K00336	1.6.5.3	Defluviitoga tunisiensis	Bacteria	UNKNOWN_KINGDOM	Thermotogae	Thermotogae	Petrotogales	Petrotogaceae	uc_Petrotogaceae	uc_Petrotogaceae	illumina_C_13389	B6	Fer2_4,NADH-G_4Fe-4S_3,Fer4_9,Fe_hyd_lg_C,Fe_hyd_SSU,	PF13510.7,PF10588.10,PF13187.7,PF02906.15,PF02256.18,	2Fe-2S iron-sulfur cluster binding domain-containing protein [Defluviitoga tunisiensis]	100	B6_TJ3C7W_2EGD_11	9	8	8	5	8	9	6	8	5	7	3	1	8	4	7	1	4	1	3	1			0.0468092	0.0387935	0.0403043	0.0284673	0.0291078	0.0406009	0.0262329	0.0264131	0.0204098
2GD0M4_8G3F_16	K02945, K03527	1.17.7.4	Limnochordia	Unknown	UNKNOWN_KINGDOM							illumina_C_22681	B7	LYTB,S1,S1,S1,S1,	PF02401.19,PF00575.24,PF00575.24,PF00575.24,PF00575.24,	bifunctional 4-hydroxy-3-methylbut-2-enyl diphosphate reductase/30S ribosomal protein S1 [Firmicutes bacterium]	85.1	B7_2GD0M4_8G3F_16	9	10	10	6	16	11	8	13	3	11	8	7	13	7	9	11	9	9	7	5			0.0468092	0.0484919	0.0503804	0.0341608	0.0582157	0.0496233	0.0349773	0.0429213	0.0122459
M32946_7NF3_18	K11065	1.11.1.15	Limnochordia	Unknown	UNKNOWN_KINGDOM							illumina_C_103515	B7	Redoxin,	PF08534.11,	thiol peroxidase [Firmicutes bacterium]	100	B7_M32946_7NF3_18	9	8	8	8	11	9	11	13	9	9	8	8	13	9	10	13	7	12	13	8			0.0468092	0.0387935	0.0403043	0.0455477	0.0400233	0.0406009	0.0480937	0.0429213	0.0367377
Z5WJ95_RP15_6	K05772		BIN_null	Archaea	UNKNOWN_KINGDOM	Euryarchaeota	Methanobacteria	Methanobacteriales	Methanobacteriaceae	Methanobacterium	Methanobacterium sp. 42_16	illumina_C_41979	B0	PBP_like_2,	PF12849.8,	ABC-type transport protein, permease component [Methanobacterium sp. 42_16]	100	B0_Z5WJ95_RP15_6	9	10	10	12	14	15	14	14	11	15	15	14	14	15	15	13	14	9	11	10			0.0468092	0.0484919	0.0503804	0.0683216	0.0509387	0.0676682	0.0612102	0.0462229	0.0449016
2V9AP4_7V8T_4			Firmicutes (MAG9)	Unknown	UNKNOWN_KINGDOM							illumina_C_20567	B9	F5_F8_type_C,	PF00754.26,	hypothetical protein [Firmicutes bacterium]	100	B9_2V9AP4_7V8T_4	9	9	10	9	9	7	6	7	7	9	9	7	7	11	11	10	6	10	9	6			0.0468092	0.0436427	0.0503804	0.0512412	0.0327463	0.0315785	0.0262329	0.0231115	0.0285738
CKEGYG_Y25P_1	K03809	1.6.5.2	BIN_null	Unknown	UNKNOWN_KINGDOM							illumina_C_56449	B0	FMN_red,	PF03358.16,	NAD(P)H:quinone oxidoreductase type IV [Gammaproteobacteria bacterium]	100	B0_CKEGYG_Y25P_1	9	9	7	9	7	5	6	3	4	3	4	3	3	3	3	6	3	8	7	6			0.0468092	0.0436427	0.0352663	0.0512412	0.0254694	0.0225561	0.0262329	0.00990491	0.0163279
X4DQJK_D0FG_58	K03231		Methanobacterium (MAG5)	Archaea	UNKNOWN_KINGDOM	Euryarchaeota	Methanobacteria	Methanobacteriales	Methanobacteriaceae	Methanobacterium	Methanobacterium sp. MB1	illumina_C_12533	B5	GTP_EFTU,GTP_EFTU_D2,GTP_EFTU_D3,	PF00009.28,PF03144.26,PF03143.18,	translation elongation factor EF-1 subunit alpha [Methanobacterium sp. MB1]	100	B5_X4DQJK_D0FG_58	9	8	8	8	16	14	15	17	15	12	11	12	17	13	9	10	9	11	12	12			0.0468092	0.0387935	0.0403043	0.0455477	0.0582157	0.0631569	0.0655824	0.0561278	0.0612295
R3NKVE_W77X_1	K07335		Defluviitoga tunisiensis	Bacteria	UNKNOWN_KINGDOM	Thermotogae	Thermotogae	Petrotogales	Petrotogaceae	Defluviitoga	Defluviitoga tunisiensis	illumina_C_14089	B6	Bmp,	PF02608.15,	BMP family ABC transporter substrate-binding protein [Defluviitoga tunisiensis]	100	B6_R3NKVE_W77X_1	9	10	14	13	17	14	12	10	7	13	9	11	10	8	14	10	10	8	8	2			0.0468092	0.0484919	0.0705325	0.074015	0.0618542	0.0631569	0.0524659	0.0330164	0.0285738
Q6JKGV_156W_4			Limnochordia	Unknown	UNKNOWN_KINGDOM							illumina_C_92474	B7	SBP_bac_8,	PF13416.7,	spermidine/putrescine ABC transporter substrate-binding protein [Firmicutes bacterium]	99.7	B7_Q6JKGV_156W_4	9	14	14	15	14	13	11	12	10	13	11	9	12	3	14	14	16	12	13	6			0.0468092	0.0678887	0.0705325	0.085402	0.0509387	0.0586457	0.0480937	0.0396197	0.0408197
Z42ENJ_Q26E_8	K00059	1.1.1.100	BIN_Sporomusa sphaeroides	Bacteria	UNKNOWN_KINGDOM	Firmicutes	Negativicutes	Selenomonadales	Sporomusaceae	Sporomusa	uncultured Sporomusa sp.	illumina_C_82517	B13	adh_short_C2,	PF13561.7,	3-oxoacyl-(acyl-carrier-protein) reductase FabG [uncultured Sporomusa sp.]	100	B13_Z42ENJ_Q26E_8	9	9	9	9	11	3	1	2	0	0	0	0	2	5	4	0	0	0	0	0			0.0468092	0.0436427	0.0453423	0.0512412	0.0400233	0.0135336	0.00437216	0.00660328	0
PY01FH_55RF_8	K00175	1.2.7.11, 1.2.7.3	Defluviitoga tunisiensis	Bacteria	UNKNOWN_KINGDOM	Thermotogae	Thermotogae	Petrotogales	Petrotogaceae	Defluviitoga	Defluviitoga tunisiensis	illumina_C_81281	B6	TPP_enzyme_C,PFO_beta_C,	PF02775.22,PF12367.9,	2-oxoacid ferredoxin oxidoreductase [Defluviitoga tunisiensis]	100	B6_PY01FH_55RF_8	9	9	10	10	10	8	9	9	7	11	11	7	9	8	8	8	9	6	7	5			0.0468092	0.0436427	0.0503804	0.0569346	0.0363848	0.0360897	0.0393494	0.0297147	0.0285738
8Y6WP2_YQDC_2			Bacteroidales (MAG11)	Unknown	UNKNOWN_KINGDOM							illumina_C_43612	B11	DUF4959,DUF5126,DUF5000,	PF16323.6,PF17166.5,PF16391.6,	DUF5126 domain-containing protein [Petrimonas mucosa]	41.6	B11_8Y6WP2_YQDC_2	9	10	10	9	15	12	12	17	11	11	7	8	17	10	12	11	12	12	14	11			0.0468092	0.0484919	0.0503804	0.0512412	0.0545772	0.0541345	0.0524659	0.0561278	0.0449016
EWNDH2_GMCN_34	K00927	2.7.2.3	Limnochordia	Unknown	UNKNOWN_KINGDOM							illumina_C_76346	B7	PGK,	PF00162.20,	phosphoglycerate kinase [Firmicutes bacterium]	99.7	B7_EWNDH2_GMCN_34	9	8	8	7	15	10	8	10	8	8	7	8	10	4	8	9	5	10	9	7			0.0468092	0.0387935	0.0403043	0.0398542	0.0545772	0.0451121	0.0349773	0.0330164	0.0326557
VM3AZB_GPX5_26			Petrimonas mucosa	Bacteria	UNKNOWN_KINGDOM	Bacteroidetes	Bacteroidia	Bacteroidales	Porphyromonadaceae	Petrimonas	Petrimonas mucosa	illumina_C_62372	B16	SPOR,	PF05036.14,	SPOR domain-containing protein [Petrimonas mucosa]	100	B16_VM3AZB_GPX5_26	9	10	8	10	11	7	11	11	8	11	6	7	11	15	15	9	4	9	12	10			0.0468092	0.0484919	0.0403043	0.0569346	0.0400233	0.0315785	0.0480937	0.036318	0.0326557
2XQYJH_FD3K_55			Methanobacterium (MAG5)	Archaea	UNKNOWN_KINGDOM	Euryarchaeota	Methanobacteria	Methanobacteriales	Methanobacteriaceae	Methanobacterium	Methanobacterium sp. MB1	illumina_C_80409	B5	CMD,	PF02627.21,	carboxymuconolactone decarboxylase family protein [Methanobacterium sp. MB1]	100	B5_2XQYJH_FD3K_55	9	9	6	6	6	4	6	6	4	6	4	4	6	4	5	6	4	8	7	5			0.0468092	0.0436427	0.0302282	0.0341608	0.0218309	0.0180448	0.0262329	0.0198098	0.0163279
YGTA97_32ZV_20			Defluviitoga tunisiensis	Bacteria	UNKNOWN_KINGDOM	Thermotogae	Thermotogae	Petrotogales	Petrotogaceae	Defluviitoga	Defluviitoga tunisiensis	illumina_C_33131	B6	[],	[],	hypothetical protein [Defluviitoga tunisiensis]	100	B6_YGTA97_32ZV_20	9	10	11	8	10	9	9	10	9	9	7	9	10	10	8	8	10	8	8	9			0.0468092	0.0484919	0.0554184	0.0455477	0.0363848	0.0406009	0.0393494	0.0330164	0.0367377
GSJSJC_HV57_56			Firmicutes (MAG15)	Bacteria	UNKNOWN_KINGDOM	Firmicutes	unknown	unknown	unknown	unknown	Firmicutes bacterium ADurb.BinA052	illumina_C_35891	B15	[],	[],	hypothetical protein [Firmicutes bacterium]	57.7	B15_GSJSJC_HV57_56	9	8	8	9	11	10	11	11	10	11	8	11	11	10	11	10	11	8	11	11			0.0468092	0.0387935	0.0403043	0.0512412	0.0400233	0.0451121	0.0480937	0.036318	0.0408197
S38S8Y_JHFX_6	K02406		BIN_Sporomusa sphaeroides	Bacteria	UNKNOWN_KINGDOM	Firmicutes	Negativicutes	Selenomonadales	Sporomusaceae	Sporomusa	uncultured Sporomusa sp.	illumina_C_100099	B13	Flagellin_N,Flagellin_C,	PF00669.21,PF00700.22,	Flagellin [uncultured Sporomusa sp.]	70.9	B13_S38S8Y_JHFX_6	9	10	12	13	19	17	16	22	17	15	14	12	22	20	17	9	13	17	15	15			0.0468092	0.0484919	0.0604564	0.074015	0.0691311	0.0766906	0.0699545	0.072636	0.0693934
N3JCM3_CCH3_1	K01119	3.1.3.6, 3.1.4.16	Defluviitoga tunisiensis	Bacteria	UNKNOWN_KINGDOM	Thermotogae	Thermotogae	Petrotogales	Petrotogaceae	uc_Petrotogaceae	uc_Petrotogaceae	illumina_C_76080	B6	Metallophos,5_nucleotid_C,	PF00149.29,PF02872.19,	bifunctional 2',3'-cyclic-nucleotide 2'-phosphodiesterase/2',3'-cyclic-nucleotide 2'-phosphodiesterase [Defluviitoga tunisiensis]	98.4	B6_N3JCM3_CCH3_1	9	11	10	9	9	8	6	8	7	9	8	9	8	8	10	4	3	4	3	2			0.0468092	0.0533411	0.0503804	0.0512412	0.0327463	0.0360897	0.0262329	0.0264131	0.0285738
QHZEF9_JHWG_18			Limnochordia	Unknown	UNKNOWN_KINGDOM							illumina_C_95467	B7	Peptidase_M42,	PF05343.15,	M42 family metallopeptidase [Firmicutes bacterium]	99.7	B7_QHZEF9_JHWG_18	9	7	11	9	16	12	13	10	6	12	8	9	10	3	8	8	7	8	8	5			0.0468092	0.0339443	0.0554184	0.0512412	0.0582157	0.0541345	0.0568381	0.0330164	0.0244918
V7D3D1_CE82_17			Firmicutes (MAG15)	Unknown	UNKNOWN_KINGDOM							illumina_C_20652	B15	[],	[],	PorV/PorQ family protein [Firmicutes bacterium]	100	B15_V7D3D1_CE82_17	9	9	11	9	13	13	11	13	11	13	11	12	13	13	12	13	13	12	12	11			0.0468092	0.0436427	0.0554184	0.0512412	0.0473002	0.0586457	0.0480937	0.0429213	0.0449016
N5R150_1SDQ_14	K00600	2.1.2.1	Limnochordia	Unknown	UNKNOWN_KINGDOM							illumina_C_31023	B7	SHMT,	PF00464.20,	serine hydroxymethyltransferase [Firmicutes bacterium]	91.8	B7_N5R150_1SDQ_14	9	10	7	5	9	9	6	9	5	7	6	5	9	7	5	6	5	6	5	5			0.0468092	0.0484919	0.0352663	0.0284673	0.0327463	0.0406009	0.0262329	0.0297147	0.0204098
SQ3W2Z_FMZX_3			BIN_Sporomusa sphaeroides	Bacteria	UNKNOWN_KINGDOM	Firmicutes	Negativicutes	Selenomonadales	Sporomusaceae	Sporomusa	Sporomusa sphaeroides	illumina_C_52715	B13	FTCD_C,	PF04961.13,	cyclodeaminase/cyclohydrolase family protein [Sporomusa sphaeroides]	100	B13_SQ3W2Z_FMZX_3	9	8	5	7	8	6	6	3	3	3	3	3	3	7	6	1	1	3	4	5			0.0468092	0.0387935	0.0251902	0.0398542	0.0291078	0.0270673	0.0262329	0.00990491	0.0122459
NNNYSS_T3K1_34			Limnochordia	Unknown	UNKNOWN_KINGDOM							illumina_C_83088	B7	SurA_N_3,Rotamase_3,TPR_19,TPR_8,	PF13624.7,PF13616.7,PF14559.7,PF13181.7,	tetratricopeptide repeat protein [Firmicutes bacterium]	100	B7_NNNYSS_T3K1_34	9	11	10	7	11	10	5	10	7	14	12	8	10	10	10	6	6	4	5	7			0.0468092	0.0533411	0.0503804	0.0398542	0.0400233	0.0451121	0.0218608	0.0330164	0.0285738
S8ZGSQ_01ME_11	K00354	1.6.99.1	Limnochordia	Unknown	UNKNOWN_KINGDOM							illumina_C_19220	B7	Oxidored_FMN,	PF00724.21,	NADPH dehydrogenase NamA [Firmicutes bacterium]	88.5	B7_S8ZGSQ_01ME_11	9	10	9	11	11	7	6	10	5	8	5	6	10	3	9	11	8	5	7	1			0.0468092	0.0484919	0.0453423	0.0626281	0.0400233	0.0315785	0.0262329	0.0330164	0.0204098
79Q48T_5MJD_1	K01923	6.3.2.6	BIN_null	Bacteria	UNKNOWN_KINGDOM	Firmicutes	Negativicutes	Selenomonadales	Sporomusaceae	Sporomusa	uncultured Sporomusa sp.	illumina_C_94008	B0	SAICAR_synt,	PF01259.19,	Phosphoribosylaminoimidazole-succinocarboxamide synthase [uncultured Sporomusa sp.]	99.1	B0_79Q48T_5MJD_1	9	9	6	4	7	2	4	5	2	5	1	0	5	4	7	0	0	0	3	5			0.0468092	0.0436427	0.0302282	0.0227739	0.0254694	0.00902242	0.0174886	0.0165082	0.00816393
2QFK5V_M9B3_13	K15024	2.3.1.8	Firmicutes (MAG15)	Unknown	UNKNOWN_KINGDOM							illumina_C_96910	B15	PTAC,PTAC,	PF06130.13,PF06130.13,	phosphate propanoyltransferase [Firmicutes bacterium]	100	B15_2QFK5V_M9B3_13	9	6	8	9	5	4	5	6	8	9	7	7	6	8	10	14	5	11	11	11			0.0468092	0.0290951	0.0403043	0.0512412	0.0181924	0.0180448	0.0218608	0.0198098	0.0326557
WXTQ23_GG3X_4	K02838		Limnochordia	Unknown	UNKNOWN_KINGDOM							illumina_C_32525	B7	RRF,	PF01765.20,	ribosome recycling factor [Firmicutes bacterium]	99.5	B7_WXTQ23_GG3X_4	9	8	8	7	8	4	3	6	2	7	9	8	6	7	13	9	5	9	7	5			0.0468092	0.0387935	0.0403043	0.0398542	0.0291078	0.0180448	0.0131165	0.0198098	0.00816393
T9HZBV_WMK4_22			Limnochordia	Unknown	UNKNOWN_KINGDOM							illumina_C_16868	B7	[],	[],	hypothetical protein [Firmicutes bacterium]	99.7	B7_T9HZBV_WMK4_22	9	9	9	10	15	10	8	10	6	8	7	9	10	1	11	16	11	10	8	2			0.0468092	0.0436427	0.0453423	0.0569346	0.0545772	0.0451121	0.0349773	0.0330164	0.0244918
WZB8EM_RT4T_1			BIN_null	Bacteria	UNKNOWN_KINGDOM	Synergistetes	Synergistia	Synergistales	Synergistaceae	Acetomicrobium	Acetomicrobium mobile	illumina_C_104350	B0	[],	[],	S-layer homology domain-containing protein [Acetomicrobium mobile]	78.3	B0_WZB8EM_RT4T_1	9	9	8	7	11	10	8	9	8	10	9	9	9	10	11	10	11	11	11	9			0.0468092	0.0436427	0.0403043	0.0398542	0.0400233	0.0451121	0.0349773	0.0297147	0.0326557
XTXQ7E_W77X_6	K17758, K17759	4.2.1.136, 5.1.99.6	Defluviitoga tunisiensis	Bacteria	UNKNOWN_KINGDOM	Thermotogae	Thermotogae	Petrotogales	Petrotogaceae	Defluviitoga	Defluviitoga tunisiensis	illumina_C_14089	B6	YjeF_N,Carb_kinase,	PF03853.16,PF01256.18,	bifunctional ADP-dependent NAD(P)H-hydrate dehydratase/NAD(P)H-hydrate epimerase [Defluviitoga tunisiensis]	100	B6_XTXQ7E_W77X_6	9	10	12	12	17	16	16	19	12	14	11	12	19	14	12	11	10	11	9	9			0.0468092	0.0484919	0.0604564	0.0683216	0.0618542	0.0721794	0.0699545	0.0627311	0.0489836
1C60PZ_7F21_9			Firmicutes (MAG15)	Unknown	UNKNOWN_KINGDOM							illumina_C_55581	B15	[],	[],	DUF4097 family beta strand repeat protein [Firmicutes bacterium]	100	B15_1C60PZ_7F21_9	9	7	8	9	9	8	10	10	7	7	6	7	10	8	9	5	7	4	6	7			0.0468092	0.0339443	0.0403043	0.0512412	0.0327463	0.0360897	0.0437216	0.0330164	0.0285738
3PT0Q4_E6C5_39	K04564	1.15.1.1	Methanobacterium (MAG5)	Archaea	UNKNOWN_KINGDOM	Euryarchaeota	Methanobacteria	Methanobacteriales	Methanobacteriaceae	Methanobacterium	Methanobacterium sp. MB1	illumina_C_99143	B5	Sod_Fe_N,Sod_Fe_C,	PF00081.23,PF02777.19,	superoxide dismutase [Methanobacterium sp. MB1]	100	B5_3PT0Q4_E6C5_39	9	9	12	10	10	6	7	7	7	8	10	14	7	12	12	10	6	8	9	7			0.0468092	0.0436427	0.0604564	0.0569346	0.0363848	0.0270673	0.0306051	0.0231115	0.0285738
BWDE4H_TN6B_37	K03783	2.4.2.1	Petrimonas mucosa	Bacteria	UNKNOWN_KINGDOM	Bacteroidetes	Bacteroidia	Bacteroidales	Porphyromonadaceae	Petrimonas	Petrimonas mucosa	illumina_C_5680	B16	PNP_UDP_1,	PF01048.21,	purine-nucleoside phosphorylase [Petrimonas mucosa]	100	B16_BWDE4H_TN6B_37	9	9	8	7	7	10	8	8	7	6	5	5	8	7	7	5	8	5	8	6			0.0468092	0.0436427	0.0403043	0.0398542	0.0254694	0.0451121	0.0349773	0.0264131	0.0285738
8WGQ07_4C1Y_6	K03111		BIN_null	Bacteria	UNKNOWN_KINGDOM	unknown	unknown	unknown	unknown	unknown	uncultured bacterium	illumina_C_78829	B0	SSB,	PF00436.26,	single-stranded DNA-binding protein [uncultured bacterium]	99.2	B0_8WGQ07_4C1Y_6	9	9	8	4	4	4	4	3	3	3	2	2	3	2	4	0	4	6	6	2			0.0468092	0.0436427	0.0403043	0.0227739	0.0145539	0.0180448	0.0174886	0.00990491	0.0122459
AB0NYC_TDKB_10			Firmicutes (MAG9)	Unknown	UNKNOWN_KINGDOM							illumina_C_72777	B9	F5_F8_type_C,	PF00754.26,	discoidin domain-containing protein [Firmicutes bacterium]	100	B9_AB0NYC_TDKB_10	9	9	7	11	10	10	10	11	9	14	16	15	11	17	16	13	8	8	10	8			0.0468092	0.0436427	0.0352663	0.0626281	0.0363848	0.0451121	0.0437216	0.036318	0.0367377
MM4XFD_9K01_6			Firmicutes (MAG9)	Unknown	UNKNOWN_KINGDOM							illumina_C_101754	B9	SBP_bac_1,	PF01547.26,	extracellular solute-binding protein [Firmicutes bacterium]	69.6	B9_MM4XFD_9K01_6	9	8	12	13	19	19	19	16	18	19	18	18	16	18	20	17	19	16	16	16			0.0468092	0.0387935	0.0604564	0.074015	0.0691311	0.085713	0.083071	0.0528262	0.0734754
J9S8SH_PWYX_3	K02160		BIN_null	Unknown	UNKNOWN_KINGDOM							illumina_C_100838	B0	Biotin_lipoyl,	PF00364.23,	acetyl-CoA carboxylase biotin carboxyl carrier protein [Gammaproteobacteria bacterium]	94.7	B0_J9S8SH_PWYX_3	9	6	7	8	4	4	3	5	3	3	4	3	5	4	3	3	3	4	4	3			0.0468092	0.0290951	0.0352663	0.0455477	0.0145539	0.0180448	0.0131165	0.0165082	0.0122459
FEFZVP_59Y6_1	K20987		BIN_null	Bacteria	UNKNOWN_KINGDOM	Proteobacteria	Gammaproteobacteria	Pseudomonadales	Pseudomonadaceae	Thiopseudomonas	Thiopseudomonas denitrificans	illumina_C_73152	B0	Poly_export,	PF02563.17,	protein involved in polysaccharide export with SLBB domain [Thiopseudomonas denitrificans]	86.4	B0_FEFZVP_59Y6_1	9	9	7	3	6	5	3	3	1	2	1	1	3	1	1	1	1	1	1	1			0.0468092	0.0436427	0.0352663	0.0170804	0.0218309	0.0225561	0.0131165	0.00990491	0.00408197
647SW1_VF4G_1	K00602	2.1.2.3, 3.5.4.10	BIN_null	Unknown	UNKNOWN_KINGDOM							illumina_C_94213	B0	MGS,AICARFT_IMPCHas,	PF02142.23,PF01808.19,	bifunctional phosphoribosylaminoimidazolecarboxamide formyltransferase/IMP cyclohydrolase [Gammaproteobacteria bacterium]	99.7	B0_647SW1_VF4G_1	9	11	5	3	1	1	0	0	0	1	1	0	0	0	0	2	5	4	5	2			0.0468092	0.0533411	0.0251902	0.0170804	0.00363848	0.00451121	0	0	0
EBJNT9_JDRG_1	K19817	1.5.3.22	Methanobacterium (MAG5)	Archaea	UNKNOWN_KINGDOM	Euryarchaeota	Methanobacteria	Methanobacteriales	Methanobacteriaceae	Methanobacterium	Methanobacterium sp. MB1	illumina_C_26662	B5	Lactamase_B,	PF00753.28,	FprA family A-type flavoprotein [Methanobacterium sp. MB1]	100	B5_EBJNT9_JDRG_1	9	10	11	12	15	16	14	14	16	16	13	14	14	15	13	11	14	12	13	14			0.0468092	0.0484919	0.0554184	0.0683216	0.0545772	0.0721794	0.0612102	0.0462229	0.0653115
PW3MMH_634C_4			Firmicutes (MAG9)	Unknown	UNKNOWN_KINGDOM							illumina_C_63154	B9	[],	[],	TrbI/VirB10 family protein [Firmicutes bacterium]	100	B9_PW3MMH_634C_4	9	7	6	6	12	8	8	9	6	11	9	10	9	11	11	7	11	7	9	7			0.0468092	0.0339443	0.0302282	0.0341608	0.0436618	0.0360897	0.0349773	0.0297147	0.0244918
C0MYES_7WJP_2	K03386	1.11.1.15	Defluviitoga tunisiensis	Bacteria	UNKNOWN_KINGDOM	Thermotogae	Thermotogae	Petrotogales	Petrotogaceae	Defluviitoga	Defluviitoga tunisiensis	illumina_C_40410	B6	AhpC-TSA,1-cysPrx_C,	PF00578.22,PF10417.10,	peroxiredoxin [Defluviitoga tunisiensis]	96.8	B6_C0MYES_7WJP_2	9	8	7	10	8	8	8	8	7	11	10	12	8	10	14	14	8	10	10	6			0.0468092	0.0387935	0.0352663	0.0569346	0.0291078	0.0360897	0.0349773	0.0264131	0.0285738
JVKZSV_3VCK_53			Petrimonas mucosa	Bacteria	UNKNOWN_KINGDOM	Bacteroidetes	Bacteroidia	Bacteroidales	Porphyromonadaceae	Petrimonas	Petrimonas mucosa	illumina_C_101603	B16	Response_reg,Trans_reg_C,	PF00072.25,PF00486.29,	response regulator transcription factor [Petrimonas mucosa]	99.6	B16_JVKZSV_3VCK_53	9	9	12	10	15	9	7	18	13	5	4	7	18	11	11	5	4	8	9	12			0.0468092	0.0436427	0.0604564	0.0569346	0.0545772	0.0406009	0.0306051	0.0594295	0.0530656
5EWNJ2_NKN5_12	K03781	1.11.1.6	Petrimonas mucosa	Bacteria	UNKNOWN_KINGDOM	Bacteroidetes	Bacteroidia	Bacteroidales	Porphyromonadaceae	uc_Porphyromonadaceae	uc_Porphyromonadaceae	illumina_C_18655	B16	Catalase,Catalase-rel,	PF00199.20,PF06628.13,	catalase [Porphyromonadaceae bacterium KHP3R9]	100	B16_5EWNJ2_NKN5_12	9	9	7	2	20	14	7	23	12	15	10	7	23	11	15	10	7	9	10	10			0.0468092	0.0436427	0.0352663	0.0113869	0.0727696	0.0631569	0.0306051	0.0759377	0.0489836
53S4W7_R4D0_30	K03706		Limnochordia	Unknown	UNKNOWN_KINGDOM							illumina_C_86621	B7	CodY,HTH_CodY,	PF06018.15,PF08222.12,	GTP-sensing pleiotropic transcriptional regulator CodY [Firmicutes bacterium]	100	B7_53S4W7_R4D0_30	9	10	8	8	7	5	4	6	4	5	7	5	6	9	7	7	4	6	7	3			0.0468092	0.0484919	0.0403043	0.0455477	0.0254694	0.0225561	0.0174886	0.0198098	0.0163279
M0ADMR_D6TH_2	K02358		BIN_null	Unknown	UNKNOWN_KINGDOM							illumina_C_40456	B0	GTP_EFTU,GTP_EFTU_D2,GTP_EFTU_D3,	PF00009.28,PF03144.26,PF03143.18,	elongation factor Tu [Firmicutes bacterium]	92	B0_M0ADMR_D6TH_2	9	9	9	10	12	10	11	11	7	8	7	6	11	8	7	8	8	11	11	10			0.0468092	0.0436427	0.0453423	0.0569346	0.0436618	0.0451121	0.0480937	0.036318	0.0285738
E97ZAA_PNX2_10	K03612		Limnochordia	Unknown	UNKNOWN_KINGDOM							illumina_C_94964	B7	FMN_bind,	PF04205.15,	RnfABCDGE type electron transport complex subunit G [Firmicutes bacterium]	88.4	B7_E97ZAA_PNX2_10	9	8	10	7	3	1	5	5	4	8	9	7	5	8	10	8	2	8	8	3			0.0468092	0.0387935	0.0503804	0.0398542	0.0109154	0.00451121	0.0218608	0.0165082	0.0163279
PP2V93_0ANQ_21	K00600	2.1.2.1	Methanobacterium (MAG5)	Archaea	UNKNOWN_KINGDOM	Euryarchaeota	Methanobacteria	Methanobacteriales	Methanobacteriaceae	Methanobacterium	Methanobacterium sp. MB1	illumina_C_90374	B5	SHMT,	PF00464.20,	serine hydroxymethyltransferase [Methanobacterium sp. MB1]	99.5	B5_PP2V93_0ANQ_21	9	9	12	13	21	22	29	18	24	22	20	21	18	19	16	16	18	18	20	23			0.0468092	0.0436427	0.0604564	0.074015	0.0764081	0.0992466	0.126793	0.0594295	0.0979672
WBAS8J_6R1M_9			Defluviitoga tunisiensis	Bacteria	UNKNOWN_KINGDOM	Thermotogae	Thermotogae	Petrotogales	Petrotogaceae	Defluviitoga	Defluviitoga tunisiensis	illumina_C_100820	B6	[],	[],	hypothetical protein [Defluviitoga tunisiensis]	100	B6_WBAS8J_6R1M_9	9	10	10	8	17	15	12	14	11	17	14	16	14	7	13	9	14	7	10	4			0.0468092	0.0484919	0.0503804	0.0455477	0.0618542	0.0676682	0.0524659	0.0462229	0.0449016
ERBBS5_D0FG_95	K00400		Methanobacterium (MAG5)	Archaea	UNKNOWN_KINGDOM	Euryarchaeota	Methanobacteria	Methanobacteriales	Methanobacteriaceae	Methanobacterium	uc_Methanobacterium	illumina_C_12533	B5	ABC_tran,ABC_tran,	PF00005.28,PF00005.28,	methyl coenzyme M reductase system, component A2 [Methanobacterium sp. MB1]	99.8	B5_ERBBS5_D0FG_95	9	8	8	5	15	16	13	18	9	17	11	10	18	11	13	6	11	8	14	14			0.0468092	0.0387935	0.0403043	0.0284673	0.0545772	0.0721794	0.0568381	0.0594295	0.0367377
5SH9T4_WV06_17			Defluviitoga tunisiensis	Bacteria	UNKNOWN_KINGDOM	Thermotogae	Thermotogae	Petrotogales	Petrotogaceae	Defluviitoga	Defluviitoga tunisiensis	illumina_C_105112	B6	B12-binding,	PF02310.20,	cobalamin B12-binding domain-containing protein [Defluviitoga tunisiensis]	100	B6_5SH9T4_WV06_17	9	8	6	6	10	7	5	5	5	9	6	4	5	5	9	3	3	2	2	1			0.0468092	0.0387935	0.0302282	0.0341608	0.0363848	0.0315785	0.0218608	0.0165082	0.0204098
N9PKBF_6MT7_6			Petrimonas mucosa	Bacteria	UNKNOWN_KINGDOM	Bacteroidetes	Bacteroidia	Bacteroidales	Porphyromonadaceae	Petrimonas	Petrimonas mucosa	illumina_C_58815	B16	AP_endonuc_2,	PF01261.25,	sugar phosphate isomerase/epimerase [Petrimonas mucosa]	100	B16_N9PKBF_6MT7_6	9	8	10	7	12	11	9	11	6	9	6	8	11	10	11	5	7	5	8	7			0.0468092	0.0387935	0.0503804	0.0398542	0.0436618	0.0496233	0.0393494	0.036318	0.0244918
ADTCC2_J8CM_9	K01006	2.7.9.1	Firmicutes (MAG9)	Unknown	UNKNOWN_KINGDOM							illumina_C_105155	B9	PPDK_N,PPDK_N,PEP-utilizers,PEP-utilizers_C,	PF01326.20,PF01326.20,PF00391.24,PF02896.19,	pyruvate, phosphate dikinase [Firmicutes bacterium]	99.8	B9_ADTCC2_J8CM_9	9	7	16	9	24	19	14	26	17	28	29	24	26	31	24	25	23	24	21	26			0.0468092	0.0339443	0.0806086	0.0512412	0.0873235	0.085713	0.0612102	0.0858426	0.0693934
VMXJ9Y_MDDD_10			Petrimonas mucosa	Bacteria	UNKNOWN_KINGDOM	Bacteroidetes	Bacteroidia	Bacteroidales	Porphyromonadaceae	Petrimonas	Petrimonas mucosa	illumina_C_17188	B16	DUF4998,DUF5000,	PF16389.6,PF16391.6,	hypothetical protein [Petrimonas mucosa]	99.8	B16_VMXJ9Y_MDDD_10	9	8	5	3	10	6	5	6	5	5	2	6	6	6	5	6	7	4	5	5			0.0468092	0.0387935	0.0251902	0.0170804	0.0363848	0.0270673	0.0218608	0.0198098	0.0204098
CAE4Q7_WH8E_10	K02027		Defluviitoga tunisiensis	Bacteria	UNKNOWN_KINGDOM	Thermotogae	Thermotogae	Petrotogales	Petrotogaceae	Defluviitoga	Defluviitoga tunisiensis	illumina_C_88183	B6	SBP_bac_1,	PF01547.26,	ABC transporter substrate-binding protein [Defluviitoga tunisiensis]	99.5	B6_CAE4Q7_WH8E_10	9	9	9	9	10	6	8	6	7	9	11	10	6	1	8	7	7	4	6	3			0.0468092	0.0436427	0.0453423	0.0512412	0.0363848	0.0270673	0.0349773	0.0198098	0.0285738
GENZE6_FA1M_70	K09126		Methanobacterium (MAG5)	Archaea	UNKNOWN_KINGDOM	Euryarchaeota	Methanobacteria	Methanobacteriales	Methanobacteriaceae	Methanobacterium	Methanobacterium sp. MB1	illumina_C_480	B5	PK_C,	PF02887.17,	hypothetical protein [Methanobacterium sp. MB1]	100	B5_GENZE6_FA1M_70	9	9	9	11	10	5	7	8	8	9	11	11	8	11	11	10	5	10	10	7			0.0468092	0.0436427	0.0453423	0.0626281	0.0363848	0.0225561	0.0306051	0.0264131	0.0326557
NX4V4H_7RBQ_23	K00927	2.7.2.3	Defluviitoga tunisiensis	Unknown	UNKNOWN_KINGDOM							illumina_C_4614	B6	PGK,	PF00162.20,	phosphoglycerate kinase [Defluviitoga tunisiensis]	100	B6_NX4V4H_7RBQ_23	9	7	8	7	14	8	10	11	4	10	7	7	11	4	9	9	4	11	8	2			0.0468092	0.0339443	0.0403043	0.0398542	0.0509387	0.0360897	0.0437216	0.036318	0.0163279
EH06G3_RQFK_15	K00602	2.1.2.3, 3.5.4.10	Defluviitoga tunisiensis	Bacteria	UNKNOWN_KINGDOM	Thermotogae	Thermotogae	Petrotogales	Petrotogaceae	Defluviitoga	Defluviitoga tunisiensis	illumina_C_77075	B6	MGS,AICARFT_IMPCHas,	PF02142.23,PF01808.19,	bifunctional phosphoribosylaminoimidazolecarboxamide formyltransferase/IMP cyclohydrolase [Defluviitoga tunisiensis]	100	B6_EH06G3_RQFK_15	9	11	9	9	18	12	9	17	10	13	10	9	17	14	15	8	8	9	7	6			0.0468092	0.0533411	0.0453423	0.0512412	0.0654927	0.0541345	0.0393494	0.0561278	0.0408197
KE1A2F_EYR5_19	K06929		Limnochordia	Unknown	UNKNOWN_KINGDOM							illumina_C_73303	B7	CoA_binding_2,	PF13380.7,	CoA-binding protein [Firmicutes bacterium]	99.2	B7_KE1A2F_EYR5_19	9	8	7	6	5	4	6	5	2	6	5	5	5	6	7	2	2	7	7	4			0.0468092	0.0387935	0.0352663	0.0341608	0.0181924	0.0180448	0.0262329	0.0165082	0.00816393
WXQRBE_CY03_12	K05813		Limnochordia	Unknown	UNKNOWN_KINGDOM							illumina_C_102887	B7	SBP_bac_8,	PF13416.7,	ABC transporter substrate-binding protein [Firmicutes bacterium]	45.8	B7_WXQRBE_CY03_12	9	9	7	6	16	12	10	10	11	11	10	10	10	6	8	10	11	14	13	7			0.0468092	0.0436427	0.0352663	0.0341608	0.0582157	0.0541345	0.0437216	0.0330164	0.0449016
JDDBV0_THTR_18	K00603	2.1.2.5	Limnochordia	Unknown	UNKNOWN_KINGDOM							illumina_C_14408	B7	FTCD_N,FTCD,	PF07837.13,PF02971.15,	glutamate formimidoyltransferase [Firmicutes bacterium]	99.7	B7_JDDBV0_THTR_18	9	10	14	8	11	8	9	11	5	9	8	8	11	7	10	8	8	7	7	6			0.0468092	0.0484919	0.0705325	0.0455477	0.0400233	0.0360897	0.0393494	0.036318	0.0204098
7G4TMX_D0FG_9	K05873	4.6.1.1	Methanobacterium (MAG5)	Archaea	UNKNOWN_KINGDOM	Euryarchaeota	Methanobacteria	Methanobacteriales	Methanobacteriaceae	Methanobacterium	Methanobacterium sp. MB1	illumina_C_12533	B5	CYTH,	PF01928.22,	class IV adenylate cyclase [Methanobacterium sp. MB1]	100	B5_7G4TMX_D0FG_9	9	8	8	10	7	6	6	8	5	12	13	15	8	11	12	12	2	9	10	8			0.0468092	0.0387935	0.0403043	0.0569346	0.0254694	0.0270673	0.0262329	0.0264131	0.0204098
X2BB34_BGQP_10	K17315		Firmicutes (MAG15)	Unknown	UNKNOWN_KINGDOM							illumina_C_27119	B15	SBP_bac_1,	PF01547.26,	carbohydrate ABC transporter substrate-binding protein [Firmicutes bacterium]	100	B15_X2BB34_BGQP_10	9	12	13	13	17	13	14	20	15	20	19	21	20	10	20	18	18	15	15	11			0.0468092	0.0581903	0.0654945	0.074015	0.0618542	0.0586457	0.0612102	0.0660328	0.0612295
GC4K70_XN0R_16	K01879	6.1.1.14	Limnochordia	Unknown	UNKNOWN_KINGDOM							illumina_C_63746	B7	tRNA_synt_2f,DALR_1,	PF02092.18,PF05746.16,	glycine--tRNA ligase subunit beta [Firmicutes bacterium]	99.6	B7_GC4K70_XN0R_16	9	12	8	5	8	6	6	6	1	4	1	3	6	3	6	6	5	6	4	5			0.0468092	0.0581903	0.0403043	0.0284673	0.0291078	0.0270673	0.0262329	0.0198098	0.00408197
1TVRFS_YVSE_4			BIN_Sporomusa sphaeroides	Bacteria	UNKNOWN_KINGDOM	uc_Bacteria	uc_Bacteria	uc_Bacteria	uc_Bacteria	uc_Bacteria	uc_Bacteria	illumina_C_67556	B13	2Fe-2S_thioredx,Complex1_51K,NADH_4Fe-4S,Fer4_7,	PF01257.20,PF01512.18,PF10589.10,PF12838.8,	NADH-quinone oxidoreductase subunit NuoF [Sporomusa sphaeroides]	100	B13_1TVRFS_YVSE_4	9	10	7	7	14	15	9	12	7	5	3	2	12	9	10	1	0	4	6	5			0.0468092	0.0484919	0.0352663	0.0398542	0.0509387	0.0676682	0.0393494	0.0396197	0.0285738
ZJ25RC_J5VP_36	K02303	2.1.1.107	Methanobacterium (MAG5)	Archaea	UNKNOWN_KINGDOM	Euryarchaeota	Methanobacteria	Methanobacteriales	Methanobacteriaceae	Methanobacterium	Methanobacterium sp. MB1	illumina_C_30280	B5	TP_methylase,	PF00590.21,	uroporphyrinogen-III C-methyltransferase [Methanobacterium sp. MB1]	100	B5_ZJ25RC_J5VP_36	8	10	12	9	11	6	10	11	11	8	9	8	11	9	8	8	10	7	13	10			0.0416082	0.0484919	0.0604564	0.0512412	0.0400233	0.0270673	0.0437216	0.036318	0.0449016
PA1KXX_D0FG_59	K03234		Methanobacterium (MAG5)	Archaea	UNKNOWN_KINGDOM	Euryarchaeota	Methanobacteria	Methanobacteriales	uc_Methanobacteriales	uc_Methanobacteriales	uc_Methanobacteriales	illumina_C_12533	B5	GTP_EFTU,GTP_EFTU_D2,EFG_III,EFG_IV,EFG_C,	PF00009.28,PF03144.26,PF14492.7,PF03764.19,PF00679.25,	elongation factor EF-2 [Methanobacterium sp. MB1]	100	B5_PA1KXX_D0FG_59	8	8	11	10	22	22	19	19	17	24	25	25	19	19	22	19	17	17	24	23			0.0416082	0.0387935	0.0554184	0.0569346	0.0800466	0.0992466	0.083071	0.0627311	0.0693934
7Z0JWM_MRRP_45			Defluviitoga tunisiensis	Bacteria	UNKNOWN_KINGDOM	Thermotogae	Thermotogae	Petrotogales	Petrotogaceae	Defluviitoga	Defluviitoga tunisiensis	illumina_C_16907	B6	[],	[],	hypothetical protein [Defluviitoga tunisiensis]	100	B6_7Z0JWM_MRRP_45	8	7	4	4	5	2	4	5	2	2	1	3	5	2	4	1	3	0	2	0			0.0416082	0.0339443	0.0201521	0.0227739	0.0181924	0.00902242	0.0174886	0.0165082	0.00816393
74BQ70_JHWG_14	K03568		Limnochordia	Unknown	UNKNOWN_KINGDOM							illumina_C_95467	B7	PmbA_TldD,	PF01523.17,	TldD/PmbA family protein [Firmicutes bacterium]	99.8	B7_74BQ70_JHWG_14	8	9	4	2	10	6	8	11	5	3	2	2	11	5	2	7	6	10	6	4			0.0416082	0.0436427	0.0201521	0.0113869	0.0363848	0.0270673	0.0349773	0.036318	0.0204098
0JGB74_QY42_1	K03406		Defluviitoga tunisiensis	Bacteria	UNKNOWN_KINGDOM	Thermotogae	Thermotogae	Petrotogales	Petrotogaceae	Defluviitoga	Defluviitoga tunisiensis	illumina_C_6986	B6	HAMP,MCPsignal,	PF00672.26,PF00015.22,	methyl-accepting chemotaxis protein [Defluviitoga tunisiensis]	100	B6_0JGB74_QY42_1	8	10	9	6	13	10	6	7	8	12	9	7	7	8	8	8	8	7	6	8			0.0416082	0.0484919	0.0453423	0.0341608	0.0473002	0.0451121	0.0262329	0.0231115	0.0326557
EPGW7E_3VCK_69	K02355		Petrimonas mucosa	Bacteria	UNKNOWN_KINGDOM	uc_Bacteria	uc_Bacteria	uc_Bacteria	uc_Bacteria	uc_Bacteria	uc_Bacteria	illumina_C_101603	B16	GTP_EFTU,GTP_EFTU_D2,EFG_III,EFG_IV,EFG_IV,EFG_C,	PF00009.28,PF03144.26,PF14492.7,PF03764.19,PF03764.19,PF00679.25,	elongation factor G [Petrimonas mucosa]	100	B16_EPGW7E_3VCK_69	8	7	8	8	12	11	9	17	13	6	7	3	17	12	13	7	5	10	16	16			0.0416082	0.0339443	0.0403043	0.0455477	0.0436618	0.0496233	0.0393494	0.0561278	0.0530656
KK7DYX_RP15_15	K00201	1.2.7.12	BIN_null	Archaea	UNKNOWN_KINGDOM	Euryarchaeota	Methanobacteria	Methanobacteriales	Methanobacteriaceae	Methanobacterium	Methanobacterium sp. 42_16	illumina_C_41979	B0	Molybdopterin,	PF00384.23,	Tungsten formylmethanofuran dehydrogenase, subunit B [Methanobacterium sp. 42_16]	99.8	B0_KK7DYX_RP15_15	8	8	10	12	21	16	19	18	13	13	11	12	18	11	9	9	11	9	12	10			0.0416082	0.0387935	0.0503804	0.0683216	0.0764081	0.0721794	0.083071	0.0594295	0.0530656
E8J9KF_0ANQ_65	K06869		Methanobacterium (MAG5)	Archaea	UNKNOWN_KINGDOM	Euryarchaeota	Methanobacteria	Methanobacteriales	Methanobacteriaceae	Methanobacterium	Methanobacterium sp. MB1	illumina_C_90374	B5	PAC2,	PF09754.10,	proteasome assembly chaperone family protein [Methanobacterium sp. MB1]	100	B5_E8J9KF_0ANQ_65	8	8	5	6	9	8	8	8	5	10	9	9	8	9	8	5	8	5	10	7			0.0416082	0.0387935	0.0251902	0.0341608	0.0327463	0.0360897	0.0349773	0.0264131	0.0204098
RSVQNT_6MT7_7			Petrimonas mucosa	Bacteria	UNKNOWN_KINGDOM	Bacteroidetes	Bacteroidia	Bacteroidales	Porphyromonadaceae	Petrimonas	Petrimonas mucosa	illumina_C_58815	B16	DUF1080,	PF06439.12,	DUF1080 domain-containing protein [Petrimonas mucosa]	100	B16_RSVQNT_6MT7_7	8	8	7	9	8	7	7	9	7	9	7	9	9	8	9	7	7	6	5	2			0.0416082	0.0387935	0.0352663	0.0512412	0.0291078	0.0315785	0.0306051	0.0297147	0.0285738
NF6RR4_FD3K_62	K03432	3.4.25.1	Methanobacterium (MAG5)	Archaea	UNKNOWN_KINGDOM	Euryarchaeota	Methanobacteria	Methanobacteriales	Methanobacteriaceae	Methanobacterium	Methanobacterium sp. MB1	illumina_C_80409	B5	Proteasome_A_N,Proteasome,	PF10584.10,PF00227.27,	archaeal proteasome endopeptidase complex subunit alpha [Methanobacterium sp. MB1]	100	B5_NF6RR4_FD3K_62	8	7	7	7	8	9	8	9	8	7	8	8	9	7	6	8	9	8	8	8			0.0416082	0.0339443	0.0352663	0.0398542	0.0291078	0.0406009	0.0349773	0.0297147	0.0326557
6WV5WP_X1R8_29	K01714	4.3.3.7	Defluviitoga tunisiensis	Bacteria	UNKNOWN_KINGDOM	Thermotogae	Thermotogae	Petrotogales	Petrotogaceae	Defluviitoga	Defluviitoga tunisiensis	illumina_C_24917	B6	DHDPS,	PF00701.23,	4-hydroxy-tetrahydrodipicolinate synthase [Defluviitoga tunisiensis]	99.7	B6_6WV5WP_X1R8_29	8	5	10	7	7	7	9	7	3	7	3	7	7	7	5	1	6	2	4	2			0.0416082	0.024246	0.0503804	0.0398542	0.0254694	0.0315785	0.0393494	0.0231115	0.0122459
GQQD6B_2EGD_31	K02111	3.6.3.14	Defluviitoga tunisiensis	Bacteria	UNKNOWN_KINGDOM	Thermotogae	Thermotogae	Petrotogales	Petrotogaceae	Defluviitoga	Defluviitoga tunisiensis	illumina_C_13389	B6	ATP-synt_ab_N,ATP-synt_ab,ATP-synt_ab_C,	PF02874.24,PF00006.26,PF00306.28,	F0F1 ATP synthase subunit alpha [Defluviitoga tunisiensis]	98.2	B6_GQQD6B_2EGD_31	8	7	5	3	10	7	2	8	3	6	5	3	8	6	6	4	4	3	3	2			0.0416082	0.0339443	0.0251902	0.0170804	0.0363848	0.0315785	0.00874432	0.0264131	0.0122459
DNA1F1_RQFK_66	K01703	4.2.1.33, 4.2.1.35	Defluviitoga tunisiensis	Bacteria	UNKNOWN_KINGDOM	Thermotogae	Thermotogae	Petrotogales	Petrotogaceae	Defluviitoga	Defluviitoga tunisiensis	illumina_C_77075	B6	Aconitase,	PF00330.21,	3-isopropylmalate dehydratase large subunit [Defluviitoga tunisiensis]	100	B6_DNA1F1_RQFK_66	8	6	4	3	9	4	3	4	4	5	1	1	4	4	3	1	1	1	1	0			0.0416082	0.0290951	0.0201521	0.0170804	0.0327463	0.0180448	0.0131165	0.0132066	0.0163279
7ZHRBQ_37F2_2	K03070		Limnochordia	Bacteria	UNKNOWN_KINGDOM	uc_Bacteria	uc_Bacteria	uc_Bacteria	uc_Bacteria	uc_Bacteria	uc_Bacteria	illumina_C_76332	B7	SecA_DEAD,SecA_PP_bind,SecA_SW,SEC-C,	PF07517.15,PF01043.21,PF07516.14,PF02810.16,	preprotein translocase subunit SecA [Firmicutes bacterium]	99.6	B7_7ZHRBQ_37F2_2	8	9	7	5	10	15	11	13	10	14	9	8	13	13	13	14	14	11	13	10			0.0416082	0.0436427	0.0352663	0.0284673	0.0363848	0.0676682	0.0480937	0.0429213	0.0408197
2XFECE_XQ59_3	K02926		BIN_Sporomusa sphaeroides	Bacteria	UNKNOWN_KINGDOM	Firmicutes	Negativicutes	Selenomonadales	Sporomusaceae	Sporomusa	Sporomusa sphaeroides	illumina_C_1933	B13	Ribosomal_L4,	PF00573.23,	50S ribosomal protein L4 [Sporomusa sphaeroides]	100	B13_2XFECE_XQ59_3	8	6	3	5	3	4	3	3	5	4	3	2	3	3	5	3	2	3	4	3			0.0416082	0.0290951	0.0151141	0.0284673	0.0109154	0.0180448	0.0131165	0.00990491	0.0204098
S1V47H_6SH2_25	K03561		Petrimonas mucosa	Bacteria	UNKNOWN_KINGDOM	Bacteroidetes	Bacteroidia	Bacteroidales	Porphyromonadaceae	Petrimonas	Petrimonas mucosa	illumina_C_71776	B16	MotA_ExbB,	PF01618.17,	MotA/TolQ/ExbB proton channel family protein [Petrimonas mucosa]	100	B16_S1V47H_6SH2_25	8	8	7	9	11	10	7	10	10	11	10	10	10	11	10	9	3	9	10	7			0.0416082	0.0387935	0.0352663	0.0512412	0.0400233	0.0451121	0.0306051	0.0330164	0.0408197
85Q1FV_2EGD_29	K02112	3.6.3.14	Defluviitoga tunisiensis	Bacteria	UNKNOWN_KINGDOM	Thermotogae	Thermotogae	Petrotogales	Petrotogaceae	Defluviitoga	Defluviitoga tunisiensis	illumina_C_13389	B6	ATP-synt_ab_N,ATP-synt_ab,	PF02874.24,PF00006.26,	F0F1 ATP synthase subunit beta [Defluviitoga tunisiensis]	100	B6_85Q1FV_2EGD_29	8	6	5	7	9	5	7	10	2	8	5	5	10	7	3	1	3	4	1	1			0.0416082	0.0290951	0.0251902	0.0398542	0.0327463	0.0225561	0.0306051	0.0330164	0.00816393
K5DF97_5QPK_12	K01258	3.4.11.4	Limnochordia	Unknown	UNKNOWN_KINGDOM							illumina_C_92208	B7	Peptidase_M20,M20_dimer,	PF01546.29,PF07687.15,	M20/M25/M40 family metallo-hydrolase [Firmicutes bacterium]	88.4	B7_K5DF97_5QPK_12	8	11	9	9	13	12	10	11	10	12	9	11	11	0	7	11	11	10	9	6			0.0416082	0.0533411	0.0453423	0.0512412	0.0473002	0.0541345	0.0437216	0.036318	0.0408197
Z7703H_ST5X_43	K11751	3.1.3.5, 3.6.1.45	Firmicutes (MAG15)	Unknown	UNKNOWN_KINGDOM							illumina_C_70999	B15	Metallophos,5_nucleotid_C,	PF00149.29,PF02872.19,	bifunctional metallophosphatase/5'-nucleotidase [Firmicutes bacterium]	99.2	B15_Z7703H_ST5X_43	8	9	13	11	14	14	15	18	15	23	19	19	18	22	16	14	16	17	16	13			0.0416082	0.0436427	0.0654945	0.0626281	0.0509387	0.0631569	0.0655824	0.0594295	0.0612295
M2G12W_MR5Y_1	K11688		BIN_null	Unknown	UNKNOWN_KINGDOM							illumina_C_14588	B0	DctP,	PF03480.14,	TRAP transporter substrate-binding protein [Gammaproteobacteria bacterium]	100	B0_M2G12W_MR5Y_1	8	13	12	9	13	10	8	9	3	8	3	1	9	3	2	9	16	13	13	9			0.0416082	0.0630395	0.0604564	0.0512412	0.0473002	0.0451121	0.0349773	0.0297147	0.0122459
V0BWHF_QSK1_26	K03386	1.11.1.15	BIN_Sporomusa sphaeroides	Bacteria	UNKNOWN_KINGDOM	Firmicutes	Negativicutes	Selenomonadales	Sporomusaceae	Sporomusa	Sporomusa sphaeroides	illumina_C_103569	B13	AhpC-TSA,1-cysPrx_C,	PF00578.22,PF10417.10,	peroxiredoxin [Sporomusa sphaeroides]	100	B13_V0BWHF_QSK1_26	8	5	4	10	6	8	3	4	3	8	6	5	4	9	11	2	1	1	3	6			0.0416082	0.024246	0.0201521	0.0569346	0.0218309	0.0360897	0.0131165	0.0132066	0.0122459
0CCT0V_Q26E_14	K03521		BIN_Sporomusa sphaeroides	Bacteria	UNKNOWN_KINGDOM	Firmicutes	Negativicutes	Selenomonadales	Sporomusaceae	Sporomusa	Sporomusa sphaeroides	illumina_C_82517	B13	ETF,	PF01012.22,	electron transfer flavoprotein subunit beta/FixA family protein [Sporomusa sphaeroides]	100	B13_0CCT0V_Q26E_14	8	9	7	8	10	8	7	5	0	0	0	0	5	3	0	0	0	0	0	0			0.0416082	0.0436427	0.0352663	0.0455477	0.0363848	0.0360897	0.0306051	0.0165082	0
VJCPHH_PBYC_2	K01255	3.4.11.1	BIN_null	Unknown	UNKNOWN_KINGDOM							illumina_C_33866	B0	Peptidase_M17_N,Peptidase_M17,	PF02789.18,PF00883.22,	leucyl aminopeptidase [Gammaproteobacteria bacterium]	99.6	B0_VJCPHH_PBYC_2	8	7	7	2	5	5	2	2	0	0	2	2	2	0	0	0	1	2	2	1			0.0416082	0.0339443	0.0352663	0.0113869	0.0181924	0.0225561	0.00874432	0.00660328	0
2TCAC8_5EKQ_5			Firmicutes (MAG9)	Unknown	UNKNOWN_KINGDOM							illumina_C_45175	B9	SBP_bac_8,	PF13416.7,	extracellular solute-binding protein [Firmicutes bacterium]	100	B9_2TCAC8_5EKQ_5	8	9	10	13	15	12	14	17	13	16	14	14	17	8	12	14	13	12	10	9			0.0416082	0.0436427	0.0503804	0.074015	0.0545772	0.0541345	0.0612102	0.0561278	0.0530656
EFV3PN_3CGT_33	K01761	4.4.1.11	Limnochordia	Unknown	UNKNOWN_KINGDOM							illumina_C_73072	B7	Cys_Met_Meta_PP,	PF01053.21,	methionine gamma-lyase [Firmicutes bacterium]	90.2	B7_EFV3PN_3CGT_33	8	6	9	5	12	11	7	8	6	5	6	6	8	6	6	5	6	6	7	6			0.0416082	0.0290951	0.0453423	0.0284673	0.0436618	0.0496233	0.0306051	0.0264131	0.0244918
VSQ4S5_F19D_21			Defluviitoga tunisiensis	Bacteria	UNKNOWN_KINGDOM	Thermotogae	Thermotogae	Petrotogales	Petrotogaceae	Defluviitoga	Defluviitoga tunisiensis	illumina_C_2035	B6	DegV,	PF02645.17,	DegV family protein [Defluviitoga tunisiensis]	100	B6_VSQ4S5_F19D_21	8	9	10	7	6	5	4	7	2	5	3	4	7	4	6	4	5	2	4	0			0.0416082	0.0436427	0.0503804	0.0398542	0.0218309	0.0225561	0.0174886	0.0231115	0.00816393
G8QJXM_WKZJ_22	K01887	6.1.1.19	Methanobacterium (MAG5)	Archaea	UNKNOWN_KINGDOM	Euryarchaeota	Methanobacteria	Methanobacteriales	Methanobacteriaceae	Methanobacterium	uc_Methanobacterium	illumina_C_15556	B5	Arg_tRNA_synt_N,tRNA-synt_1d,DALR_1,	PF03485.17,PF00750.20,PF05746.16,	arginine--tRNA ligase [Methanobacterium sp. MB1]	99.8	B5_G8QJXM_WKZJ_22	8	9	11	7	18	17	16	15	15	16	10	15	15	11	14	12	10	10	14	13			0.0416082	0.0436427	0.0554184	0.0398542	0.0654927	0.0766906	0.0699545	0.0495246	0.0612295
0VZ17E_D3V9_9			Limnochordia	Unknown	UNKNOWN_KINGDOM							illumina_C_52884	B7	Peptidase_M16,Peptidase_M16_C,	PF00675.21,PF05193.22,	insulinase family protein [Firmicutes bacterium]	98.6	B7_0VZ17E_D3V9_9	8	6	6	7	7	7	6	7	7	7	4	5	7	0	6	6	5	3	6	2			0.0416082	0.0290951	0.0302282	0.0398542	0.0254694	0.0315785	0.0262329	0.0231115	0.0285738
FJ8V3X_A79Y_5	K00074	1.1.1.157	Limnochordia	Unknown	UNKNOWN_KINGDOM							illumina_C_20833	B7	3HCDH_N,3HCDH,	PF02737.19,PF00725.23,	3-hydroxybutyryl-CoA dehydrogenase [Firmicutes bacterium]	99.6	B7_FJ8V3X_A79Y_5	8	8	5	5	9	10	10	12	6	11	9	10	12	12	12	8	8	8	7	6			0.0416082	0.0387935	0.0251902	0.0284673	0.0327463	0.0451121	0.0437216	0.0396197	0.0244918
HV5Z1G_48PB_44	K05808		Firmicutes (MAG15)	Unknown	UNKNOWN_KINGDOM							illumina_C_39525	B15	Ribosomal_S30AE,Ribosom_S30AE_C,	PF02482.20,PF16321.6,	ribosome-associated translation inhibitor RaiA [Firmicutes bacterium]	99.4	B15_HV5Z1G_48PB_44	8	7	8	7	5	4	6	7	6	7	8	8	7	6	8	9	4	10	10	6			0.0416082	0.0339443	0.0403043	0.0398542	0.0181924	0.0180448	0.0262329	0.0231115	0.0244918
2J2MFK_V5RZ_8			Defluviitoga tunisiensis	Unknown	UNKNOWN_KINGDOM							illumina_C_30983	B6	Trypsin_2,PDZ_2,	PF13365.7,PF13180.7,	Do family serine endopeptidase [Defluviitoga tunisiensis]	100	B6_2J2MFK_V5RZ_8	8	9	12	11	13	8	10	16	8	16	14	14	16	16	12	5	7	7	6	6			0.0416082	0.0436427	0.0604564	0.0626281	0.0473002	0.0360897	0.0437216	0.0528262	0.0326557
M4334X_5QPK_9	K00876	2.7.1.48	Limnochordia	Unknown	UNKNOWN_KINGDOM							illumina_C_92208	B7	PRK,	PF00485.19,	AAA family ATPase [Firmicutes bacterium]	90.3	B7_M4334X_5QPK_9	8	9	4	4	5	5	2	6	3	6	4	2	6	3	4	5	5	4	4	4			0.0416082	0.0436427	0.0201521	0.0227739	0.0181924	0.0225561	0.00874432	0.0198098	0.0122459
REKSVY_MYH0_42	K10108		Limnochordia	Unknown	UNKNOWN_KINGDOM							illumina_C_98187	B7	SBP_bac_8,	PF13416.7,	maltose ABC transporter substrate-binding protein [Firmicutes bacterium]	100	B7_REKSVY_MYH0_42	8	8	10	11	10	9	8	8	5	9	10	10	8	5	7	8	9	9	9	5			0.0416082	0.0387935	0.0503804	0.0626281	0.0363848	0.0406009	0.0349773	0.0264131	0.0204098
4CXK2W_2W33_1	K03770	5.2.1.8	BIN_null	Unknown	UNKNOWN_KINGDOM							illumina_C_8620	B0	SurA_N_3,Rotamase_3,	PF13624.7,PF13616.7,	peptidylprolyl isomerase [Gammaproteobacteria bacterium]	99.6	B0_4CXK2W_2W33_1	8	8	6	1	2	1	0	0	0	7	4	3	0	0	0	2	3	4	4	2			0.0416082	0.0387935	0.0302282	0.00569346	0.00727696	0.00451121	0	0	0
QT951V_YTJC_5			Firmicutes (MAG15)	Unknown	UNKNOWN_KINGDOM							illumina_C_82907	B15	DUF4139,	PF13598.7,	DUF4139 domain-containing protein [Firmicutes bacterium]	99.4	B15_QT951V_YTJC_5	8	9	9	9	14	11	13	19	13	16	12	18	19	17	20	13	13	14	14	14			0.0416082	0.0436427	0.0453423	0.0512412	0.0509387	0.0496233	0.0568381	0.0627311	0.0530656
QF0N2V_Z0EJ_21	K00283	1.4.4.2	Defluviitoga tunisiensis	Bacteria	UNKNOWN_KINGDOM	Thermotogae	Thermotogae	Petrotogales	Petrotogaceae	Defluviitoga	Defluviitoga tunisiensis	illumina_C_43368	B6	GDC-P,	PF02347.17,	aminomethyl-transferring glycine dehydrogenase subunit GcvPB [Defluviitoga tunisiensis]	100	B6_QF0N2V_Z0EJ_21	8	8	8	7	8	5	5	7	3	6	5	4	7	6	6	5	5	3	4	2			0.0416082	0.0387935	0.0403043	0.0398542	0.0291078	0.0225561	0.0218608	0.0231115	0.0122459
2SYZ5G_JJM7_35			Firmicutes (MAG9)	Unknown	UNKNOWN_KINGDOM							illumina_C_41423	B9	GHL10,	PF02638.16,	family 10 glycosylhydrolase [Firmicutes bacterium]	99.8	B9_2SYZ5G_JJM7_35	8	9	9	7	16	22	13	20	14	26	22	19	20	23	21	16	16	19	16	12			0.0416082	0.0436427	0.0453423	0.0398542	0.0582157	0.0992466	0.0568381	0.0660328	0.0571475
DBQA4Y_GMCN_51	K00639	2.3.1.29	Limnochordia	Unknown	UNKNOWN_KINGDOM							illumina_C_76346	B7	Aminotran_1_2,	PF00155.22,	glycine C-acetyltransferase [Firmicutes bacterium]	100	B7_DBQA4Y_GMCN_51	8	8	10	9	10	7	7	7	6	9	4	5	7	1	4	4	8	8	9	3			0.0416082	0.0387935	0.0503804	0.0512412	0.0363848	0.0315785	0.0306051	0.0231115	0.0244918
AYTQAB_R7DZ_40	K18011	5.4.3.3	Limnochordia	Unknown	UNKNOWN_KINGDOM							illumina_C_8429	B7	OAM_dimer,B12-binding,	PF16554.6,PF02310.20,	hypothetical protein [Firmicutes bacterium]	100	B7_AYTQAB_R7DZ_40	8	8	9	4	4	0	0	5	0	2	3	2	5	2	3	2	1	5	4	1			0.0416082	0.0387935	0.0453423	0.0227739	0.0145539	0	0	0.0165082	0
QB6SX3_EGKF_19	K00058	1.1.1.399, 1.1.1.95	Bacteroidales (MAG10)	Unknown	UNKNOWN_KINGDOM							illumina_C_65437	B10	2-Hacid_dh,2-Hacid_dh_C,	PF00389.31,PF02826.20,	3-phosphoglycerate dehydrogenase [Bacteroidales bacterium]	100	B10_QB6SX3_EGKF_19	8	8	13	13	9	11	4	6	3	1	2	0	6	3	2	0	2	6	12	4			0.0416082	0.0387935	0.0654945	0.074015	0.0327463	0.0496233	0.0174886	0.0198098	0.0122459
0VJCNN_SC82_8	K01104	3.1.3.48	Defluviitoga tunisiensis	Bacteria	UNKNOWN_KINGDOM	Thermotogae	Thermotogae	Petrotogales	Petrotogaceae	Defluviitoga	Defluviitoga tunisiensis	illumina_C_79875	B6	[],	[],	hypothetical protein [Defluviitoga tunisiensis]	91.2	B6_0VJCNN_SC82_8	8	8	9	10	10	4	8	10	7	8	8	9	10	7	6	8	4	9	8	5			0.0416082	0.0387935	0.0453423	0.0569346	0.0363848	0.0180448	0.0349773	0.0330164	0.0285738
VCB8J5_DJP4_13			Petrimonas mucosa	Bacteria	UNKNOWN_KINGDOM	Bacteroidetes	Bacteroidia	Bacteroidales	Porphyromonadaceae	Petrimonas	Petrimonas mucosa	illumina_C_32253	B16	DUF1080,DUF1080,	PF06439.12,PF06439.12,	DUF1080 domain-containing protein [Petrimonas mucosa]	100	B16_VCB8J5_DJP4_13	8	10	9	10	11	10	10	12	10	12	8	8	12	11	10	8	9	10	9	9			0.0416082	0.0484919	0.0453423	0.0569346	0.0400233	0.0451121	0.0437216	0.0396197	0.0408197
2FPYM2_M6JB_1	K01895	6.2.1.1	BIN_null	Bacteria	UNKNOWN_KINGDOM	Firmicutes	Bacilli	Bacillales	unknown	Candidatus Carbobacillus	Candidatus Carbobacillus altaicus	illumina_C_9385	B0	AMP-binding,	PF00501.29,	Acetyl-coenzyme A synthetase [Candidatus Carbobacillus altaicus]	94.2	B0_2FPYM2_M6JB_1	8	5	8	4	7	1	0	0	0	0	5	8	0	0	1	11	13	15	19	19			0.0416082	0.024246	0.0403043	0.0227739	0.0254694	0.00451121	0	0	0
PVZC2H_VYKX_1			BIN_null	Bacteria	UNKNOWN_KINGDOM	Bacteroidetes	Bacteroidia	Bacteroidales	Porphyromonadaceae	Petrimonas	Petrimonas sp. IBARAKI	illumina_C_10359	B0	[],	[],	hypothetical protein PEIBARAKI_4988 [Petrimonas sp. IBARAKI]	87.1	B0_PVZC2H_VYKX_1	8	6	6	8	15	9	12	20	10	8	2	2	20	7	5	4	3	5	8	6			0.0416082	0.0290951	0.0302282	0.0455477	0.0545772	0.0406009	0.0524659	0.0660328	0.0408197
EJSW5G_RMSZ_1	K01281	3.4.14.11	BIN_null	Bacteria	UNKNOWN_KINGDOM	Firmicutes	Clostridia	Clostridiales	Clostridiaceae	Lutispora	Lutispora thermophila	illumina_C_61083	B0	PepX_N,	PF09168.11,	Ig-like domain-containing protein [Lutispora thermophila]	62.7	B0_EJSW5G_RMSZ_1	8	24	16	12	31	23	15	14	19	30	29	14	14	34	30	24	24	18	19	23			0.0416082	0.116381	0.0806086	0.0683216	0.112793	0.103758	0.0655824	0.0462229	0.0775574
KZAA1D_E6C5_1	K10206	2.6.1.83	Methanobacterium (MAG5)	Archaea	UNKNOWN_KINGDOM	Euryarchaeota	Methanobacteria	Methanobacteriales	Methanobacteriaceae	Methanobacterium	Methanobacterium sp. MB1	illumina_C_99143	B5	Aminotran_1_2,	PF00155.22,	LL-diaminopimelate aminotransferase [Methanobacterium sp. MB1]	100	B5_KZAA1D_E6C5_1	8	7	12	12	15	14	14	14	12	14	12	12	14	12	10	8	10	11	10	9			0.0416082	0.0339443	0.0604564	0.0683216	0.0545772	0.0631569	0.0612102	0.0462229	0.0489836
8SSRR5_YDR3_29			Limnochordia	Unknown	UNKNOWN_KINGDOM							illumina_C_47584	B7	[],	[],	hypothetical protein [Firmicutes bacterium]	99.2	B7_8SSRR5_YDR3_29	8	8	8	6	10	4	4	6	4	5	3	5	6	4	5	6	7	6	8	6			0.0416082	0.0387935	0.0403043	0.0341608	0.0363848	0.0180448	0.0174886	0.0198098	0.0163279
E4QZQC_MY21_8	K03530		Limnochordia	Unknown	UNKNOWN_KINGDOM							illumina_C_104818	B7	Bac_DNA_binding,	PF00216.22,	HU family DNA-binding protein [Firmicutes bacterium]	98.9	B7_E4QZQC_MY21_8	8	8	6	6	8	8	9	8	8	9	10	10	8	7	12	8	8	11	9	8			0.0416082	0.0387935	0.0302282	0.0341608	0.0291078	0.0360897	0.0393494	0.0264131	0.0326557
D327GZ_0DN2_1	K15864	1.7.2.1, 1.7.99.1	BIN_null	Unknown	UNKNOWN_KINGDOM							illumina_C_57206	B0	Cytochrom_D1,	PF02239.17,	c-type cytochrome [Gammaproteobacteria bacterium]	99.6	B0_D327GZ_0DN2_1	8	8	4	3	1	0	0	0	0	1	0	0	0	0	0	0	0	0	0	1			0.0416082	0.0387935	0.0201521	0.0170804	0.00363848	0	0	0	0
5Z7A1G_257A_21			Limnochordia	Unknown	UNKNOWN_KINGDOM							illumina_C_18457	B7	Trypsin_2,PDZ_2,	PF13365.7,PF13180.7,	PDZ domain-containing protein [Firmicutes bacterium]	99.5	B7_5Z7A1G_257A_21	8	8	10	9	5	6	5	9	4	7	4	4	9	7	7	5	5	3	7	3			0.0416082	0.0387935	0.0503804	0.0512412	0.0181924	0.0270673	0.0218608	0.0297147	0.0163279
5H0TW7_7WJP_12	K02027		Defluviitoga tunisiensis	Bacteria	UNKNOWN_KINGDOM	Thermotogae	Thermotogae	Petrotogales	Petrotogaceae	Defluviitoga	Defluviitoga tunisiensis	illumina_C_40410	B6	SBP_bac_1,	PF01547.26,	extracellular solute-binding protein [Defluviitoga tunisiensis]	100	B6_5H0TW7_7WJP_12	8	7	11	10	12	10	8	10	4	10	8	11	10	4	8	6	7	7	6	2			0.0416082	0.0339443	0.0554184	0.0569346	0.0436618	0.0451121	0.0349773	0.0330164	0.0163279
VE4JBZ_HEMH_16	K00757	2.4.2.3	Petrimonas mucosa	Bacteria	UNKNOWN_KINGDOM	Bacteroidetes	Bacteroidia	Bacteroidales	Porphyromonadaceae	Petrimonas	Petrimonas mucosa	illumina_C_48827	B16	PNP_UDP_1,	PF01048.21,	nucleoside phosphorylase [Petrimonas mucosa]	100	B16_VE4JBZ_HEMH_16	8	4	5	5	5	7	4	5	1	5	4	2	5	3	4	3	2	0	3	2			0.0416082	0.0193968	0.0251902	0.0284673	0.0181924	0.0315785	0.0174886	0.0165082	0.00408197
X5XK9V_AAR2_55	K02056	3.6.3.17	Limnochordia	Unknown	UNKNOWN_KINGDOM							illumina_C_91654	B7	ABC_tran,ABC_tran,	PF00005.28,PF00005.28,	ABC transporter ATP-binding protein [Firmicutes bacterium]	99.2	B7_X5XK9V_AAR2_55	8	11	9	5	10	9	9	12	6	6	7	3	12	6	10	7	12	5	2	2			0.0416082	0.0533411	0.0453423	0.0284673	0.0363848	0.0406009	0.0393494	0.0396197	0.0244918
FFM441_JHWG_17			Limnochordia	Unknown	UNKNOWN_KINGDOM							illumina_C_95467	B7	Peptidase_M42,	PF05343.15,	M42 family metallopeptidase [Firmicutes bacterium]	99.7	B7_FFM441_JHWG_17	8	10	9	5	12	10	6	8	8	6	4	4	8	1	5	3	7	4	4	6			0.0416082	0.0484919	0.0453423	0.0284673	0.0436618	0.0451121	0.0262329	0.0264131	0.0326557
J7QHA6_GPX5_9			Petrimonas mucosa	Bacteria	UNKNOWN_KINGDOM	Bacteroidetes	Bacteroidia	Bacteroidales	Porphyromonadaceae	Petrimonas	Petrimonas mucosa	illumina_C_62372	B16	Gly-zipper_Omp,OmpA,	PF13488.7,PF00691.21,	OmpA family protein [Petrimonas mucosa]	100	B16_J7QHA6_GPX5_9	8	6	8	12	9	7	9	9	8	10	7	9	9	6	11	6	3	6	9	5			0.0416082	0.0290951	0.0403043	0.0683216	0.0327463	0.0315785	0.0393494	0.0297147	0.0326557
TCGRQM_8GEX_38	K02012		Limnochordia	Unknown	UNKNOWN_KINGDOM							illumina_C_13271	B7	SBP_bac_6,	PF13343.7,	extracellular solute-binding protein [Firmicutes bacterium]	73.3	B7_TCGRQM_8GEX_38	8	9	12	9	16	12	8	9	10	12	9	9	9	6	12	11	10	11	11	5			0.0416082	0.0436427	0.0604564	0.0512412	0.0582157	0.0541345	0.0349773	0.0297147	0.0408197
GDPJ88_GJR2_7	K07335		Firmicutes (MAG9)	Unknown	UNKNOWN_KINGDOM							illumina_C_89460	B9	Bmp,	PF02608.15,	BMP family ABC transporter substrate-binding protein [Firmicutes bacterium]	100	B9_GDPJ88_GJR2_7	8	10	10	12	18	15	15	13	13	18	16	16	13	9	22	19	13	11	12	8			0.0416082	0.0484919	0.0503804	0.0683216	0.0654927	0.0676682	0.0655824	0.0429213	0.0530656
ZM8TFB_3HBZ_50			Petrimonas mucosa	Bacteria	UNKNOWN_KINGDOM	Bacteroidetes	Bacteroidia	Bacteroidales	Porphyromonadaceae	Petrimonas	Petrimonas mucosa	illumina_C_99716	B16	AP_endonuc_2,	PF01261.25,	TIM barrel protein [Petrimonas mucosa]	100	B16_ZM8TFB_3HBZ_50	8	8	7	8	6	7	3	6	3	1	0	2	6	5	8	2	3	1	6	2			0.0416082	0.0387935	0.0352663	0.0455477	0.0218309	0.0315785	0.0131165	0.0198098	0.0122459
FGYX7W_4A67_14			Limnochordia	Unknown	UNKNOWN_KINGDOM							illumina_C_61818	B7	FMN_bind,	PF04205.15,	FMN-binding protein [Firmicutes bacterium]	79.1	B7_FGYX7W_4A67_14	8	8	7	3	4	3	3	3	3	3	4	3	3	3	4	3	3	3	3	3			0.0416082	0.0387935	0.0352663	0.0170804	0.0145539	0.0135336	0.0131165	0.00990491	0.0122459
K7EQB1_X1R8_14			Defluviitoga tunisiensis	Bacteria	UNKNOWN_KINGDOM	Thermotogae	Thermotogae	Petrotogales	Petrotogaceae	Defluviitoga	Defluviitoga tunisiensis	illumina_C_24917	B6	Rubrerythrin,	PF02915.18,	rubrerythrin family protein [Defluviitoga tunisiensis]	100	B6_K7EQB1_X1R8_14	8	8	8	8	11	6	8	8	8	9	9	10	8	7	10	10	3	9	7	6			0.0416082	0.0387935	0.0403043	0.0455477	0.0400233	0.0270673	0.0349773	0.0264131	0.0326557
N1C3TT_P764_2	K19955		Defluviitoga tunisiensis	Bacteria	UNKNOWN_KINGDOM	Thermotogae	Thermotogae	Petrotogales	Petrotogaceae	Defluviitoga	Defluviitoga tunisiensis	illumina_C_51665	B6	Fe-ADH,	PF00465.20,	iron-containing alcohol dehydrogenase [Defluviitoga tunisiensis]	96.6	B6_N1C3TT_P764_2	8	10	8	7	15	11	11	12	10	8	8	9	12	3	9	9	8	9	7	5			0.0416082	0.0484919	0.0403043	0.0398542	0.0545772	0.0496233	0.0480937	0.0396197	0.0408197
D12NW6_7CS3_33			Limnochordia	Unknown	UNKNOWN_KINGDOM							illumina_C_80277	B7	adh_short_C2,	PF13561.7,	SDR family oxidoreductase [Firmicutes bacterium]	82.9	B7_D12NW6_7CS3_33	8	8	7	5	6	1	2	5	2	4	4	2	5	3	5	4	3	2	5	2			0.0416082	0.0387935	0.0352663	0.0284673	0.0218309	0.00451121	0.00874432	0.0165082	0.00816393
DZXH9T_X6YY_20	K00303	1.5.3.1	Limnochordia	Unknown	UNKNOWN_KINGDOM							illumina_C_6060	B7	DAO,	PF01266.25,	FAD-binding oxidoreductase [Firmicutes bacterium]	100	B7_DZXH9T_X6YY_20	8	9	7	6	8	7	7	10	8	8	1	2	10	7	6	3	5	3	4	3			0.0416082	0.0436427	0.0352663	0.0341608	0.0291078	0.0315785	0.0306051	0.0330164	0.0326557
QM8ZS4_YDR3_16			Limnochordia	Unknown	UNKNOWN_KINGDOM							illumina_C_47584	B7	RuvX,	PF03652.16,	pre-16S rRNA-processing nuclease YqgF [Firmicutes bacterium]	100	B7_QM8ZS4_YDR3_16	8	9	8	5	3	3	7	4	2	5	3	5	4	5	7	1	2	6	5	2			0.0416082	0.0436427	0.0403043	0.0284673	0.0109154	0.0135336	0.0306051	0.0132066	0.00816393
Z6HWJC_FA1M_51			Methanobacterium (MAG5)	Archaea	UNKNOWN_KINGDOM	Euryarchaeota	Methanobacteria	Methanobacteriales	Methanobacteriaceae	Methanobacterium	Methanobacterium sp. MB1	illumina_C_480	B5	DUF169,	PF02596.16,	DUF169 domain-containing protein [Methanobacterium sp. MB1]	100	B5_Z6HWJC_FA1M_51	8	9	10	5	19	10	11	12	8	12	10	11	12	12	14	3	7	4	8	3			0.0416082	0.0436427	0.0503804	0.0284673	0.0691311	0.0451121	0.0480937	0.0396197	0.0326557
22PYNH_RD5Q_24	K03047	2.7.7.6	Methanobacterium (MAG5)	Archaea	UNKNOWN_KINGDOM	Euryarchaeota	Methanobacteria	Methanobacteriales	Methanobacteriaceae	Methanobacterium	Methanobacterium sp. MB1	illumina_C_55386	B5	RNA_pol_L,RNA_pol_A_bac,Fer4_10,	PF01193.25,PF01000.27,PF13237.7,	DNA-directed RNA polymerase subunit D [Methanobacterium sp. MB1]	100	B5_22PYNH_RD5Q_24	8	7	8	8	9	9	10	10	6	11	9	10	10	10	9	6	7	5	10	7			0.0416082	0.0339443	0.0403043	0.0455477	0.0327463	0.0406009	0.0437216	0.0330164	0.0244918
FXZ274_SBMK_9	K03408		Firmicutes (MAG15)	Unknown	UNKNOWN_KINGDOM							illumina_C_94112	B15	CheW,	PF01584.20,	chemotaxis protein CheW [Firmicutes bacterium]	99.4	B15_FXZ274_SBMK_9	8	6	5	6	4	2	2	3	7	6	5	5	3	5	6	6	5	7	8	7			0.0416082	0.0290951	0.0251902	0.0341608	0.0145539	0.00902242	0.00874432	0.00990491	0.0285738
AHYYZR_6QTJ_28	K02027		Firmicutes (MAG15)	Unknown	UNKNOWN_KINGDOM							illumina_C_40136	B15	SBP_bac_8,	PF13416.7,	ABC transporter substrate-binding protein [Firmicutes bacterium]	99.8	B15_AHYYZR_6QTJ_28	8	7	8	8	14	17	11	15	16	16	11	12	15	10	14	11	11	5	9	10			0.0416082	0.0339443	0.0403043	0.0455477	0.0509387	0.0766906	0.0480937	0.0495246	0.0653115
C0NY1W_69AA_174	K02838		Firmicutes (MAG15)	Unknown	UNKNOWN_KINGDOM							illumina_C_43526	B15	RRF,	PF01765.20,	ribosome recycling factor [Firmicutes bacterium]	90.3	B15_C0NY1W_69AA_174	8	8	10	9	4	2	2	4	7	6	9	8	4	2	9	11	7	10	7	9			0.0416082	0.0387935	0.0503804	0.0512412	0.0145539	0.00902242	0.00874432	0.0132066	0.0285738
G8C3DG_FYS9_20	K00016	1.1.1.27	Defluviitoga tunisiensis	Bacteria	UNKNOWN_KINGDOM	Thermotogae	Thermotogae	Petrotogales	Petrotogaceae	Defluviitoga	Defluviitoga tunisiensis	illumina_C_91051	B6	Ldh_1_N,Ldh_1_C,	PF00056.24,PF02866.19,	L-lactate dehydrogenase [Defluviitoga tunisiensis]	100	B6_G8C3DG_FYS9_20	8	7	5	5	6	5	5	4	2	5	3	7	4	3	7	3	4	2	5	2			0.0416082	0.0339443	0.0251902	0.0284673	0.0218309	0.0225561	0.0218608	0.0132066	0.00816393
0F5HVA_GMCN_49	K03406		Limnochordia	Unknown	UNKNOWN_KINGDOM							illumina_C_76346	B7	MCPsignal,	PF00015.22,	hypothetical protein [Firmicutes bacterium]	97.6	B7_0F5HVA_GMCN_49	8	6	7	6	7	6	4	4	4	4	5	4	4	6	7	4	6	2	5	4			0.0416082	0.0290951	0.0352663	0.0341608	0.0254694	0.0270673	0.0174886	0.0132066	0.0163279
FFGTD6_RD5Q_23	K02883		Methanobacterium (MAG5)	Archaea	UNKNOWN_KINGDOM	Euryarchaeota	Methanobacteria	Methanobacteriales	Methanobacteriaceae	Methanobacterium	Methanobacterium sp. MB1	illumina_C_55386	B5	Ribosomal_L18,	PF17135.5,	50S ribosomal protein L18e [Methanobacterium sp. MB1]	99.1	B5_FFGTD6_RD5Q_23	8	8	8	6	7	7	10	9	5	9	10	10	9	8	10	5	4	8	8	6			0.0416082	0.0387935	0.0403043	0.0341608	0.0254694	0.0315785	0.0437216	0.0297147	0.0204098
SH3ACE_7CS3_24	K02012		Limnochordia	Unknown	UNKNOWN_KINGDOM							illumina_C_80277	B7	SBP_bac_6,	PF13343.7,	ABC transporter substrate-binding protein [Firmicutes bacterium]	99.7	B7_SH3ACE_7CS3_24	8	9	15	7	11	7	7	8	5	10	5	11	8	13	15	13	10	7	12	2			0.0416082	0.0436427	0.0755706	0.0398542	0.0400233	0.0315785	0.0306051	0.0264131	0.0204098
98MM7Z_W1CX_56	K00402	2.8.4.1	Methanobacterium (MAG5)	Archaea	UNKNOWN_KINGDOM	Euryarchaeota	Methanobacteria	Methanobacteriales	Methanobacteriaceae	Methanobacterium	Methanobacterium sp. MB1	illumina_C_37993	B5	MCR_gamma,	PF02240.17,	coenzyme-B sulfoethylthiotransferase subunit gamma [Methanobacterium sp. MB1]	99.6	B5_98MM7Z_W1CX_56	8	8	9	11	18	18	17	15	14	16	17	16	15	9	15	17	17	17	18	12			0.0416082	0.0387935	0.0453423	0.0626281	0.0654927	0.0812018	0.0743267	0.0495246	0.0571475
VEDYJT_PWMR_3	K01689	4.2.1.11	Firmicutes (MAG15)	Unknown	UNKNOWN_KINGDOM							illumina_C_75319	B15	Enolase_N,Enolase_C,	PF03952.17,PF00113.23,	phosphopyruvate hydratase [Firmicutes bacterium]	100	B15_VEDYJT_PWMR_3	8	7	10	8	11	8	9	10	9	8	7	6	10	7	5	7	9	10	8	11			0.0416082	0.0339443	0.0503804	0.0455477	0.0400233	0.0360897	0.0393494	0.0330164	0.0367377
2AFFP2_XDPJ_48			Defluviitoga tunisiensis	Bacteria	UNKNOWN_KINGDOM	Thermotogae	Thermotogae	Petrotogales	Petrotogaceae	Defluviitoga	Defluviitoga tunisiensis	illumina_C_9390	B6	FMN_bind,FMN_bind,	PF04205.15,PF04205.15,	FMN-binding protein [Defluviitoga tunisiensis]	100	B6_2AFFP2_XDPJ_48	8	7	7	9	11	5	7	10	7	11	9	10	10	9	12	5	6	11	6	9			0.0416082	0.0339443	0.0352663	0.0512412	0.0400233	0.0225561	0.0306051	0.0330164	0.0285738
7A4AE4_X1G1_18			Firmicutes (MAG9)	Unknown	UNKNOWN_KINGDOM							illumina_C_88487	B9	SBP_bac_8,	PF13416.7,	extracellular solute-binding protein [Firmicutes bacterium]	100	B9_7A4AE4_X1G1_18	8	5	7	6	11	12	12	12	13	11	11	10	12	2	6	11	12	6	9	3			0.0416082	0.024246	0.0352663	0.0341608	0.0400233	0.0541345	0.0524659	0.0396197	0.0530656
P07QV9_4JGW_1			BIN_null	Unknown	UNKNOWN_KINGDOM							illumina_C_31205	B0	CarbopepD_reg_2,Plug,	PF13715.7,PF07715.16,	SusC/RagA family TonB-linked outer membrane protein [Clostridiales bacterium]	70.6	B0_P07QV9_4JGW_1	8	7	10	10	10	11	9	11	8	9	6	7	11	12	11	7	8	5	9	11			0.0416082	0.0339443	0.0503804	0.0569346	0.0363848	0.0496233	0.0393494	0.036318	0.0326557
5YRHAC_983Z_6			Firmicutes (MAG9)	Unknown	UNKNOWN_KINGDOM							illumina_C_68539	B9	[],	[],	hypothetical protein [Firmicutes bacterium]	100	B9_5YRHAC_983Z_6	8	9	9	8	9	4	6	9	6	5	5	4	9	10	9	3	0	6	4	5			0.0416082	0.0436427	0.0453423	0.0455477	0.0327463	0.0180448	0.0262329	0.0297147	0.0244918
R6EVMM_RQFK_65	K01649	2.3.3.13	Defluviitoga tunisiensis	Bacteria	UNKNOWN_KINGDOM	Thermotogae	Thermotogae	Petrotogales	Petrotogaceae	Defluviitoga	Defluviitoga tunisiensis	illumina_C_77075	B6	HMGL-like,LeuA_dimer,	PF00682.20,PF08502.11,	2-isopropylmalate synthase [Defluviitoga tunisiensis]	100	B6_R6EVMM_RQFK_65	8	9	9	6	8	7	4	10	6	7	3	4	10	3	9	4	1	2	0	0			0.0416082	0.0436427	0.0453423	0.0341608	0.0291078	0.0315785	0.0174886	0.0330164	0.0244918
WQPYBY_ZCVT_3			BIN_null	Unknown	UNKNOWN_KINGDOM							illumina_C_51958	B0	Porin_4,	PF13609.7,	porin [Alcaligenaceae bacterium]	86.5	B0_WQPYBY_ZCVT_3	8	8	7	6	9	7	8	8	8	6	8	7	8	6	8	8	9	8	8	6			0.0416082	0.0387935	0.0352663	0.0341608	0.0327463	0.0315785	0.0349773	0.0264131	0.0326557
RD0BP8_GMCN_35	K01803	5.3.1.1	Limnochordia	Unknown	UNKNOWN_KINGDOM							illumina_C_76346	B7	TIM,	PF00121.19,	triose-phosphate isomerase [Firmicutes bacterium]	99.2	B7_RD0BP8_GMCN_35	8	7	6	7	11	7	9	9	10	8	6	6	9	8	7	8	7	9	8	9			0.0416082	0.0339443	0.0302282	0.0398542	0.0400233	0.0315785	0.0393494	0.0297147	0.0408197
57YVZK_0ANQ_24	K07466		Methanobacterium (MAG5)	Archaea	UNKNOWN_KINGDOM	Euryarchaeota	Methanobacteria	Methanobacteriales	Methanobacteriaceae	Methanobacterium	uc_Methanobacterium	illumina_C_90374	B5	tRNA_anti-codon,tRNA_anti-codon,tRNA_anti-codon,Rep_fac-A_C,	PF01336.26,PF01336.26,PF01336.26,PF08646.11,	Replication factor-A domain-containing protein [Methanobacterium sp. MB1]	100	B5_57YVZK_0ANQ_24	8	6	9	6	30	19	18	14	7	24	10	10	14	18	16	12	8	8	14	21			0.0416082	0.0290951	0.0453423	0.0341608	0.109154	0.085713	0.0786988	0.0462229	0.0285738
EX7CGG_8FZW_4			Defluviitoga tunisiensis	Bacteria	UNKNOWN_KINGDOM	Thermotogae	Thermotogae	Petrotogales	Petrotogaceae	Defluviitoga	Defluviitoga tunisiensis	illumina_C_29967	B6	adh_short_C2,	PF13561.7,	glucose 1-dehydrogenase [Defluviitoga tunisiensis]	100	B6_EX7CGG_8FZW_4	8	7	7	6	5	7	5	6	2	8	7	6	6	6	5	4	6	3	3	2			0.0416082	0.0339443	0.0352663	0.0341608	0.0181924	0.0315785	0.0218608	0.0198098	0.00816393
RBQ92V_MKDJ_20	K01874	6.1.1.10	Limnochordia	Bacteria	UNKNOWN_KINGDOM	Firmicutes	Clostridia	Clostridiales	Peptococcaceae	unknown	Peptococcaceae bacterium 1109	illumina_C_8289	B7	tRNA-synt_1g,tRNA-synt_1g,tRNA_bind,	PF09334.12,PF09334.12,PF01588.21,	methionine--tRNA ligase [Firmicutes bacterium]	99.5	B7_RBQ92V_MKDJ_20	8	8	7	4	10	8	3	9	7	10	7	6	9	7	9	6	5	5	7	6			0.0416082	0.0387935	0.0352663	0.0227739	0.0363848	0.0360897	0.0131165	0.0297147	0.0285738
Q29PJP_EAV3_1	K12941		Firmicutes (MAG15)	Unknown	UNKNOWN_KINGDOM							illumina_C_94053	B15	Peptidase_M20,M20_dimer,	PF01546.29,PF07687.15,	amidohydrolase [Firmicutes bacterium]	99.6	B15_Q29PJP_EAV3_1	8	11	9	6	13	12	9	12	12	13	13	9	12	13	15	7	4	5	8	8			0.0416082	0.0533411	0.0453423	0.0341608	0.0473002	0.0541345	0.0393494	0.0396197	0.0489836
CACQRH_X2J9_32	K00939	2.7.4.3	Limnochordia	Unknown	UNKNOWN_KINGDOM							illumina_C_39747	B7	ADK,ADK_lid,	PF00406.23,PF05191.15,	adenylate kinase [Firmicutes bacterium]	99.6	B7_CACQRH_X2J9_32	8	9	9	8	9	4	7	9	7	8	4	6	9	4	7	2	4	8	8	5			0.0416082	0.0436427	0.0453423	0.0455477	0.0327463	0.0180448	0.0306051	0.0297147	0.0285738
9BYQ1P_GA4Y_7			Limnochordia	Unknown	UNKNOWN_KINGDOM							illumina_C_74958	B7	Aldo_ket_red,	PF00248.22,	aldo/keto reductase [Firmicutes bacterium]	99.7	B7_9BYQ1P_GA4Y_7	8	12	11	2	10	7	6	10	5	4	3	6	10	9	9	9	6	4	4	1			0.0416082	0.0581903	0.0554184	0.0113869	0.0363848	0.0315785	0.0262329	0.0330164	0.0204098
DSWE5A_FQD9_1	K00164	1.2.4.2	BIN_null	Unknown	UNKNOWN_KINGDOM							illumina_C_52667	B0	E1_dh,Transket_pyr,	PF00676.21,PF02779.25,	2-oxoglutarate dehydrogenase E1 component [Gammaproteobacteria bacterium]	99.8	B0_DSWE5A_FQD9_1	8	8	6	1	4	4	2	3	0	5	6	3	3	2	3	2	4	6	6	6			0.0416082	0.0387935	0.0302282	0.00569346	0.0145539	0.0180448	0.00874432	0.00990491	0
4RQGJZ_M51H_1	K02496	2.1.1.107	BIN_null	Unknown	UNKNOWN_KINGDOM							illumina_C_38414	B0	HemX,	PF04375.15,	heme biosynthesis operon protein HemX [Gammaproteobacteria bacterium]	99.6	B0_4RQGJZ_M51H_1	8	7	4	3	4	3	1	1	1	3	4	3	1	0	1	2	5	4	4	2			0.0416082	0.0339443	0.0201521	0.0170804	0.0145539	0.0135336	0.00437216	0.00330164	0.00408197
VSYEVK_MYH0_8			Limnochordia	Unknown	UNKNOWN_KINGDOM							illumina_C_98187	B7	Rubrerythrin,	PF02915.18,	rubrerythrin family protein [Firmicutes bacterium]	100	B7_VSYEVK_MYH0_8	8	9	9	9	11	7	11	8	8	10	9	9	8	7	9	9	6	11	12	9			0.0416082	0.0436427	0.0453423	0.0512412	0.0400233	0.0315785	0.0480937	0.0264131	0.0326557
A5N3DZ_B5MS_31			Methanobacterium (MAG5)	Archaea	UNKNOWN_KINGDOM	Euryarchaeota	Methanobacteria	Methanobacteriales	Methanobacteriaceae	Methanobacterium	Methanobacterium sp. MB1	illumina_C_51507	B5	Alpha_Helical,tRNA_bind,	PF18489.2,PF01588.21,	tRNA-binding protein [Methanobacterium sp. MB1]	100	B5_A5N3DZ_B5MS_31	8	11	9	8	12	6	8	9	10	11	9	11	9	10	10	5	4	11	10	10			0.0416082	0.0533411	0.0453423	0.0455477	0.0436618	0.0270673	0.0349773	0.0297147	0.0408197
MX2TA4_PNX2_7	K03616		Limnochordia	Unknown	UNKNOWN_KINGDOM							illumina_C_94964	B7	FeS,Fer4_9,Fer4_7,	PF04060.14,PF13187.7,PF12838.8,	RnfABCDGE type electron transport complex subunit B [Firmicutes bacterium]	90.9	B7_MX2TA4_PNX2_7	8	10	8	11	9	9	7	8	3	10	8	8	8	10	10	8	5	8	8	4			0.0416082	0.0484919	0.0403043	0.0626281	0.0327463	0.0406009	0.0306051	0.0264131	0.0122459
J3WFTD_FS5X_9	K02118		Firmicutes (MAG15)	Unknown	UNKNOWN_KINGDOM							illumina_C_81773	B15	ATP-synt_ab_N,ATP-synt_ab,	PF02874.24,PF00006.26,	V-type ATP synthase subunit B [Firmicutes bacterium]	99.8	B15_J3WFTD_FS5X_9	8	8	7	5	9	5	7	11	6	6	2	3	11	4	2	6	8	8	8	8			0.0416082	0.0387935	0.0352663	0.0284673	0.0327463	0.0225561	0.0306051	0.036318	0.0244918
RVV4JS_E1T4_3	K03406		BIN_null	Unknown	UNKNOWN_KINGDOM							illumina_C_64743	B0	HAMP,MCPsignal,	PF00672.26,PF00015.22,	methyl-accepting chemotaxis protein [Firmicutes bacterium]	99.9	B0_RVV4JS_E1T4_3	8	14	10	5	16	12	8	13	10	10	9	7	13	12	8	11	12	10	8	11			0.0416082	0.0678887	0.0503804	0.0284673	0.0582157	0.0541345	0.0349773	0.0429213	0.0408197
1P5T45_7G8P_11	K02035		Firmicutes (MAG9)	Bacteria	UNKNOWN_KINGDOM	Firmicutes	unknown	unknown	unknown	unknown	unknown	illumina_C_98143	B9	SBP_bac_5,	PF00496.23,	putative ABC transporter-binding protein precursor [Firmicutes bacterium ADurb.BinA052]	84.8	B9_1P5T45_7G8P_11	8	5	8	4	7	7	7	10	11	15	8	6	10	8	12	8	8	6	8	8			0.0416082	0.024246	0.0403043	0.0227739	0.0254694	0.0315785	0.0306051	0.0330164	0.0449016
DT9S03_PN2C_4			Firmicutes (MAG15)	Unknown	UNKNOWN_KINGDOM							illumina_C_5705	B15	Aldedh,	PF00171.23,	aldehyde dehydrogenase [Firmicutes bacterium]	91.6	B15_DT9S03_PN2C_4	8	7	7	5	7	8	11	16	14	9	9	8	16	8	5	8	15	17	15	17			0.0416082	0.0339443	0.0352663	0.0284673	0.0254694	0.0360897	0.0480937	0.0528262	0.0571475
BAPGBB_GPX5_23			Petrimonas mucosa	Bacteria	UNKNOWN_KINGDOM	Bacteroidetes	Bacteroidia	Bacteroidales	Porphyromonadaceae	Petrimonas	Petrimonas mucosa	illumina_C_62372	B16	Toluene_X,	PF03349.17,	outer membrane protein transport protein [Petrimonas mucosa]	100	B16_BAPGBB_GPX5_23	8	9	7	5	11	8	8	14	8	11	7	5	14	9	9	9	7	7	5	6			0.0416082	0.0436427	0.0352663	0.0284673	0.0400233	0.0360897	0.0349773	0.0462229	0.0326557
4Z552R_N2FX_1	K06863	6.3.4.23	BIN_null	Archaea	UNKNOWN_KINGDOM	Euryarchaeota	Methanobacteria	Methanobacteriales	Methanobacteriaceae	Methanobacterium	Methanobacterium sp. MB1	illumina_C_64565	B0	DUF1246,DUF1297,	PF06849.13,PF06973.13,	formate--phosphoribosylaminoimidazolecarboxamide ligase [Methanobacterium sp. MB1]	100	B0_4Z552R_N2FX_1	8	4	8	9	14	14	14	11	8	11	10	11	11	5	9	8	9	10	13	7			0.0416082	0.0193968	0.0403043	0.0512412	0.0509387	0.0631569	0.0612102	0.036318	0.0326557
G839E1_5GSY_2			Limnochordia	Unknown	UNKNOWN_KINGDOM							illumina_C_8896	B7	Acetyltransf_1,	PF00583.26,	GNAT family N-acetyltransferase [Firmicutes bacterium]	99.5	B7_G839E1_5GSY_2	8	8	9	10	8	5	7	8	6	9	6	9	8	7	6	8	6	7	9	7			0.0416082	0.0387935	0.0453423	0.0569346	0.0291078	0.0225561	0.0306051	0.0264131	0.0244918
8TEGFG_MDDD_11			Petrimonas mucosa	Bacteria	UNKNOWN_KINGDOM	Bacteroidetes	Bacteroidia	Bacteroidales	Porphyromonadaceae	Petrimonas	Petrimonas mucosa	illumina_C_17188	B16	DUF4959,DUF5126,DUF5000,	PF16323.6,PF17166.5,PF16391.6,	DUF4959 domain-containing protein [Petrimonas mucosa]	99.8	B16_8TEGFG_MDDD_11	8	8	9	9	14	10	12	18	10	12	9	9	18	11	10	7	8	9	9	8			0.0416082	0.0387935	0.0453423	0.0512412	0.0509387	0.0451121	0.0524659	0.0594295	0.0408197
SXR89B_M2NK_1			BIN_null	Bacteria	UNKNOWN_KINGDOM	Firmicutes	Bacilli	Bacillales	unknown	Desulfuribacillus	Desulfuribacillus stibiiarsenatis	illumina_C_50788	B0	POR,	PF01558.19,	2-oxoacid:acceptor oxidoreductase family protein [Desulfuribacillus stibiiarsenatis]	84.9	B0_SXR89B_M2NK_1	8	7	6	6	4	1	1	1	1	0	0	0	1	0	2	6	2	7	9	7			0.0416082	0.0339443	0.0302282	0.0341608	0.0145539	0.00451121	0.00437216	0.00330164	0.00408197
P8F3BC_01ME_13			Limnochordia	Unknown	UNKNOWN_KINGDOM							illumina_C_19220	B7	[],	[],	ROK family protein [Firmicutes bacterium]	83.7	B7_P8F3BC_01ME_13	8	7	6	3	10	5	4	12	2	3	2	3	12	5	1	1	4	3	1	3			0.0416082	0.0339443	0.0302282	0.0170804	0.0363848	0.0225561	0.0174886	0.0396197	0.00816393
835ND6_BJHH_2	K06281	1.12.99.6	BIN_null	Bacteria	UNKNOWN_KINGDOM	Firmicutes	Bacilli	Bacillales	unknown	Desulfuribacillus	Desulfuribacillus stibiiarsenatis	illumina_C_13728	B0	NiFeSe_Hases,	PF00374.20,	nickel-dependent hydrogenase large subunit [Desulfuribacillus stibiiarsenatis]	77.8	B0_835ND6_BJHH_2	8	9	7	5	7	5	1	5	0	1	0	0	5	0	2	0	5	5	4	6			0.0416082	0.0436427	0.0352663	0.0284673	0.0254694	0.0225561	0.00437216	0.0165082	0
P21FK3_T3K1_36	K01876	6.1.1.12	Limnochordia	Unknown	UNKNOWN_KINGDOM							illumina_C_83088	B7	tRNA_anti-codon,tRNA-synt_2,GAD,	PF01336.26,PF00152.21,PF02938.15,	aspartate--tRNA ligase [Firmicutes bacterium]	86.2	B7_P21FK3_T3K1_36	8	9	5	4	9	6	5	7	4	4	4	2	7	5	6	4	7	8	7	4			0.0416082	0.0436427	0.0251902	0.0227739	0.0327463	0.0270673	0.0218608	0.0231115	0.0163279
HHESAH_Z0EJ_10	K03856	2.5.1.54	Defluviitoga tunisiensis	Bacteria	UNKNOWN_KINGDOM	Thermotogae	Thermotogae	Petrotogales	Petrotogaceae	Defluviitoga	Defluviitoga tunisiensis	illumina_C_43368	B6	DAHP_snth_FXD,DAHP_synth_1,	PF18152.2,PF00793.21,	3-deoxy-7-phosphoheptulonate synthase [Defluviitoga tunisiensis]	100	B6_HHESAH_Z0EJ_10	8	9	9	5	11	6	6	6	4	4	4	4	6	4	6	5	4	5	4	2			0.0416082	0.0436427	0.0453423	0.0284673	0.0400233	0.0270673	0.0262329	0.0198098	0.0163279
GMMXF3_E6C5_22	K09733	4.2.3.153	Methanobacterium (MAG5)	Archaea	UNKNOWN_KINGDOM	Euryarchaeota	Methanobacteria	Methanobacteriales	Methanobacteriaceae	Methanobacterium	Methanobacterium sp. MB1	illumina_C_99143	B5	4HFCP_synth,	PF04476.14,	(5-formylfuran-3-yl)methyl phosphate synthase [Methanobacterium sp. MB1]	100	B5_GMMXF3_E6C5_22	7	6	8	7	11	7	8	7	1	2	2	3	7	5	2	0	1	0	2	1			0.0364071	0.0290951	0.0403043	0.0398542	0.0400233	0.0315785	0.0349773	0.0231115	0.00408197
EQRZNY_WH8E_36			Defluviitoga tunisiensis	Unknown	UNKNOWN_KINGDOM							illumina_C_88183	B6	Aldo_ket_red,Aldo_ket_red,	PF00248.22,PF00248.22,	aldo/keto reductase [Defluviitoga tunisiensis]	99.6	B6_EQRZNY_WH8E_36	7	7	7	5	12	12	10	12	4	13	11	11	12	13	8	5	9	3	6	6			0.0364071	0.0339443	0.0352663	0.0284673	0.0436618	0.0541345	0.0437216	0.0396197	0.0163279
0HJCV5_CE82_29	K00169	1.2.7.1	Firmicutes (MAG15)	Unknown	UNKNOWN_KINGDOM							illumina_C_20652	B15	POR_N,PFOR_II,	PF01855.20,PF17147.5,	pyruvate ferredoxin oxidoreductase [Firmicutes bacterium]	99.7	B15_0HJCV5_CE82_29	7	8	8	9	12	7	6	9	8	10	8	9	9	2	7	10	12	10	11	8			0.0364071	0.0387935	0.0403043	0.0512412	0.0436618	0.0315785	0.0262329	0.0297147	0.0326557
FKRZ8K_7WW0_2			Defluviitoga tunisiensis	Bacteria	UNKNOWN_KINGDOM	uc_Bacteria	uc_Bacteria	uc_Bacteria	uc_Bacteria	uc_Bacteria	uc_Bacteria	illumina_C_1252	B6	Glycoamylase,CBM9_1,	PF10091.10,PF06452.12,	hypothetical protein [Defluviitoga tunisiensis]	99.9	B6_FKRZ8K_7WW0_2	7	6	10	6	20	14	10	14	8	17	9	9	14	14	13	10	11	11	11	10			0.0364071	0.0290951	0.0503804	0.0341608	0.0727696	0.0631569	0.0437216	0.0462229	0.0326557
AEM13J_BHTN_5	K02406		Firmicutes (MAG9)	Unknown	UNKNOWN_KINGDOM							illumina_C_51446	B9	Flagellin_N,Flagellin_C,	PF00669.21,PF00700.22,	flagellin FliC [Firmicutes bacterium]	62.8	B9_AEM13J_BHTN_5	7	4	7	4	5	5	5	4	5	4	2	5	4	5	5	5	3	3	4	2			0.0364071	0.0193968	0.0352663	0.0227739	0.0181924	0.0225561	0.0218608	0.0132066	0.0204098
JYK38P_GMCN_13	K00918	2.7.1.146, 2.7.1.147	Limnochordia	Unknown	UNKNOWN_KINGDOM							illumina_C_76346	B7	ADP_PFK_GK,	PF04587.16,	hypothetical protein [Firmicutes bacterium]	99.8	B7_JYK38P_GMCN_13	7	7	8	8	13	10	9	14	9	6	7	8	14	7	6	7	9	9	9	7			0.0364071	0.0339443	0.0403043	0.0455477	0.0473002	0.0451121	0.0393494	0.0462229	0.0367377
20P7ND_JHWG_20	K01126	3.1.4.46	Limnochordia	Unknown	UNKNOWN_KINGDOM							illumina_C_95467	B7	GDPD,	PF03009.18,	glycerophosphodiester phosphodiesterase [Firmicutes bacterium]	99.2	B7_20P7ND_JHWG_20	7	6	4	5	4	3	3	3	1	3	4	3	3	2	2	1	3	1	3	1			0.0364071	0.0290951	0.0201521	0.0284673	0.0145539	0.0135336	0.0131165	0.00990491	0.00408197
7YYVNP_QE22_6	K02035		Limnochordia	Bacteria	UNKNOWN_KINGDOM	Candidatus Bipolaricaulota	unknown	unknown	unknown	Candidatus Bipolaricaulis	Candidatus Bipolaricaulis sibiricus	illumina_C_81522	B7	SBP_bac_5,	PF00496.23,	hypothetical protein BIP78_1236 [Candidatus Bipolaricaulis sibiricus]	49.6	B7_7YYVNP_QE22_6	7	6	5	6	9	4	4	9	3	6	6	5	9	5	2	5	6	7	5	3			0.0364071	0.0290951	0.0251902	0.0341608	0.0327463	0.0180448	0.0174886	0.0297147	0.0122459
HFQZV8_WMK4_10	K01839	5.4.2.7	Limnochordia	Unknown	UNKNOWN_KINGDOM							illumina_C_16868	B7	Metalloenzyme,	PF01676.19,	phosphopentomutase [Firmicutes bacterium]	99.5	B7_HFQZV8_WMK4_10	7	7	8	8	9	8	4	7	6	5	5	5	7	6	4	4	4	4	5	4			0.0364071	0.0339443	0.0403043	0.0455477	0.0327463	0.0360897	0.0174886	0.0231115	0.0244918
DJD1BJ_EDN0_2	K03386	1.11.1.15	BIN_null	Bacteria	UNKNOWN_KINGDOM	Proteobacteria	Betaproteobacteria	Burkholderiales	Alcaligenaceae	Alcaligenes	uc_Alcaligenes	illumina_C_94898	B0	AhpC-TSA,1-cysPrx_C,	PF00578.22,PF10417.10,	MULTISPECIES: peroxiredoxin [Alcaligenes]	100	B0_DJD1BJ_EDN0_2	7	6	8	8	3	1	3	3	3	8	10	11	3	5	6	15	10	10	10	5			0.0364071	0.0290951	0.0403043	0.0455477	0.0109154	0.00451121	0.0131165	0.00990491	0.0122459
JTYG1X_NWB1_3	K10439		Limnochordia	Unknown	UNKNOWN_KINGDOM							illumina_C_18804	B7	Peripla_BP_4,	PF13407.7,	sugar ABC transporter substrate-binding protein [Thermoanaerobacteraceae bacterium]	80.2	B7_JTYG1X_NWB1_3	7	8	10	10	5	7	6	7	4	10	8	6	7	6	7	7	7	11	12	7			0.0364071	0.0387935	0.0503804	0.0569346	0.0181924	0.0315785	0.0262329	0.0231115	0.0163279
QCE3WA_1WBS_5			Limnochordia	Bacteria	UNKNOWN_KINGDOM	Actinobacteria	Actinobacteria	unknown	unknown	unknown	Actinobacteria bacterium	illumina_C_47701	B7	Nuc_deoxyrib_tr,	PF05014.16,	hypothetical protein E6G08_18135 [Actinobacteria bacterium]	51	B7_QCE3WA_1WBS_5	7	7	6	5	6	5	6	6	5	7	7	8	6	6	8	5	3	7	7	4			0.0364071	0.0339443	0.0302282	0.0284673	0.0218309	0.0225561	0.0262329	0.0198098	0.0204098
2E00AD_WADD_2	K02040		BIN_Sporomusa sphaeroides	Bacteria	UNKNOWN_KINGDOM	Firmicutes	Negativicutes	Selenomonadales	Sporomusaceae	Sporomusa	Sporomusa sphaeroides	illumina_C_48142	B13	PBP_like_2,	PF12849.8,	phosphate ABC transporter substrate-binding protein [Sporomusa sphaeroides]	100	B13_2E00AD_WADD_2	7	7	6	7	8	8	7	7	5	5	5	4	7	6	5	5	5	4	3	7			0.0364071	0.0339443	0.0302282	0.0398542	0.0291078	0.0360897	0.0306051	0.0231115	0.0204098
82D5ZM_ZBRH_2			BIN_Sporomusa sphaeroides	Bacteria	UNKNOWN_KINGDOM	Firmicutes	Negativicutes	Selenomonadales	Sporomusaceae	Sporomusa	Sporomusa sphaeroides	illumina_C_79299	B13	NIR_SIR_ferr,NIR_SIR,	PF03460.18,PF01077.23,	NAD(P)/FAD-dependent oxidoreductase [Sporomusa sphaeroides]	99.6	B13_82D5ZM_ZBRH_2	7	9	3	6	10	7	6	6	4	6	6	1	6	7	7	0	1	1	3	4			0.0364071	0.0436427	0.0151141	0.0341608	0.0363848	0.0315785	0.0262329	0.0198098	0.0163279
FB8QXR_KYQM_10			Firmicutes (MAG9)	Unknown	UNKNOWN_KINGDOM							illumina_C_35948	B9	DUF1080,	PF06439.12,	DUF1080 domain-containing protein [Firmicutes bacterium]	100	B9_FB8QXR_KYQM_10	7	6	8	6	9	9	6	10	6	13	11	11	10	13	14	8	11	8	8	6			0.0364071	0.0290951	0.0403043	0.0341608	0.0327463	0.0406009	0.0262329	0.0330164	0.0244918
WEY1A6_Y1X2_2	K09807		BIN_Sporomusa sphaeroides	Bacteria	UNKNOWN_KINGDOM	Firmicutes	Negativicutes	Selenomonadales	Sporomusaceae	Sporomusa	uncultured Sporomusa sp.	illumina_C_50943	B13	SIMPL,	PF04402.15,	conserved exported hypothetical protein [uncultured Sporomusa sp.]	99.2	B13_WEY1A6_Y1X2_2	7	7	6	6	4	3	2	3	2	3	2	0	3	3	3	2	0	1	2	3			0.0364071	0.0339443	0.0302282	0.0341608	0.0145539	0.0135336	0.00874432	0.00990491	0.00816393
N44ANH_VXG8_1	K02338	2.7.7.7	BIN_null	Unknown	UNKNOWN_KINGDOM							illumina_C_63949	B0	DNA_pol3_beta,DNA_pol3_beta_2,DNA_pol3_beta_3,	PF00712.20,PF02767.17,PF02768.16,	DNA polymerase III subunit beta [Gammaproteobacteria bacterium]	100	B0_N44ANH_VXG8_1	7	6	4	1	7	3	5	3	2	3	3	3	3	1	0	3	6	5	4	4			0.0364071	0.0290951	0.0201521	0.00569346	0.0254694	0.0135336	0.0218608	0.00990491	0.00816393
Y0GFC3_V9MP_3	K01938	6.3.4.3	BIN_null	Bacteria	UNKNOWN_KINGDOM	Firmicutes	Negativicutes	Selenomonadales	Sporomusaceae	Sporomusa	Sporomusa sphaeroides	illumina_C_66636	B0	FTHFS,	PF01268.20,	formate--tetrahydrofolate ligase [Sporomusa sphaeroides]	100	B0_Y0GFC3_V9MP_3	7	8	5	4	10	8	3	4	5	4	2	2	4	6	8	3	4	3	3	4			0.0364071	0.0387935	0.0251902	0.0227739	0.0363848	0.0360897	0.0131165	0.0132066	0.0204098
39K84H_ZZR5_20			Firmicutes (MAG9)	Unknown	UNKNOWN_KINGDOM							illumina_C_13851	B9	[],	[],	hypothetical protein [Firmicutes bacterium]	100	B9_39K84H_ZZR5_20	7	7	7	6	11	11	14	14	11	15	16	14	14	11	16	13	14	12	12	14			0.0364071	0.0339443	0.0352663	0.0341608	0.0400233	0.0496233	0.0612102	0.0462229	0.0449016
N8HWJF_E6C5_23	K00088	1.1.1.205	Methanobacterium (MAG5)	Archaea	UNKNOWN_KINGDOM	Euryarchaeota	Methanobacteria	Methanobacteriales	Methanobacteriaceae	Methanobacterium	Methanobacterium sp. MB1	illumina_C_99143	B5	IMPDH,CBS,CBS,	PF00478.26,PF00571.29,PF00571.29,	IMP dehydrogenase [Methanobacterium sp. MB1]	99.8	B5_N8HWJF_E6C5_23	7	6	9	6	11	11	9	13	10	15	14	13	13	10	14	8	6	6	10	11			0.0364071	0.0290951	0.0453423	0.0341608	0.0400233	0.0496233	0.0393494	0.0429213	0.0408197
2JWWRX_Z0EJ_1			Defluviitoga tunisiensis	Unknown	UNKNOWN_KINGDOM							illumina_C_43368	B6	adh_short_C2,	PF13561.7,	glucose 1-dehydrogenase [Defluviitoga tunisiensis]	100	B6_2JWWRX_Z0EJ_1	7	8	9	6	6	4	3	5	2	5	5	7	5	9	8	4	5	2	3	1			0.0364071	0.0387935	0.0453423	0.0341608	0.0218309	0.0180448	0.0131165	0.0165082	0.00816393
AFM39C_MYH0_15			Limnochordia	Unknown	UNKNOWN_KINGDOM							illumina_C_98187	B7	GFO_IDH_MocA,GFO_IDH_MocA_C,	PF01408.23,PF02894.18,	Gfo/Idh/MocA family oxidoreductase [Firmicutes bacterium]	100	B7_AFM39C_MYH0_15	7	6	8	7	8	5	3	5	3	3	2	3	5	2	3	5	3	3	3	3			0.0364071	0.0290951	0.0403043	0.0398542	0.0291078	0.0225561	0.0131165	0.0165082	0.0122459
X8R26A_0ANQ_70	K00441	1.12.98.1	Methanobacterium (MAG5)	Archaea	UNKNOWN_KINGDOM	Euryarchaeota	Methanobacteria	Methanobacteriales	Methanobacteriaceae	Methanobacterium	Methanobacterium sp. MB1	illumina_C_90374	B5	FrhB_FdhB_N,FrhB_FdhB_C,	PF04422.14,PF04432.14,	coenzyme F420 hydrogenase subunit beta [Methanobacterium sp. MB1]	100	B5_X8R26A_0ANQ_70	7	5	9	7	13	12	11	11	8	10	10	13	11	10	13	8	11	6	9	9			0.0364071	0.024246	0.0453423	0.0398542	0.0473002	0.0541345	0.0480937	0.036318	0.0326557
9PGP5A_RQFK_28	K01938	6.3.4.3	Defluviitoga tunisiensis	Bacteria	UNKNOWN_KINGDOM	Thermotogae	Thermotogae	Petrotogales	Petrotogaceae	Defluviitoga	Defluviitoga tunisiensis	illumina_C_77075	B6	FTHFS,	PF01268.20,	formate--tetrahydrofolate ligase [Defluviitoga tunisiensis]	100	B6_9PGP5A_RQFK_28	7	9	8	6	6	9	4	8	7	10	7	6	8	7	10	4	5	1	4	2			0.0364071	0.0436427	0.0403043	0.0341608	0.0218309	0.0406009	0.0174886	0.0264131	0.0285738
G4SQ8H_RP15_5			BIN_null	Archaea	UNKNOWN_KINGDOM	Euryarchaeota	Methanobacteria	Methanobacteriales	Methanobacteriaceae	Methanobacterium	Methanobacterium sp. 42_16	illumina_C_41979	B0	TOBE,	PF03459.18,	Molybdenum-pterin-binding protein [Methanobacterium sp. 42_16]	100	B0_G4SQ8H_RP15_5	7	7	5	4	5	5	5	4	4	7	7	7	4	6	7	6	2	4	4	5			0.0364071	0.0339443	0.0251902	0.0227739	0.0181924	0.0225561	0.0218608	0.0132066	0.0163279
JMAGE1_1WBS_17	K02012		Limnochordia	Bacteria	UNKNOWN_KINGDOM	Proteobacteria	Alphaproteobacteria	Rhodobacterales	Rhodobacteraceae	Octadecabacter	Octadecabacter temperatus	illumina_C_47701	B7	SBP_bac_6,	PF13343.7,	ABC transporter substrate-binding protein [Octadecabacter temperatus]	50	B7_JMAGE1_1WBS_17	7	7	6	5	8	9	6	6	6	5	7	8	6	2	9	8	9	6	8	4			0.0364071	0.0339443	0.0302282	0.0284673	0.0291078	0.0406009	0.0262329	0.0198098	0.0244918
KBGG1R_EW6X_1	K00174	1.2.7.11, 1.2.7.3	BIN_null	Bacteria	UNKNOWN_KINGDOM	Firmicutes	Bacilli	Bacillales	unknown	Candidatus Carbobacillus	Candidatus Carbobacillus altaicus	illumina_C_102647	B0	PFOR_II,	PF17147.5,	2-oxoglutarate oxidoreductase, alpha subunit [Candidatus Carbobacillus altaicus]	92.5	B0_KBGG1R_EW6X_1	7	9	7	6	5	4	0	0	0	0	0	2	0	0	0	6	8	7	7	8			0.0364071	0.0436427	0.0352663	0.0341608	0.0181924	0.0180448	0	0	0
T2Z1GV_9K01_19	K02030		Firmicutes (MAG9)	Unknown	UNKNOWN_KINGDOM							illumina_C_101754	B9	SBP_bac_3,	PF00497.21,	basic amino acid ABC transporter substrate-binding protein [Firmicutes bacterium]	68.5	B9_T2Z1GV_9K01_19	7	4	10	12	11	4	5	14	7	12	15	13	14	12	14	10	5	12	10	8			0.0364071	0.0193968	0.0503804	0.0683216	0.0400233	0.0180448	0.0218608	0.0462229	0.0285738
1SPAMR_D0FG_63	K02908		Methanobacterium (MAG5)	Archaea	UNKNOWN_KINGDOM	Euryarchaeota	Methanobacteria	Methanobacteriales	Methanobacteriaceae	Methanobacterium	Methanobacterium sp. MB1	illumina_C_12533	B5	Ribosomal_L7Ae,	PF01248.27,	50S ribosomal protein L30e [Methanobacterium sp. MB1]	100	B5_1SPAMR_D0FG_63	7	6	6	7	6	6	6	5	4	3	5	4	5	6	5	6	5	7	6	5			0.0364071	0.0290951	0.0302282	0.0398542	0.0218309	0.0270673	0.0262329	0.0165082	0.0163279
1NMFXT_1WBS_62	K03406		Limnochordia	Unknown	UNKNOWN_KINGDOM							illumina_C_47701	B7	4HB_MCP_1,HAMP,MCPsignal,	PF12729.8,PF00672.26,PF00015.22,	HAMP domain-containing protein [Firmicutes bacterium]	50.1	B7_1NMFXT_1WBS_62	7	10	8	5	8	5	4	5	4	5	5	6	5	9	6	4	5	3	3	4			0.0364071	0.0484919	0.0403043	0.0284673	0.0291078	0.0225561	0.0174886	0.0165082	0.0163279
E5M3EW_B7C0_16	K02355		Defluviitoga tunisiensis	Bacteria	UNKNOWN_KINGDOM	Thermotogae	Thermotogae	uc_Thermotogae	uc_Thermotogae	uc_Thermotogae	uc_Thermotogae	illumina_C_52509	B6	GTP_EFTU,GTP_EFTU_D2,EFG_III,EFG_IV,EFG_C,	PF00009.28,PF03144.26,PF14492.7,PF03764.19,PF00679.25,	elongation factor G [Defluviitoga tunisiensis]	99.9	B6_E5M3EW_B7C0_16	7	9	4	2	6	6	2	5	2	5	6	4	5	1	6	5	3	3	2	2			0.0364071	0.0436427	0.0201521	0.0113869	0.0218309	0.0270673	0.00874432	0.0165082	0.00816393
JR7AAT_QPCN_5	K02051		Defluviitoga tunisiensis	Bacteria	UNKNOWN_KINGDOM	Thermotogae	Thermotogae	Petrotogales	Petrotogaceae	Defluviitoga	Defluviitoga tunisiensis	illumina_C_80410	B6	NMT1_2,	PF13379.7,	ABC transporter substrate-binding protein [Defluviitoga tunisiensis]	89	B6_JR7AAT_QPCN_5	7	6	6	6	4	5	2	4	2	5	5	6	4	4	6	1	2	2	4	0			0.0364071	0.0290951	0.0302282	0.0341608	0.0145539	0.0225561	0.00874432	0.0132066	0.00816393
QRM5NJ_HAV2_2	K02027		Defluviitoga tunisiensis	Bacteria	UNKNOWN_KINGDOM	Thermotogae	Thermotogae	Petrotogales	Petrotogaceae	Petrotoga	Petrotoga sp. 9PWA.NaAc.5.4	illumina_C_105236	B6	SBP_bac_1,	PF01547.26,	sugar ABC transporter substrate-binding protein [Petrotoga sp. 9PWA.NaAc.5.4]	80.3	B6_QRM5NJ_HAV2_2	7	5	5	5	14	8	6	7	7	9	5	7	7	2	7	7	9	6	8	4			0.0364071	0.024246	0.0251902	0.0284673	0.0509387	0.0360897	0.0262329	0.0231115	0.0285738
H4JY6R_Q1P3_1	K02027		BIN_null	Unknown	UNKNOWN_KINGDOM							illumina_C_20456	B0	SBP_bac_8,	PF13416.7,	ABC transporter substrate-binding protein [Firmicutes bacterium]	89.6	B0_H4JY6R_Q1P3_1	7	8	6	9	10	7	5	5	6	6	3	2	5	3	4	1	7	4	6	4			0.0364071	0.0387935	0.0302282	0.0512412	0.0363848	0.0315785	0.0218608	0.0165082	0.0244918
E1G33J_DTYC_28	K01208	3.2.1.133, 3.2.1.135, 3.2.1.54	Defluviitoga tunisiensis	Bacteria	UNKNOWN_KINGDOM	Thermotogae	Thermotogae	Petrotogales	Petrotogaceae	uc_Petrotogaceae	uc_Petrotogaceae	illumina_C_52790	B6	AMPK1_CBM,Alpha-amylase,	PF16561.6,PF00128.25,	alpha-glucosidase C-terminal domain-containing protein [Defluviitoga tunisiensis]	99.7	B6_E1G33J_DTYC_28	7	7	6	4	10	5	2	5	3	6	4	3	5	5	4	3	3	3	2	2			0.0364071	0.0339443	0.0302282	0.0227739	0.0363848	0.0225561	0.00874432	0.0165082	0.0122459
N19WZA_K8R4_2			Firmicutes (MAG9)	Unknown	UNKNOWN_KINGDOM							illumina_C_18193	B9	[],	[],	hypothetical protein [Firmicutes bacterium]	100	B9_N19WZA_K8R4_2	7	7	10	9	9	10	5	10	7	12	10	15	10	13	14	9	12	7	9	6			0.0364071	0.0339443	0.0503804	0.0512412	0.0327463	0.0451121	0.0218608	0.0330164	0.0285738
DZWECF_7NF3_7	K00702	2.4.1.20	Limnochordia	Bacteria	UNKNOWN_KINGDOM	uc_Bacteria	uc_Bacteria	uc_Bacteria	uc_Bacteria	uc_Bacteria	uc_Bacteria	illumina_C_103515	B7	Glyco_transf_36,Glyco_hydro_36,	PF06165.12,PF17167.5,	glycosyl transferase [Firmicutes bacterium]	99.8	B7_DZWECF_7NF3_7	7	11	10	5	12	9	7	7	6	11	9	6	7	9	10	8	9	8	11	11			0.0364071	0.0533411	0.0503804	0.0284673	0.0436618	0.0406009	0.0306051	0.0231115	0.0244918
734Z0W_D65D_3	K00639	2.3.1.29	Firmicutes (MAG15)	Unknown	UNKNOWN_KINGDOM							illumina_C_32383	B15	Aminotran_1_2,	PF00155.22,	glycine C-acetyltransferase [Firmicutes bacterium]	91	B15_734Z0W_D65D_3	7	6	5	4	3	2	3	4	8	4	5	5	4	1	3	6	8	8	7	8			0.0364071	0.0290951	0.0251902	0.0227739	0.0109154	0.00902242	0.0131165	0.0132066	0.0326557
8QA811_T3K1_16	K01489	3.5.4.5	Limnochordia	Unknown	UNKNOWN_KINGDOM							illumina_C_83088	B7	dCMP_cyt_deam_1,	PF00383.24,	cytidine deaminase [Firmicutes bacterium]	100	B7_8QA811_T3K1_16	7	6	3	4	2	2	3	2	1	3	0	0	2	2	4	0	1	3	1	1			0.0364071	0.0290951	0.0151141	0.0227739	0.00727696	0.00902242	0.0131165	0.00660328	0.00408197
J6G6T0_PJE3_1	K03545		BIN_null	Bacteria	UNKNOWN_KINGDOM	Firmicutes	Bacilli	Bacillales	unknown	Candidatus Carbobacillus	Candidatus Carbobacillus altaicus	illumina_C_71499	B0	Trigger_N,FKBP_C,Trigger_C,	PF05697.14,PF00254.29,PF05698.15,	Cell division trigger factor [Candidatus Carbobacillus altaicus]	78.3	B0_J6G6T0_PJE3_1	7	7	6	3	7	2	0	0	0	0	2	4	0	0	0	6	7	10	12	11			0.0364071	0.0339443	0.0302282	0.0170804	0.0254694	0.00902242	0	0	0
4SBA2T_A79Y_4	K00626	2.3.1.9	Limnochordia	Unknown	UNKNOWN_KINGDOM							illumina_C_20833	B7	Thiolase_N,Thiolase_C,	PF00108.24,PF02803.19,	acetyl-CoA C-acetyltransferase [Firmicutes bacterium]	100	B7_4SBA2T_A79Y_4	7	9	6	9	14	13	9	10	7	9	7	7	10	3	6	8	11	10	8	5			0.0364071	0.0436427	0.0302282	0.0512412	0.0509387	0.0586457	0.0393494	0.0330164	0.0285738
3HVTFT_WM2M_1	K01181	3.2.1.8	Defluviitoga tunisiensis	Bacteria	UNKNOWN_KINGDOM	Thermotogae	Thermotogae	Petrotogales	Petrotogaceae	uc_Petrotogaceae	uc_Petrotogaceae	illumina_C_46848	B6	CBM_4_9,CBM_4_9,Glyco_hydro_10,	PF02018.18,PF02018.18,PF00331.21,	endo-1,4-beta-xylanase [Defluviitoga tunisiensis]	100	B6_3HVTFT_WM2M_1	7	9	8	5	19	7	3	7	2	9	7	3	7	9	9	3	2	2	2	2			0.0364071	0.0436427	0.0403043	0.0284673	0.0691311	0.0315785	0.0131165	0.0231115	0.00816393
D7DNGZ_P3FB_2	K00615	2.2.1.1	BIN_null	Bacteria	UNKNOWN_KINGDOM	Firmicutes	Bacilli	Bacillales	Bacillaceae	Hydrogenibacillus	Hydrogenibacillus schlegelii	illumina_C_62686	B0	Transket_pyr,Transketolase_C,	PF02779.25,PF02780.21,	Transketolase [Hydrogenibacillus schlegelii]	69.8	B0_D7DNGZ_P3FB_2	7	9	6	6	6	1	0	0	0	0	0	7	0	0	0	10	11	11	13	13			0.0364071	0.0436427	0.0302282	0.0341608	0.0218309	0.00451121	0	0	0
CAPDTM_39QQ_216			Methanobacteriaceae (MAG14)	Archaea	UNKNOWN_KINGDOM	Euryarchaeota	Methanobacteria	Methanobacteriales	Methanobacteriaceae	Methanobacterium	Methanobacterium sp. PtaU1.Bin242	illumina_C_100205	B14	AIM24,	PF01987.18,	hypothetical protein A4E27_01198 [Methanobacterium sp. PtaU1.Bin242]	80.3	B14_CAPDTM_39QQ_216	7	7	4	6	8	7	9	6	5	8	8	8	6	8	8	10	13	17	13	13			0.0364071	0.0339443	0.0201521	0.0341608	0.0291078	0.0315785	0.0393494	0.0198098	0.0204098
57FFFY_A0RQ_3	K03612		BIN_Sporomusa sphaeroides	Bacteria	UNKNOWN_KINGDOM	Firmicutes	Negativicutes	Selenomonadales	Sporomusaceae	Sporomusa	uncultured Sporomusa sp.	illumina_C_14560	B13	FMN_bind,	PF04205.15,	Electron transport complex, RnfABCDGE type, G subunit [uncultured Sporomusa sp.]	100	B13_57FFFY_A0RQ_3	7	4	6	7	3	4	4	4	3	6	4	3	4	6	9	4	4	5	2	4			0.0364071	0.0193968	0.0302282	0.0398542	0.0109154	0.0180448	0.0174886	0.0132066	0.0122459
T3TN6Z_P8VH_2			BIN_null	Unknown	UNKNOWN_KINGDOM							illumina_C_83287	B0	ECH_1,	PF00378.21,	enoyl-CoA hydratase [Gammaproteobacteria bacterium]	100	B0_T3TN6Z_P8VH_2	7	7	5	4	3	3	1	1	0	5	8	9	1	0	0	7	7	7	6	4			0.0364071	0.0339443	0.0251902	0.0227739	0.0109154	0.0135336	0.00437216	0.00330164	0
T8Z3WT_QTNK_3	K04077		BIN_null	Bacteria	UNKNOWN_KINGDOM	Firmicutes	Clostridia	Clostridiales	Clostridiaceae	Lutispora	Lutispora thermophila	illumina_C_53086	B0	Cpn60_TCP1,	PF00118.25,	chaperonin GroEL [Lutispora thermophila]	96	B0_T8Z3WT_QTNK_3	7	8	5	2	6	4	1	5	2	8	6	3	5	2	9	2	3	2	4	3			0.0364071	0.0387935	0.0251902	0.0113869	0.0218309	0.0180448	0.00437216	0.0165082	0.00816393
GQFK4P_0Y8T_5	K04043		BIN_Sporomusa sphaeroides	Bacteria	UNKNOWN_KINGDOM	uc_Bacteria	uc_Bacteria	uc_Bacteria	uc_Bacteria	uc_Bacteria	uc_Bacteria	illumina_C_76746	B13	HSP70,HSP70,	PF00012.21,PF00012.21,	molecular chaperone DnaK [Sporomusa sphaeroides]	99.4	B13_GQFK4P_0Y8T_5	7	8	5	5	12	12	5	7	2	4	2	2	7	8	9	1	0	1	5	10			0.0364071	0.0387935	0.0251902	0.0284673	0.0436618	0.0541345	0.0218608	0.0231115	0.00816393
BJ2R4D_BD49_16	K19824		BIN_Sporomusa sphaeroides	Bacteria	UNKNOWN_KINGDOM	Firmicutes	Negativicutes	Selenomonadales	Sporomusaceae	Sporomusa	Sporomusa sphaeroides	illumina_C_57973	B13	Rubrerythrin,	PF02915.18,	rubrerythrin family protein [Sporomusa sphaeroides]	100	B13_BJ2R4D_BD49_16	7	7	5	7	7	4	5	4	2	5	4	1	4	5	7	0	0	0	2	5			0.0364071	0.0339443	0.0251902	0.0398542	0.0254694	0.0180448	0.0218608	0.0132066	0.00816393
WSWHQG_W9HH_7			Limnochordia	Unknown	UNKNOWN_KINGDOM							illumina_C_23796	B7	[],	[],	hypothetical protein [Firmicutes bacterium]	98.1	B7_WSWHQG_W9HH_7	7	6	4	4	4	3	5	6	2	6	3	4	6	5	7	5	3	7	6	4			0.0364071	0.0290951	0.0201521	0.0227739	0.0145539	0.0135336	0.0218608	0.0198098	0.00816393
13BX4P_TYMJ_6	K07533	5.2.1.8	Limnochordia	Unknown	UNKNOWN_KINGDOM							illumina_C_19053	B7	SurA_N_3,Rotamase_3,	PF13624.7,PF13616.7,	hypothetical protein [Firmicutes bacterium]	99.3	B7_13BX4P_TYMJ_6	7	7	7	7	10	6	5	7	4	9	7	9	7	10	9	5	10	2	9	4			0.0364071	0.0339443	0.0352663	0.0398542	0.0363848	0.0270673	0.0218608	0.0231115	0.0163279
5CHYYY_Q8BW_3			Defluviitoga tunisiensis	Bacteria	UNKNOWN_KINGDOM	Thermotogae	Thermotogae	Petrotogales	Petrotogaceae	Defluviitoga	Defluviitoga tunisiensis	illumina_C_20796	B6	Aldo_ket_red,	PF00248.22,	aldo/keto reductase [Defluviitoga tunisiensis]	98.8	B6_5CHYYY_Q8BW_3	7	10	10	11	15	11	11	10	10	10	9	10	10	4	11	11	9	8	9	3			0.0364071	0.0484919	0.0503804	0.0626281	0.0545772	0.0496233	0.0480937	0.0330164	0.0408197
YM82FW_MT7N_32			Methanobacterium (MAG5)	Archaea	UNKNOWN_KINGDOM	Euryarchaeota	Methanobacteria	Methanobacteriales	Methanobacteriaceae	Methanobacterium	Methanobacterium sp. MB1	illumina_C_85208	B5	Fer4,Fer4_7,Fer4_4,Fer4_7,Fer4_9,Fer4_7,Fer4_4,	PF00037.28,PF12838.8,PF12800.8,PF12838.8,PF13187.7,PF12838.8,PF12800.8,	4Fe-4S binding protein [Methanobacterium sp. MB1]	100	B5_YM82FW_MT7N_32	7	8	7	7	16	14	17	18	14	16	13	14	18	16	15	13	12	12	14	13			0.0364071	0.0387935	0.0352663	0.0398542	0.0582157	0.0631569	0.0743267	0.0594295	0.0571475
QZAQZ5_ESJK_2	K06929		BIN_null	Bacteria	UNKNOWN_KINGDOM	Firmicutes	Bacilli	Bacillales	unknown	Candidatus Carbobacillus	Candidatus Carbobacillus altaicus	illumina_C_22785	B0	CoA_binding_2,	PF13380.7,	Succinyl-CoA synthetase [Candidatus Carbobacillus altaicus]	88.5	B0_QZAQZ5_ESJK_2	7	8	6	4	1	0	0	0	0	0	5	6	0	0	2	4	6	11	10	8			0.0364071	0.0387935	0.0302282	0.0227739	0.00363848	0	0	0	0
E2CAW1_YZJQ_4	K00925	2.7.2.1	BIN_Sporomusa sphaeroides	Bacteria	UNKNOWN_KINGDOM	Firmicutes	Negativicutes	Selenomonadales	Sporomusaceae	Sporomusa	Sporomusa sphaeroides	illumina_C_74410	B13	Acetate_kinase,	PF00871.18,	acetate kinase [Sporomusa sphaeroides]	99.3	B13_E2CAW1_YZJQ_4	7	8	2	4	10	4	5	5	2	2	3	4	5	5	6	1	2	4	3	3			0.0364071	0.0387935	0.0100761	0.0227739	0.0363848	0.0180448	0.0218608	0.0165082	0.00816393
XHKSPA_TJ6V_1	K00549	2.1.1.14	BIN_null	Bacteria	UNKNOWN_KINGDOM	Firmicutes	Bacilli	Bacillales	unknown	Candidatus Carbobacillus	Candidatus Carbobacillus altaicus	illumina_C_17374	B0	Meth_synt_1,Meth_synt_2,	PF08267.13,PF01717.19,	5-methyltetrahydropteroyltriglutamate--homocysteine methyltransferase [Candidatus Carbobacillus altaicus]	63.5	B0_XHKSPA_TJ6V_1	7	6	5	3	6	2	0	0	0	0	0	3	0	0	0	13	11	18	21	19			0.0364071	0.0290951	0.0251902	0.0170804	0.0218309	0.00902242	0	0	0
2YCK8M_25RV_3	K05299	1.17.1.10	BIN_Sporomusa sphaeroides	Bacteria	UNKNOWN_KINGDOM	Firmicutes	Negativicutes	Selenomonadales	Sporomusaceae	Sporomusa	uc_Sporomusa	illumina_C_8017	B13	Molybdopterin,Molydop_binding,	PF00384.23,PF01568.22,	formate dehydrogenase subunit alpha [Sporomusa sphaeroides]	99.8	B13_2YCK8M_25RV_3	7	7	3	3	6	5	5	6	2	1	0	0	6	4	4	0	0	0	1	2			0.0364071	0.0339443	0.0151141	0.0170804	0.0218309	0.0225561	0.0218608	0.0198098	0.00816393
3SJ6NB_FA1M_71	K08097	4.4.1.19	Methanobacterium (MAG5)	Archaea	UNKNOWN_KINGDOM	Euryarchaeota	Methanobacteria	Methanobacteriales	Methanobacteriaceae	Methanobacterium	Methanobacterium sp. MB1	illumina_C_480	B5	ComA,	PF02679.16,	phosphosulfolactate synthase [Methanobacterium sp. MB1]	100	B5_3SJ6NB_FA1M_71	7	6	7	6	10	9	8	7	6	6	7	5	7	5	7	4	7	3	6	5			0.0364071	0.0290951	0.0352663	0.0341608	0.0363848	0.0406009	0.0349773	0.0231115	0.0244918
K5XBQT_R7DZ_35	K04074		Limnochordia	Unknown	UNKNOWN_KINGDOM							illumina_C_8429	B7	DivIVA,	PF05103.14,	DivIVA domain-containing protein [Firmicutes bacterium]	100	B7_K5XBQT_R7DZ_35	7	6	5	6	2	0	3	2	2	7	8	7	2	6	8	3	0	2	3	2			0.0364071	0.0290951	0.0251902	0.0341608	0.00727696	0	0.0131165	0.00660328	0.00816393
YBFZM2_W28S_36			Limnochordia	Unknown	UNKNOWN_KINGDOM							illumina_C_57537	B7	[],	[],	hypothetical protein [Firmicutes bacterium]	64.7	B7_YBFZM2_W28S_36	7	7	6	2	6	2	4	5	3	3	2	0	5	4	4	3	4	5	4	2			0.0364071	0.0339443	0.0302282	0.0113869	0.0218309	0.00902242	0.0174886	0.0165082	0.0122459
6AP00C_634C_7			Firmicutes (MAG9)	Unknown	UNKNOWN_KINGDOM							illumina_C_63154	B9	SLH,	PF00395.21,	hypothetical protein [Firmicutes bacterium]	100	B9_6AP00C_634C_7	7	6	6	6	9	9	6	8	5	11	12	11	8	10	11	6	9	5	11	7			0.0364071	0.0290951	0.0302282	0.0341608	0.0327463	0.0406009	0.0262329	0.0264131	0.0204098
2Q6RZR_NA68_8			Limnochordia	Unknown	UNKNOWN_KINGDOM							illumina_C_7870	B7	[],	[],	hypothetical protein [Firmicutes bacterium]	100	B7_2Q6RZR_NA68_8	7	5	4	3	5	1	1	2	1	0	0	1	2	1	3	4	0	3	0	0			0.0364071	0.024246	0.0201521	0.0170804	0.0181924	0.00451121	0.00437216	0.00660328	0.00408197
7KWPZA_T3K1_46	K01872	6.1.1.7	Limnochordia	Bacteria	UNKNOWN_KINGDOM	Firmicutes	Clostridia	Clostridiales	Peptococcaceae	unknown	Peptococcaceae bacterium 1109	illumina_C_83088	B7	tRNA-synt_2c,tRNA_SAD,DHHA1,	PF01411.20,PF07973.15,PF02272.20,	alanine--tRNA ligase [Firmicutes bacterium]	99.7	B7_7KWPZA_T3K1_46	7	7	8	6	11	5	4	6	4	6	4	4	6	5	4	3	4	5	7	6			0.0364071	0.0339443	0.0403043	0.0341608	0.0400233	0.0225561	0.0174886	0.0198098	0.0163279
RAZA9C_14TA_1	K10439		BIN_null	Bacteria	UNKNOWN_KINGDOM	Thermotogae	Thermotogae	Petrotogales	Petrotogaceae	Petrotoga	Petrotoga miotherma	illumina_C_11671	B0	Peripla_BP_4,	PF13407.7,	ribose ABC transporter substrate-binding protein RbsB [Petrotoga miotherma]	86.9	B0_RAZA9C_14TA_1	7	5	6	6	6	6	4	5	5	6	5	6	5	6	6	5	5	5	5	4			0.0364071	0.024246	0.0302282	0.0341608	0.0218309	0.0270673	0.0174886	0.0165082	0.0204098
SANJN1_5BPC_4			BIN_Sporomusa sphaeroides	Bacteria	UNKNOWN_KINGDOM	Firmicutes	Negativicutes	Selenomonadales	Sporomusaceae	Sporomusa	Sporomusa sphaeroides	illumina_C_44480	B13	Oxidored_FMN,	PF00724.21,	NADH:flavin oxidoreductase [Sporomusa sphaeroides]	99.7	B13_SANJN1_5BPC_4	7	9	8	8	10	12	8	6	3	5	3	2	6	2	5	1	1	2	3	0			0.0364071	0.0436427	0.0403043	0.0455477	0.0363848	0.0541345	0.0349773	0.0198098	0.0122459
A1215P_ZY4E_20	K01322	3.4.21.26	Limnochordia	Unknown	UNKNOWN_KINGDOM							illumina_C_45442	B7	Peptidase_S9_N,Peptidase_S9,	PF02897.16,PF00326.22,	S9 family peptidase [Firmicutes bacterium]	81	B7_A1215P_ZY4E_20	7	7	10	3	10	4	4	6	4	10	3	7	6	2	7	9	6	4	5	7			0.0364071	0.0339443	0.0503804	0.0170804	0.0363848	0.0180448	0.0174886	0.0198098	0.0163279
X40EHG_SB8Z_4	K06894		Defluviitoga tunisiensis	Bacteria	UNKNOWN_KINGDOM	Thermotogae	Thermotogae	uc_Thermotogae	uc_Thermotogae	uc_Thermotogae	uc_Thermotogae	illumina_C_97799	B6	MG2,A2M,bMG10,	PF01835.20,PF00207.23,PF17973.2,	hypothetical protein [Defluviitoga tunisiensis]	99.6	B6_X40EHG_SB8Z_4	7	7	6	4	14	6	4	5	3	8	4	8	5	8	7	6	4	3	5	3			0.0364071	0.0339443	0.0302282	0.0227739	0.0509387	0.0270673	0.0174886	0.0165082	0.0122459
REABEK_GMCN_27	K01443	3.5.1.25	Limnochordia	Unknown	UNKNOWN_KINGDOM							illumina_C_76346	B7	Amidohydro_1,	PF01979.21,	N-acetylglucosamine-6-phosphate deacetylase [Firmicutes bacterium]	100	B7_REABEK_GMCN_27	7	5	7	5	9	5	4	5	3	5	4	4	5	5	5	6	5	6	4	3			0.0364071	0.024246	0.0352663	0.0284673	0.0327463	0.0225561	0.0174886	0.0165082	0.0122459
KRTYJ8_6YZ0_1			BIN_null	Unknown	UNKNOWN_KINGDOM							illumina_C_75437	B0	[],	[],	TrbI/VirB10 family protein [Firmicutes bacterium]	81.5	B0_KRTYJ8_6YZ0_1	7	7	6	6	7	8	6	8	6	7	5	5	8	8	7	4	7	3	4	6			0.0364071	0.0339443	0.0302282	0.0341608	0.0254694	0.0360897	0.0262329	0.0264131	0.0244918
2XY193_072C_7			Firmicutes (MAG9)	Unknown	UNKNOWN_KINGDOM							illumina_C_72521	B9	[],	[],	hypothetical protein [Firmicutes bacterium]	100	B9_2XY193_072C_7	7	6	4	4	2	2	4	3	3	5	3	2	3	3	4	1	0	2	2	1			0.0364071	0.0290951	0.0201521	0.0227739	0.00727696	0.00902242	0.0174886	0.00990491	0.0122459
ZDXJ8C_WKZJ_62	K02858	4.1.99.12	Methanobacterium (MAG5)	Archaea	UNKNOWN_KINGDOM	Euryarchaeota	Methanobacteria	Methanobacteriales	Methanobacteriaceae	Methanobacterium	Methanobacterium sp. MB1	illumina_C_15556	B5	DHBP_synthase,	PF00926.20,	3,4-dihydroxy-2-butanone-4-phosphate synthase [Methanobacterium sp. MB1]	100	B5_ZDXJ8C_WKZJ_62	7	6	4	3	6	4	7	6	4	5	4	4	6	10	5	4	4	4	5	5			0.0364071	0.0290951	0.0201521	0.0170804	0.0218309	0.0180448	0.0306051	0.0198098	0.0163279
9QXG68_YA0K_13	K02536	2.3.1.191	Defluviitoga tunisiensis	Bacteria	UNKNOWN_KINGDOM	Thermotogae	Thermotogae	Petrotogales	Petrotogaceae	Defluviitoga	Defluviitoga tunisiensis	illumina_C_36979	B6	Hexapep,Hexapep,Hexapep,	PF00132.25,PF00132.25,PF00132.25,	hypothetical protein [Defluviitoga tunisiensis]	89.5	B6_9QXG68_YA0K_13	7	6	8	5	4	6	6	6	1	7	4	4	6	5	4	4	3	2	4	1			0.0364071	0.0290951	0.0403043	0.0284673	0.0145539	0.0270673	0.0262329	0.0198098	0.00408197
NWYQT1_3ET1_8	K04078		Firmicutes (MAG15)	Unknown	UNKNOWN_KINGDOM							illumina_C_56297	B15	Cpn10,	PF00166.22,	co-chaperone GroES [Firmicutes bacterium]	98.9	B15_NWYQT1_3ET1_8	7	7	5	4	5	2	5	4	5	7	5	7	4	4	7	6	4	7	6	6			0.0364071	0.0339443	0.0251902	0.0227739	0.0181924	0.00902242	0.0218608	0.0132066	0.0204098
8R7JA9_V5RZ_1	K02016		Defluviitoga tunisiensis	Bacteria	UNKNOWN_KINGDOM	Thermotogae	Thermotogae	Petrotogales	Petrotogaceae	Defluviitoga	Defluviitoga tunisiensis	illumina_C_30983	B6	Peripla_BP_2,	PF01497.19,	ABC transporter substrate-binding protein [Defluviitoga tunisiensis]	99.6	B6_8R7JA9_V5RZ_1	7	8	7	5	9	6	6	6	4	5	4	5	6	8	7	4	3	2	4	1			0.0364071	0.0387935	0.0352663	0.0284673	0.0327463	0.0270673	0.0262329	0.0198098	0.0163279
KTJFJE_XPRZ_87			Firmicutes (MAG15)	Unknown	UNKNOWN_KINGDOM							illumina_C_78982	B15	[],	[],	carboxypeptidase regulatory-like domain-containing protein [Firmicutes bacterium]	96.7	B15_KTJFJE_XPRZ_87	7	8	8	7	8	7	9	9	7	9	10	9	9	9	9	9	8	8	8	7			0.0364071	0.0387935	0.0403043	0.0398542	0.0291078	0.0315785	0.0393494	0.0297147	0.0285738
MPT8ZX_DJP4_20	K04564	1.15.1.1	Petrimonas mucosa	Bacteria	UNKNOWN_KINGDOM	Bacteroidetes	Bacteroidia	Bacteroidales	Porphyromonadaceae	Petrimonas	Petrimonas mucosa	illumina_C_32253	B16	Sod_Fe_N,Sod_Fe_C,	PF00081.23,PF02777.19,	superoxide dismutase [Petrimonas mucosa]	100	B16_MPT8ZX_DJP4_20	7	9	6	12	5	5	6	6	6	10	12	11	6	14	15	10	6	8	7	5			0.0364071	0.0436427	0.0302282	0.0683216	0.0181924	0.0225561	0.0262329	0.0198098	0.0244918
F2P2ZY_KK0R_1	K00793	2.5.1.9	BIN_null	Unknown	UNKNOWN_KINGDOM							illumina_C_10879	B0	Lum_binding,Lum_binding,	PF00677.18,PF00677.18,	riboflavin synthase [Gammaproteobacteria bacterium]	100	B0_F2P2ZY_KK0R_1	7	6	4	5	1	1	1	1	0	0	1	0	1	0	0	1	0	2	1	0			0.0364071	0.0290951	0.0201521	0.0284673	0.00363848	0.00451121	0.00437216	0.00330164	0
3ZYHES_19CC_12			Limnochordia	Unknown	UNKNOWN_KINGDOM							illumina_C_86820	B7	Curlin_rpt,Curlin_rpt,Curlin_rpt,Curlin_rpt,Curlin_rpt,	PF07012.13,PF07012.13,PF07012.13,PF07012.13,PF07012.13,	hypothetical protein [Firmicutes bacterium]	96.4	B7_3ZYHES_19CC_12	7	6	5	4	5	7	4	4	3	4	0	0	4	3	5	0	0	3	4	3			0.0364071	0.0290951	0.0251902	0.0227739	0.0181924	0.0315785	0.0174886	0.0132066	0.0122459
0QH9KR_XEAP_52	K01951	6.3.5.2	Methanobacterium (MAG5)	Archaea	UNKNOWN_KINGDOM	Euryarchaeota	Methanobacteria	Methanobacteriales	Methanobacteriaceae	Methanobacterium	Methanobacterium sp. MB1	illumina_C_101463	B5	NAD_synthase,GMP_synt_C,	PF02540.18,PF00958.23,	glutamine-hydrolyzing GMP synthase subunit GuaA [Methanobacterium sp. MB1]	100	B5_0QH9KR_XEAP_52	7	6	6	8	13	15	10	13	10	11	10	12	13	3	13	12	14	8	10	4			0.0364071	0.0290951	0.0302282	0.0455477	0.0473002	0.0676682	0.0437216	0.0429213	0.0408197
S1HR4Y_2T5G_4	K02014		BIN_Sporomusa sphaeroides	Bacteria	UNKNOWN_KINGDOM	Firmicutes	Negativicutes	Selenomonadales	Sporomusaceae	Sporomusa	uc_Sporomusa	illumina_C_55792	B13	Plug,TonB_dep_Rec,	PF07715.16,PF00593.25,	TonB-dependent receptor [Sporomusa sphaeroides]	94.2	B13_S1HR4Y_2T5G_4	7	7	2	2	12	8	4	3	0	3	1	0	3	7	5	0	0	1	5	16			0.0364071	0.0339443	0.0100761	0.0113869	0.0436618	0.0360897	0.0174886	0.00990491	0
5J2F7N_A79Y_6	K01715	4.2.1.17	Limnochordia	Unknown	UNKNOWN_KINGDOM							illumina_C_20833	B7	ECH_1,	PF00378.21,	crotonase [Firmicutes bacterium]	99.6	B7_5J2F7N_A79Y_6	7	6	6	6	6	4	4	5	4	3	3	1	5	3	2	5	4	6	5	5			0.0364071	0.0290951	0.0302282	0.0341608	0.0218309	0.0180448	0.0174886	0.0165082	0.0163279
7E1CEB_FXVR_17	K07277		Firmicutes (MAG9)	Unknown	UNKNOWN_KINGDOM							illumina_C_8657	B9	POTRA,POTRA,Omp85,	PF07244.16,PF07244.16,PF01103.24,	BamA/TamA family outer membrane protein [Firmicutes bacterium]	100	B9_7E1CEB_FXVR_17	7	7	7	4	11	11	8	14	12	15	8	9	14	8	15	15	14	11	13	13			0.0364071	0.0339443	0.0352663	0.0227739	0.0400233	0.0496233	0.0349773	0.0462229	0.0489836
KSM3D5_7X78_17	K00930	2.7.2.8	BIN_Sporomusa sphaeroides	Bacteria	UNKNOWN_KINGDOM	Firmicutes	Negativicutes	Selenomonadales	Sporomusaceae	Sporomusa	Sporomusa sphaeroides	illumina_C_44933	B13	AA_kinase,	PF00696.29,	acetylglutamate kinase [Sporomusa sphaeroides]	99.3	B13_KSM3D5_7X78_17	7	7	7	4	11	10	5	7	1	0	0	0	7	6	3	0	0	0	2	0			0.0364071	0.0339443	0.0352663	0.0227739	0.0400233	0.0451121	0.0218608	0.0231115	0.00408197
Y820NC_4WEB_3	K03387		BIN_null	Unknown	UNKNOWN_KINGDOM							illumina_C_54890	B0	Pyr_redox_2,	PF07992.15,	alkyl hydroperoxide reductase subunit F [Gammaproteobacteria bacterium]	100	B0_Y820NC_4WEB_3	7	8	6	3	6	3	3	4	1	1	2	1	4	0	0	2	4	3	3	4			0.0364071	0.0387935	0.0302282	0.0170804	0.0218309	0.0135336	0.0131165	0.0132066	0.00408197
6CMEK5_0FTT_1			Firmicutes (MAG9)	Unknown	UNKNOWN_KINGDOM							illumina_C_34117	B9	SBP_bac_8,	PF13416.7,	extracellular solute-binding protein [Firmicutes bacterium]	99.3	B9_6CMEK5_0FTT_1	7	6	8	6	22	19	14	20	15	7	4	4	20	6	13	7	7	9	8	5			0.0364071	0.0290951	0.0403043	0.0341608	0.0800466	0.085713	0.0612102	0.0660328	0.0612295
Q1BT52_BW32_3	K06077		BIN_null	Unknown	UNKNOWN_KINGDOM							illumina_C_30687	B0	Rick_17kDa_Anti,	PF05433.16,	glycine zipper 2TM domain-containing protein [Gammaproteobacteria bacterium]	100	B0_Q1BT52_BW32_3	7	7	6	6	3	2	5	4	1	6	4	4	4	4	5	1	1	5	4	1			0.0364071	0.0339443	0.0302282	0.0341608	0.0109154	0.00902242	0.0218608	0.0132066	0.00408197
YMV1E4_1EKX_3	K00297	1.5.1.20	BIN_null	Unknown	UNKNOWN_KINGDOM							illumina_C_103404	B0	MTHFR,	PF02219.18,	methylenetetrahydrofolate reductase [NAD(P)H] [Gammaproteobacteria bacterium]	99.6	B0_YMV1E4_1EKX_3	7	7	4	4	4	1	0	1	0	2	3	0	1	0	0	0	5	1	2	1			0.0364071	0.0339443	0.0201521	0.0227739	0.0145539	0.00451121	0	0.00330164	0
SG0WCG_MT4E_3	K01258	3.4.11.4	BIN_Sporomusa sphaeroides	Bacteria	UNKNOWN_KINGDOM	Firmicutes	Negativicutes	Selenomonadales	Sporomusaceae	Sporomusa	uncultured Sporomusa sp.	illumina_C_98774	B13	Peptidase_M20,M20_dimer,	PF01546.29,PF07687.15,	conserved hypothetical protein [uncultured Sporomusa sp.]	98.1	B13_SG0WCG_MT4E_3	7	6	5	5	6	8	4	2	3	2	2	2	2	0	7	0	0	0	1	2			0.0364071	0.0290951	0.0251902	0.0284673	0.0218309	0.0360897	0.0174886	0.00660328	0.0122459
G59ADA_3HBZ_6			Petrimonas mucosa	Unknown	UNKNOWN_KINGDOM							illumina_C_99716	B16	TPR_8,	PF13181.7,	hypothetical protein [Petrimonas mucosa]	99.5	B16_G59ADA_3HBZ_6	7	6	10	10	13	14	12	17	11	12	7	8	17	15	12	7	5	13	10	11			0.0364071	0.0290951	0.0503804	0.0569346	0.0473002	0.0631569	0.0524659	0.0561278	0.0449016
53QYKM_A3HV_10	K01624	4.1.2.13	Firmicutes (MAG9)	Unknown	UNKNOWN_KINGDOM							illumina_C_95925	B9	F_bP_aldolase,	PF01116.21,	class II fructose-1,6-bisphosphate aldolase [Firmicutes bacterium]	100	B9_53QYKM_A3HV_10	7	6	4	6	8	6	7	10	9	13	13	14	10	13	14	14	12	10	10	8			0.0364071	0.0290951	0.0201521	0.0341608	0.0291078	0.0270673	0.0306051	0.0330164	0.0367377
SAGJYN_RD5Q_16	K02967		Methanobacterium (MAG5)	Archaea	UNKNOWN_KINGDOM	Euryarchaeota	Methanobacteria	Methanobacteriales	Methanobacteriaceae	Methanobacterium	Methanobacterium sp. MB1	illumina_C_55386	B5	Ribosomal_S2,Ribosomal_S2,	PF00318.21,PF00318.21,	30S ribosomal protein S2 [Methanobacterium sp. MB1]	99.5	B5_SAGJYN_RD5Q_16	7	6	6	7	10	10	9	8	9	9	9	8	8	11	8	8	7	9	10	9			0.0364071	0.0290951	0.0302282	0.0398542	0.0363848	0.0451121	0.0393494	0.0264131	0.0367377
GS7W0V_JT37_54			Firmicutes (MAG15)	Unknown	UNKNOWN_KINGDOM							illumina_C_78127	B15	[],	[],	hypothetical protein [Firmicutes bacterium]	100	B15_GS7W0V_JT37_54	7	5	5	8	5	3	3	6	5	6	6	5	6	5	6	6	3	7	6	8			0.0364071	0.024246	0.0251902	0.0455477	0.0181924	0.0135336	0.0131165	0.0198098	0.0204098
ZAM00J_775R_6	K03631		Limnochordia	Unknown	UNKNOWN_KINGDOM							illumina_C_82862	B7	SMC_N,	PF02463.20,	DNA repair protein RecN [Firmicutes bacterium]	99.8	B7_ZAM00J_775R_6	7	7	4	4	4	2	3	3	2	1	1	1	3	2	3	2	2	3	2	1			0.0364071	0.0339443	0.0201521	0.0227739	0.0145539	0.00902242	0.0131165	0.00990491	0.00816393
2S7TQW_RD5Q_12	K01823	5.3.3.2	Methanobacterium (MAG5)	Archaea	UNKNOWN_KINGDOM	Euryarchaeota	Methanobacteria	Methanobacteriales	Methanobacteriaceae	Methanobacterium	Methanobacterium sp. MB1	illumina_C_55386	B5	FMN_dh,FMN_dh,	PF01070.19,PF01070.19,	type 2 isopentenyl-diphosphate Delta-isomerase [Methanobacterium sp. MB1]	100	B5_2S7TQW_RD5Q_12	7	5	8	8	13	11	16	13	12	12	10	11	13	1	7	8	11	7	12	9			0.0364071	0.024246	0.0403043	0.0455477	0.0473002	0.0496233	0.0699545	0.0429213	0.0489836
14JQZ9_XN0R_7	K05919	1.15.1.2	Limnochordia	Unknown	UNKNOWN_KINGDOM							illumina_C_63746	B7	Desulfoferrodox,	PF01880.19,	Neelaredoxin [Firmicutes bacterium]	100	B7_14JQZ9_XN0R_7	7	6	5	4	5	1	3	4	3	5	6	5	4	5	8	5	1	5	6	6			0.0364071	0.0290951	0.0251902	0.0227739	0.0181924	0.00451121	0.0131165	0.0132066	0.0122459
HNMGTF_PJ5X_1	K02027		Defluviitoga tunisiensis	Unknown	UNKNOWN_KINGDOM							illumina_C_26975	B6	SBP_bac_1,	PF01547.26,	sugar ABC transporter substrate-binding protein [Defluviitoga tunisiensis]	99.2	B6_HNMGTF_PJ5X_1	7	5	5	5	10	7	7	8	5	9	8	8	8	0	9	10	7	5	6	0			0.0364071	0.024246	0.0251902	0.0284673	0.0363848	0.0315785	0.0306051	0.0264131	0.0204098
HR7QHY_XA79_1			Firmicutes (MAG9)	Unknown	UNKNOWN_KINGDOM							illumina_C_86367	B9	[],	[],	hypothetical protein [Firmicutes bacterium]	98.5	B9_HR7QHY_XA79_1	7	6	6	7	4	3	6	9	4	11	9	11	9	11	14	11	6	9	8	5			0.0364071	0.0290951	0.0302282	0.0398542	0.0145539	0.0135336	0.0262329	0.0297147	0.0163279
NB0MJ9_DHJ8_2	K01070	3.1.2.12	BIN_null	Unknown	UNKNOWN_KINGDOM							illumina_C_76012	B0	Esterase,	PF00756.21,	S-formylglutathione hydrolase [Gammaproteobacteria bacterium]	98.9	B0_NB0MJ9_DHJ8_2	7	8	10	7	3	2	2	1	0	3	3	1	1	0	0	1	3	3	3	2			0.0364071	0.0387935	0.0503804	0.0398542	0.0109154	0.00902242	0.00874432	0.00330164	0
RYGQTD_RQFK_39	K02357		Defluviitoga tunisiensis	Unknown	UNKNOWN_KINGDOM							illumina_C_77075	B6	EF_TS,	PF00889.20,	translation elongation factor Ts [Defluviitoga tunisiensis]	100	B6_RYGQTD_RQFK_39	7	6	7	6	11	4	11	11	9	9	9	8	11	10	9	9	5	11	7	5			0.0364071	0.0290951	0.0352663	0.0341608	0.0400233	0.0180448	0.0480937	0.036318	0.0367377
386D2F_YEXN_1	K00615	2.2.1.1	BIN_null	Bacteria	UNKNOWN_KINGDOM	Firmicutes	Bacilli	Bacillales	Bacillaceae	Hydrogenibacillus	Hydrogenibacillus schlegelii	illumina_C_31441	B0	Transketolase_N,	PF00456.22,	transketolase [Hydrogenibacillus schlegelii]	71.2	B0_386D2F_YEXN_1	7	6	8	6	8	3	0	0	0	0	1	7	0	0	0	8	10	13	16	15			0.0364071	0.0290951	0.0403043	0.0341608	0.0291078	0.0135336	0	0	0
SE9EJ4_DTYC_26			Defluviitoga tunisiensis	Bacteria	UNKNOWN_KINGDOM	Thermotogae	Thermotogae	Petrotogales	Petrotogaceae	Defluviitoga	Defluviitoga tunisiensis	illumina_C_52790	B6	Ribosomal_S30AE,Ribosom_S30AE_C,	PF02482.20,PF16321.6,	ribosome-associated translation inhibitor RaiA [Defluviitoga tunisiensis]	100	B6_SE9EJ4_DTYC_26	7	6	9	8	8	6	7	9	6	7	7	10	9	10	9	10	6	8	6	4			0.0364071	0.0290951	0.0453423	0.0455477	0.0291078	0.0270673	0.0306051	0.0297147	0.0244918
CC7JTM_01ME_3			Limnochordia	Unknown	UNKNOWN_KINGDOM							illumina_C_19220	B7	Ldh_2,	PF02615.15,	lactate dehydrogenase [Firmicutes bacterium]	88.9	B7_CC7JTM_01ME_3	7	7	8	10	11	8	8	10	8	9	6	9	10	2	5	9	9	9	9	5			0.0364071	0.0339443	0.0403043	0.0569346	0.0400233	0.0360897	0.0349773	0.0330164	0.0326557
RJ2JWP_7E8W_1	K10546		BIN_null	Unknown	UNKNOWN_KINGDOM							illumina_C_28127	B0	Peripla_BP_4,	PF13407.7,	sugar ABC transporter substrate-binding protein [Clostridiales bacterium]	84.6	B0_RJ2JWP_7E8W_1	7	8	6	5	8	4	2	1	0	1	3	4	1	0	0	3	3	3	5	2			0.0364071	0.0387935	0.0302282	0.0284673	0.0291078	0.0180448	0.00874432	0.00330164	0
YTCWAP_DTYC_13	K09141		Defluviitoga tunisiensis	Bacteria	UNKNOWN_KINGDOM	Thermotogae	Thermotogae	Petrotogales	Petrotogaceae	Defluviitoga	Defluviitoga tunisiensis	illumina_C_52790	B6	AMMECR1,	PF01871.18,	AmmeMemoRadiSam system protein A [Defluviitoga tunisiensis]	100	B6_YTCWAP_DTYC_13	7	6	7	7	7	4	4	5	4	5	6	6	5	5	6	2	1	4	2	1			0.0364071	0.0290951	0.0352663	0.0398542	0.0254694	0.0180448	0.0174886	0.0165082	0.0163279
08AVK1_B31J_1	K03856	2.5.1.54	BIN_null	Unknown	UNKNOWN_KINGDOM							illumina_C_68882	B0	DAHP_synth_1,	PF00793.21,	3-deoxy-7-phosphoheptulonate synthase [Firmicutes bacterium]	87.9	B0_08AVK1_B31J_1	7	7	5	5	5	5	3	5	3	5	4	3	5	4	4	3	4	2	5	2			0.0364071	0.0339443	0.0251902	0.0284673	0.0181924	0.0225561	0.0131165	0.0165082	0.0122459
ETJFFT_00NQ_2	K00172	1.2.7.1	Firmicutes (MAG9)	Unknown	UNKNOWN_KINGDOM							illumina_C_73994	B9	POR,	PF01558.19,	pyruvate synthase [Firmicutes bacterium]	100	B9_ETJFFT_00NQ_2	7	5	10	8	10	9	11	17	12	14	12	12	17	13	13	17	11	12	14	12			0.0364071	0.024246	0.0503804	0.0455477	0.0363848	0.0406009	0.0480937	0.0561278	0.0489836
FENZBC_S6VG_3	K00611	2.1.3.3	Defluviitoga tunisiensis	Bacteria	UNKNOWN_KINGDOM	Thermotogae	Thermotogae	Petrotogales	Petrotogaceae	Defluviitoga	Defluviitoga tunisiensis	illumina_C_87173	B6	OTCace_N,OTCace,	PF02729.22,PF00185.25,	ornithine carbamoyltransferase [Defluviitoga tunisiensis]	98.2	B6_FENZBC_S6VG_3	7	5	6	6	10	7	4	6	3	4	3	3	6	2	4	4	7	4	5	2			0.0364071	0.024246	0.0302282	0.0341608	0.0363848	0.0315785	0.0174886	0.0198098	0.0122459
H2D0VZ_37N8_8	K00177	1.2.7.3	BIN_Sporomusa sphaeroides	Bacteria	UNKNOWN_KINGDOM	Firmicutes	Negativicutes	Selenomonadales	Sporomusaceae	Sporomusa	Sporomusa sphaeroides	illumina_C_21247	B13	POR,	PF01558.19,	2-oxoacid:acceptor oxidoreductase family protein [Sporomusa sphaeroides]	99.4	B13_H2D0VZ_37N8_8	7	7	4	5	3	1	1	1	1	2	0	0	1	2	2	0	0	0	1	1			0.0364071	0.0339443	0.0201521	0.0284673	0.0109154	0.00451121	0.00437216	0.00330164	0.00408197
FZW9RN_GMCN_47	K00989	2.7.7.56	Limnochordia	Unknown	UNKNOWN_KINGDOM							illumina_C_76346	B7	RNase_PH,RNase_PH_C,	PF01138.22,PF03725.16,	ribonuclease PH [Firmicutes bacterium]	99.6	B7_FZW9RN_GMCN_47	7	8	9	8	7	7	7	7	4	7	6	8	7	7	3	3	7	6	5	6			0.0364071	0.0387935	0.0453423	0.0455477	0.0254694	0.0315785	0.0306051	0.0231115	0.0163279
5WCRAY_E8TW_230	K00401	2.8.4.1	Methanobacteriaceae (MAG14)	Archaea	UNKNOWN_KINGDOM	Euryarchaeota	Methanobacteria	Methanobacteriales	Methanobacteriaceae	Methanobacterium	Methanobacterium subterraneum	illumina_C_7675	B14	MCR_beta_N,MCR_beta,	PF02783.16,PF02241.19,	coenzyme-B sulfoethylthiotransferase subunit beta [Methanobacterium subterraneum]	91.2	B14_5WCRAY_E8TW_230	7	6	6	7	11	10	11	12	10	15	14	15	12	14	16	21	20	20	19	20			0.0364071	0.0290951	0.0302282	0.0398542	0.0400233	0.0451121	0.0480937	0.0396197	0.0408197
BH75D5_RQFK_8	K01923	6.3.2.6	Defluviitoga tunisiensis	Unknown	UNKNOWN_KINGDOM							illumina_C_77075	B6	SAICAR_synt,	PF01259.19,	phosphoribosylaminoimidazolesuccinocarboxamide synthase [Defluviitoga tunisiensis]	100	B6_BH75D5_RQFK_8	7	5	8	4	10	2	5	8	1	7	8	8	8	8	12	6	7	4	3	1			0.0364071	0.024246	0.0403043	0.0227739	0.0363848	0.00902242	0.0218608	0.0264131	0.00408197
NNPG4A_Q4ZC_170			Methanobacterium (MAG5)	Archaea	UNKNOWN_KINGDOM	Euryarchaeota	Methanobacteria	Methanobacteriales	Methanobacteriaceae	Methanobacterium	Methanobacterium sp. MB1	illumina_C_83155	B5	HEAT_2,HEAT_2,	PF13646.7,PF13646.7,	HEAT repeat domain-containing protein [Methanobacterium sp. MB1]	100	B5_NNPG4A_Q4ZC_170	7	7	5	6	8	9	8	7	7	10	11	14	7	9	10	12	6	9	9	8			0.0364071	0.0339443	0.0251902	0.0341608	0.0291078	0.0406009	0.0349773	0.0231115	0.0285738
7XX71X_EV7F_2			BIN_null	Bacteria	UNKNOWN_KINGDOM	Firmicutes	Clostridia	Thermoanaerobacterales	Thermoanaerobacteraceae	Tepidanaerobacter	Tepidanaerobacter acetatoxydans	illumina_C_75014	B0	[],	[],	S-layer homology domain-containing protein [Tepidanaerobacter acetatoxydans]	37	B0_7XX71X_EV7F_2	7	9	12	8	15	12	7	5	5	14	3	0	5	14	13	0	0	0	1	5			0.0364071	0.0436427	0.0604564	0.0455477	0.0545772	0.0541345	0.0306051	0.0165082	0.0204098
GGXZAT_8V0Y_1	K00174	1.2.7.11, 1.2.7.3	BIN_null	Unknown	UNKNOWN_KINGDOM							illumina_C_6801	B0	POR_N,	PF01855.20,	2-oxoacid:acceptor oxidoreductase subunit alpha [Firmicutes bacterium]	90.4	B0_GGXZAT_8V0Y_1	7	8	4	1	7	5	3	5	3	4	2	1	5	3	3	1	2	2	2	2			0.0364071	0.0387935	0.0201521	0.00569346	0.0254694	0.0225561	0.0131165	0.0165082	0.0122459
N5FWDV_QAHC_3	K16089		BIN_Sporomusa sphaeroides	Bacteria	UNKNOWN_KINGDOM	Firmicutes	Negativicutes	Selenomonadales	Sporomusaceae	Sporomusa	uc_Sporomusa	illumina_C_24525	B13	Plug,TonB_dep_Rec,	PF07715.16,PF00593.25,	TonB-dependent receptor [Sporomusa sphaeroides]	95.3	B13_N5FWDV_QAHC_3	7	8	4	5	13	10	3	6	4	6	2	0	6	6	8	1	0	0	4	7			0.0364071	0.0387935	0.0201521	0.0284673	0.0473002	0.0451121	0.0131165	0.0198098	0.0163279
VPZ827_RKAD_7	K00812	2.6.1.1	Firmicutes (MAG15)	Unknown	UNKNOWN_KINGDOM							illumina_C_33077	B15	Aminotran_1_2,	PF00155.22,	pyridoxal phosphate-dependent aminotransferase [Firmicutes bacterium]	100	B15_VPZ827_RKAD_7	7	7	6	4	8	4	4	7	8	6	8	6	7	0	5	8	8	8	8	8			0.0364071	0.0339443	0.0302282	0.0227739	0.0291078	0.0180448	0.0174886	0.0231115	0.0326557
QYJMFQ_YVP4_4			Defluviitoga tunisiensis	Bacteria	UNKNOWN_KINGDOM	Thermotogae	Thermotogae	Petrotogales	Petrotogaceae	Defluviitoga	Defluviitoga tunisiensis	illumina_C_57787	B6	[],	[],	hypothetical protein [Defluviitoga tunisiensis]	100	B6_QYJMFQ_YVP4_4	7	7	6	6	5	3	6	4	4	6	6	6	4	6	7	5	4	6	4	3			0.0364071	0.0339443	0.0302282	0.0341608	0.0181924	0.0135336	0.0262329	0.0132066	0.0163279
P3AFNW_0EXN_9	K03043	2.7.7.6	Limnochordia	Bacteria	UNKNOWN_KINGDOM	uc_Bacteria	uc_Bacteria	uc_Bacteria	uc_Bacteria	uc_Bacteria	uc_Bacteria	illumina_C_27584	B7	RNA_pol_Rpb2_1,RNA_pol_Rpb2_2,RNA_pol_Rpb2_2,RNA_pol_Rpb2_3,RNA_pol_Rpb2_45,RNA_pol_Rpb2_6,RNA_pol_Rpb2_7,	PF04563.16,PF04561.15,PF04561.15,PF04565.17,PF10385.10,PF00562.29,PF04560.21,	DNA-directed RNA polymerase subunit beta [Firmicutes bacterium]	99.9	B7_P3AFNW_0EXN_9	7	15	11	11	20	8	9	9	8	7	6	3	9	6	7	6	4	4	4	5			0.0364071	0.0727379	0.0554184	0.0626281	0.0727696	0.0360897	0.0393494	0.0297147	0.0326557
ZPRQB1_AMR2_1	K03687		BIN_null	Unknown	UNKNOWN_KINGDOM							illumina_C_64349	B0	GrpE,	PF01025.20,	nucleotide exchange factor GrpE [Gammaproteobacteria bacterium]	100	B0_ZPRQB1_AMR2_1	7	6	8	7	6	2	2	2	1	5	6	4	2	1	0	0	3	9	4	4			0.0364071	0.0290951	0.0403043	0.0398542	0.0218309	0.00902242	0.00874432	0.00660328	0.00408197
SH4Y2Q_YDR3_19			Limnochordia	Unknown	UNKNOWN_KINGDOM							illumina_C_47584	B7	Poly_export,SLBB,SLBB,SLBB,SLBB,SLBB,SLBB,SLBB,SLBB,SLBB,	PF02563.17,PF10531.10,PF10531.10,PF10531.10,PF10531.10,PF10531.10,PF10531.10,PF10531.10,PF10531.10,PF10531.10,	hypothetical protein [Firmicutes bacterium]	99.9	B7_SH4Y2Q_YDR3_19	7	7	8	6	15	9	4	11	3	12	10	8	11	12	13	7	6	7	6	6			0.0364071	0.0339443	0.0403043	0.0341608	0.0545772	0.0406009	0.0174886	0.036318	0.0122459
PN9WVA_J5VP_52	K17830	1.3.1.101, 1.3.7.11	Methanobacterium (MAG5)	Archaea	UNKNOWN_KINGDOM	Euryarchaeota	Methanobacteria	Methanobacteriales	Methanobacteriaceae	Methanobacterium	Methanobacterium sp. MB1	illumina_C_30280	B5	FAD_binding_3,	PF01494.20,	NAD(P)/FAD-dependent oxidoreductase [Methanobacterium sp. MB1]	100	B5_PN9WVA_J5VP_52	7	6	6	7	17	14	14	11	13	12	7	7	11	8	6	6	8	5	9	11			0.0364071	0.0290951	0.0302282	0.0398542	0.0618542	0.0631569	0.0612102	0.036318	0.0530656
1HK19J_9CPB_26	K03768	5.2.1.8	BIN_null	Archaea	UNKNOWN_KINGDOM	Euryarchaeota	Methanobacteria	Methanobacteriales	Methanobacteriaceae	Methanobacterium	Methanobacterium sp. MB1	illumina_C_50688	B0	Pro_isomerase,	PF00160.22,	peptidylprolyl isomerase [Methanobacterium sp. MB1]	100	B0_1HK19J_9CPB_26	7	7	6	4	3	3	4	6	2	4	3	3	6	5	3	1	0	4	5	3			0.0364071	0.0339443	0.0302282	0.0227739	0.0109154	0.0135336	0.0174886	0.0198098	0.00816393
D9DYE8_AXDK_16	K02035		Defluviitoga tunisiensis	Bacteria	UNKNOWN_KINGDOM	Thermotogae	Thermotogae	Petrotogales	Petrotogaceae	Petrotoga	Petrotoga halophila	illumina_C_71627	B6	SBP_bac_5,	PF00496.23,	ABC transporter substrate-binding protein [Petrotoga halophila]	81.1	B6_D9DYE8_AXDK_16	7	7	7	9	13	9	11	15	11	10	9	10	15	11	8	8	7	10	8	9			0.0364071	0.0339443	0.0352663	0.0512412	0.0473002	0.0406009	0.0480937	0.0495246	0.0449016
8TKH4H_RD5Q_59	K01959	6.4.1.1	Methanobacterium (MAG5)	Archaea	UNKNOWN_KINGDOM	Euryarchaeota	Methanobacteria	Methanobacteriales	Methanobacteriaceae	Methanobacterium	Methanobacterium sp. MB1	illumina_C_55386	B5	Biotin_carb_N,CPSase_L_D2,Biotin_carb_C,	PF00289.23,PF02786.18,PF02785.20,	acetyl-CoA carboxylase biotin carboxylase subunit [Methanobacterium sp. MB1]	100	B5_8TKH4H_RD5Q_59	7	7	6	4	10	10	10	15	8	7	5	6	15	6	7	4	6	3	8	7			0.0364071	0.0339443	0.0302282	0.0227739	0.0363848	0.0451121	0.0437216	0.0495246	0.0326557
W4P6EV_4HB9_5			BIN_null	Archaea	UNKNOWN_KINGDOM	Euryarchaeota	Methanobacteria	Methanobacteriales	uc_Methanobacteriales	uc_Methanobacteriales	uc_Methanobacteriales	illumina_C_45545	B0	PMBR,PMBR,PMBR,PMBR,Beta_helix,NosD,Peptidase_C39,	PF09373.11,PF09373.11,PF09373.11,PF09373.11,PF13229.7,PF05048.14,PF03412.16,	right-handed parallel beta-helix repeat-containing protein [Methanobacterium formicicum]	96	B0_W4P6EV_4HB9_5	7	21	21	14	23	21	14	11	15	19	17	18	11	27	23	12	11	9	8	11			0.0364071	0.101833	0.105799	0.0797085	0.0836851	0.0947354	0.0612102	0.036318	0.0612295
TFV8VK_MT7N_21	K01007	2.7.9.2	Methanobacterium (MAG5)	Archaea	UNKNOWN_KINGDOM	Euryarchaeota	Methanobacteria	Methanobacteriales	uc_Methanobacteriales	uc_Methanobacteriales	uc_Methanobacteriales	illumina_C_85208	B5	PPDK_N,PEP-utilizers,PEP-utilizers_C,	PF01326.20,PF00391.24,PF02896.19,	phosphoenolpyruvate synthase [Methanobacterium sp. MB1]	99.9	B5_TFV8VK_MT7N_21	7	7	10	6	22	17	20	23	14	25	18	17	23	20	18	14	15	14	18	21			0.0364071	0.0339443	0.0503804	0.0341608	0.0800466	0.0766906	0.0874432	0.0759377	0.0571475
T29N4J_D0FG_138			Methanobacterium (MAG5)	Archaea	UNKNOWN_KINGDOM	Euryarchaeota	Methanobacteria	Methanobacteriales	Methanobacteriaceae	Methanobacterium	Methanobacterium sp. MB1	illumina_C_12533	B5	DUF2099,	PF09872.10,	DUF2099 family protein [Methanobacterium sp. MB1]	100	B5_T29N4J_D0FG_138	7	5	7	7	7	8	4	3	1	3	3	3	3	1	2	0	0	0	5	1			0.0364071	0.024246	0.0352663	0.0398542	0.0254694	0.0360897	0.0174886	0.00990491	0.00408197
WXNBX5_BR69_13	K02371	1.3.1.9	Defluviitoga tunisiensis	Unknown	UNKNOWN_KINGDOM							illumina_C_87351	B6	NMO,NMO,	PF03060.16,PF03060.16,	enoyl-[acyl-carrier-protein] reductase FabK [Defluviitoga tunisiensis]	99.7	B6_WXNBX5_BR69_13	7	6	5	3	1	3	0	2	1	3	3	3	2	3	3	0	1	0	2	1			0.0364071	0.0290951	0.0251902	0.0170804	0.00363848	0.0135336	0	0.00660328	0.00408197
5EH194_X2J9_25	K02879		Limnochordia	Unknown	UNKNOWN_KINGDOM							illumina_C_39747	B7	Ribosomal_L17,	PF01196.20,	50S ribosomal protein L17 [Firmicutes bacterium]	100	B7_5EH194_X2J9_25	7	6	3	3	1	2	3	3	1	2	2	3	3	2	3	2	1	3	2	1			0.0364071	0.0290951	0.0151141	0.0170804	0.00363848	0.00902242	0.0131165	0.00990491	0.00408197
ZQ77R7_7WJP_20	K01868	6.1.1.3	Defluviitoga tunisiensis	Bacteria	UNKNOWN_KINGDOM	Thermotogae	Thermotogae	Petrotogales	Petrotogaceae	uc_Petrotogaceae	uc_Petrotogaceae	illumina_C_40410	B6	TGS,tRNA_SAD,tRNA-synt_2b,	PF02824.22,PF07973.15,PF00587.26,	threonine--tRNA ligase [Defluviitoga tunisiensis]	100	B6_ZQ77R7_7WJP_20	7	9	7	4	9	4	4	4	2	8	2	2	4	5	3	3	1	3	2	3			0.0364071	0.0436427	0.0352663	0.0227739	0.0327463	0.0180448	0.0174886	0.0132066	0.00816393
13YXYY_NSZ7_11	K01619	4.1.2.4	BIN_Sporomusa sphaeroides	Bacteria	UNKNOWN_KINGDOM	Firmicutes	Negativicutes	Selenomonadales	Sporomusaceae	Sporomusa	uncultured Sporomusa sp.	illumina_C_7691	B13	DeoC,	PF01791.10,	Deoxyribose-phosphate aldolase [uncultured Sporomusa sp.]	97.7	B13_13YXYY_NSZ7_11	7	5	1	6	1	4	2	1	2	1	2	2	1	2	3	0	0	1	1	2			0.0364071	0.024246	0.00503804	0.0341608	0.00363848	0.0180448	0.00874432	0.00330164	0.00816393
PDA4QY_RD5Q_30	K00945	2.7.4.25	Methanobacterium (MAG5)	Archaea	UNKNOWN_KINGDOM	Euryarchaeota	Methanobacteria	Methanobacteriales	Methanobacteriaceae	Methanobacterium	Methanobacterium sp. MB1	illumina_C_55386	B5	Cytidylate_kin2,	PF13189.7,	AAA family ATPase [Methanobacterium sp. MB1]	100	B5_PDA4QY_RD5Q_30	7	7	8	7	5	4	4	5	6	9	4	7	5	6	5	8	4	9	10	6			0.0364071	0.0339443	0.0403043	0.0398542	0.0181924	0.0180448	0.0174886	0.0165082	0.0244918
BMJTTR_XFYG_1	K03706		Firmicutes (MAG9)	Unknown	UNKNOWN_KINGDOM							illumina_C_103092	B9	HTH_CodY,	PF08222.12,	winged helix-turn-helix transcriptional regulator [Firmicutes bacterium]	100	B9_BMJTTR_XFYG_1	7	8	9	7	6	6	6	10	9	10	12	12	10	11	11	10	5	11	8	8			0.0364071	0.0387935	0.0453423	0.0398542	0.0218309	0.0270673	0.0262329	0.0330164	0.0367377
A9QSBN_PWMR_4	K01803	5.3.1.1	Firmicutes (MAG15)	Unknown	UNKNOWN_KINGDOM							illumina_C_75319	B15	TIM,	PF00121.19,	triose-phosphate isomerase [Firmicutes bacterium]	100	B15_A9QSBN_PWMR_4	7	7	7	4	7	3	5	6	5	6	5	4	6	3	6	6	7	8	9	8			0.0364071	0.0339443	0.0352663	0.0227739	0.0254694	0.0135336	0.0218608	0.0198098	0.0204098
67P0DA_NC8N_33			Methanobacterium (MAG5)	Archaea	UNKNOWN_KINGDOM	Euryarchaeota	Methanobacteria	Methanobacteriales	Methanobacteriaceae	Methanobacterium	Methanobacterium sp. MB1	illumina_C_11325	B5	Nitroreductase,Nitroreductase,	PF00881.25,PF00881.25,	nitroreductase family protein [Methanobacterium sp. MB1]	100	B5_67P0DA_NC8N_33	7	9	5	6	9	7	7	8	6	8	5	7	8	7	8	10	5	10	11	6			0.0364071	0.0436427	0.0251902	0.0341608	0.0327463	0.0315785	0.0306051	0.0264131	0.0244918
FTJDFE_93DV_2	K07220		BIN_null	Unknown	UNKNOWN_KINGDOM							illumina_C_45123	B0	PhoU_div,	PF01865.17,	TIGR00153 family protein [Gammaproteobacteria bacterium]	98.2	B0_FTJDFE_93DV_2	7	7	6	3	4	0	2	2	0	2	2	0	2	0	0	1	0	4	2	2			0.0364071	0.0339443	0.0302282	0.0170804	0.0145539	0	0.00874432	0.00660328	0
6S4Y3H_R4D0_31	K03594	1.16.3.1	Limnochordia	Unknown	UNKNOWN_KINGDOM							illumina_C_86621	B7	Ferritin,	PF00210.25,	bacterioferritin [Firmicutes bacterium]	98.8	B7_6S4Y3H_R4D0_31	6	8	6	5	5	3	4	5	4	8	7	7	5	6	7	9	3	4	6	4			0.0312061	0.0387935	0.0302282	0.0284673	0.0181924	0.0135336	0.0174886	0.0165082	0.0163279
R750H1_M2NK_2	K00175	1.2.7.11, 1.2.7.3	BIN_null	Bacteria	UNKNOWN_KINGDOM	Firmicutes	Bacilli	Bacillales	unknown	Desulfuribacillus	Desulfuribacillus alkaliarsenatis	illumina_C_50788	B0	TPP_enzyme_C,	PF02775.22,	2-oxoglutarate synthase [Desulfuribacillus alkaliarsenatis]	87.3	B0_R750H1_M2NK_2	6	5	4	3	1	1	1	1	1	0	0	0	1	0	0	1	5	12	12	9			0.0312061	0.024246	0.0201521	0.0170804	0.00363848	0.00451121	0.00437216	0.00330164	0.00408197
NVMY9Z_MYH0_54			Limnochordia	Unknown	UNKNOWN_KINGDOM							illumina_C_98187	B7	ATP-grasp_5,CoA_binding_2,Succ_CoA_lig,	PF13549.7,PF13380.7,PF13607.7,	hypothetical protein [Firmicutes bacterium]	99.7	B7_NVMY9Z_MYH0_54	6	5	3	2	4	5	2	3	3	6	2	3	3	2	6	4	2	2	1	2			0.0312061	0.024246	0.0151141	0.0113869	0.0145539	0.0225561	0.00874432	0.00990491	0.0122459
BREE8H_XPW3_2	K02500		BIN_null	Unknown	UNKNOWN_KINGDOM							illumina_C_12733	B0	His_biosynth,	PF00977.22,	imidazole glycerol phosphate synthase subunit HisF [Gammaproteobacteria bacterium]	99.4	B0_BREE8H_XPW3_2	6	6	6	6	5	2	1	1	1	2	3	1	1	1	1	1	1	2	3	2			0.0312061	0.0290951	0.0302282	0.0341608	0.0181924	0.00902242	0.00437216	0.00330164	0.00408197
2AT98Y_XC49_2	K04087		BIN_null	Unknown	UNKNOWN_KINGDOM							illumina_C_6685	B0	Band_7,	PF01145.26,	protease modulator HflC [Gammaproteobacteria bacterium]	100	B0_2AT98Y_XC49_2	6	4	1	1	2	1	2	1	0	2	2	2	1	1	1	0	2	1	2	0			0.0312061	0.0193968	0.00503804	0.00569346	0.00727696	0.00451121	0.00874432	0.00330164	0
6AP10T_FYGB_3	K02864		BIN_null	Bacteria	UNKNOWN_KINGDOM	Firmicutes	Negativicutes	Selenomonadales	Sporomusaceae	Sporomusa	Sporomusa sphaeroides	illumina_C_36999	B0	Ribosomal_L10,	PF00466.21,	50S ribosomal protein L10 [Sporomusa sphaeroides]	100	B0_6AP10T_FYGB_3	6	6	3	4	4	1	2	6	3	7	4	2	6	7	8	0	0	1	4	6			0.0312061	0.0290951	0.0151141	0.0227739	0.0145539	0.00451121	0.00874432	0.0198098	0.0122459
DZ445H_8QH0_36	K03264		Methanobacterium (MAG5)	Archaea	UNKNOWN_KINGDOM	Euryarchaeota	Methanobacteria	Methanobacteriales	Methanobacteriaceae	Methanobacterium	Methanobacterium sp. MB1	illumina_C_38931	B5	eIF-6,	PF01912.19,	translation initiation factor IF-6 [Methanobacterium sp. MB1]	100	B5_DZ445H_8QH0_36	6	6	7	5	11	4	7	10	6	11	9	8	10	8	7	13	7	7	11	10			0.0312061	0.0290951	0.0352663	0.0284673	0.0400233	0.0180448	0.0306051	0.0330164	0.0244918
GP67TW_DDP9_3	K02035		Defluviitoga tunisiensis	Bacteria	UNKNOWN_KINGDOM	Thermotogae	Thermotogae	Petrotogales	Petrotogaceae	uc_Petrotogaceae	uc_Petrotogaceae	illumina_C_58830	B6	SBP_bac_5,	PF00496.23,	ABC transporter substrate-binding protein [Defluviitoga tunisiensis]	73.1	B6_GP67TW_DDP9_3	6	8	6	4	3	5	3	5	3	5	5	2	5	4	5	2	2	1	2	1			0.0312061	0.0387935	0.0302282	0.0227739	0.0109154	0.0225561	0.0131165	0.0165082	0.0122459
H53JS1_DTYC_7	K00948	2.7.6.1	Defluviitoga tunisiensis	Unknown	UNKNOWN_KINGDOM							illumina_C_52790	B6	Pribosyltran_N,Pribosyl_synth,	PF13793.7,PF14572.7,	ribose-phosphate pyrophosphokinase [Defluviitoga tunisiensis]	100	B6_H53JS1_DTYC_7	6	5	5	4	7	6	4	7	1	4	2	2	7	3	5	1	2	1	2	0			0.0312061	0.024246	0.0251902	0.0227739	0.0254694	0.0270673	0.0174886	0.0231115	0.00408197
Z9XDKE_0XZ6_3	K02933		BIN_null	Unknown	UNKNOWN_KINGDOM							illumina_C_70011	B0	Ribosomal_L6,Ribosomal_L6,	PF00347.24,PF00347.24,	50S ribosomal protein L6 [Gammaproteobacteria bacterium]	99.4	B0_Z9XDKE_0XZ6_3	6	5	5	4	3	3	3	2	1	5	4	4	2	3	3	2	1	5	4	1			0.0312061	0.024246	0.0251902	0.0227739	0.0109154	0.0135336	0.0131165	0.00660328	0.00408197
T4JPAD_MRRP_24	K06990		Defluviitoga tunisiensis	Bacteria	UNKNOWN_KINGDOM	Thermotogae	Thermotogae	Petrotogales	Petrotogaceae	Defluviitoga	Defluviitoga tunisiensis	illumina_C_16907	B6	Memo,	PF01875.18,	AmmeMemoRadiSam system protein B [Defluviitoga tunisiensis]	100	B6_T4JPAD_MRRP_24	6	3	4	2	7	6	3	5	4	5	6	6	5	7	7	4	7	2	2	4			0.0312061	0.0145476	0.0201521	0.0113869	0.0254694	0.0270673	0.0131165	0.0165082	0.0163279
NHH84Q_SYJ2_4	K00525	1.17.4.1	Defluviitoga tunisiensis	Bacteria	UNKNOWN_KINGDOM	Thermotogae	Thermotogae	uc_Thermotogae	uc_Thermotogae	uc_Thermotogae	uc_Thermotogae	illumina_C_104758	B6	Ribonuc_red_lgN,Ribonuc_red_lgC,	PF00317.22,PF02867.16,	adenosylcobalamin-dependent ribonucleoside-diphosphate reductase [Defluviitoga tunisiensis]	99.9	B6_NHH84Q_SYJ2_4	6	6	9	4	11	9	5	10	5	12	12	7	10	9	9	8	5	6	5	4			0.0312061	0.0290951	0.0453423	0.0227739	0.0400233	0.0406009	0.0218608	0.0330164	0.0204098
MF0AY4_GPX5_19	K00615	2.2.1.1	Petrimonas mucosa	Bacteria	UNKNOWN_KINGDOM	Bacteroidetes	uc_Bacteroidetes	uc_Bacteroidetes	uc_Bacteroidetes	uc_Bacteroidetes	uc_Bacteroidetes	illumina_C_62372	B16	Transketolase_N,Transket_pyr,Transketolase_C,	PF00456.22,PF02779.25,PF02780.21,	transketolase [Petrimonas mucosa]	100	B16_MF0AY4_GPX5_19	6	7	10	8	12	9	7	16	11	6	3	4	16	7	14	9	6	6	7	7			0.0312061	0.0339443	0.0503804	0.0455477	0.0436618	0.0406009	0.0306051	0.0528262	0.0449016
WV6S8A_RJP7_61			Firmicutes (MAG15)	Unknown	UNKNOWN_KINGDOM							illumina_C_17201	B15	YdfA_immunity,	PF12127.9,	flotillin-like protein FloA [Firmicutes bacterium]	99.7	B15_WV6S8A_RJP7_61	6	5	8	8	9	6	5	8	4	8	8	7	8	6	8	9	9	10	10	7			0.0312061	0.024246	0.0403043	0.0455477	0.0327463	0.0270673	0.0218608	0.0264131	0.0163279
23BRP0_DTYC_34	K01667	4.1.99.1	Defluviitoga tunisiensis	Bacteria	UNKNOWN_KINGDOM	Thermotogae	Thermotogae	Petrotogales	Petrotogaceae	Defluviitoga	Defluviitoga tunisiensis	illumina_C_52790	B6	Beta_elim_lyase,	PF01212.22,	tryptophanase [Defluviitoga tunisiensis]	99.6	B6_23BRP0_DTYC_34	6	8	7	6	9	5	6	8	5	6	2	2	8	4	1	3	3	4	3	1			0.0312061	0.0387935	0.0352663	0.0341608	0.0327463	0.0225561	0.0262329	0.0264131	0.0204098
M4A8KW_WV06_26	K03797	3.4.21.102	Defluviitoga tunisiensis	Bacteria	UNKNOWN_KINGDOM	Thermotogae	Thermotogae	Petrotogales	Petrotogaceae	Defluviitoga	Defluviitoga tunisiensis	illumina_C_105112	B6	PDZ_2,Peptidase_S41,	PF13180.7,PF03572.19,	S41 family peptidase [Defluviitoga tunisiensis]	100	B6_M4A8KW_WV06_26	6	5	5	3	6	5	3	3	5	3	2	2	3	2	2	3	2	2	1	0			0.0312061	0.024246	0.0251902	0.0170804	0.0218309	0.0225561	0.0131165	0.00990491	0.0204098
PP2W68_GMCN_46	K01678	4.2.1.2	Limnochordia	Unknown	UNKNOWN_KINGDOM							illumina_C_76346	B7	Fumerase_C,	PF05683.13,	Fe-S-containing hydro-lyase [Firmicutes bacterium]	99.5	B7_PP2W68_GMCN_46	6	7	3	6	1	1	0	0	0	3	2	3	0	3	4	3	0	3	3	1			0.0312061	0.0339443	0.0151141	0.0341608	0.00363848	0.00451121	0	0	0
8G7B9Z_3PEZ_3	K09997		BIN_null	Bacteria	UNKNOWN_KINGDOM	Proteobacteria	Betaproteobacteria	Burkholderiales	Alcaligenaceae	Alcaligenes	uc_Alcaligenes	illumina_C_48006	B0	SBP_bac_3,	PF00497.21,	MULTISPECIES: transporter substrate-binding domain-containing protein [Alcaligenes]	100	B0_8G7B9Z_3PEZ_3	6	5	2	2	2	2	1	2	1	2	4	6	2	1	2	6	7	3	3	2			0.0312061	0.024246	0.0100761	0.0113869	0.00727696	0.00902242	0.00437216	0.00660328	0.00408197
XAKF8N_FD66_7	K01689	4.2.1.11	Firmicutes (MAG9)	Unknown	UNKNOWN_KINGDOM							illumina_C_61715	B9	Enolase_N,Enolase_C,	PF03952.17,PF00113.23,	phosphopyruvate hydratase [Firmicutes bacterium]	84.8	B9_XAKF8N_FD66_7	6	5	5	5	8	8	7	10	8	15	10	13	10	9	10	8	7	11	10	9			0.0312061	0.024246	0.0251902	0.0284673	0.0291078	0.0360897	0.0306051	0.0330164	0.0326557
TP1VPD_4T9N_40	K00845	2.7.1.2	Petrimonas mucosa	Bacteria	UNKNOWN_KINGDOM	Bacteroidetes	Bacteroidia	Bacteroidales	Porphyromonadaceae	Petrimonas	Petrimonas mucosa	illumina_C_75259	B16	ROK,	PF00480.21,	ROK family protein [Petrimonas mucosa]	100	B16_TP1VPD_4T9N_40	6	8	7	7	10	7	7	10	8	6	7	5	10	4	9	8	8	6	8	4			0.0312061	0.0387935	0.0352663	0.0398542	0.0363848	0.0315785	0.0306051	0.0330164	0.0326557
6Z5WWR_DQ2G_33	K02838		Firmicutes (MAG9)	Unknown	UNKNOWN_KINGDOM							illumina_C_70827	B9	RRF,	PF01765.20,	ribosome recycling factor [Firmicutes bacterium]	98.8	B9_6Z5WWR_DQ2G_33	6	6	6	4	3	4	5	7	8	7	8	6	7	6	6	9	6	8	8	3			0.0312061	0.0290951	0.0302282	0.0227739	0.0109154	0.0180448	0.0218608	0.0231115	0.0326557
WC63S7_S5BQ_22	K00145	1.2.1.38	Methanobacterium (MAG5)	Archaea	UNKNOWN_KINGDOM	Euryarchaeota	Methanobacteria	Methanobacteriales	Methanobacteriaceae	Methanobacterium	Methanobacterium sp. MB1	illumina_C_26024	B5	Semialdhyde_dh,Semialdhyde_dhC,	PF01118.25,PF02774.19,	N-acetyl-gamma-glutamyl-phosphate reductase [Methanobacterium sp. MB1]	100	B5_WC63S7_S5BQ_22	6	6	8	10	14	15	13	8	11	7	7	7	8	0	5	4	11	10	9	6			0.0312061	0.0290951	0.0403043	0.0569346	0.0509387	0.0676682	0.0568381	0.0264131	0.0449016
RFNWVW_E8K3_21	K07030		Limnochordia	Unknown	UNKNOWN_KINGDOM							illumina_C_34509	B7	Dak2,Dak1_2,	PF02734.18,PF13684.7,	DAK2 domain-containing protein [Firmicutes bacterium]	99.3	B7_RFNWVW_E8K3_21	6	8	6	5	7	4	5	6	2	2	2	1	6	3	2	3	5	3	3	4			0.0312061	0.0387935	0.0302282	0.0284673	0.0254694	0.0180448	0.0218608	0.0198098	0.00816393
V3DTXG_7YWF_1	K01740	2.5.1.49	BIN_null	Bacteria	UNKNOWN_KINGDOM	Firmicutes	Bacilli	Bacillales	unknown	Candidatus Carbobacillus	Candidatus Carbobacillus altaicus	illumina_C_29939	B0	Cys_Met_Meta_PP,	PF01053.21,	O-acetylhomoserine sulfhydrylase [Candidatus Carbobacillus altaicus]	86.1	B0_V3DTXG_7YWF_1	6	6	6	6	9	0	0	0	0	0	0	4	0	0	0	6	9	9	14	11			0.0312061	0.0290951	0.0302282	0.0341608	0.0327463	0	0	0	0
VRMHRF_2G3N_28			Defluviitoga tunisiensis	Bacteria	UNKNOWN_KINGDOM	Thermotogae	Thermotogae	Petrotogales	Petrotogaceae	uc_Petrotogaceae	uc_Petrotogaceae	illumina_C_79617	B6	Alpha-amylase,Glucodextran_C,	PF00128.25,PF09985.10,	alpha amylase catalytic subunit [Defluviitoga tunisiensis]	100	B6_VRMHRF_2G3N_28	6	5	9	3	8	8	6	9	2	13	9	5	9	10	9	5	4	6	5	5			0.0312061	0.024246	0.0453423	0.0170804	0.0291078	0.0360897	0.0262329	0.0297147	0.00816393
YKVFKH_MRRP_67	K00170	1.2.7.1	Defluviitoga tunisiensis	Bacteria	UNKNOWN_KINGDOM	Thermotogae	Thermotogae	Petrotogales	Petrotogaceae	Defluviitoga	Defluviitoga tunisiensis	illumina_C_16907	B6	TPP_enzyme_C,	PF02775.22,	Pyruvate synthase subunit PorB [Defluviitoga tunisiensis]	100	B6_YKVFKH_MRRP_67	6	7	11	7	13	8	8	11	8	11	7	8	11	11	9	10	6	4	4	2			0.0312061	0.0339443	0.0554184	0.0398542	0.0473002	0.0360897	0.0349773	0.036318	0.0326557
82WRSE_W28S_53			Limnochordia	Unknown	UNKNOWN_KINGDOM							illumina_C_57537	B7	[],	[],	hypothetical protein [Firmicutes bacterium]	83	B7_82WRSE_W28S_53	6	6	5	3	1	0	4	3	0	3	4	3	3	4	4	0	0	5	3	0			0.0312061	0.0290951	0.0251902	0.0170804	0.00363848	0	0.0174886	0.00990491	0
MP106J_4Y3V_1	K03750	2.10.1.1	BIN_null	Bacteria	UNKNOWN_KINGDOM	Firmicutes	Bacilli	Bacillales	unknown	Candidatus Carbobacillus	Candidatus Carbobacillus altaicus	illumina_C_34651	B0	MoeA_N,MoCF_biosynth,	PF03453.18,PF00994.25,	Molybdopterin biosynthesis protein MoeA [Candidatus Carbobacillus altaicus]	80.7	B0_MP106J_4Y3V_1	6	5	5	5	10	1	0	0	0	0	0	6	0	0	0	8	8	13	15	14			0.0312061	0.024246	0.0251902	0.0284673	0.0363848	0.00451121	0	0	0
NZTHG8_WMK4_13	K06378		Limnochordia	Unknown	UNKNOWN_KINGDOM							illumina_C_16868	B7	STAS,	PF01740.22,	anti-sigma factor antagonist [Firmicutes bacterium]	100	B7_NZTHG8_WMK4_13	6	5	3	4	2	1	2	2	0	2	1	1	2	2	2	1	0	2	2	1			0.0312061	0.024246	0.0151141	0.0227739	0.00727696	0.00451121	0.00874432	0.00660328	0
7AR1GA_QHDB_25	K01905, K22224	6.2.1.13	Methanobacterium (MAG5)	Archaea	UNKNOWN_KINGDOM	Euryarchaeota	Methanobacteria	Methanobacteriales	uc_Methanobacteriales	uc_Methanobacteriales	uc_Methanobacteriales	illumina_C_98485	B5	CoA_binding_2,Succ_CoA_lig,Ligase_CoA_2,ATP-grasp_5,	PF13380.7,PF13607.7,PF19045.1,PF13549.7,	acetate--CoA ligase family protein [Methanobacterium sp. MB1]	100	B5_7AR1GA_QHDB_25	6	5	6	7	27	24	27	23	18	0	0	0	23	19	5	1	0	7	7	3			0.0312061	0.024246	0.0302282	0.0398542	0.098239	0.108269	0.118048	0.0759377	0.0734754
99NKEJ_NQ7C_3			Firmicutes (MAG9)	Unknown	UNKNOWN_KINGDOM							illumina_C_58597	B9	SBP_bac_8,	PF13416.7,	extracellular solute-binding protein [Firmicutes bacterium]	99.6	B9_99NKEJ_NQ7C_3	6	7	4	5	8	7	9	8	10	11	10	10	8	7	8	8	5	9	7	9			0.0312061	0.0339443	0.0201521	0.0284673	0.0291078	0.0315785	0.0393494	0.0264131	0.0408197
WYZ1V7_B7C0_17	K02358		Defluviitoga tunisiensis	Unknown	UNKNOWN_KINGDOM							illumina_C_52509	B6	GTP_EFTU,	PF00009.28,	elongation factor Tu [Defluviitoga tunisiensis]	100	B6_WYZ1V7_B7C0_17	6	6	6	6	6	6	5	6	5	7	5	5	6	6	5	6	6	6	6	4			0.0312061	0.0290951	0.0302282	0.0341608	0.0218309	0.0270673	0.0218608	0.0198098	0.0204098
JVB5RJ_RD5Q_10	K13787	2.5.1.1, 2.5.1.10, 2.5.1.29	Methanobacterium (MAG5)	Archaea	UNKNOWN_KINGDOM	Euryarchaeota	Methanobacteria	Methanobacteriales	Methanobacteriaceae	Methanobacterium	Methanobacterium sp. MB1	illumina_C_55386	B5	polyprenyl_synt,	PF00348.18,	polyprenyl synthetase family protein [Methanobacterium sp. MB1]	100	B5_JVB5RJ_RD5Q_10	6	6	6	5	12	11	12	10	5	7	6	5	10	3	10	5	4	5	9	3			0.0312061	0.0290951	0.0302282	0.0284673	0.0436618	0.0496233	0.0524659	0.0330164	0.0204098
ZHWYGA_946S_1	K09923		BIN_null	Unknown	UNKNOWN_KINGDOM							illumina_C_21575	B0	DUF469,	PF04320.15,	DUF469 family protein [Gammaproteobacteria bacterium]	99	B0_ZHWYGA_946S_1	6	6	6	3	1	0	2	0	0	1	0	0	0	1	1	0	0	3	2	0			0.0312061	0.0290951	0.0302282	0.0170804	0.00363848	0	0.00874432	0	0
0VZA3M_TQKC_8	K00962	2.7.7.8	BIN_Sporomusa sphaeroides	Bacteria	UNKNOWN_KINGDOM	uc_Bacteria	uc_Bacteria	uc_Bacteria	uc_Bacteria	uc_Bacteria	uc_Bacteria	illumina_C_38935	B13	RNase_PH,RNase_PH_C,PNPase,RNase_PH,RNase_PH_C,KH_1,S1,	PF01138.22,PF03725.16,PF03726.15,PF01138.22,PF03725.16,PF00013.30,PF00575.24,	polyribonucleotide nucleotidyltransferase [Sporomusa sphaeroides]	99.9	B13_0VZA3M_TQKC_8	6	6	2	4	7	9	3	4	2	8	4	3	4	5	6	3	3	3	1	4			0.0312061	0.0290951	0.0100761	0.0227739	0.0254694	0.0406009	0.0131165	0.0132066	0.00816393
M4QQV2_AAR2_10	K01425	3.5.1.2	Limnochordia	Unknown	UNKNOWN_KINGDOM							illumina_C_91654	B7	Glutaminase,	PF04960.16,	glutaminase A [Firmicutes bacterium]	99.7	B7_M4QQV2_AAR2_10	6	5	3	3	5	7	7	5	4	1	2	3	5	2	1	0	2	1	2	2			0.0312061	0.024246	0.0151141	0.0170804	0.0181924	0.0315785	0.0306051	0.0165082	0.0163279
H6AZ5Q_0XDG_42	K10671	1.21.4.2	Firmicutes (MAG15)	Unknown	UNKNOWN_KINGDOM							illumina_C_60454	B15	Gly_reductase,	PF09338.12,	beta-aspartyl-peptidase [Firmicutes bacterium]	100	B15_H6AZ5Q_0XDG_42	6	7	7	4	3	2	1	6	3	8	5	3	6	4	7	4	6	8	9	6			0.0312061	0.0339443	0.0352663	0.0227739	0.0109154	0.00902242	0.00437216	0.0198098	0.0122459
8NEG4W_2HXD_3	K09700		Defluviitoga tunisiensis	Unknown	UNKNOWN_KINGDOM							illumina_C_50386	B6	[],	[],	ferritin [Defluviitoga tunisiensis]	99.1	B6_8NEG4W_2HXD_3	6	6	7	6	5	4	5	5	3	5	5	4	5	5	5	4	4	2	3	2			0.0312061	0.0290951	0.0352663	0.0341608	0.0181924	0.0180448	0.0218608	0.0165082	0.0122459
H9J2AJ_55Q9_2	K09938		BIN_null	Unknown	UNKNOWN_KINGDOM							illumina_C_7078	B0	DUF2066,	PF09839.10,	DUF2066 domain-containing protein [Gammaproteobacteria bacterium]	99.3	B0_H9J2AJ_55Q9_2	6	5	3	3	2	2	0	0	0	3	4	1	0	0	0	0	2	0	1	0			0.0312061	0.024246	0.0151141	0.0170804	0.00727696	0.00902242	0	0	0
66T4MZ_TNQG_1	K00134	1.2.1.12	BIN_null	Unknown	UNKNOWN_KINGDOM							illumina_C_31412	B0	Gp_dh_C,	PF02800.21,	glyceraldehyde-3-phosphate dehydrogenase [Gammaproteobacteria bacterium]	99.6	B0_66T4MZ_TNQG_1	6	8	5	3	3	2	1	3	1	3	1	1	3	2	2	2	2	5	3	2			0.0312061	0.0387935	0.0251902	0.0170804	0.0109154	0.00902242	0.00437216	0.00990491	0.00408197
ABX2GP_BEHW_6	K01714	4.3.3.7	BIN_Sporomusa sphaeroides	Bacteria	UNKNOWN_KINGDOM	Firmicutes	Negativicutes	Selenomonadales	Sporomusaceae	Sporomusa	uncultured Sporomusa sp.	illumina_C_54568	B13	DHDPS,	PF00701.23,	4-hydroxy-tetrahydrodipicolinate synthase [uncultured Sporomusa sp.]	100	B13_ABX2GP_BEHW_6	6	5	2	4	4	4	3	3	2	2	1	0	3	2	2	0	1	0	1	2			0.0312061	0.024246	0.0100761	0.0227739	0.0145539	0.0180448	0.0131165	0.00990491	0.00816393
D3QCSF_EYR5_40	K00074	1.1.1.157	Limnochordia	Unknown	UNKNOWN_KINGDOM							illumina_C_73303	B7	3HCDH_N,3HCDH,	PF02737.19,PF00725.23,	3-hydroxyacyl-CoA dehydrogenase family protein [Firmicutes bacterium]	99.7	B7_D3QCSF_EYR5_40	6	9	11	9	11	13	12	12	8	9	4	6	12	7	8	5	8	6	11	10			0.0312061	0.0436427	0.0554184	0.0512412	0.0400233	0.0586457	0.0524659	0.0396197	0.0326557
X37DRT_THTR_7	K00261	1.4.1.3	Limnochordia	Unknown	UNKNOWN_KINGDOM							illumina_C_14408	B7	ELFV_dehydrog_N,ELFV_dehydrog,	PF02812.19,PF00208.22,	Glu/Leu/Phe/Val dehydrogenase [Firmicutes bacterium]	99.3	B7_X37DRT_THTR_7	6	6	2	2	7	4	2	1	3	3	1	1	1	1	2	4	5	1	1	2			0.0312061	0.0290951	0.0100761	0.0113869	0.0254694	0.0180448	0.00874432	0.00330164	0.0122459
0W6BCB_94WZ_3	K02030		BIN_null	Bacteria	UNKNOWN_KINGDOM	Firmicutes	Negativicutes	Selenomonadales	Sporomusaceae	Sporomusa	uc_Sporomusa	illumina_C_95712	B0	SBP_bac_3,	PF00497.21,	Amino acid ABC transporter substrate-binding protein, PAAT family [uncultured Sporomusa sp.]	100	B0_0W6BCB_94WZ_3	6	8	4	2	4	3	3	1	1	5	3	2	1	6	6	0	2	1	5	4			0.0312061	0.0387935	0.0201521	0.0113869	0.0145539	0.0135336	0.0131165	0.00330164	0.00408197
KV3XXZ_JSA2_1	K06975		BIN_null	Unknown	UNKNOWN_KINGDOM							illumina_C_89386	B0	Acetyltransf_CG,	PF14542.7,	N-acetyltransferase [Gammaproteobacteria bacterium]	98.9	B0_KV3XXZ_JSA2_1	6	5	2	1	0	0	0	0	0	0	0	0	0	1	1	0	0	0	0	0			0.0312061	0.024246	0.0100761	0.00569346	0	0	0	0	0
HSA517_A79Y_7	K01870	6.1.1.5	Limnochordia	Bacteria	UNKNOWN_KINGDOM	Firmicutes	uc_Firmicutes	uc_Firmicutes	uc_Firmicutes	uc_Firmicutes	uc_Firmicutes	illumina_C_20833	B7	tRNA-synt_1,Anticodon_1,zf-FPG_IleRS,	PF00133.23,PF08264.14,PF06827.15,	isoleucine--tRNA ligase [Firmicutes bacterium]	99.5	B7_HSA517_A79Y_7	6	6	4	2	7	6	3	5	2	5	3	0	5	4	5	4	3	3	4	3			0.0312061	0.0290951	0.0201521	0.0113869	0.0254694	0.0270673	0.0131165	0.0165082	0.00816393
BCM518_QHDB_31			Methanobacterium (MAG5)	Archaea	UNKNOWN_KINGDOM	Euryarchaeota	Methanobacteria	Methanobacteriales	Methanobacteriaceae	Methanobacterium	Methanobacterium sp. MB1	illumina_C_98485	B5	HisG,	PF01634.19,	ATP phosphoribosyltransferase [Methanobacterium sp. MB1]	100	B5_BCM518_QHDB_31	6	3	4	6	10	14	10	7	11	7	7	8	7	1	7	5	9	6	8	8			0.0312061	0.0145476	0.0201521	0.0341608	0.0363848	0.0631569	0.0437216	0.0231115	0.0449016
24CN3N_62XH_1	K01887	6.1.1.19	BIN_null	Unknown	UNKNOWN_KINGDOM							illumina_C_75510	B0	Arg_tRNA_synt_N,tRNA-synt_1d,	PF03485.17,PF00750.20,	arginine--tRNA ligase [Firmicutes bacterium]	100	B0_24CN3N_62XH_1	6	8	6	3	10	9	2	8	6	6	6	3	8	3	4	4	5	3	2	3			0.0312061	0.0387935	0.0302282	0.0170804	0.0363848	0.0406009	0.00874432	0.0264131	0.0244918
3FCCQS_AAR2_60	K02056	3.6.3.17	Limnochordia	Unknown	UNKNOWN_KINGDOM							illumina_C_91654	B7	ABC_tran,ABC_tran,	PF00005.28,PF00005.28,	sugar ABC transporter ATP-binding protein [Firmicutes bacterium]	98.7	B7_3FCCQS_AAR2_60	6	6	4	5	6	4	3	6	4	4	3	3	6	3	5	5	5	5	4	4			0.0312061	0.0290951	0.0201521	0.0284673	0.0218309	0.0180448	0.0131165	0.0198098	0.0163279
BE2YPQ_MG9G_13	K03195		BIN_null	Bacteria	UNKNOWN_KINGDOM	unknown	unknown	unknown	unknown	unknown	uncultured bacterium	illumina_C_76689	B0	TrbI,	PF03743.15,	type IV secretion system protein VirB10 [uncultured bacterium]	96.6	B0_BE2YPQ_MG9G_13	6	7	6	4	4	4	4	5	3	1	3	3	5	3	2	1	1	4	1	1			0.0312061	0.0339443	0.0302282	0.0227739	0.0145539	0.0180448	0.0174886	0.0165082	0.0122459
T4J3WV_1N0T_13			Limnochordia	Unknown	UNKNOWN_KINGDOM							illumina_C_48274	B7	adh_short_C2,	PF13561.7,	SDR family oxidoreductase [Firmicutes bacterium]	99.6	B7_T4J3WV_1N0T_13	6	6	7	7	9	4	7	5	3	8	5	6	5	4	6	3	5	4	6	3			0.0312061	0.0290951	0.0352663	0.0398542	0.0327463	0.0180448	0.0306051	0.0165082	0.0122459
FZH5PD_S5BQ_38	K08482		Methanobacterium (MAG5)	Archaea	UNKNOWN_KINGDOM	Euryarchaeota	Methanobacteria	Methanobacteriales	Methanobacteriaceae	Methanobacterium	Methanobacterium sp. MB1	illumina_C_26024	B5	ATPase,ATPase,	PF06745.14,PF06745.14,	putative circadian clock protein, KaiC [Methanobacterium sp. MB1]	100	B5_FZH5PD_S5BQ_38	6	6	4	2	9	9	7	10	9	8	6	7	10	5	5	4	4	7	10	11			0.0312061	0.0290951	0.0201521	0.0113869	0.0327463	0.0406009	0.0306051	0.0330164	0.0367377
D9735Q_NC8N_34	K00355	1.6.5.2	Methanobacterium (MAG5)	Archaea	UNKNOWN_KINGDOM	Euryarchaeota	Methanobacteria	Methanobacteriales	Methanobacteriaceae	Methanobacterium	Methanobacterium sp. MB1	illumina_C_11325	B5	Flavodoxin_2,	PF02525.18,	NAD(P)H-dependent oxidoreductase [Methanobacterium sp. MB1]	100	B5_D9735Q_NC8N_34	6	4	6	5	10	6	8	6	7	4	6	8	6	6	5	5	6	8	6	7			0.0312061	0.0193968	0.0302282	0.0284673	0.0363848	0.0270673	0.0349773	0.0198098	0.0285738
6DN34E_SHPP_1			BIN_null	Bacteria	UNKNOWN_KINGDOM	Bacteroidetes	Bacteroidia	Bacteroidales	uc_Bacteroidales	uc_Bacteroidales	uc_Bacteroidales	illumina_C_15905	B0	[],	[],	TonB-dependent receptor [Petrimonas mucosa]	97.2	B0_6DN34E_SHPP_1	6	9	7	7	14	9	5	18	6	15	4	3	18	16	14	5	6	4	7	7			0.0312061	0.0436427	0.0352663	0.0398542	0.0509387	0.0406009	0.0218608	0.0594295	0.0244918
QP95TC_3CGT_35	K03790	2.3.1.128	Limnochordia	Unknown	UNKNOWN_KINGDOM							illumina_C_73072	B7	Acetyltransf_3,	PF13302.8,	GNAT family N-acetyltransferase [Firmicutes bacterium]	86.7	B7_QP95TC_3CGT_35	6	5	4	6	4	2	1	4	3	3	4	4	4	4	4	3	1	5	4	3			0.0312061	0.024246	0.0201521	0.0341608	0.0145539	0.00902242	0.00437216	0.0132066	0.0122459
VH49TD_Q4ZC_77			Methanobacterium (MAG5)	Archaea	UNKNOWN_KINGDOM	Euryarchaeota	Methanobacteria	Methanobacteriales	Methanobacteriaceae	Methanobacterium	Methanobacterium sp. MB1	illumina_C_83155	B5	[],	[],	hypothetical protein [Methanobacterium sp. MB1]	100	B5_VH49TD_Q4ZC_77	6	7	7	6	8	5	8	7	4	7	5	5	7	6	6	4	4	6	6	4			0.0312061	0.0339443	0.0352663	0.0341608	0.0291078	0.0225561	0.0349773	0.0231115	0.0163279
3BPKYF_6E6V_2	K00939	2.7.4.3	Defluviitoga tunisiensis	Bacteria	UNKNOWN_KINGDOM	Thermotogae	Thermotogae	Petrotogales	Petrotogaceae	Defluviitoga	Defluviitoga tunisiensis	illumina_C_7907	B6	ADK,ADK_lid,	PF00406.23,PF05191.15,	adenylate kinase [Defluviitoga tunisiensis]	99.4	B6_3BPKYF_6E6V_2	6	5	5	4	3	3	4	5	4	4	3	2	5	3	5	2	3	2	2	3			0.0312061	0.024246	0.0251902	0.0227739	0.0109154	0.0135336	0.0174886	0.0165082	0.0163279
T1QPR6_0ANQ_45	K03051	2.7.7.6	Methanobacterium (MAG5)	Archaea	UNKNOWN_KINGDOM	Euryarchaeota	Methanobacteria	Methanobacteriales	Methanobacteriaceae	Methanobacterium	Methanobacterium sp. MB1	illumina_C_90374	B5	RNA_pol_Rpb4,	PF03874.17,	hypothetical protein MBMB1_1935 [Methanobacterium sp. MB1]	100	B5_T1QPR6_0ANQ_45	6	5	5	4	7	4	8	7	4	8	9	8	7	5	8	7	5	7	8	5			0.0312061	0.024246	0.0251902	0.0227739	0.0254694	0.0180448	0.0349773	0.0231115	0.0163279
M5W1FF_XPRZ_24			Firmicutes (MAG15)	Unknown	UNKNOWN_KINGDOM							illumina_C_78982	B15	Peptidase_M3_N,Peptidase_M3,	PF08439.11,PF01432.21,	oligoendopeptidase F [Firmicutes bacterium]	82.4	B15_M5W1FF_XPRZ_24	6	6	4	4	8	7	6	6	11	8	8	9	6	3	9	10	12	10	10	11			0.0312061	0.0290951	0.0201521	0.0227739	0.0291078	0.0315785	0.0262329	0.0198098	0.0449016
906CHA_MDJK_12	K11065	1.11.1.15	Petrimonas mucosa	Bacteria	UNKNOWN_KINGDOM	Bacteroidetes	Bacteroidia	Bacteroidales	Porphyromonadaceae	Petrimonas	Petrimonas mucosa	illumina_C_34541	B16	Redoxin,	PF08534.11,	thiol peroxidase [Petrimonas mucosa]	100	B16_906CHA_MDJK_12	6	6	3	4	2	1	3	4	3	5	5	5	4	8	7	3	0	3	3	0			0.0312061	0.0290951	0.0151141	0.0227739	0.00727696	0.00451121	0.0131165	0.0132066	0.0122459
CSE72Y_6KHY_1	K00973	2.7.7.24	BIN_null	Unknown	UNKNOWN_KINGDOM							illumina_C_59087	B0	NTP_transferase,	PF00483.24,	glucose-1-phosphate thymidylyltransferase RfbA [Gammaproteobacteria bacterium]	99.6	B0_CSE72Y_6KHY_1	6	4	3	3	2	1	1	0	1	1	1	0	0	0	0	0	1	1	1	1			0.0312061	0.0193968	0.0151141	0.0170804	0.00727696	0.00451121	0.00437216	0	0.00408197
B30GVD_H6WM_7			Firmicutes (MAG9)	Unknown	UNKNOWN_KINGDOM							illumina_C_21590	B9	NAGPA,Metallophos,Big_2,	PF09992.10,PF00149.29,PF02368.19,	hypothetical protein [Firmicutes bacterium]	99.7	B9_B30GVD_H6WM_7	6	6	7	5	14	15	11	15	12	30	16	15	15	17	21	15	12	8	7	8			0.0312061	0.0290951	0.0352663	0.0284673	0.0509387	0.0676682	0.0480937	0.0495246	0.0489836
D91XYY_Q4ZC_162	K07566	2.7.7.87	Methanobacterium (MAG5)	Archaea	UNKNOWN_KINGDOM	Euryarchaeota	Methanobacteria	Methanobacteriales	Methanobacteriaceae	Methanobacterium	Methanobacterium sp. MB1	illumina_C_83155	B5	Sua5_yciO_yrdC,	PF01300.19,	threonylcarbamoyl-AMP synthase [Methanobacterium sp. MB1]	100	B5_D91XYY_Q4ZC_162	6	4	3	3	4	3	3	3	2	3	4	4	3	2	1	0	1	3	3	4			0.0312061	0.0193968	0.0151141	0.0170804	0.0145539	0.0135336	0.0131165	0.00990491	0.00816393
76HS4P_PRSD_4	K00240	1.3.5.1, 1.3.5.4	Petrimonas mucosa	Bacteria	UNKNOWN_KINGDOM	Bacteroidetes	Bacteroidia	Bacteroidales	Porphyromonadaceae	Petrimonas	Petrimonas mucosa	illumina_C_35770	B16	Fer2_3,Fer4_7,	PF13085.7,PF12838.8,	succinate dehydrogenase/fumarate reductase iron-sulfur subunit [Petrimonas mucosa]	100	B16_76HS4P_PRSD_4	6	6	5	4	4	6	6	8	5	6	6	4	8	7	8	4	9	4	5	5			0.0312061	0.0290951	0.0251902	0.0227739	0.0145539	0.0270673	0.0262329	0.0264131	0.0204098
HZNG3V_CE82_31	K00172	1.2.7.1	Firmicutes (MAG15)	Unknown	UNKNOWN_KINGDOM							illumina_C_20652	B15	POR,	PF01558.19,	pyruvate synthase [Firmicutes bacterium]	99.5	B15_HZNG3V_CE82_31	6	5	5	5	7	5	7	8	7	6	5	5	8	5	5	7	8	9	10	8			0.0312061	0.024246	0.0251902	0.0284673	0.0254694	0.0225561	0.0306051	0.0264131	0.0285738
QJ2SZ0_30S9_67	K09722	6.3.2.36	Methanobacterium (MAG5)	Archaea	UNKNOWN_KINGDOM	Euryarchaeota	Methanobacteria	Methanobacteriales	Methanobacteriaceae	Methanobacterium	Methanobacterium sp. MB1	illumina_C_4700	B5	PPS_PS,	PF02006.17,	phosphopantothenate/pantothenate synthetase [Methanobacterium sp. MB1]	100	B5_QJ2SZ0_30S9_67	6	7	6	4	6	4	4	4	3	9	7	5	4	9	8	3	4	5	7	3			0.0312061	0.0339443	0.0302282	0.0227739	0.0218309	0.0180448	0.0174886	0.0132066	0.0122459
XHQQB2_8CVC_3	K00346	1.6.5.8	BIN_null	Unknown	UNKNOWN_KINGDOM							illumina_C_100457	B0	NQRA,NQRA_SLBB,	PF05896.12,PF11973.9,	Na(+)-translocating NADH-quinone reductase subunit A [Gammaproteobacteria bacterium]	98.2	B0_XHQQB2_8CVC_3	6	6	5	4	8	4	4	5	3	5	3	2	5	2	1	3	3	5	3	3			0.0312061	0.0290951	0.0251902	0.0227739	0.0291078	0.0180448	0.0174886	0.0165082	0.0122459
4B2B7W_HZER_7	K00297	1.5.1.20	BIN_Sporomusa sphaeroides	Bacteria	UNKNOWN_KINGDOM	Firmicutes	Negativicutes	Selenomonadales	Sporomusaceae	Sporomusa	Sporomusa sphaeroides	illumina_C_54922	B13	MTHFR,	PF02219.18,	methylenetetrahydrofolate reductase [Sporomusa sphaeroides]	100	B13_4B2B7W_HZER_7	6	8	7	7	8	7	7	7	1	1	1	1	7	10	5	1	1	1	7	4			0.0312061	0.0387935	0.0352663	0.0398542	0.0291078	0.0315785	0.0306051	0.0231115	0.00408197
1MD67V_271C_6			Limnochordia	Unknown	UNKNOWN_KINGDOM							illumina_C_88765	B7	DUF4256,	PF14066.7,	DUF4256 domain-containing protein [Firmicutes bacterium]	96.6	B7_1MD67V_271C_6	6	4	7	4	5	4	5	5	4	5	5	5	5	5	6	7	4	5	6	3			0.0312061	0.0193968	0.0352663	0.0227739	0.0181924	0.0180448	0.0218608	0.0165082	0.0163279
6D1FJ5_69AA_176	K02357		Firmicutes (MAG15)	Unknown	UNKNOWN_KINGDOM							illumina_C_43526	B15	EF_TS,	PF00889.20,	translation elongation factor Ts [Firmicutes bacterium]	100	B15_6D1FJ5_69AA_176	6	6	5	5	3	2	3	4	3	2	4	3	4	2	3	2	0	6	6	6			0.0312061	0.0290951	0.0251902	0.0284673	0.0109154	0.00902242	0.0131165	0.0132066	0.0122459
1FNSHF_YS1Z_1	K04077		BIN_null	Unknown	UNKNOWN_KINGDOM							illumina_C_13616	B0	Cpn60_TCP1,	PF00118.25,	chaperonin GroEL [Clostridiaceae bacterium]	100	B0_1FNSHF_YS1Z_1	6	7	7	4	6	5	2	2	1	3	3	3	2	2	2	4	6	5	4	7			0.0312061	0.0339443	0.0352663	0.0227739	0.0218309	0.0225561	0.00874432	0.00660328	0.00408197
32M5XK_Q4ZC_22	K03390	1.8.98.1	Methanobacterium (MAG5)	Archaea	UNKNOWN_KINGDOM	Euryarchaeota	Methanobacteria	Methanobacteriales	Methanobacteriaceae	Methanobacterium	Methanobacterium sp. MB1	illumina_C_83155	B5	Fer4_8,	PF13183.7,	CoB--CoM heterodisulfide reductase subunit C [Methanobacterium sp. MB1]	98.5	B5_32M5XK_Q4ZC_22	6	7	8	7	11	11	11	11	11	10	10	10	11	10	10	9	10	10	11	11			0.0312061	0.0339443	0.0403043	0.0398542	0.0400233	0.0496233	0.0480937	0.036318	0.0449016
3SQA1D_DPEB_17	K10907		Limnochordia	Unknown	UNKNOWN_KINGDOM							illumina_C_32504	B7	Aminotran_1_2,	PF00155.22,	aminotransferase class I/II-fold pyridoxal phosphate-dependent enzyme [Firmicutes bacterium]	85.5	B7_3SQA1D_DPEB_17	6	5	5	4	7	4	4	6	4	5	4	3	6	5	5	5	4	4	4	5			0.0312061	0.024246	0.0251902	0.0227739	0.0254694	0.0180448	0.0174886	0.0198098	0.0163279
098JPR_EHN6_15	K00616	2.2.1.2	Defluviitoga tunisiensis	Bacteria	UNKNOWN_KINGDOM	Thermotogae	Thermotogae	Petrotogales	Petrotogaceae	Defluviitoga	Defluviitoga tunisiensis	illumina_C_97138	B6	TAL_FSA,	PF00923.20,	fructose-6-phosphate aldolase [Defluviitoga tunisiensis]	100	B6_098JPR_EHN6_15	6	5	4	6	7	2	2	5	3	6	6	5	5	6	7	4	2	6	4	3			0.0312061	0.024246	0.0201521	0.0341608	0.0254694	0.00902242	0.00874432	0.0165082	0.0122459
QGN915_7EQ7_10			Firmicutes (MAG9)	Unknown	UNKNOWN_KINGDOM							illumina_C_70198	B9	SBP_bac_1,	PF01547.26,	extracellular solute-binding protein [Firmicutes bacterium]	99.5	B9_QGN915_7EQ7_10	6	3	7	6	12	11	12	13	11	12	6	6	13	2	10	10	7	9	8	2			0.0312061	0.0145476	0.0352663	0.0341608	0.0436618	0.0496233	0.0524659	0.0429213	0.0449016
16DG06_AAR2_73			Limnochordia	Unknown	UNKNOWN_KINGDOM							illumina_C_91654	B7	Peptidase_M20,	PF01546.29,	M20/M25/M40 family metallo-hydrolase [Firmicutes bacterium]	99.8	B7_16DG06_AAR2_73	6	6	6	3	8	6	2	4	4	5	3	1	4	6	5	5	7	4	5	5			0.0312061	0.0290951	0.0302282	0.0170804	0.0291078	0.0270673	0.00874432	0.0132066	0.0163279
YF2AB0_3701_11	K02884		BIN_Sporomusa sphaeroides	Bacteria	UNKNOWN_KINGDOM	Firmicutes	Negativicutes	Selenomonadales	Sporomusaceae	Sporomusa	Sporomusa sphaeroides	illumina_C_58786	B13	Ribosomal_L19,	PF01245.21,	50S ribosomal protein L19 [Sporomusa sphaeroides]	100	B13_YF2AB0_3701_11	6	5	2	1	2	2	3	0	1	2	1	1	0	1	3	1	0	1	2	1			0.0312061	0.024246	0.0100761	0.00569346	0.00727696	0.00902242	0.0131165	0	0.00408197
W08QBG_9QRQ_60			Methanobacteriaceae (MAG8)	Archaea	UNKNOWN_KINGDOM	Euryarchaeota	Methanobacteria	Methanobacteriales	Methanobacteriaceae	Methanobacterium	Methanobacterium lacus	illumina_C_33412	B8	NIR_SIR_ferr,NIR_SIR,	PF03460.18,PF01077.23,	NAD(P)/FAD-dependent oxidoreductase [Methanobacterium lacus]	60.2	B8_W08QBG_9QRQ_60	6	5	5	2	6	5	9	10	11	10	8	9	10	12	10	8	13	13	15	13			0.0312061	0.024246	0.0251902	0.0113869	0.0218309	0.0225561	0.0393494	0.0330164	0.0449016
75TKB8_AFTA_2	K02864		BIN_null	Bacteria	UNKNOWN_KINGDOM	Proteobacteria	Betaproteobacteria	Burkholderiales	Alcaligenaceae	Alcaligenes	uc_Alcaligenes	illumina_C_50739	B0	Ribosomal_L10,	PF00466.21,	MULTISPECIES: 50S ribosomal protein L10 [Alcaligenes]	100	B0_75TKB8_AFTA_2	6	2	2	1	2	0	1	2	1	2	4	3	2	2	3	4	1	5	4	2			0.0312061	0.00969838	0.0100761	0.00569346	0.00727696	0	0.00437216	0.00660328	0.00408197
YZJGJP_FHZ9_25	K01876	6.1.1.12	Methanobacterium (MAG5)	Archaea	UNKNOWN_KINGDOM	Euryarchaeota	Methanobacteria	Methanobacteriales	Methanobacteriaceae	Methanobacterium	Methanobacterium sp. MB1	illumina_C_65341	B5	tRNA_anti-codon,tRNA-synt_2,	PF01336.26,PF00152.21,	aspartate--tRNA(Asn) ligase [Methanobacterium sp. MB1]	100	B5_YZJGJP_FHZ9_25	6	6	9	6	16	15	16	14	12	13	11	8	14	8	8	10	11	10	11	10			0.0312061	0.0290951	0.0453423	0.0341608	0.0582157	0.0676682	0.0699545	0.0462229	0.0489836
84X7J7_W77X_26	K00789	2.5.1.6	Defluviitoga tunisiensis	Bacteria	UNKNOWN_KINGDOM	Thermotogae	Thermotogae	Petrotogales	Petrotogaceae	Defluviitoga	Defluviitoga tunisiensis	illumina_C_14089	B6	S-AdoMet_synt_N,S-AdoMet_synt_M,S-AdoMet_synt_C,	PF00438.21,PF02772.17,PF02773.17,	methionine adenosyltransferase [Defluviitoga tunisiensis]	99.8	B6_84X7J7_W77X_26	6	6	7	5	5	5	4	4	6	5	4	2	4	5	5	2	2	2	1	2			0.0312061	0.0290951	0.0352663	0.0284673	0.0181924	0.0225561	0.0174886	0.0132066	0.0244918
W3VG4M_8QH0_32	K02966		Methanobacterium (MAG5)	Archaea	UNKNOWN_KINGDOM	Euryarchaeota	Methanobacteria	Methanobacteriales	Methanobacteriaceae	Methanobacterium	Methanobacterium sp. MB1	illumina_C_38931	B5	Ribosomal_S19e,	PF01090.20,	30S ribosomal protein S19e [Methanobacterium sp. MB1]	100	B5_W3VG4M_8QH0_32	6	7	7	3	8	5	9	7	8	9	6	9	7	8	6	8	3	8	8	9			0.0312061	0.0339443	0.0352663	0.0170804	0.0291078	0.0225561	0.0393494	0.0231115	0.0326557
WCY6BR_YX1H_2			BIN_null	Unknown	UNKNOWN_KINGDOM							illumina_C_27330	B0	OmpA,	PF00691.21,	OmpA family protein [Bacteroidales bacterium]	100	B0_WCY6BR_YX1H_2	6	5	7	5	8	9	5	6	3	2	1	1	6	6	6	2	1	6	5	7			0.0312061	0.024246	0.0352663	0.0284673	0.0291078	0.0406009	0.0218608	0.0198098	0.0122459
5CJ3ZG_FHZ9_40			Methanobacterium (MAG5)	Archaea	UNKNOWN_KINGDOM	Euryarchaeota	Methanobacteria	Methanobacteriales	Methanobacteriaceae	Methanobacterium	Methanobacterium sp. MB1	illumina_C_65341	B5	HEAT_2,HEAT_PBS,HEAT_2,	PF13646.7,PF03130.17,PF13646.7,	HEAT repeat domain-containing protein [Methanobacterium sp. MB1]	100	B5_5CJ3ZG_FHZ9_40	6	7	9	6	8	5	10	8	8	8	5	5	8	5	5	7	8	6	8	7			0.0312061	0.0339443	0.0453423	0.0341608	0.0291078	0.0225561	0.0437216	0.0264131	0.0326557
29GA7T_C4G8_25	K00177	1.2.7.3	Firmicutes (MAG15)	Unknown	UNKNOWN_KINGDOM							illumina_C_69133	B15	POR,	PF01558.19,	2-oxoacid:ferredoxin oxidoreductase subunit gamma [Firmicutes bacterium]	100	B15_29GA7T_C4G8_25	6	6	6	6	3	2	4	5	4	6	5	4	5	4	5	6	2	7	6	3			0.0312061	0.0290951	0.0302282	0.0341608	0.0109154	0.00902242	0.0174886	0.0165082	0.0163279
PFXJED_E8TW_95	K00440	1.12.98.1	Methanobacteriaceae (MAG14)	Unknown	UNKNOWN_KINGDOM							illumina_C_7675	B14	NiFeSe_Hases,NiFeSe_Hases,	PF00374.20,PF00374.20,	coenzyme F420 hydrogenase subunit alpha [Methanobacteriales archaeon]	90.9	B14_PFXJED_E8TW_95	6	6	4	5	9	11	15	13	14	16	13	13	13	17	12	15	18	19	19	18			0.0312061	0.0290951	0.0201521	0.0284673	0.0327463	0.0496233	0.0655824	0.0429213	0.0571475
QH03TK_VX3J_26			BIN_null	Unknown	UNKNOWN_KINGDOM							illumina_C_69602	B0	Rubrerythrin,	PF02915.18,	rubrerythrin family protein [Methanobacteriales archaeon]	92.1	B0_QH03TK_VX3J_26	6	7	5	4	5	3	6	7	7	12	9	10	7	10	9	11	10	16	16	14			0.0312061	0.0339443	0.0251902	0.0227739	0.0181924	0.0135336	0.0262329	0.0231115	0.0285738
V8NJSZ_W9HH_5			Limnochordia	Unknown	UNKNOWN_KINGDOM							illumina_C_23796	B7	DUF4097,	PF13349.7,	DUF4097 family beta strand repeat protein [Firmicutes bacterium]	100	B7_V8NJSZ_W9HH_5	6	6	7	5	7	5	4	7	3	4	1	2	7	1	4	5	6	4	5	1			0.0312061	0.0290951	0.0352663	0.0284673	0.0254694	0.0225561	0.0174886	0.0231115	0.0122459
8021GF_DTXK_1	K02358		BIN_null	Bacteria	UNKNOWN_KINGDOM	Firmicutes	Bacilli	Bacillales	unknown	Candidatus Carbobacillus	Candidatus Carbobacillus altaicus	illumina_C_51275	B0	GTP_EFTU,	PF00009.28,	Translation elongation factor Tu [Candidatus Carbobacillus altaicus]	98.8	B0_8021GF_DTXK_1	6	6	7	4	7	4	1	1	0	3	7	8	1	2	1	11	11	11	12	12			0.0312061	0.0290951	0.0352663	0.0227739	0.0254694	0.0180448	0.00437216	0.00330164	0
56CZ61_7NF3_37			Limnochordia	Unknown	UNKNOWN_KINGDOM							illumina_C_103515	B7	AhpC-TSA,	PF00578.22,	redoxin domain-containing protein [Firmicutes bacterium]	98.8	B7_56CZ61_7NF3_37	6	6	7	5	7	3	5	7	3	6	6	6	7	6	6	3	6	4	6	5			0.0312061	0.0290951	0.0352663	0.0284673	0.0254694	0.0135336	0.0218608	0.0231115	0.0122459
XT5KPB_47CW_69	K01814	5.3.1.16	Methanobacterium (MAG5)	Archaea	UNKNOWN_KINGDOM	Euryarchaeota	Methanobacteria	Methanobacteriales	Methanobacteriaceae	Methanobacterium	Methanobacterium sp. MB1	illumina_C_40036	B5	His_biosynth,	PF00977.22,	1-(5-phosphoribosyl)-5-[(5-phosphoribosylamino)methylideneamino]imidazole-4-carboxamide isomerase [Methanobacterium sp. MB1]	100	B5_XT5KPB_47CW_69	6	7	5	5	9	4	6	5	4	4	3	3	5	5	5	6	3	6	6	6			0.0312061	0.0339443	0.0251902	0.0284673	0.0327463	0.0180448	0.0262329	0.0165082	0.0163279
WX2YWE_VQWW_3	K02931		BIN_null	Unknown	UNKNOWN_KINGDOM							illumina_C_3694	B0	Ribosomal_L5,Ribosomal_L5_C,	PF00281.20,PF00673.22,	50S ribosomal protein L5 [Gammaproteobacteria bacterium]	100	B0_WX2YWE_VQWW_3	6	8	5	3	0	2	3	3	0	6	4	2	3	4	3	1	0	2	1	1			0.0312061	0.0387935	0.0251902	0.0170804	0	0.00902242	0.0131165	0.00990491	0
AK8F4T_XN0R_15	K01878	6.1.1.14	Limnochordia	Unknown	UNKNOWN_KINGDOM							illumina_C_63746	B7	tRNA-synt_2e,	PF02091.16,	glycine--tRNA ligase subunit alpha [Firmicutes bacterium]	100	B7_AK8F4T_XN0R_15	6	4	4	3	4	4	3	4	2	2	2	4	4	2	1	1	4	2	3	2			0.0312061	0.0193968	0.0201521	0.0170804	0.0145539	0.0180448	0.0131165	0.0132066	0.00816393
FY487K_0ANQ_79	K04043		Methanobacterium (MAG5)	Archaea	UNKNOWN_KINGDOM	Euryarchaeota	Methanobacteria	Methanobacteriales	Methanobacteriaceae	Methanobacterium	uc_Methanobacterium	illumina_C_90374	B5	HSP70,	PF00012.21,	molecular chaperone DnaK [Methanobacterium sp. MB1]	99.5	B5_FY487K_0ANQ_79	6	6	8	6	11	11	9	12	11	11	12	11	12	10	13	8	10	9	10	12			0.0312061	0.0290951	0.0403043	0.0341608	0.0400233	0.0496233	0.0393494	0.0396197	0.0449016
01HR67_RD5Q_8	K00262	1.4.1.4	Methanobacterium (MAG5)	Archaea	UNKNOWN_KINGDOM	Euryarchaeota	Methanobacteria	Methanobacteriales	Methanobacteriaceae	Methanobacterium	Methanobacterium sp. MB1	illumina_C_55386	B5	ELFV_dehydrog_N,ELFV_dehydrog,	PF02812.19,PF00208.22,	NADP-specific glutamate dehydrogenase [Methanobacterium sp. MB1]	100	B5_01HR67_RD5Q_8	6	5	8	8	19	15	18	14	16	19	15	15	14	16	14	6	12	11	16	11			0.0312061	0.024246	0.0403043	0.0455477	0.0691311	0.0676682	0.0786988	0.0462229	0.0653115
2KNH1B_1WBS_58	K10546		Limnochordia	Unknown	UNKNOWN_KINGDOM							illumina_C_47701	B7	Peripla_BP_4,	PF13407.7,	sugar ABC transporter substrate-binding protein [Firmicutes bacterium]	94.5	B7_2KNH1B_1WBS_58	6	10	12	10	14	11	9	9	7	10	9	8	9	8	12	8	10	9	9	7			0.0312061	0.0484919	0.0604564	0.0569346	0.0509387	0.0496233	0.0393494	0.0297147	0.0285738
SH4RD2_2T29_2	K00620	2.3.1.1, 2.3.1.35	BIN_null	Unknown	UNKNOWN_KINGDOM							illumina_C_24666	B0	ArgJ,	PF01960.19,	bifunctional glutamate N-acetyltransferase/amino-acid acetyltransferase ArgJ [Gammaproteobacteria bacterium]	98.8	B0_SH4RD2_2T29_2	6	6	4	4	1	2	0	0	0	2	3	2	0	0	1	3	1	3	4	1			0.0312061	0.0290951	0.0201521	0.0227739	0.00363848	0.00902242	0	0	0
203Q3J_47CW_15	K00215	1.17.1.8	Methanobacterium (MAG5)	Archaea	UNKNOWN_KINGDOM	Euryarchaeota	Methanobacteria	Methanobacteriales	Methanobacteriaceae	Methanobacterium	Methanobacterium sp. MB1	illumina_C_40036	B5	DapB_N,DapB_C,	PF01113.21,PF05173.15,	4-hydroxy-tetrahydrodipicolinate reductase [Methanobacterium sp. MB1]	100	B5_203Q3J_47CW_15	6	6	7	7	10	9	11	7	6	7	8	9	7	6	6	7	8	7	9	7			0.0312061	0.0290951	0.0352663	0.0398542	0.0363848	0.0406009	0.0480937	0.0231115	0.0244918
5V691X_TMB1_7			Firmicutes (MAG9)	Unknown	UNKNOWN_KINGDOM							illumina_C_82973	B9	CBM9_1,	PF06452.12,	hypothetical protein [Firmicutes bacterium]	99.1	B9_5V691X_TMB1_7	6	6	7	6	8	8	7	8	7	8	8	8	8	8	8	8	8	8	8	7			0.0312061	0.0290951	0.0352663	0.0341608	0.0291078	0.0360897	0.0306051	0.0264131	0.0285738
4N2GF4_EHN6_16	K03568		Defluviitoga tunisiensis	Bacteria	UNKNOWN_KINGDOM	Thermotogae	Thermotogae	Petrotogales	Petrotogaceae	Defluviitoga	Defluviitoga tunisiensis	illumina_C_97138	B6	PmbA_TldD,	PF01523.17,	TldD/PmbA family protein [Defluviitoga tunisiensis]	100	B6_4N2GF4_EHN6_16	6	6	5	1	11	4	4	11	4	4	3	3	11	4	5	5	5	3	3	2			0.0312061	0.0290951	0.0251902	0.00569346	0.0400233	0.0180448	0.0174886	0.036318	0.0163279
B0XBZH_X1R8_7	K07220		Defluviitoga tunisiensis	Bacteria	UNKNOWN_KINGDOM	Thermotogae	Thermotogae	Petrotogales	Petrotogaceae	Defluviitoga	Defluviitoga tunisiensis	illumina_C_24917	B6	PhoU_div,	PF01865.17,	TIGR00153 family protein [Defluviitoga tunisiensis]	100	B6_B0XBZH_X1R8_7	6	6	5	3	5	2	1	5	2	2	1	3	5	4	4	0	0	1	0	0			0.0312061	0.0290951	0.0251902	0.0170804	0.0181924	0.00902242	0.00437216	0.0165082	0.00816393
HM0NY3_SBMK_1	K02406		Firmicutes (MAG15)	Unknown	UNKNOWN_KINGDOM							illumina_C_94112	B15	Flagellin_N,Flagellin_C,	PF00669.21,PF00700.22,	flagellin [Firmicutes bacterium]	54.8	B15_HM0NY3_SBMK_1	6	7	3	6	10	10	11	11	10	11	10	8	11	11	11	10	9	9	10	10			0.0312061	0.0339443	0.0151141	0.0341608	0.0363848	0.0451121	0.0480937	0.036318	0.0408197
A9VAQZ_5VA2_10			Firmicutes (MAG9)	Unknown	UNKNOWN_KINGDOM							illumina_C_88968	B9	YdfA_immunity,	PF12127.9,	flotillin-like protein FloA [Firmicutes bacterium]	100	B9_A9VAQZ_5VA2_10	6	8	11	10	15	13	12	17	11	15	15	15	17	15	17	14	17	12	16	14			0.0312061	0.0387935	0.0554184	0.0569346	0.0545772	0.0586457	0.0524659	0.0561278	0.0449016
PSAWJ7_MRRP_75			Defluviitoga tunisiensis	Bacteria	UNKNOWN_KINGDOM	Thermotogae	Thermotogae	Petrotogales	Petrotogaceae	Defluviitoga	Defluviitoga tunisiensis	illumina_C_16907	B6	HD,	PF01966.23,	HD domain-containing protein [Defluviitoga tunisiensis]	100	B6_PSAWJ7_MRRP_75	6	3	6	6	10	9	6	6	7	9	6	6	6	1	7	4	5	4	4	1			0.0312061	0.0145476	0.0302282	0.0341608	0.0363848	0.0406009	0.0262329	0.0198098	0.0285738
MWW79K_GPX5_65			Petrimonas mucosa	Bacteria	UNKNOWN_KINGDOM	Bacteroidetes	uc_Bacteroidetes	uc_Bacteroidetes	uc_Bacteroidetes	uc_Bacteroidetes	uc_Bacteroidetes	illumina_C_62372	B16	Glyco_hydro_2_N,Glyco_hydro_2,Glyco_hydro_2_C,	PF02837.19,PF00703.22,PF02836.18,	beta-galactosidase [Petrimonas mucosa]	99.8	B16_MWW79K_GPX5_65	6	8	8	6	13	12	8	12	8	10	5	7	12	11	14	9	5	8	12	11			0.0312061	0.0387935	0.0403043	0.0341608	0.0473002	0.0541345	0.0349773	0.0396197	0.0326557
A9YXAR_9DTA_2	K00868	2.7.1.35	BIN_Sporomusa sphaeroides	Bacteria	UNKNOWN_KINGDOM	Firmicutes	Negativicutes	Selenomonadales	Sporomusaceae	Sporomusa	uncultured Sporomusa sp.	illumina_C_64779	B13	Phos_pyr_kin,	PF08543.13,	Pyridoxine kinase [uncultured Sporomusa sp.]	100	B13_A9YXAR_9DTA_2	6	6	4	4	3	1	1	1	1	0	0	0	1	2	2	0	0	0	0	1			0.0312061	0.0290951	0.0201521	0.0227739	0.0109154	0.00451121	0.00437216	0.00330164	0.00408197
K3YQK8_C4G8_39	K00335	1.6.5.3	Firmicutes (MAG15)	Unknown	UNKNOWN_KINGDOM							illumina_C_69133	B15	2Fe-2S_thioredx,Complex1_51K,SLBB,NADH_4Fe-4S,Fer4_20,Pyr_redox_2,	PF01257.20,PF01512.18,PF10531.10,PF10589.10,PF14691.7,PF07992.15,	NADH-quinone oxidoreductase subunit NuoF [Firmicutes bacterium]	99.9	B15_K3YQK8_C4G8_39	6	3	6	7	10	7	6	13	6	2	2	0	13	6	4	0	1	3	2	7			0.0312061	0.0145476	0.0302282	0.0398542	0.0363848	0.0315785	0.0262329	0.0429213	0.0244918
HNBYSV_QQ7C_3			BIN_Sporomusa sphaeroides	Bacteria	UNKNOWN_KINGDOM	Firmicutes	Negativicutes	Selenomonadales	Sporomusaceae	Sporomusa	Sporomusa sphaeroides	illumina_C_67263	B13	SBP_bac_3,	PF00497.21,	transporter substrate-binding domain-containing protein [Sporomusa sphaeroides]	100	B13_HNBYSV_QQ7C_3	6	6	2	4	7	5	3	2	1	2	0	0	2	5	6	0	0	0	2	0			0.0312061	0.0290951	0.0100761	0.0227739	0.0254694	0.0225561	0.0131165	0.00660328	0.00408197
7Y0A8E_E8TW_97	K00443	1.12.98.1	Methanobacteriaceae (MAG14)	Unknown	UNKNOWN_KINGDOM							illumina_C_7675	B14	Oxidored_q6,Fer4,Fer4,	PF01058.23,PF00037.28,PF00037.28,	coenzyme F420 hydrogenase subunit gamma [Methanobacteriales archaeon]	88.9	B14_7Y0A8E_E8TW_97	6	6	6	6	7	8	8	9	9	11	11	10	9	10	11	11	13	14	12	13			0.0312061	0.0290951	0.0302282	0.0341608	0.0254694	0.0360897	0.0349773	0.0297147	0.0367377
674R41_37N8_2	K05936	2.1.1.133, 2.1.1.271	BIN_Sporomusa sphaeroides	Bacteria	UNKNOWN_KINGDOM	Firmicutes	Negativicutes	Selenomonadales	Sporomusaceae	Sporomusa	Sporomusa sphaeroides	illumina_C_21247	B13	TP_methylase,	PF00590.21,	precorrin-4 C(11)-methyltransferase [Sporomusa sphaeroides]	100	B13_674R41_37N8_2	6	6	2	3	3	1	1	2	1	0	0	0	2	0	1	0	0	0	1	1			0.0312061	0.0290951	0.0100761	0.0170804	0.0109154	0.00451121	0.00437216	0.00660328	0.00408197
V368NW_FD3K_63	K14574		Methanobacterium (MAG5)	Archaea	UNKNOWN_KINGDOM	Euryarchaeota	Methanobacteria	Methanobacteriales	Methanobacteriaceae	Methanobacterium	Methanobacterium sp. MB1	illumina_C_80409	B5	SBDS,SBDS_C,	PF01172.19,PF09377.11,	ribosome assembly factor SBDS [Methanobacterium sp. MB1]	100	B5_V368NW_FD3K_63	6	6	6	6	6	5	6	6	4	5	5	5	6	6	5	6	5	6	7	6			0.0312061	0.0290951	0.0302282	0.0341608	0.0218309	0.0225561	0.0262329	0.0198098	0.0163279
JVMFZA_V6J8_2	K02040		BIN_null	Unknown	UNKNOWN_KINGDOM							illumina_C_44322	B0	PBP_like_2,	PF12849.8,	phosphonate ABC transporter substrate-binding protein [Gammaproteobacteria bacterium]	99.7	B0_JVMFZA_V6J8_2	6	8	9	7	6	4	2	1	0	2	1	0	1	1	0	0	3	1	2	2			0.0312061	0.0387935	0.0453423	0.0398542	0.0218309	0.0180448	0.00874432	0.00330164	0
F66A93_S9CP_21			Firmicutes (MAG15)	Unknown	UNKNOWN_KINGDOM							illumina_C_71549	B15	[],	[],	hypothetical protein [Firmicutes bacterium]	99	B15_F66A93_S9CP_21	6	5	5	3	4	5	6	7	7	8	10	10	7	8	10	9	5	8	7	6			0.0312061	0.024246	0.0251902	0.0170804	0.0145539	0.0225561	0.0262329	0.0231115	0.0285738
DAMRGY_WKZJ_16	K00053	1.1.1.86	Methanobacterium (MAG5)	Archaea	UNKNOWN_KINGDOM	Euryarchaeota	Methanobacteria	Methanobacteriales	Methanobacteriaceae	Methanobacterium	Methanobacterium sp. MB1	illumina_C_15556	B5	IlvN,IlvC,	PF07991.13,PF01450.20,	ketol-acid reductoisomerase [Methanobacterium sp. MB1]	100	B5_DAMRGY_WKZJ_16	6	7	9	7	14	14	11	13	10	9	7	7	13	1	7	4	5	4	8	8			0.0312061	0.0339443	0.0453423	0.0398542	0.0509387	0.0631569	0.0480937	0.0429213	0.0408197
H8ETJW_0XDG_45	K10672	1.21.4.2	Firmicutes (MAG15)	Unknown	UNKNOWN_KINGDOM							illumina_C_60454	B15	GRDB,	PF07355.13,	glycine reductase complex selenoprotein B [Firmicutes bacterium]	100	B15_H8ETJW_0XDG_45	6	7	4	4	5	3	5	6	5	2	1	1	6	2	0	3	4	5	3	4			0.0312061	0.0339443	0.0201521	0.0227739	0.0181924	0.0135336	0.0218608	0.0198098	0.0204098
K6RKSH_FER0_75	K02945, K03527	1.17.7.4	Firmicutes (MAG15)	Unknown	UNKNOWN_KINGDOM							illumina_C_14210	B15	LYTB,S1,S1,S1,	PF02401.19,PF00575.24,PF00575.24,PF00575.24,	4-hydroxy-3-methylbut-2-enyl diphosphate reductase [Firmicutes bacterium]	96.4	B15_K6RKSH_FER0_75	6	4	5	2	7	4	1	3	4	3	6	1	3	3	4	3	1	6	2	5			0.0312061	0.0193968	0.0251902	0.0113869	0.0254694	0.0180448	0.00437216	0.00990491	0.0163279
3ARZYJ_WV06_16	K00973	2.7.7.24	Defluviitoga tunisiensis	Bacteria	UNKNOWN_KINGDOM	Thermotogae	Thermotogae	Petrotogales	Petrotogaceae	Defluviitoga	Defluviitoga tunisiensis	illumina_C_105112	B6	NTP_transferase,	PF00483.24,	glucose-1-phosphate thymidylyltransferase [Defluviitoga tunisiensis]	100	B6_3ARZYJ_WV06_16	6	3	4	5	7	5	6	6	3	9	4	5	6	1	5	3	2	2	2	0			0.0312061	0.0145476	0.0201521	0.0284673	0.0254694	0.0225561	0.0262329	0.0198098	0.0122459
NPKRNQ_GPX5_61	K01785	5.1.3.3	Petrimonas mucosa	Bacteria	UNKNOWN_KINGDOM	Bacteroidetes	Bacteroidia	Bacteroidales	Porphyromonadaceae	Petrimonas	Petrimonas mucosa	illumina_C_62372	B16	Aldose_epim,	PF01263.21,	galactose mutarotase [Petrimonas mucosa]	100	B16_NPKRNQ_GPX5_61	6	6	5	4	7	5	4	6	4	5	5	5	6	5	4	3	5	5	4	4			0.0312061	0.0290951	0.0251902	0.0227739	0.0254694	0.0225561	0.0174886	0.0198098	0.0163279
WJSHSV_4E8M_1	K03744		Petrimonas mucosa	Bacteria	UNKNOWN_KINGDOM	Bacteroidetes	Bacteroidia	Bacteroidales	Porphyromonadaceae	Petrimonas	Petrimonas mucosa	illumina_C_73367	B16	LemA,	PF04011.13,	LemA family protein [Petrimonas mucosa]	100	B16_WJSHSV_4E8M_1	6	10	10	11	7	1	3	8	4	12	10	11	8	12	12	8	1	5	6	2			0.0312061	0.0484919	0.0503804	0.0626281	0.0254694	0.00451121	0.0131165	0.0264131	0.0163279
5PBT51_J5VP_89	K13993		Methanobacterium (MAG5)	Archaea	UNKNOWN_KINGDOM	Euryarchaeota	Methanobacteria	Methanobacteriales	Methanobacteriaceae	Methanobacterium	Methanobacterium sp. MB1	illumina_C_30280	B5	HSP20,	PF00011.22,	Hsp20/alpha crystallin family protein [Methanobacterium sp. MB1]	100	B5_5PBT51_J5VP_89	6	5	7	6	8	8	6	6	5	6	7	8	6	8	7	4	4	4	6	3			0.0312061	0.024246	0.0352663	0.0341608	0.0291078	0.0360897	0.0262329	0.0198098	0.0204098
PD3DDK_RP15_20	K00205		BIN_null	Archaea	UNKNOWN_KINGDOM	Euryarchaeota	Methanobacteria	Methanobacteriales	Methanobacteriaceae	Methanobacterium	Methanobacterium sp. 42_16	illumina_C_41979	B0	Fer4_7,Fer4_7,Fer4,Fer4,Fer4_7,	PF12838.8,PF12838.8,PF00037.28,PF00037.28,PF12838.8,	Tungsten formylmethanofuran dehydrogenase, subunit F [Methanobacterium sp. 42_16]	100	B0_PD3DDK_RP15_20	6	5	7	8	15	14	13	14	10	12	8	11	14	7	8	7	6	6	9	6			0.0312061	0.024246	0.0352663	0.0455477	0.0545772	0.0631569	0.0568381	0.0462229	0.0408197
X04E6J_1P7Q_1	K02112	3.6.3.14	BIN_null	Bacteria	UNKNOWN_KINGDOM	unknown	unknown	unknown	unknown	unknown	bacterium SGD-2	illumina_C_56960	B0	ATP-synt_ab_N,ATP-synt_ab,	PF02874.24,PF00006.26,	F0F1 ATP synthase subunit beta [bacterium SGD-2]	98.4	B0_X04E6J_1P7Q_1	6	6	9	8	8	7	5	4	2	5	13	14	4	4	3	14	13	15	14	10			0.0312061	0.0290951	0.0453423	0.0455477	0.0291078	0.0315785	0.0218608	0.0132066	0.00816393
G6PXAF_175Z_1			BIN_null	Unknown	UNKNOWN_KINGDOM							illumina_C_23188	B0	Cyclase,	PF04199.14,	cyclase family protein [Clostridiales bacterium]	96.6	B0_G6PXAF_175Z_1	6	4	4	5	6	5	3	6	2	6	6	4	6	5	3	1	6	2	2	1			0.0312061	0.0193968	0.0201521	0.0284673	0.0218309	0.0225561	0.0131165	0.0198098	0.00816393
ZVDTC8_RQFK_62	K01652	2.2.1.6	Defluviitoga tunisiensis	Bacteria	UNKNOWN_KINGDOM	Thermotogae	Thermotogae	Petrotogales	Petrotogaceae	Defluviitoga	Defluviitoga tunisiensis	illumina_C_77075	B6	TPP_enzyme_N,TPP_enzyme_M,TPP_enzyme_C,	PF02776.19,PF00205.23,PF02775.22,	biosynthetic-type acetolactate synthase large subunit [Defluviitoga tunisiensis]	99.8	B6_ZVDTC8_RQFK_62	6	6	3	0	1	1	1	0	1	2	2	1	0	2	3	1	0	0	0	0			0.0312061	0.0290951	0.0151141	0	0.00363848	0.00451121	0.00437216	0	0.00408197
8130F8_X2J9_36	K02988		Limnochordia	Unknown	UNKNOWN_KINGDOM							illumina_C_39747	B7	Ribosomal_S5,Ribosomal_S5_C,	PF00333.21,PF03719.16,	30S ribosomal protein S5 [Firmicutes bacterium]	100	B7_8130F8_X2J9_36	6	8	6	3	4	4	5	8	5	6	6	5	8	5	6	7	5	9	7	5			0.0312061	0.0387935	0.0302282	0.0170804	0.0145539	0.0180448	0.0218608	0.0264131	0.0204098
T53PVJ_BHTN_4	K02406		Firmicutes (MAG9)	Bacteria	UNKNOWN_KINGDOM	Firmicutes	Clostridia	Halanaerobiales	Halanaerobiaceae	Halothermothrix	Halothermothrix orenii	illumina_C_51446	B9	Flagellin_N,Flagellin_C,	PF00669.21,PF00700.22,	flagellin [Halothermothrix orenii]	59.9	B9_T53PVJ_BHTN_4	6	7	7	8	7	9	9	8	9	8	8	8	8	8	8	7	8	8	11	7			0.0312061	0.0339443	0.0352663	0.0455477	0.0254694	0.0406009	0.0393494	0.0264131	0.0367377
HT0VHS_AAR2_75	K09807		Limnochordia	Unknown	UNKNOWN_KINGDOM							illumina_C_91654	B7	SIMPL,	PF04402.15,	SIMPL domain-containing protein [Firmicutes bacterium]	100	B7_HT0VHS_AAR2_75	6	7	7	5	4	2	3	3	3	4	5	3	3	7	6	3	3	5	3	3			0.0312061	0.0339443	0.0352663	0.0284673	0.0145539	0.00902242	0.0131165	0.00990491	0.0122459
4GE0BH_HZER_4			BIN_Sporomusa sphaeroides	Bacteria	UNKNOWN_KINGDOM	Firmicutes	Negativicutes	Selenomonadales	Sporomusaceae	uc_Sporomusaceae	uc_Sporomusaceae	illumina_C_54922	B13	Pyr_redox_2,NAD_binding_8,Fer4,	PF07992.15,PF13450.7,PF00037.28,	CoB--CoM heterodisulfide reductase iron-sulfur subunit A 2 [uncultured Sporomusa sp.]	99.3	B13_4GE0BH_HZER_4	6	4	1	2	3	2	4	2	0	0	1	2	2	4	2	0	1	1	2	2			0.0312061	0.0193968	0.00503804	0.0113869	0.0109154	0.00902242	0.0174886	0.00660328	0
8W86HJ_KJEG_3	K02897		BIN_null	Unknown	UNKNOWN_KINGDOM							illumina_C_988	B0	Ribosomal_L25p,Ribosomal_TL5_C,	PF01386.20,PF14693.7,	50S ribosomal protein L25/general stress protein Ctc [Gammaproteobacteria bacterium]	99.4	B0_8W86HJ_KJEG_3	6	6	5	5	3	2	2	2	0	5	5	2	2	1	1	0	3	2	4	2			0.0312061	0.0290951	0.0251902	0.0284673	0.0109154	0.00902242	0.00874432	0.00660328	0
XP31F8_MYH0_32			Limnochordia	Unknown	UNKNOWN_KINGDOM							illumina_C_98187	B7	AP_endonuc_2,	PF01261.25,	sugar phosphate isomerase/epimerase [Firmicutes bacterium]	99.6	B7_XP31F8_MYH0_32	6	6	6	4	7	5	3	4	5	7	6	5	4	5	5	2	6	2	6	2			0.0312061	0.0290951	0.0302282	0.0227739	0.0254694	0.0225561	0.0131165	0.0132066	0.0204098
BT176J_24QT_2			Defluviitoga tunisiensis	Unknown	UNKNOWN_KINGDOM							illumina_C_70803	B6	Lactamase_B,	PF00753.28,	MBL fold metallo-hydrolase [Defluviitoga tunisiensis]	100	B6_BT176J_24QT_2	6	8	5	4	4	4	4	4	3	5	4	4	4	3	5	3	1	3	2	1			0.0312061	0.0387935	0.0251902	0.0227739	0.0145539	0.0180448	0.0174886	0.0132066	0.0122459
KPKJS2_D0FG_48			Methanobacterium (MAG5)	Archaea	UNKNOWN_KINGDOM	Euryarchaeota	Methanobacteria	Methanobacteriales	Methanobacteriaceae	Methanobacterium	Methanobacterium sp. MB1	illumina_C_12533	B5	FMN_red,	PF03358.16,	flavodoxin family protein [Methanobacterium sp. MB1]	100	B5_KPKJS2_D0FG_48	6	5	5	4	5	5	5	4	4	6	4	1	4	5	5	3	2	2	6	4			0.0312061	0.024246	0.0251902	0.0227739	0.0181924	0.0225561	0.0218608	0.0132066	0.0163279
8WB3SP_D0FG_124	K15778	5.4.2.2, 5.4.2.8	Methanobacterium (MAG5)	Archaea	UNKNOWN_KINGDOM	Euryarchaeota	Methanobacteria	Methanobacteriales	Methanobacteriaceae	Methanobacterium	Methanobacterium sp. MB1	illumina_C_12533	B5	PGM_PMM_I,PGM_PMM_II,PGM_PMM_III,PGM_PMM_IV,	PF02878.17,PF02879.17,PF02880.17,PF00408.21,	phosphoglucosamine mutase [Methanobacterium sp. MB1]	100	B5_8WB3SP_D0FG_124	6	6	7	9	13	10	15	13	9	8	5	7	13	7	7	3	6	6	8	8			0.0312061	0.0290951	0.0352663	0.0512412	0.0473002	0.0451121	0.0655824	0.0429213	0.0367377
4DA4YN_594E_5	K00134	1.2.1.12	Petrimonas mucosa	Bacteria	UNKNOWN_KINGDOM	Bacteroidetes	Bacteroidia	Bacteroidales	Porphyromonadaceae	Petrimonas	Petrimonas mucosa	illumina_C_23383	B16	Gp_dh_N,Gp_dh_C,	PF00044.25,PF02800.21,	type I glyceraldehyde-3-phosphate dehydrogenase [Petrimonas mucosa]	100	B16_4DA4YN_594E_5	6	9	12	8	15	11	10	15	11	13	6	5	15	18	18	9	9	10	10	7			0.0312061	0.0436427	0.0604564	0.0455477	0.0545772	0.0496233	0.0437216	0.0495246	0.0449016
C76BRE_QP2S_1	K01637	4.1.3.1	BIN_null	Unknown	UNKNOWN_KINGDOM							illumina_C_71322	B0	ICL,	PF00463.22,	isocitrate lyase [Gammaproteobacteria bacterium]	99.2	B0_C76BRE_QP2S_1	6	6	6	5	5	4	3	3	1	2	3	1	3	2	2	1	4	6	5	5			0.0312061	0.0290951	0.0302282	0.0284673	0.0181924	0.0180448	0.0131165	0.00990491	0.00408197
MDZPB7_GJR2_15	K01448	3.5.1.28	Firmicutes (MAG9)	Unknown	UNKNOWN_KINGDOM							illumina_C_89460	B9	Amidase_3,	PF01520.19,	hypothetical protein [Firmicutes bacterium]	100	B9_MDZPB7_GJR2_15	6	6	12	9	11	15	9	15	12	20	16	9	15	15	14	13	9	11	12	10			0.0312061	0.0290951	0.0604564	0.0512412	0.0400233	0.0676682	0.0393494	0.0495246	0.0489836
ZKJNN4_NM4V_2	K04079		BIN_null	Unknown	UNKNOWN_KINGDOM							illumina_C_45313	B0	HATPase_c,	PF02518.27,	molecular chaperone HtpG [Gammaproteobacteria bacterium]	100	B0_ZKJNN4_NM4V_2	6	6	4	2	4	1	0	0	0	1	4	0	0	0	0	3	3	3	3	3			0.0312061	0.0290951	0.0201521	0.0113869	0.0145539	0.00451121	0	0	0
VN4KAP_MYH0_26	K02035		Limnochordia	Unknown	UNKNOWN_KINGDOM							illumina_C_98187	B7	SBP_bac_5,	PF00496.23,	peptide ABC transporter substrate-binding protein [Firmicutes bacterium]	100	B7_VN4KAP_MYH0_26	6	6	4	3	7	4	4	7	3	3	2	3	7	3	4	3	2	3	2	2			0.0312061	0.0290951	0.0201521	0.0170804	0.0254694	0.0180448	0.0174886	0.0231115	0.0122459
YE9BBH_88NK_12	K03569		Limnochordia	Unknown	UNKNOWN_KINGDOM							illumina_C_25316	B7	MreB_Mbl,	PF06723.14,	rod shape-determining protein [Firmicutes bacterium]	99.4	B7_YE9BBH_88NK_12	6	6	6	5	7	5	10	9	6	6	3	4	9	1	5	5	6	8	7	3			0.0312061	0.0290951	0.0302282	0.0284673	0.0254694	0.0225561	0.0437216	0.0297147	0.0244918
VSKZPQ_JHWG_37	K01886	6.1.1.18	Limnochordia	Unknown	UNKNOWN_KINGDOM							illumina_C_95467	B7	tRNA-synt_1c,tRNA-synt_1c_C,	PF00749.22,PF03950.19,	glutamine--tRNA ligase/YqeY domain fusion protein [Firmicutes bacterium]	99.6	B7_VSKZPQ_JHWG_37	6	8	6	6	10	8	5	8	5	3	2	1	8	3	5	6	7	7	7	5			0.0312061	0.0387935	0.0302282	0.0341608	0.0363848	0.0360897	0.0218608	0.0264131	0.0204098
T3BF6M_4JNH_1	K01890	6.1.1.20	Limnochordia	Unknown	UNKNOWN_KINGDOM							illumina_C_69966	B7	tRNA_bind,B3_4,B5,tRNA_synthFbeta,FDX-ACB,	PF01588.21,PF03483.18,PF03484.16,PF17759.2,PF03147.15,	phenylalanine--tRNA ligase subunit beta [Firmicutes bacterium]	100	B7_T3BF6M_4JNH_1	6	7	6	5	7	8	3	7	6	9	8	5	7	4	8	8	7	8	11	6			0.0312061	0.0339443	0.0302282	0.0284673	0.0254694	0.0360897	0.0131165	0.0231115	0.0244918
XDF4DT_Q26E_11	K01026	2.8.3.1	BIN_Sporomusa sphaeroides	Bacteria	UNKNOWN_KINGDOM	Firmicutes	Negativicutes	Selenomonadales	Sporomusaceae	Sporomusa	uc_Sporomusa	illumina_C_82517	B13	CoA_trans,	PF01144.24,	Acetate CoA-transferase YdiF [uncultured Sporomusa sp.]	100	B13_XDF4DT_Q26E_11	6	6	2	6	16	17	7	5	1	0	0	0	5	0	1	0	0	0	0	0			0.0312061	0.0290951	0.0100761	0.0341608	0.0582157	0.0766906	0.0306051	0.0165082	0.00408197
AE31MW_4ETS_26			Bacteroidales (MAG10)	Unknown	UNKNOWN_KINGDOM							illumina_C_71921	B10	Cleaved_Adhesin,Por_Secre_tail,	PF07675.12,PF18962.1,	T9SS type A sorting domain-containing protein [Bacteroidales bacterium]	99.3	B10_AE31MW_4ETS_26	6	6	6	6	5	5	4	5	6	3	3	3	5	3	4	5	5	6	6	5			0.0312061	0.0290951	0.0302282	0.0341608	0.0181924	0.0225561	0.0174886	0.0165082	0.0244918
F4HGEW_J5VP_91	K21220	2.5.1.3	Methanobacterium (MAG5)	Archaea	UNKNOWN_KINGDOM	Euryarchaeota	Methanobacteria	Methanobacteriales	Methanobacteriaceae	Methanobacterium	Methanobacterium sp. MB1	illumina_C_30280	B5	ThiP_synth,	PF10120.10,	phosphomethylpyrimidine kinase [Methanobacterium sp. MB1]	98.9	B5_F4HGEW_J5VP_91	6	6	6	5	6	10	8	6	8	6	6	6	6	5	6	7	5	8	7	6			0.0312061	0.0290951	0.0302282	0.0284673	0.0218309	0.0451121	0.0349773	0.0198098	0.0326557
QKH1TW_NC8N_32			Methanobacterium (MAG5)	Archaea	UNKNOWN_KINGDOM	Euryarchaeota	Methanobacteria	Methanobacteriales	Methanobacteriaceae	Methanobacterium	Methanobacterium sp. MB1	illumina_C_11325	B5	Flavin_Reduct,	PF01613.19,	flavin reductase family protein [Methanobacterium sp. MB1]	100	B5_QKH1TW_NC8N_32	6	7	7	8	8	7	6	7	6	7	6	7	7	7	7	8	6	7	6	6			0.0312061	0.0339443	0.0352663	0.0455477	0.0291078	0.0315785	0.0262329	0.0231115	0.0244918
NCEQQD_YVSE_5	K17992	1.12.1.3	BIN_Sporomusa sphaeroides	Bacteria	UNKNOWN_KINGDOM	Firmicutes	Negativicutes	Selenomonadales	Sporomusaceae	Sporomusa	Sporomusa sphaeroides	illumina_C_67556	B13	[],	[],	(2Fe-2S) ferredoxin domain-containing protein [Sporomusa sphaeroides]	100	B13_NCEQQD_YVSE_5	6	6	5	5	6	6	9	7	3	3	2	1	7	5	7	0	0	2	6	4			0.0312061	0.0290951	0.0251902	0.0284673	0.0218309	0.0270673	0.0393494	0.0231115	0.0122459
FZH879_B4YE_15	K01990		Firmicutes (MAG9)	Unknown	UNKNOWN_KINGDOM							illumina_C_35752	B9	ABC_tran,	PF00005.28,	ABC transporter ATP-binding protein [Firmicutes bacterium]	100	B9_FZH879_B4YE_15	6	6	5	6	5	3	4	6	2	5	8	9	6	5	9	11	6	9	6	4			0.0312061	0.0290951	0.0251902	0.0341608	0.0181924	0.0135336	0.0174886	0.0198098	0.00816393
HBSD5D_1XEV_20	K01834	5.4.2.11	Petrimonas mucosa	Bacteria	UNKNOWN_KINGDOM	Bacteroidetes	Bacteroidia	Bacteroidales	Porphyromonadaceae	Petrimonas	Petrimonas mucosa	illumina_C_95270	B16	His_Phos_1,	PF00300.23,	2,3-diphosphoglycerate-dependent phosphoglycerate mutase [Petrimonas mucosa]	100	B16_HBSD5D_1XEV_20	6	6	4	3	4	2	2	5	1	3	3	4	5	5	5	3	3	2	3	1			0.0312061	0.0290951	0.0201521	0.0170804	0.0145539	0.00902242	0.00874432	0.0165082	0.00408197
T3K61W_GBDY_1			Bacteroidales (MAG11)	Bacteria	UNKNOWN_KINGDOM	Bacteroidetes	Bacteroidia	Bacteroidales	Dysgonamonadaceae	Proteiniphilum	Proteiniphilum saccharofermentans	illumina_C_104529	B11	[],	[],	hypothetical protein [Proteiniphilum saccharofermentans]	99	B11_T3K61W_GBDY_1	6	6	10	8	11	9	9	11	6	9	9	9	11	10	12	7	9	8	10	6			0.0312061	0.0290951	0.0503804	0.0455477	0.0400233	0.0406009	0.0393494	0.036318	0.0244918
QNQQMX_GWX9_2	K01999		BIN_null	Unknown	UNKNOWN_KINGDOM							illumina_C_84089	B0	Peripla_BP_6,	PF13458.7,	ABC transporter substrate-binding protein [Clostridiales bacterium]	95	B0_QNQQMX_GWX9_2	6	7	4	7	9	6	6	6	6	6	5	4	6	6	5	3	5	3	2	1			0.0312061	0.0339443	0.0201521	0.0398542	0.0327463	0.0270673	0.0262329	0.0198098	0.0244918
WCWF27_WQ6J_9	K02027		Defluviitoga tunisiensis	Bacteria	UNKNOWN_KINGDOM	Thermotogae	Thermotogae	Petrotogales	Petrotogaceae	Defluviitoga	Defluviitoga tunisiensis	illumina_C_34525	B6	SBP_bac_8,	PF13416.7,	ABC transporter substrate-binding protein [Defluviitoga tunisiensis]	100	B6_WCWF27_WQ6J_9	6	6	6	7	13	11	10	10	9	12	10	9	10	2	9	8	10	8	9	5			0.0312061	0.0290951	0.0302282	0.0398542	0.0473002	0.0496233	0.0437216	0.0330164	0.0367377
QYH42Q_C8W7_10	K02114		BIN_Sporomusa sphaeroides	Bacteria	UNKNOWN_KINGDOM	Firmicutes	Negativicutes	Selenomonadales	Sporomusaceae	Sporomusa	Sporomusa sphaeroides	illumina_C_44970	B13	ATP-synt_DE_N,ATP-synt_DE,	PF02823.17,PF00401.21,	F0F1 ATP synthase subunit epsilon [Sporomusa sphaeroides]	100	B13_QYH42Q_C8W7_10	6	6	5	2	1	0	3	3	1	4	3	1	3	3	4	0	0	0	3	1			0.0312061	0.0290951	0.0251902	0.0113869	0.00363848	0	0.0131165	0.00990491	0.00408197
YT4T6M_D0FG_85	K03569		Methanobacterium (MAG5)	Archaea	UNKNOWN_KINGDOM	Euryarchaeota	Methanobacteria	Methanobacteriales	Methanobacteriaceae	Methanobacterium	Methanobacterium sp. MB1	illumina_C_12533	B5	MreB_Mbl,	PF06723.14,	rod shape-determining protein [Methanobacterium sp. MB1]	99.7	B5_YT4T6M_D0FG_85	6	4	6	8	13	10	12	10	6	8	6	7	10	7	6	5	7	6	9	4			0.0312061	0.0193968	0.0302282	0.0455477	0.0473002	0.0451121	0.0524659	0.0330164	0.0244918
CE8XXQ_AWHQ_35	K05970	3.1.1.53	Firmicutes (MAG9)	Unknown	UNKNOWN_KINGDOM							illumina_C_59884	B9	BetaGal_dom4_5,	PF13364.7,	hypothetical protein [Firmicutes bacterium]	99.6	B9_CE8XXQ_AWHQ_35	6	7	9	9	12	12	11	13	10	13	12	13	13	9	15	13	10	9	12	6			0.0312061	0.0339443	0.0453423	0.0512412	0.0436618	0.0541345	0.0480937	0.0429213	0.0408197
YSH2X8_9QNG_2			BIN_null	Unknown	UNKNOWN_KINGDOM							illumina_C_99311	B0	[],	[],	ABC transporter substrate-binding protein [Gammaproteobacteria bacterium]	96.8	B0_YSH2X8_9QNG_2	6	6	5	3	4	2	0	0	0	0	0	0	0	0	0	0	0	0	0	0			0.0312061	0.0290951	0.0251902	0.0170804	0.0145539	0.00902242	0	0	0
JJ88JD_0ANQ_19			Methanobacterium (MAG5)	Archaea	UNKNOWN_KINGDOM	Euryarchaeota	Methanobacteria	Methanobacteriales	Methanobacteriaceae	Methanobacterium	Methanobacterium sp. MB1	illumina_C_90374	B5	HEAT_2,HEAT_PBS,	PF13646.7,PF03130.17,	HEAT repeat domain-containing protein [Methanobacterium sp. MB1]	100	B5_JJ88JD_0ANQ_19	6	4	3	1	4	5	9	6	2	6	4	6	6	5	5	4	4	6	7	4			0.0312061	0.0193968	0.0151141	0.00569346	0.0145539	0.0225561	0.0393494	0.0198098	0.00816393
SPE47W_KYQM_14	K15024	2.3.1.8	Firmicutes (MAG9)	Unknown	UNKNOWN_KINGDOM							illumina_C_35948	B9	PTAC,PTAC,	PF06130.13,PF06130.13,	phosphate propanoyltransferase [Firmicutes bacterium]	100	B9_SPE47W_KYQM_14	6	4	6	3	2	4	4	4	8	7	6	7	4	7	8	9	5	8	6	8			0.0312061	0.0193968	0.0302282	0.0170804	0.00727696	0.0180448	0.0174886	0.0132066	0.0326557
459A80_2Q0V_12			Firmicutes (MAG15)	Unknown	UNKNOWN_KINGDOM							illumina_C_26735	B15	Radical_SAM,Fer4_12,SPASM,	PF04055.22,PF13353.7,PF13186.7,	radical SAM protein [Firmicutes bacterium]	99.4	B15_459A80_2Q0V_12	6	8	6	6	8	6	5	8	7	6	4	3	8	5	6	4	5	6	5	7			0.0312061	0.0387935	0.0302282	0.0341608	0.0291078	0.0270673	0.0218608	0.0264131	0.0285738
A2EZAK_GPX5_59			Petrimonas mucosa	Bacteria	UNKNOWN_KINGDOM	Bacteroidetes	Bacteroidia	Bacteroidales	Porphyromonadaceae	Petrimonas	Petrimonas mucosa	illumina_C_62372	B16	DUF1485,MlrC_C,	PF07364.13,PF07171.13,	M81 family metallopeptidase [Petrimonas mucosa]	100	B16_A2EZAK_GPX5_59	6	5	5	5	6	4	4	4	4	5	4	3	4	6	5	5	1	3	4	3			0.0312061	0.024246	0.0251902	0.0284673	0.0218309	0.0180448	0.0174886	0.0132066	0.0163279
9YFH52_Q4ZC_148	K01507	3.6.1.1	Methanobacterium (MAG5)	Archaea	UNKNOWN_KINGDOM	Euryarchaeota	Methanobacteria	Methanobacteriales	Methanobacteriaceae	Methanobacterium	Methanobacterium sp. MB1	illumina_C_83155	B5	Pyrophosphatase,	PF00719.20,	inorganic diphosphatase [Methanobacterium sp. MB1]	100	B5_9YFH52_Q4ZC_148	6	5	5	6	6	6	7	5	7	8	8	7	5	7	7	8	5	8	8	8			0.0312061	0.024246	0.0251902	0.0341608	0.0218309	0.0270673	0.0306051	0.0165082	0.0285738
NZK3V5_FRAH_2			BIN_null	Unknown	UNKNOWN_KINGDOM							illumina_C_75419	B0	Rubrerythrin,	PF02915.18,	NADH peroxidase [Clostridiaceae bacterium]	88.5	B0_NZK3V5_FRAH_2	6	5	5	7	4	0	2	8	1	4	5	5	8	3	4	2	1	4	2	1			0.0312061	0.024246	0.0251902	0.0398542	0.0145539	0	0.00874432	0.0264131	0.00408197
JPBMV7_TYMJ_15	K02939		Limnochordia	Unknown	UNKNOWN_KINGDOM							illumina_C_19053	B7	Ribosomal_L9_N,Ribosomal_L9_C,	PF01281.20,PF03948.15,	50S ribosomal protein L9 [Firmicutes bacterium]	100	B7_JPBMV7_TYMJ_15	6	6	6	3	3	2	2	3	3	8	6	6	3	8	7	0	1	4	4	3			0.0312061	0.0290951	0.0302282	0.0170804	0.0109154	0.00902242	0.00874432	0.00990491	0.0122459
XNDYXW_19CC_8			Limnochordia	Unknown	UNKNOWN_KINGDOM							illumina_C_86820	B7	CsgG,	PF03783.15,	curli production assembly protein CsgG [Firmicutes bacterium]	100	B7_XNDYXW_19CC_8	6	6	7	7	8	8	8	7	4	7	5	6	7	5	5	6	7	5	7	4			0.0312061	0.0290951	0.0352663	0.0398542	0.0291078	0.0360897	0.0349773	0.0231115	0.0163279
WSK6TX_B1EW_1	K21572		Bacteroidales (MAG11)	Bacteria	UNKNOWN_KINGDOM	Bacteroidetes	Bacteroidia	Bacteroidales	Bacteroidaceae	Bacteroides	Bacteroides nordii	illumina_C_101828	B11	SusD-like_3,	PF14322.7,	RagB/SusD family nutrient uptake outer membrane protein [Bacteroides nordii]	62	B11_WSK6TX_B1EW_1	6	9	7	5	9	9	7	8	8	10	7	5	8	10	10	7	9	6	7	7			0.0312061	0.0436427	0.0352663	0.0284673	0.0327463	0.0406009	0.0306051	0.0264131	0.0326557
0YCQ3W_JH6W_1	K01687	4.2.1.9	BIN_null	Bacteria	UNKNOWN_KINGDOM	Firmicutes	Bacilli	Bacillales	Bacillales Family X. Incertae Sedis	Thermicanus	Thermicanus aegyptius	illumina_C_80976	B0	ILVD_EDD,	PF00920.22,	dihydroxy-acid dehydratase [Hydrogenibacillus schlegelii]	80.8	B0_0YCQ3W_JH6W_1	6	8	1	2	2	0	0	0	0	0	0	4	0	0	0	6	12	9	18	17			0.0312061	0.0387935	0.00503804	0.0113869	0.00727696	0	0	0	0
R7P96Y_WKZJ_63	K07732	2.7.1.161	Methanobacterium (MAG5)	Archaea	UNKNOWN_KINGDOM	Euryarchaeota	Methanobacteria	Methanobacteriales	Methanobacteriaceae	Methanobacterium	Methanobacterium sp. MB1	illumina_C_15556	B5	CTP-dep_RFKase,	PF01982.17,	DUF120 domain-containing protein [Methanobacterium sp. MB1]	100	B5_R7P96Y_WKZJ_63	6	7	5	3	2	2	7	5	1	5	3	3	5	6	7	2	2	6	6	2			0.0312061	0.0339443	0.0251902	0.0170804	0.00727696	0.00902242	0.0306051	0.0165082	0.00408197
ZZJQJC_7NF3_17			Limnochordia	Unknown	UNKNOWN_KINGDOM							illumina_C_103515	B7	Nitroreductase,Nitroreductase,	PF00881.25,PF00881.25,	nitroreductase [Firmicutes bacterium]	100	B7_ZZJQJC_7NF3_17	6	5	1	2	2	1	0	1	0	5	4	4	1	3	5	3	0	3	4	1			0.0312061	0.024246	0.00503804	0.0113869	0.00727696	0.00451121	0	0.00330164	0
HV88JP_TGH2_12	K01848	5.4.99.2	BIN_Sporomusa sphaeroides	Bacteria	UNKNOWN_KINGDOM	Firmicutes	Negativicutes	Selenomonadales	Sporomusaceae	Sporomusa	uc_Sporomusa	illumina_C_5784	B13	MM_CoA_mutase,	PF01642.23,	methylmalonyl-CoA mutase family protein [Sporomusa sphaeroides]	99.8	B13_HV88JP_TGH2_12	6	6	3	1	6	6	5	5	5	5	4	4	5	4	5	3	3	3	2	4			0.0312061	0.0290951	0.0151141	0.00569346	0.0218309	0.0270673	0.0218608	0.0165082	0.0204098
XZDTVT_AQFQ_2	K05919	1.15.1.2	BIN_Sporomusa sphaeroides	Bacteria	UNKNOWN_KINGDOM	Firmicutes	Negativicutes	Selenomonadales	Sporomusaceae	Sporomusa	uncultured Sporomusa sp.	illumina_C_93908	B13	Desulfoferrodox,	PF01880.19,	putative superoxide reductase [uncultured Sporomusa sp.]	100	B13_XZDTVT_AQFQ_2	6	6	6	6	6	4	6	5	1	4	5	6	5	6	7	2	1	2	3	5			0.0312061	0.0290951	0.0302282	0.0341608	0.0218309	0.0180448	0.0262329	0.0165082	0.00408197
S0HSZ6_GMCN_38	K05350	3.2.1.21	Limnochordia	Unknown	UNKNOWN_KINGDOM							illumina_C_76346	B7	Glyco_hydro_1,	PF00232.19,	beta-glucosidase [Firmicutes bacterium]	100	B7_S0HSZ6_GMCN_38	6	5	5	6	8	8	7	7	6	6	4	4	7	5	5	6	6	6	5	6			0.0312061	0.024246	0.0251902	0.0341608	0.0291078	0.0360897	0.0306051	0.0231115	0.0244918
6DVRP4_QAEJ_2	K01815	5.3.1.17	Petrimonas mucosa	Bacteria	UNKNOWN_KINGDOM	Bacteroidetes	Bacteroidia	Bacteroidales	Porphyromonadaceae	Petrimonas	Petrimonas mucosa	illumina_C_71424	B16	KduI,	PF04962.13,	5-dehydro-4-deoxy-D-glucuronate isomerase [Petrimonas mucosa]	100	B16_6DVRP4_QAEJ_2	6	3	4	4	8	8	3	9	3	6	4	6	9	6	4	5	6	4	7	4			0.0312061	0.0145476	0.0201521	0.0227739	0.0291078	0.0360897	0.0131165	0.0297147	0.0122459
0E2WZ4_RQFK_67	K01704	4.2.1.33, 4.2.1.35	Defluviitoga tunisiensis	Bacteria	UNKNOWN_KINGDOM	Thermotogae	Thermotogae	Petrotogales	Petrotogaceae	Defluviitoga	Defluviitoga tunisiensis	illumina_C_77075	B6	Aconitase_C,	PF00694.20,	3-isopropylmalate dehydratase small subunit [Defluviitoga tunisiensis]	100	B6_0E2WZ4_RQFK_67	6	5	3	3	5	0	3	4	1	5	3	3	4	2	4	0	0	4	3	0			0.0312061	0.024246	0.0151141	0.0170804	0.0181924	0	0.0131165	0.0132066	0.00408197
RHG8RV_G9MH_2	K02027		BIN_null	Unknown	UNKNOWN_KINGDOM							illumina_C_83994	B0	SBP_bac_8,	PF13416.7,	extracellular solute-binding protein [Firmicutes bacterium]	84.9	B0_RHG8RV_G9MH_2	6	3	3	3	5	2	2	1	2	2	1	1	1	2	1	1	1	3	1	1			0.0312061	0.0145476	0.0151141	0.0170804	0.0181924	0.00902242	0.00874432	0.00330164	0.00816393
E5ZW53_A8PH_1	K01990		Defluviitoga tunisiensis	Bacteria	UNKNOWN_KINGDOM	Thermotogae	Thermotogae	Petrotogales	Petrotogaceae	Defluviitoga	Defluviitoga tunisiensis	illumina_C_86581	B6	ABC_tran,	PF00005.28,	ABC transporter ATP-binding protein [Defluviitoga tunisiensis]	99.6	B6_E5ZW53_A8PH_1	6	5	5	7	6	5	4	4	2	6	3	6	4	6	6	4	5	3	3	2			0.0312061	0.024246	0.0251902	0.0398542	0.0218309	0.0225561	0.0174886	0.0132066	0.00816393
1EYTAX_TGQM_4	K01126	3.1.4.46	Firmicutes (MAG9)	Unknown	UNKNOWN_KINGDOM							illumina_C_20023	B9	GDPD,	PF03009.18,	hypothetical protein [Firmicutes bacterium]	100	B9_1EYTAX_TGQM_4	6	6	5	5	9	7	6	11	7	8	6	6	11	8	7	6	5	6	6	5			0.0312061	0.0290951	0.0251902	0.0284673	0.0327463	0.0315785	0.0262329	0.036318	0.0285738
JQBFXR_RD6T_1	K00320	1.5.98.2	Methanobacteriaceae (MAG14)	Unknown	UNKNOWN_KINGDOM							illumina_C_31762	B14	Bac_luciferase,	PF00296.21,	5,10-methylenetetrahydromethanopterin reductase [Methanobacteriales archaeon]	97.2	B14_JQBFXR_RD6T_1	6	5	8	4	13	13	11	12	11	13	13	15	12	12	12	15	14	15	19	15			0.0312061	0.024246	0.0403043	0.0227739	0.0473002	0.0586457	0.0480937	0.0396197	0.0449016
9FYJGR_K6QF_14	K02888		BIN_Sporomusa sphaeroides	Bacteria	UNKNOWN_KINGDOM	Firmicutes	Negativicutes	Selenomonadales	Sporomusaceae	Sporomusa	Sporomusa sphaeroides	illumina_C_36433	B13	Ribosomal_L21p,	PF00829.22,	50S ribosomal protein L21 [Sporomusa sphaeroides]	100	B13_9FYJGR_K6QF_14	6	6	3	3	4	6	8	5	3	3	5	3	5	3	7	2	2	2	3	3			0.0312061	0.0290951	0.0151141	0.0170804	0.0145539	0.0270673	0.0349773	0.0165082	0.0122459
G728G9_JHWG_39			Limnochordia	Unknown	UNKNOWN_KINGDOM							illumina_C_95467	B7	APH,	PF01636.24,	phosphotransferase [Firmicutes bacterium]	100	B7_G728G9_JHWG_39	6	4	4	4	4	4	2	3	1	3	0	0	3	1	0	1	2	0	4	0			0.0312061	0.0193968	0.0201521	0.0227739	0.0145539	0.0180448	0.00874432	0.00990491	0.00408197
NWKKE5_AAKV_3			Petrimonas mucosa	Bacteria	UNKNOWN_KINGDOM	Bacteroidetes	Bacteroidia	Bacteroidales	Porphyromonadaceae	Petrimonas	Petrimonas mucosa	illumina_C_105118	B16	Rubrerythrin,	PF02915.18,	Rubrerythrin [Petrimonas mucosa]	100	B16_NWKKE5_AAKV_3	6	5	4	5	10	6	8	11	7	7	4	3	11	8	8	4	5	8	7	5			0.0312061	0.024246	0.0201521	0.0284673	0.0363848	0.0270673	0.0349773	0.036318	0.0285738
83BGDC_RD5Q_36	K02988		Methanobacterium (MAG5)	Archaea	UNKNOWN_KINGDOM	Euryarchaeota	Methanobacteria	Methanobacteriales	Methanobacteriaceae	Methanobacterium	Methanobacterium sp. MB1	illumina_C_55386	B5	Ribosomal_S5,Ribosomal_S5_C,	PF00333.21,PF03719.16,	30S ribosomal protein S5 [Methanobacterium sp. MB1]	100	B5_83BGDC_RD5Q_36	6	6	5	5	6	8	6	7	8	7	7	6	7	9	7	5	3	7	6	8			0.0312061	0.0290951	0.0251902	0.0284673	0.0218309	0.0360897	0.0262329	0.0231115	0.0326557
R9RADP_RJP7_101	K03641		Firmicutes (MAG15)	Unknown	UNKNOWN_KINGDOM							illumina_C_17201	B15	PD40,PD40,PD40,PD40,PD40,Metallophos,	PF07676.13,PF07676.13,PF07676.13,PF07676.13,PF07676.13,PF00149.29,	hypothetical protein [Firmicutes bacterium]	99	B15_R9RADP_RJP7_101	6	4	4	3	9	10	7	10	10	17	13	8	10	16	13	6	4	7	7	7			0.0312061	0.0193968	0.0201521	0.0170804	0.0327463	0.0451121	0.0306051	0.0330164	0.0408197
G7A8QY_JWVG_10	K01951	6.3.5.2	Limnochordia	Unknown	UNKNOWN_KINGDOM							illumina_C_17921	B7	NAD_synthase,GMP_synt_C,	PF02540.18,PF00958.23,	glutamine-hydrolyzing GMP synthase [Firmicutes bacterium]	99.5	B7_G7A8QY_JWVG_10	6	7	6	7	8	5	6	7	5	6	4	4	7	3	4	1	4	3	4	3			0.0312061	0.0339443	0.0302282	0.0398542	0.0291078	0.0225561	0.0262329	0.0231115	0.0204098
9N5EQ7_W70R_6	K19076		Defluviitoga tunisiensis	Bacteria	UNKNOWN_KINGDOM	Firmicutes	Clostridia	uc_Clostridia	uc_Clostridia	uc_Clostridia	uc_Clostridia	illumina_C_89177	B6	DUF3692,	PF12469.9,	CRISPR-associated Cmr2 family protein [Thermohydrogenium kirishiense]	57.2	B6_9N5EQ7_W70R_6	6	7	8	6	15	13	7	13	7	18	8	4	13	14	14	5	6	5	3	5			0.0312061	0.0339443	0.0403043	0.0341608	0.0545772	0.0586457	0.0306051	0.0429213	0.0285738
0KJM86_ATG8_9	K03111		Firmicutes (MAG15)	Unknown	UNKNOWN_KINGDOM							illumina_C_89940	B15	SSB,	PF00436.26,	single-stranded DNA-binding protein [Firmicutes bacterium]	100	B15_0KJM86_ATG8_9	6	6	6	6	6	5	8	9	8	10	8	7	9	9	9	10	7	12	11	8			0.0312061	0.0290951	0.0302282	0.0341608	0.0218309	0.0225561	0.0349773	0.0297147	0.0326557
VXP195_9QNG_1			BIN_null	Unknown	UNKNOWN_KINGDOM							illumina_C_99311	B0	Peripla_BP_6,	PF13458.7,	ABC transporter substrate-binding protein [Gammaproteobacteria bacterium]	100	B0_VXP195_9QNG_1	6	5	2	1	1	0	0	0	0	0	0	0	0	0	0	0	0	0	0	0			0.0312061	0.024246	0.0100761	0.00569346	0.00363848	0	0	0	0
S5RQJG_F19D_2	K03152	3.5.1.124	Defluviitoga tunisiensis	Unknown	UNKNOWN_KINGDOM							illumina_C_2035	B6	DJ-1_PfpI,	PF01965.25,	DJ-1/PfpI family protein [Defluviitoga tunisiensis]	99.5	B6_S5RQJG_F19D_2	6	5	6	7	5	3	4	2	3	5	6	6	2	4	5	5	3	6	4	5			0.0312061	0.024246	0.0302282	0.0398542	0.0181924	0.0135336	0.0174886	0.00660328	0.0122459
EGRFKJ_AZD9_1			Defluviitoga tunisiensis	Bacteria	UNKNOWN_KINGDOM	Thermotogae	Thermotogae	Petrotogales	Petrotogaceae	Petrotoga	unknown	illumina_C_5221	B6	[],	[],	hypothetical protein [Petrotoga sp. 9PWA.NaAc.5.4]	83.4	B6_EGRFKJ_AZD9_1	6	5	8	7	9	7	5	8	4	9	8	7	8	4	10	4	3	4	3	2			0.0312061	0.024246	0.0403043	0.0398542	0.0327463	0.0315785	0.0218608	0.0264131	0.0163279
JNCMJR_1147_1	K10823		BIN_null	Unknown	UNKNOWN_KINGDOM							illumina_C_34455	B0	ABC_tran,oligo_HPY,	PF00005.28,PF08352.13,	dipeptide ABC transporter ATP-binding protein [Firmicutes bacterium]	100	B0_JNCMJR_1147_1	6	6	6	4	9	7	8	7	6	7	5	5	7	4	10	7	6	5	7	3			0.0312061	0.0290951	0.0302282	0.0227739	0.0327463	0.0315785	0.0349773	0.0231115	0.0244918
C528FS_X2J9_40	K02931		Limnochordia	Unknown	UNKNOWN_KINGDOM							illumina_C_39747	B7	Ribosomal_L5,Ribosomal_L5_C,	PF00281.20,PF00673.22,	50S ribosomal protein L5 [Firmicutes bacterium]	100	B7_C528FS_X2J9_40	6	6	6	4	3	2	4	2	2	6	7	6	2	3	5	6	1	4	5	3			0.0312061	0.0290951	0.0302282	0.0227739	0.0109154	0.00902242	0.0174886	0.00660328	0.00816393
TQ14XK_0ANQ_69	K00443	1.12.98.1	Methanobacterium (MAG5)	Archaea	UNKNOWN_KINGDOM	Euryarchaeota	Methanobacteria	Methanobacteriales	Methanobacteriaceae	Methanobacterium	Methanobacterium sp. MB1	illumina_C_90374	B5	Oxidored_q6,Fer4,Fer4,	PF01058.23,PF00037.28,PF00037.28,	coenzyme F420 hydrogenase subunit gamma [Methanobacterium sp. MB1]	100	B5_TQ14XK_0ANQ_69	6	5	5	6	7	7	6	7	6	7	7	7	7	6	6	7	5	7	7	7			0.0312061	0.024246	0.0251902	0.0341608	0.0254694	0.0315785	0.0262329	0.0231115	0.0244918
XNVXBS_SDN0_3	K02030		BIN_null	Bacteria	UNKNOWN_KINGDOM	Firmicutes	Negativicutes	Selenomonadales	Sporomusaceae	Sporomusa	Sporomusa sphaeroides	illumina_C_21997	B0	SBP_bac_3,	PF00497.21,	basic amino acid ABC transporter substrate-binding protein [Sporomusa sphaeroides]	100	B0_XNVXBS_SDN0_3	6	6	5	5	9	4	5	6	4	5	2	1	6	7	7	0	0	0	6	5			0.0312061	0.0290951	0.0251902	0.0284673	0.0327463	0.0180448	0.0218608	0.0198098	0.0163279
E935WZ_BA8P_1	K00406		BIN_null	Bacteria	UNKNOWN_KINGDOM	Proteobacteria	Gammaproteobacteria	Pseudomonadales	Pseudomonadaceae	Thiopseudomonas	Thiopseudomonas denitrificans	illumina_C_60044	B0	FixP_N,Cytochrome_CBB3,Cytochrome_CBB3,	PF14715.7,PF13442.7,PF13442.7,	cytochrome-c oxidase, cbb3-type subunit III [Thiopseudomonas denitrificans]	92.7	B0_E935WZ_BA8P_1	6	9	9	8	9	9	5	7	3	7	5	4	7	7	2	5	8	6	8	6			0.0312061	0.0436427	0.0453423	0.0455477	0.0327463	0.0406009	0.0218608	0.0231115	0.0122459
HCR8KZ_9CPB_16	K01628	4.1.2.17	BIN_null	Archaea	UNKNOWN_KINGDOM	Euryarchaeota	Methanobacteria	Methanobacteriales	Methanobacteriaceae	Methanobacterium	Methanobacterium sp. MB1	illumina_C_50688	B0	Aldolase_II,	PF00596.22,	L-fuculose phosphate aldolase [Methanobacterium sp. MB1]	99.5	B0_HCR8KZ_9CPB_16	6	6	8	7	5	2	4	5	4	5	7	7	5	6	5	0	0	4	4	7			0.0312061	0.0290951	0.0403043	0.0398542	0.0181924	0.00902242	0.0174886	0.0165082	0.0163279
ZA470G_E1R7_2	K05878		BIN_Sporomusa sphaeroides	Bacteria	UNKNOWN_KINGDOM	Firmicutes	Negativicutes	Selenomonadales	Sporomusaceae	Sporomusa	Sporomusa sphaeroides	illumina_C_12847	B13	Dak1,	PF02733.18,	dihydroxyacetone kinase subunit DhaK [Sporomusa sphaeroides]	99.4	B13_ZA470G_E1R7_2	6	8	6	6	11	11	6	7	6	6	2	3	7	0	5	1	1	2	3	2			0.0312061	0.0387935	0.0302282	0.0341608	0.0400233	0.0496233	0.0262329	0.0231115	0.0244918
F8T7XM_DDCJ_44	K02035		Defluviitoga tunisiensis	Bacteria	UNKNOWN_KINGDOM	Thermotogae	Thermotogae	Petrotogales	Petrotogaceae	Defluviitoga	Defluviitoga tunisiensis	illumina_C_19138	B6	SBP_bac_5,	PF00496.23,	ABC transporter substrate-binding protein [Defluviitoga tunisiensis]	100	B6_F8T7XM_DDCJ_44	6	6	3	4	4	5	5	5	4	7	6	4	5	7	5	4	3	3	3	3			0.0312061	0.0290951	0.0151141	0.0227739	0.0145539	0.0225561	0.0218608	0.0165082	0.0163279
Z1F2WD_50N0_1	K01637	4.1.3.1	BIN_null	Bacteria	UNKNOWN_KINGDOM	Proteobacteria	Betaproteobacteria	Burkholderiales	Alcaligenaceae	Alcaligenes	uc_Alcaligenes	illumina_C_3343	B0	ICL,ICL,	PF00463.22,PF00463.22,	MULTISPECIES: isocitrate lyase [Alcaligenes]	100	B0_Z1F2WD_50N0_1	6	6	6	7	10	5	4	7	2	0	3	6	7	4	2	7	9	14	8	3			0.0312061	0.0290951	0.0302282	0.0398542	0.0363848	0.0225561	0.0174886	0.0231115	0.00816393
JQVFW9_JHWG_33	K01243	3.2.2.9	Limnochordia	Unknown	UNKNOWN_KINGDOM							illumina_C_95467	B7	PNP_UDP_1,	PF01048.21,	5'-methylthioadenosine/adenosylhomocysteine nucleosidase [Firmicutes bacterium]	100	B7_JQVFW9_JHWG_33	6	6	6	6	5	1	2	5	5	4	3	2	5	4	3	4	1	4	4	3			0.0312061	0.0290951	0.0302282	0.0341608	0.0181924	0.00451121	0.00874432	0.0165082	0.0204098
3BB984_C8W7_7	K02111	3.6.3.14	BIN_Sporomusa sphaeroides	Bacteria	UNKNOWN_KINGDOM	Firmicutes	Negativicutes	Selenomonadales	Sporomusaceae	Sporomusa	Sporomusa sphaeroides	illumina_C_44970	B13	ATP-synt_ab_N,ATP-synt_ab,ATP-synt_ab_C,	PF02874.24,PF00006.26,PF00306.28,	F0F1 ATP synthase subunit alpha [Sporomusa sphaeroides]	99.8	B13_3BB984_C8W7_7	6	5	5	5	7	6	5	7	5	7	4	5	7	7	7	2	3	2	4	4			0.0312061	0.024246	0.0251902	0.0284673	0.0254694	0.0270673	0.0218608	0.0231115	0.0204098
QT9SA2_CKT6_6	K00177	1.2.7.3	Limnochordia	Unknown	UNKNOWN_KINGDOM							illumina_C_10171	B7	POR,	PF01558.19,	2-oxoacid:ferredoxin oxidoreductase subunit gamma [Firmicutes bacterium]	100	B7_QT9SA2_CKT6_6	6	6	6	4	3	2	2	4	2	4	4	4	4	4	4	6	2	5	5	2			0.0312061	0.0290951	0.0302282	0.0227739	0.0109154	0.00902242	0.00874432	0.0132066	0.00816393
50Y17C_B5MS_14	K02121		Methanobacterium (MAG5)	Archaea	UNKNOWN_KINGDOM	Euryarchaeota	Methanobacteria	Methanobacteriales	Methanobacteriaceae	Methanobacterium	Methanobacterium sp. MB1	illumina_C_51507	B5	vATP-synt_E,	PF01991.19,	V-type proton ATPase subunit E [Methanobacterium sp. MB1]	100	B5_50Y17C_B5MS_14	6	6	5	6	14	9	9	15	12	12	14	15	15	19	13	10	11	14	13	14			0.0312061	0.0290951	0.0251902	0.0341608	0.0509387	0.0406009	0.0393494	0.0495246	0.0489836
D64MY0_X1R8_43	K01874	6.1.1.10	Defluviitoga tunisiensis	Bacteria	UNKNOWN_KINGDOM	Thermotogae	Thermotogae	Petrotogales	Petrotogaceae	uc_Petrotogaceae	uc_Petrotogaceae	illumina_C_24917	B6	tRNA-synt_1g,Anticodon_1,tRNA_bind,	PF09334.12,PF08264.14,PF01588.21,	methionine--tRNA ligase [Defluviitoga tunisiensis]	99.8	B6_D64MY0_X1R8_43	6	7	5	4	5	3	2	3	2	2	3	2	3	2	3	2	2	1	1	1			0.0312061	0.0339443	0.0251902	0.0227739	0.0181924	0.0135336	0.00874432	0.00990491	0.00816393
0P7ZR9_1W7B_3	K01866	6.1.1.1	Limnochordia	Unknown	UNKNOWN_KINGDOM							illumina_C_90530	B7	tRNA-synt_1b,S4,	PF00579.26,PF01479.26,	tyrosine--tRNA ligase [Firmicutes bacterium]	99.8	B7_0P7ZR9_1W7B_3	6	5	3	5	8	5	4	6	3	4	3	5	6	3	5	5	4	8	6	5			0.0312061	0.024246	0.0151141	0.0284673	0.0291078	0.0225561	0.0174886	0.0198098	0.0122459
W27Z92_Q4DS_2	K02358		BIN_null	Bacteria	UNKNOWN_KINGDOM	Firmicutes	Bacilli	Bacillales	unknown	Desulfuribacillus	Desulfuribacillus alkaliarsenatis	illumina_C_56925	B0	GTP_EFTU_D3,	PF03143.18,	elongation factor Tu [Desulfuribacillus alkaliarsenatis]	95.5	B0_W27Z92_Q4DS_2	6	8	4	3	6	1	1	2	0	3	3	3	2	1	1	6	5	7	5	5			0.0312061	0.0387935	0.0201521	0.0170804	0.0218309	0.00451121	0.00437216	0.00660328	0
Z078C8_M9W8_3	K09013		Petrimonas mucosa	Bacteria	UNKNOWN_KINGDOM	Bacteroidetes	Bacteroidia	Bacteroidales	Porphyromonadaceae	Petrimonas	Petrimonas mucosa	illumina_C_3786	B16	ABC_tran,	PF00005.28,	Fe-S cluster assembly ATPase SufC [Petrimonas mucosa]	100	B16_Z078C8_M9W8_3	6	6	4	4	4	1	3	6	3	3	2	0	6	4	5	3	0	2	6	3			0.0312061	0.0290951	0.0201521	0.0227739	0.0145539	0.00451121	0.0131165	0.0198098	0.0122459
JDNPNY_1WXN_6			Limnochordia	Bacteria	UNKNOWN_KINGDOM	Firmicutes	Clostridia	Clostridiales	Peptococcaceae	unknown	Peptococcaceae bacterium 1109	illumina_C_11771	B7	ANAPC3,	PF12895.8,	hypothetical protein AA931_11935 [Peptococcaceae bacterium 1109]	81.5	B7_JDNPNY_1WXN_6	6	7	6	4	4	2	2	5	3	3	1	2	5	1	3	0	0	2	2	3			0.0312061	0.0339443	0.0302282	0.0227739	0.0145539	0.00902242	0.00874432	0.0165082	0.0122459
20TTCW_D7A3_7	K02027		Firmicutes (MAG15)	Unknown	UNKNOWN_KINGDOM							illumina_C_30724	B15	SBP_bac_8,	PF13416.7,	extracellular solute-binding protein [Firmicutes bacterium]	100	B15_20TTCW_D7A3_7	6	6	6	5	6	8	6	6	10	8	7	5	6	5	6	7	5	7	16	12			0.0312061	0.0290951	0.0302282	0.0284673	0.0218309	0.0360897	0.0262329	0.0198098	0.0408197
90VYH2_VP0M_2			BIN_null	Unknown	UNKNOWN_KINGDOM							illumina_C_100007	B0	CarbopepD_reg_2,Plug,	PF13715.7,PF07715.16,	TonB-dependent receptor [Bacteroidales bacterium]	77	B0_90VYH2_VP0M_2	6	6	6	8	13	12	9	14	16	21	14	11	14	22	19	2	1	4	10	12			0.0312061	0.0290951	0.0302282	0.0455477	0.0473002	0.0541345	0.0393494	0.0462229	0.0653115
500BH5_RJP7_69	K00602	2.1.2.3, 3.5.4.10	Firmicutes (MAG15)	Unknown	UNKNOWN_KINGDOM							illumina_C_17201	B15	MGS,AICARFT_IMPCHas,	PF02142.23,PF01808.19,	bifunctional phosphoribosylaminoimidazolecarboxamide formyltransferase/IMP cyclohydrolase [Firmicutes bacterium]	83	B15_500BH5_RJP7_69	6	7	6	3	5	5	4	5	6	2	3	1	5	0	0	4	5	6	2	2			0.0312061	0.0339443	0.0302282	0.0170804	0.0181924	0.0225561	0.0174886	0.0165082	0.0244918
WF3RB0_P15C_2	K19115		BIN_null	Unknown	UNKNOWN_KINGDOM							illumina_C_25620	B0	Cas_Cas7,	PF05107.13,	type I-B CRISPR-associated protein Cas7/Csh2 [Defluviitoga tunisiensis]	99.7	B0_WF3RB0_P15C_2	6	8	11	9	16	11	9	13	5	7	6	7	13	9	9	5	7	6	7	3			0.0312061	0.0387935	0.0554184	0.0512412	0.0582157	0.0496233	0.0393494	0.0429213	0.0204098
NACWNQ_VKJM_3	K02355		Firmicutes (MAG9)	Unknown	UNKNOWN_KINGDOM							illumina_C_27726	B9	GTP_EFTU,EFG_III,EFG_IV,EFG_C,	PF00009.28,PF14492.7,PF03764.19,PF00679.25,	elongation factor G [Firmicutes bacterium]	99.9	B9_NACWNQ_VKJM_3	6	4	6	5	10	13	11	20	17	28	22	16	20	24	21	18	17	19	14	14			0.0312061	0.0193968	0.0302282	0.0284673	0.0363848	0.0586457	0.0480937	0.0660328	0.0693934
SPJ2BY_Q4ZC_63	K00762	2.4.2.10	Methanobacterium (MAG5)	Archaea	UNKNOWN_KINGDOM	Euryarchaeota	Methanobacteria	Methanobacteriales	Methanobacteriaceae	Methanobacterium	Methanobacterium sp. MB1	illumina_C_83155	B5	Pribosyltran,	PF00156.28,	Orotate phosphoribosyltransferase [Methanobacterium sp. MB1]	100	B5_SPJ2BY_Q4ZC_63	6	7	6	6	4	2	4	5	5	8	6	8	5	8	8	10	3	7	9	5			0.0312061	0.0339443	0.0302282	0.0341608	0.0145539	0.00902242	0.0174886	0.0165082	0.0204098
1HB2YF_0NKE_2	K00399	2.8.4.1	BIN_null	Unknown	UNKNOWN_KINGDOM							illumina_C_8369	B0	MCR_alpha_N,MCR_alpha,	PF02745.16,PF02249.18,	coenzyme-B sulfoethylthiotransferase subunit alpha [Euryarchaeota archaeon]	99	B0_1HB2YF_0NKE_2	6	7	9	9	11	12	11	11	9	12	9	9	11	13	10	6	6	7	7	8			0.0312061	0.0339443	0.0453423	0.0512412	0.0400233	0.0541345	0.0480937	0.036318	0.0367377
HW07NF_TGDD_4	K04077		BIN_null	Bacteria	UNKNOWN_KINGDOM	Proteobacteria	Betaproteobacteria	Burkholderiales	Alcaligenaceae	Advenella	Advenella sp. EE-W14	illumina_C_57824	B0	Cpn60_TCP1,	PF00118.25,	chaperonin GroEL [Advenella sp. EE-W14]	99.6	B0_HW07NF_TGDD_4	5	7	4	3	3	1	1	4	12	14	17	14	4	8	8	20	20	18	18	17			0.0260051	0.0339443	0.0201521	0.0170804	0.0109154	0.00451121	0.00437216	0.0132066	0.0489836
R72H1Y_69AA_85			Firmicutes (MAG15)	Unknown	UNKNOWN_KINGDOM							illumina_C_43526	B15	[],	[],	integration host factor [Firmicutes bacterium]	100	B15_R72H1Y_69AA_85	5	4	4	1	2	3	6	5	3	8	5	3	5	4	6	2	4	7	8	4			0.0260051	0.0193968	0.0201521	0.00569346	0.00727696	0.0135336	0.0262329	0.0165082	0.0122459
E60S37_FD3K_51	K01499	3.5.4.27	Methanobacterium (MAG5)	Archaea	UNKNOWN_KINGDOM	Euryarchaeota	Methanobacteria	Methanobacteriales	Methanobacteriaceae	Methanobacterium	Methanobacterium sp. MB1	illumina_C_80409	B5	MCH,	PF02289.17,	methenyltetrahydromethanopterin cyclohydrolase [Methanobacterium sp. MB1]	100	B5_E60S37_FD3K_51	5	6	8	10	14	12	12	12	12	13	11	12	12	3	10	11	11	11	12	6			0.0260051	0.0290951	0.0403043	0.0569346	0.0509387	0.0541345	0.0524659	0.0396197	0.0489836
B4YNCC_J8H1_27	K03531		Defluviitoga tunisiensis	Bacteria	UNKNOWN_KINGDOM	Thermotogae	Thermotogae	Petrotogales	Petrotogaceae	Defluviitoga	Defluviitoga tunisiensis	illumina_C_59721	B6	Tubulin,FtsZ_C,	PF00091.26,PF12327.9,	cell division protein FtsZ [Defluviitoga tunisiensis]	100	B6_B4YNCC_J8H1_27	5	4	5	5	13	10	7	8	8	9	4	4	8	0	5	6	3	7	4	1			0.0260051	0.0193968	0.0251902	0.0284673	0.0473002	0.0451121	0.0306051	0.0264131	0.0326557
PX6DNZ_Y0ZK_2	K03624		BIN_null	Unknown	UNKNOWN_KINGDOM							illumina_C_72084	B0	GreA_GreB_N,GreA_GreB,	PF03449.16,PF01272.20,	transcription elongation factor GreA [Gammaproteobacteria bacterium]	99.3	B0_PX6DNZ_Y0ZK_2	5	5	4	4	1	1	1	0	0	2	1	0	0	0	0	0	1	2	1	0			0.0260051	0.024246	0.0201521	0.0227739	0.00363848	0.00451121	0.00437216	0	0
WYGV3Q_BZ8C_7	K02031		Limnochordia	Unknown	UNKNOWN_KINGDOM							illumina_C_1247	B7	ABC_tran,oligo_HPY,	PF00005.28,PF08352.13,	ABC transporter ATP-binding protein [Firmicutes bacterium]	97	B7_WYGV3Q_BZ8C_7	5	5	6	4	7	8	6	6	3	5	4	4	6	4	4	4	6	5	4	4			0.0260051	0.024246	0.0302282	0.0227739	0.0254694	0.0360897	0.0262329	0.0198098	0.0122459
TN7ERZ_WMK4_7	K15634	5.4.2.12	Limnochordia	Unknown	UNKNOWN_KINGDOM							illumina_C_16868	B7	His_Phos_1,	PF00300.23,	histidine phosphatase family protein [Firmicutes bacterium]	99.5	B7_TN7ERZ_WMK4_7	5	5	5	4	5	0	1	4	1	3	2	4	4	5	4	0	1	1	1	1			0.0260051	0.024246	0.0251902	0.0227739	0.0181924	0	0.00437216	0.0132066	0.00408197
C0A7DH_RZ68_8	K01845	5.4.3.8	BIN_Sporomusa sphaeroides	Bacteria	UNKNOWN_KINGDOM	Firmicutes	Negativicutes	Selenomonadales	Sporomusaceae	Sporomusa	Sporomusa sphaeroides	illumina_C_35136	B13	Aminotran_3,	PF00202.22,	glutamate-1-semialdehyde 2,1-aminomutase [Sporomusa sphaeroides]	100	B13_C0A7DH_RZ68_8	5	4	1	2	4	3	0	2	0	0	0	0	2	3	0	0	0	0	1	2			0.0260051	0.0193968	0.00503804	0.0113869	0.0145539	0.0135336	0	0.00660328	0
Z8J19Y_9NH9_45			Limnochordia	Unknown	UNKNOWN_KINGDOM							illumina_C_92195	B7	ABC_tran,oligo_HPY,	PF00005.28,PF08352.13,	ABC transporter ATP-binding protein [Firmicutes bacterium]	100	B7_Z8J19Y_9NH9_45	5	8	9	7	12	11	7	11	5	6	5	8	11	12	11	8	10	7	6	1			0.0260051	0.0387935	0.0453423	0.0398542	0.0436618	0.0496233	0.0306051	0.036318	0.0204098
KRXAPK_FA1M_72			Methanobacterium (MAG5)	Archaea	UNKNOWN_KINGDOM	Euryarchaeota	Methanobacteria	Methanobacteriales	Methanobacteriaceae	Methanobacterium	Methanobacterium sp. MB1	illumina_C_480	B5	ABC_tran,	PF00005.28,	ABC transporter ATP-binding protein [Methanobacterium sp. MB1]	100	B5_KRXAPK_FA1M_72	5	6	4	5	5	7	4	6	3	6	5	9	6	3	6	3	5	2	6	2			0.0260051	0.0290951	0.0201521	0.0284673	0.0181924	0.0315785	0.0174886	0.0198098	0.0122459
SJJQ21_FA1M_37			Methanobacterium (MAG5)	Archaea	UNKNOWN_KINGDOM	Euryarchaeota	Methanobacteria	Methanobacteriales	Methanobacteriaceae	Methanobacterium	Methanobacterium sp. MB1	illumina_C_480	B5	FMN_red,	PF03358.16,	flavodoxin family protein [Methanobacterium sp. MB1]	100	B5_SJJQ21_FA1M_37	5	6	4	4	8	5	9	8	7	9	10	8	8	10	11	8	3	7	10	6			0.0260051	0.0290951	0.0201521	0.0227739	0.0291078	0.0225561	0.0393494	0.0264131	0.0285738
GZ7A24_G5AY_6	K02040		Defluviitoga tunisiensis	Bacteria	UNKNOWN_KINGDOM	Thermotogae	Thermotogae	Petrotogales	Petrotogaceae	Defluviitoga	Defluviitoga tunisiensis	illumina_C_102474	B6	PBP_like_2,	PF12849.8,	phosphate ABC transporter substrate-binding protein PstS family protein [Defluviitoga tunisiensis]	100	B6_GZ7A24_G5AY_6	5	5	6	4	6	3	3	5	2	6	5	6	5	5	4	4	4	4	5	3			0.0260051	0.024246	0.0302282	0.0227739	0.0218309	0.0135336	0.0131165	0.0165082	0.00816393
K9DQY8_H9D9_1			BIN_null	Bacteria	UNKNOWN_KINGDOM	uc_Bacteria	uc_Bacteria	uc_Bacteria	uc_Bacteria	uc_Bacteria	uc_Bacteria	illumina_C_63915	B0	NTP_transf_2,DUF4111,	PF01909.24,PF13427.7,	unnamed protein product, partial [Human ORFeome Gateway entry vector]	100	B0_K9DQY8_H9D9_1	5	4	3	2	4	2	2	2	1	3	2	2	2	1	2	1	1	1	1	0			0.0260051	0.0193968	0.0151141	0.0113869	0.0145539	0.00902242	0.00874432	0.00660328	0.00408197
B21JJ4_Q1ZX_13	K13993		BIN_Sporomusa sphaeroides	Bacteria	UNKNOWN_KINGDOM	Firmicutes	Negativicutes	Selenomonadales	Sporomusaceae	Sporomusa	Sporomusa sphaeroides	illumina_C_54517	B13	HSP20,	PF00011.22,	Hsp20/alpha crystallin family protein [Sporomusa sphaeroides]	100	B13_B21JJ4_Q1ZX_13	5	8	5	3	4	3	7	5	2	4	3	4	5	5	9	1	1	1	3	2			0.0260051	0.0387935	0.0251902	0.0170804	0.0145539	0.0135336	0.0306051	0.0165082	0.00816393
HKV6K7_A3HV_17			Firmicutes (MAG9)	Unknown	UNKNOWN_KINGDOM							illumina_C_95925	B9	[],	[],	hypothetical protein [Firmicutes bacterium]	99.5	B9_HKV6K7_A3HV_17	5	3	3	2	1	1	2	4	3	6	3	5	4	4	4	6	2	6	4	4			0.0260051	0.0145476	0.0151141	0.0113869	0.00363848	0.00451121	0.00874432	0.0132066	0.0122459
V18B02_ZY3B_3	K02358		BIN_null	Unknown	UNKNOWN_KINGDOM							illumina_C_95288	B0	GTP_EFTU,GTP_EFTU_D2,GTP_EFTU_D3,	PF00009.28,PF03144.26,PF03143.18,	elongation factor Tu [Alcaligenaceae bacterium]	98.5	B0_V18B02_ZY3B_3	5	5	5	4	3	3	3	4	14	19	19	18	4	6	6	14	14	15	13	12			0.0260051	0.024246	0.0251902	0.0227739	0.0109154	0.0135336	0.0131165	0.0132066	0.0571475
YW3PZD_RD5Q_32	K00939	2.7.4.3	Methanobacterium (MAG5)	Archaea	UNKNOWN_KINGDOM	Euryarchaeota	Methanobacteria	Methanobacteriales	Methanobacteriaceae	Methanobacterium	Methanobacterium sp. MB1	illumina_C_55386	B5	AAA_17,	PF13207.7,	adenylate kinase [Methanobacterium sp. MB1]	100	B5_YW3PZD_RD5Q_32	5	4	4	5	5	4	6	6	6	8	7	9	6	6	7	9	7	7	7	6			0.0260051	0.0193968	0.0201521	0.0284673	0.0181924	0.0180448	0.0262329	0.0198098	0.0244918
KM7AH1_7DDV_25	K01738	2.5.1.47	Petrimonas mucosa	Bacteria	UNKNOWN_KINGDOM	Bacteroidetes	Bacteroidia	Bacteroidales	Porphyromonadaceae	Petrimonas	Petrimonas mucosa	illumina_C_22904	B16	PALP,	PF00291.26,	cysteine synthase A [Petrimonas mucosa]	100	B16_KM7AH1_7DDV_25	5	4	11	1	9	7	7	12	8	6	4	7	12	10	10	7	6	7	6	4			0.0260051	0.0193968	0.0554184	0.00569346	0.0327463	0.0315785	0.0306051	0.0396197	0.0326557
K2ZKH0_7NF3_27	K06880		Limnochordia	Unknown	UNKNOWN_KINGDOM							illumina_C_103515	B7	[],	[],	erythromycin esterase family protein [Firmicutes bacterium]	99.6	B7_K2ZKH0_7NF3_27	5	2	5	5	3	3	3	3	2	2	0	1	3	2	1	2	2	3	2	3			0.0260051	0.00969838	0.0251902	0.0284673	0.0109154	0.0135336	0.0131165	0.00990491	0.00816393
MM3C4C_J5VP_43	K07107		Methanobacterium (MAG5)	Archaea	UNKNOWN_KINGDOM	Euryarchaeota	Methanobacteria	Methanobacteriales	Methanobacteriaceae	Methanobacterium	Methanobacterium sp. MB1	illumina_C_30280	B5	4HBT_2,	PF13279.7,	acyl-CoA thioesterase [Methanobacterium sp. MB1]	100	B5_MM3C4C_J5VP_43	5	6	4	5	8	3	9	5	3	5	6	6	5	5	6	3	3	7	7	6			0.0260051	0.0290951	0.0201521	0.0284673	0.0291078	0.0135336	0.0393494	0.0165082	0.0122459
9JNGWA_RDFR_1	K01999		BIN_null	Unknown	UNKNOWN_KINGDOM							illumina_C_18310	B0	Peripla_BP_6,	PF13458.7,	ABC transporter substrate-binding protein [Firmicutes bacterium]	79.8	B0_9JNGWA_RDFR_1	5	6	6	6	5	4	6	5	6	8	7	6	5	10	9	7	5	7	6	4			0.0260051	0.0290951	0.0302282	0.0341608	0.0181924	0.0180448	0.0262329	0.0165082	0.0244918
XW4FV4_EPA2_2	K07658		BIN_null	Unknown	UNKNOWN_KINGDOM							illumina_C_92547	B0	Response_reg,Trans_reg_C,	PF00072.25,PF00486.29,	response regulator transcription factor [Firmicutes bacterium]	100	B0_XW4FV4_EPA2_2	5	4	5	5	5	2	1	6	2	2	3	3	6	4	4	3	3	2	3	1			0.0260051	0.0193968	0.0251902	0.0284673	0.0181924	0.00902242	0.00437216	0.0198098	0.00816393
4TRREQ_Z0EJ_19	K00605	2.1.2.10	Defluviitoga tunisiensis	Bacteria	UNKNOWN_KINGDOM	Thermotogae	Thermotogae	Petrotogales	Petrotogaceae	Defluviitoga	Defluviitoga tunisiensis	illumina_C_43368	B6	GCV_T,GCV_T_C,	PF01571.22,PF08669.12,	glycine cleavage system aminomethyltransferase GcvT [Defluviitoga tunisiensis]	100	B6_4TRREQ_Z0EJ_19	5	5	6	3	9	4	5	5	3	7	8	7	5	5	3	1	3	1	0	1			0.0260051	0.024246	0.0302282	0.0170804	0.0327463	0.0180448	0.0218608	0.0165082	0.0122459
H17N0P_MRRP_23			Defluviitoga tunisiensis	Bacteria	UNKNOWN_KINGDOM	Thermotogae	Thermotogae	Petrotogales	Petrotogaceae	Defluviitoga	Defluviitoga tunisiensis	illumina_C_16907	B6	Asp23,	PF03780.14,	Asp23/Gls24 family envelope stress response protein [Defluviitoga tunisiensis]	100	B6_H17N0P_MRRP_23	5	6	4	5	5	4	7	6	5	5	5	5	6	6	9	5	3	6	4	4			0.0260051	0.0290951	0.0201521	0.0284673	0.0181924	0.0180448	0.0306051	0.0198098	0.0204098
FB0XMC_30S9_16			Methanobacterium (MAG5)	Archaea	UNKNOWN_KINGDOM	Euryarchaeota	Methanobacteria	Methanobacteriales	Methanobacteriaceae	Methanobacterium	Methanobacterium sp. MB1	illumina_C_4700	B5	[],	[],	hypothetical protein [Methanobacterium sp. MB1]	100	B5_FB0XMC_30S9_16	5	7	5	7	10	9	6	6	8	5	2	1	6	1	7	2	3	3	4	1			0.0260051	0.0339443	0.0251902	0.0398542	0.0363848	0.0406009	0.0262329	0.0198098	0.0326557
21E0Y9_4Z9X_13			Limnochordia	Unknown	UNKNOWN_KINGDOM							illumina_C_23804	B7	ComFB,ComFB,	PF10719.10,PF10719.10,	late competence development ComFB family protein [Firmicutes bacterium]	64.5	B7_21E0Y9_4Z9X_13	5	4	5	4	4	2	2	5	2	3	3	0	5	4	6	3	2	4	4	2			0.0260051	0.0193968	0.0251902	0.0227739	0.0145539	0.00902242	0.00874432	0.0165082	0.00816393
E6N586_YTJC_13			Firmicutes (MAG15)	Unknown	UNKNOWN_KINGDOM							illumina_C_82907	B15	[],	[],	hypothetical protein [Firmicutes bacterium]	100	B15_E6N586_YTJC_13	5	6	3	4	7	6	7	8	8	9	6	9	8	7	8	9	8	9	9	8			0.0260051	0.0290951	0.0151141	0.0227739	0.0254694	0.0270673	0.0306051	0.0264131	0.0326557
74YR0D_RKAD_6	K00772	2.4.2.28	Firmicutes (MAG15)	Unknown	UNKNOWN_KINGDOM							illumina_C_33077	B15	PNP_UDP_1,	PF01048.21,	S-methyl-5'-thioadenosine phosphorylase [Firmicutes bacterium]	99.6	B15_74YR0D_RKAD_6	5	5	4	3	5	3	3	4	4	3	2	3	4	2	4	1	6	5	5	4			0.0260051	0.024246	0.0201521	0.0170804	0.0181924	0.0135336	0.0131165	0.0132066	0.0163279
F3PGGV_ST5X_39	K01667	4.1.99.1	Firmicutes (MAG15)	Unknown	UNKNOWN_KINGDOM							illumina_C_70999	B15	Beta_elim_lyase,	PF01212.22,	tryptophanase [Firmicutes bacterium]	99.3	B15_F3PGGV_ST5X_39	5	5	5	5	6	3	4	8	6	5	5	5	8	3	2	6	5	8	6	6			0.0260051	0.024246	0.0251902	0.0284673	0.0218309	0.0135336	0.0174886	0.0264131	0.0244918
PA4T0P_EYR5_29			Limnochordia	Unknown	UNKNOWN_KINGDOM							illumina_C_73303	B7	Abhydrolase_2,	PF02230.17,	phospholipase [Firmicutes bacterium]	100	B7_PA4T0P_EYR5_29	5	5	5	5	4	1	1	3	3	3	4	4	3	4	4	3	1	4	4	3			0.0260051	0.024246	0.0251902	0.0284673	0.0145539	0.00451121	0.00437216	0.00990491	0.0122459
F1417N_6YC6_4	K01610	4.1.1.49	Firmicutes (MAG9)	Unknown	UNKNOWN_KINGDOM							illumina_C_37585	B9	PEPCK_ATP,	PF01293.21,	phosphoenolpyruvate carboxykinase (ATP) [Firmicutes bacterium]	69.6	B9_F1417N_6YC6_4	5	7	5	3	4	7	7	8	6	8	8	10	8	6	9	9	7	5	7	5			0.0260051	0.0339443	0.0251902	0.0170804	0.0145539	0.0315785	0.0306051	0.0264131	0.0244918
Z3N66A_SDXK_3	K05919	1.15.1.2	BIN_Sporomusa sphaeroides	Bacteria	UNKNOWN_KINGDOM	Firmicutes	Negativicutes	Selenomonadales	Sporomusaceae	Sporomusa	uncultured Sporomusa sp.	illumina_C_97620	B13	Desulfoferrod_N,Desulfoferrodox,	PF06397.13,PF01880.19,	Desulfoferrodoxin [uncultured Sporomusa sp.]	100	B13_Z3N66A_SDXK_3	5	7	4	1	6	4	4	4	3	5	2	1	4	7	8	1	0	2	5	2			0.0260051	0.0339443	0.0201521	0.00569346	0.0218309	0.0180448	0.0174886	0.0132066	0.0122459
HZVG3A_702S_2			Defluviitoga tunisiensis	Bacteria	UNKNOWN_KINGDOM	Thermotogae	Thermotogae	Petrotogales	Petrotogaceae	uc_Petrotogaceae	uc_Petrotogaceae	illumina_C_104962	B6	[],	[],	hypothetical protein [Defluviitoga tunisiensis]	99.7	B6_HZVG3A_702S_2	5	4	3	2	8	5	5	6	7	5	4	5	6	3	4	4	4	5	4	3			0.0260051	0.0193968	0.0151141	0.0113869	0.0291078	0.0225561	0.0218608	0.0198098	0.0285738
RR72EA_7WJP_9	K03408		Defluviitoga tunisiensis	Bacteria	UNKNOWN_KINGDOM	Thermotogae	Thermotogae	Petrotogales	Petrotogaceae	Defluviitoga	Defluviitoga tunisiensis	illumina_C_40410	B6	CheW,	PF01584.20,	purine-binding chemotaxis protein CheW [Defluviitoga tunisiensis]	96.1	B6_RR72EA_7WJP_9	5	4	5	5	4	0	3	4	2	3	2	4	4	4	4	2	0	2	3	2			0.0260051	0.0193968	0.0251902	0.0284673	0.0145539	0	0.0131165	0.0132066	0.00816393
EFZHSP_MKDJ_18	K01939	6.3.4.4	Limnochordia	Unknown	UNKNOWN_KINGDOM							illumina_C_8289	B7	Adenylsucc_synt,	PF00709.22,	adenylosuccinate synthase [Firmicutes bacterium]	99.5	B7_EFZHSP_MKDJ_18	5	6	2	4	8	7	6	4	2	4	2	2	4	4	2	4	5	5	6	2			0.0260051	0.0290951	0.0100761	0.0227739	0.0291078	0.0315785	0.0262329	0.0132066	0.00816393
TDTSMS_ZY4E_25	K03088		Limnochordia	Unknown	UNKNOWN_KINGDOM							illumina_C_45442	B7	Sigma70_r2,Sigma70_r4_2,	PF04542.15,PF08281.13,	RNA polymerase sigma factor [Firmicutes bacterium]	72.1	B7_TDTSMS_ZY4E_25	5	5	7	4	2	0	2	3	1	7	5	5	3	6	6	3	0	1	0	0			0.0260051	0.024246	0.0352663	0.0227739	0.00727696	0	0.00874432	0.00990491	0.00408197
EP2X9A_JT37_22			Firmicutes (MAG15)	Unknown	UNKNOWN_KINGDOM							illumina_C_78127	B15	SAM_adeno_trans,Y_phosphatase3,	PF01887.17,PF13350.7,	protein tyrosine phosphatase [Firmicutes bacterium]	99.7	B15_EP2X9A_JT37_22	5	6	8	6	15	9	6	13	9	16	14	15	13	14	15	12	9	10	15	4			0.0260051	0.0290951	0.0403043	0.0341608	0.0545772	0.0406009	0.0262329	0.0429213	0.0367377
HVEM8C_MKDJ_23	K06284		Limnochordia	Unknown	UNKNOWN_KINGDOM							illumina_C_8289	B7	MazE_antitoxin,	PF04014.19,	AbrB/MazE/SpoVT family DNA-binding domain-containing protein [Firmicutes bacterium]	98.7	B7_HVEM8C_MKDJ_23	5	3	4	2	1	2	3	4	1	4	3	3	4	4	3	2	2	6	4	1			0.0260051	0.0145476	0.0201521	0.0113869	0.00363848	0.00902242	0.0131165	0.0132066	0.00408197
19C1WF_ST5X_98	K00626	2.3.1.9	Firmicutes (MAG15)	Unknown	UNKNOWN_KINGDOM							illumina_C_70999	B15	Thiolase_N,Thiolase_C,	PF00108.24,PF02803.19,	acetyl-CoA C-acetyltransferase [Firmicutes bacterium]	99.7	B15_19C1WF_ST5X_98	5	8	4	6	6	7	4	7	8	8	6	6	7	2	4	7	11	6	9	5			0.0260051	0.0387935	0.0201521	0.0341608	0.0218309	0.0315785	0.0174886	0.0231115	0.0326557
G9J73S_30S9_81			Methanobacterium (MAG5)	Archaea	UNKNOWN_KINGDOM	Euryarchaeota	Methanobacteria	Methanobacteriales	Methanobacteriaceae	Methanobacterium	Methanobacterium sp. MB1	illumina_C_4700	B5	ATPase,	PF06745.14,	circadian clock protein KaiC [Methanobacterium sp. MB1]	100	B5_G9J73S_30S9_81	5	5	4	4	8	8	6	6	5	4	5	5	6	8	5	6	6	5	6	5			0.0260051	0.024246	0.0201521	0.0227739	0.0291078	0.0360897	0.0262329	0.0198098	0.0204098
4D5Z9M_5EKQ_3			Firmicutes (MAG9)	Unknown	UNKNOWN_KINGDOM							illumina_C_45175	B9	Lactamase_B,Flavodoxin_1,	PF00753.28,PF00258.26,	FprA family A-type flavoprotein [Firmicutes bacterium]	99.7	B9_4D5Z9M_5EKQ_3	5	5	5	5	6	7	8	13	9	10	12	12	13	2	11	10	9	10	9	6			0.0260051	0.024246	0.0251902	0.0284673	0.0218309	0.0315785	0.0349773	0.0429213	0.0367377
93G4J5_JSA2_2			BIN_null	Unknown	UNKNOWN_KINGDOM							illumina_C_89386	B0	Band_7,	PF01145.26,	SPFH/Band 7/PHB domain protein [Gammaproteobacteria bacterium]	100	B0_93G4J5_JSA2_2	5	4	2	2	2	2	1	1	1	1	1	1	1	1	0	1	2	1	2	1			0.0260051	0.0193968	0.0100761	0.0113869	0.00727696	0.00902242	0.00437216	0.00330164	0.00408197
0TFGP5_RQFK_10	K01952	6.3.5.3	Defluviitoga tunisiensis	Bacteria	UNKNOWN_KINGDOM	Thermotogae	Thermotogae	Petrotogales	Petrotogaceae	Defluviitoga	Defluviitoga tunisiensis	illumina_C_77075	B6	GATase_5,	PF13507.7,	phosphoribosylformylglycinamidine synthase I [Defluviitoga tunisiensis]	100	B6_0TFGP5_RQFK_10	5	6	6	5	4	4	5	5	4	3	3	1	5	1	1	2	0	2	1	2			0.0260051	0.0290951	0.0302282	0.0284673	0.0145539	0.0180448	0.0218608	0.0165082	0.0163279
ZB5FJ5_HGA4_20	K15770		Firmicutes (MAG15)	Unknown	UNKNOWN_KINGDOM							illumina_C_80192	B15	SBP_bac_8,	PF13416.7,	extracellular solute-binding protein [Firmicutes bacterium]	99.3	B15_ZB5FJ5_HGA4_20	5	7	7	5	11	11	11	9	10	6	5	5	9	9	10	6	6	6	9	5			0.0260051	0.0339443	0.0352663	0.0284673	0.0400233	0.0496233	0.0480937	0.0297147	0.0408197
K9KM7K_B7C0_15	K02992		Defluviitoga tunisiensis	Bacteria	UNKNOWN_KINGDOM	Thermotogae	Thermotogae	Petrotogales	Petrotogaceae	Defluviitoga	Defluviitoga tunisiensis	illumina_C_52509	B6	Ribosomal_S7,	PF00177.22,	30S ribosomal protein S7 [Defluviitoga tunisiensis]	100	B6_K9KM7K_B7C0_15	5	4	3	1	3	0	1	2	0	1	1	1	2	2	2	1	0	0	0	0			0.0260051	0.0193968	0.0151141	0.00569346	0.0109154	0	0.00437216	0.00660328	0
3F88ZM_XQ59_2	K02892		BIN_Sporomusa sphaeroides	Bacteria	UNKNOWN_KINGDOM	Firmicutes	Negativicutes	Selenomonadales	Sporomusaceae	Sporomusa	Sporomusa sphaeroides	illumina_C_1933	B13	Ribosomal_L23,	PF00276.21,	50S ribosomal protein L23 [Sporomusa sphaeroides]	100	B13_3F88ZM_XQ59_2	5	5	3	3	3	5	6	3	2	2	2	2	3	2	3	2	1	1	3	2			0.0260051	0.024246	0.0151141	0.0170804	0.0109154	0.0225561	0.0262329	0.00990491	0.00816393
9Z1HP9_XC49_3	K04088		BIN_null	Unknown	UNKNOWN_KINGDOM							illumina_C_6685	B0	Band_7,	PF01145.26,	FtsH protease activity modulator HflK [Gammaproteobacteria bacterium]	100	B0_9Z1HP9_XC49_3	5	6	4	4	5	4	2	3	3	3	2	2	3	1	0	5	5	4	4	4			0.0260051	0.0290951	0.0201521	0.0227739	0.0181924	0.0180448	0.00874432	0.00990491	0.0122459
AMARNY_47CW_66	K01791	5.1.3.14	Methanobacterium (MAG5)	Archaea	UNKNOWN_KINGDOM	Euryarchaeota	Methanobacteria	Methanobacteriales	Methanobacteriaceae	Methanobacterium	Methanobacterium sp. MB1	illumina_C_40036	B5	Epimerase_2,	PF02350.20,	UDP-N-acetylglucosamine 2-epimerase (non-hydrolyzing) [Methanobacterium sp. MB1]	100	B5_AMARNY_47CW_66	5	4	3	4	8	8	13	7	8	5	5	6	7	2	2	1	4	4	7	4			0.0260051	0.0193968	0.0151141	0.0227739	0.0291078	0.0360897	0.0568381	0.0231115	0.0326557
GG9QED_42P1_2	K02056	3.6.3.17	Defluviitoga tunisiensis	Bacteria	UNKNOWN_KINGDOM	Thermotogae	Thermotogae	Petrotogales	Petrotogaceae	Defluviitoga	Defluviitoga tunisiensis	illumina_C_40798	B6	ABC_tran,ABC_tran,	PF00005.28,PF00005.28,	xylose transporter ATP-binding subuni [Defluviitoga tunisiensis]	100	B6_GG9QED_42P1_2	5	6	6	4	5	6	5	7	3	5	3	2	7	5	8	5	2	1	1	3			0.0260051	0.0290951	0.0302282	0.0227739	0.0181924	0.0270673	0.0218608	0.0231115	0.0122459
KE55GF_MRRP_71			Defluviitoga tunisiensis	Bacteria	UNKNOWN_KINGDOM	Thermotogae	Thermotogae	Petrotogales	Petrotogaceae	Defluviitoga	Defluviitoga tunisiensis	illumina_C_16907	B6	[],	[],	hypothetical protein [Defluviitoga tunisiensis]	100	B6_KE55GF_MRRP_71	5	5	3	6	6	4	2	2	4	5	4	4	2	3	3	2	0	2	2	1			0.0260051	0.024246	0.0151141	0.0341608	0.0218309	0.0180448	0.00874432	0.00660328	0.0163279
4NVMTK_E8K3_10	K03621	2.3.1.15	Limnochordia	Unknown	UNKNOWN_KINGDOM							illumina_C_34509	B7	FA_synthesis,	PF02504.16,	phosphate acyltransferase PlsX [Firmicutes bacterium]	99.7	B7_4NVMTK_E8K3_10	5	4	4	3	5	5	4	4	2	3	2	1	4	0	2	2	2	1	3	1			0.0260051	0.0193968	0.0201521	0.0170804	0.0181924	0.0225561	0.0174886	0.0132066	0.00816393
C2YXBJ_YTJC_28			Firmicutes (MAG15)	Unknown	UNKNOWN_KINGDOM							illumina_C_82907	B15	Peptidase_M29,	PF02073.16,	aminopeptidase [Firmicutes bacterium]	100	B15_C2YXBJ_YTJC_28	5	6	7	6	8	7	5	6	7	5	5	5	6	1	6	6	8	6	8	5			0.0260051	0.0290951	0.0352663	0.0341608	0.0291078	0.0315785	0.0218608	0.0198098	0.0285738
BEYC2M_E6C5_38	K03386	1.11.1.15	Methanobacterium (MAG5)	Archaea	UNKNOWN_KINGDOM	Euryarchaeota	Methanobacteria	Methanobacteriales	Methanobacteriaceae	Methanobacterium	Methanobacterium sp. MB1	illumina_C_99143	B5	AhpC-TSA,1-cysPrx_C,	PF00578.22,PF10417.10,	peroxiredoxin [Methanobacterium sp. MB1]	100	B5_BEYC2M_E6C5_38	5	5	5	9	7	6	7	7	5	10	9	10	7	8	10	7	7	5	8	8			0.0260051	0.024246	0.0251902	0.0512412	0.0254694	0.0270673	0.0306051	0.0231115	0.0204098
QW4E9Z_G290_27	K02884		Defluviitoga tunisiensis	Bacteria	UNKNOWN_KINGDOM	Thermotogae	Thermotogae	Petrotogales	Petrotogaceae	Defluviitoga	Defluviitoga tunisiensis	illumina_C_59376	B6	Ribosomal_L19,	PF01245.21,	50S ribosomal protein L19 [Defluviitoga tunisiensis]	100	B6_QW4E9Z_G290_27	5	5	2	1	0	2	4	4	0	1	1	2	4	0	3	0	0	0	0	0			0.0260051	0.024246	0.0100761	0.00569346	0	0.00902242	0.0174886	0.0132066	0
XFBFS8_EYR5_41	K00925	2.7.2.1	Limnochordia	Unknown	UNKNOWN_KINGDOM							illumina_C_73303	B7	Acetate_kinase,	PF00871.18,	acetate kinase [Firmicutes bacterium]	99.5	B7_XFBFS8_EYR5_41	5	6	8	5	9	8	7	9	10	8	6	7	9	3	6	8	6	9	9	5			0.0260051	0.0290951	0.0403043	0.0284673	0.0327463	0.0360897	0.0306051	0.0297147	0.0408197
NMDSX5_X6YY_8			Limnochordia	Unknown	UNKNOWN_KINGDOM							illumina_C_6060	B7	[],	[],	hypothetical protein [Firmicutes bacterium]	99	B7_NMDSX5_X6YY_8	5	5	3	5	2	2	2	2	2	4	2	1	2	3	4	2	0	1	1	0			0.0260051	0.024246	0.0151141	0.0284673	0.00727696	0.00902242	0.00874432	0.00660328	0.00816393
7GKW5R_WKZJ_25	K01868	6.1.1.3	Methanobacterium (MAG5)	Archaea	UNKNOWN_KINGDOM	Euryarchaeota	Methanobacteria	Methanobacteriales	uc_Methanobacteriales	uc_Methanobacteriales	uc_Methanobacteriales	illumina_C_15556	B5	tRNA-Thr_ED,tRNA-synt_2b,HGTP_anticodon,	PF08915.12,PF00587.26,PF03129.21,	threonine--tRNA ligase [Methanobacterium sp. MB1]	100	B5_7GKW5R_WKZJ_25	5	4	4	3	9	9	7	9	3	7	3	3	9	4	3	3	4	2	7	8			0.0260051	0.0193968	0.0201521	0.0170804	0.0327463	0.0406009	0.0306051	0.0297147	0.0122459
XZQ61X_SJC4_7	K19784		Petrimonas mucosa	Bacteria	UNKNOWN_KINGDOM	Bacteroidetes	Bacteroidia	Bacteroidales	Porphyromonadaceae	Petrimonas	Petrimonas mucosa	illumina_C_22960	B16	FMN_red,	PF03358.16,	NAD(P)H-dependent oxidoreductase [Petrimonas mucosa]	100	B16_XZQ61X_SJC4_7	5	3	5	4	2	2	2	3	2	3	2	2	3	2	5	4	2	3	3	2			0.0260051	0.0145476	0.0251902	0.0227739	0.00727696	0.00902242	0.00874432	0.00990491	0.00816393
QDTPA9_F9BE_1			BIN_null	Bacteria	UNKNOWN_KINGDOM	Spirochaetes	Spirochaetia	Spirochaetales	Spirochaetaceae	Treponema	Treponema sp.	illumina_C_101683	B0	AP_endonuc_2,	PF01261.25,	sugar phosphate isomerase/epimerase [Bacteroidia bacterium]	100	B0_QDTPA9_F9BE_1	5	3	1	2	5	3	3	2	1	1	1	0	2	6	4	1	1	1	2	2			0.0260051	0.0145476	0.00503804	0.0113869	0.0181924	0.0135336	0.0131165	0.00660328	0.00408197
ET6ACB_AAR2_4	K01358	3.4.21.92	Limnochordia	Unknown	UNKNOWN_KINGDOM							illumina_C_91654	B7	CLP_protease,	PF00574.24,	ATP-dependent Clp endopeptidase proteolytic subunit ClpP [Firmicutes bacterium]	100	B7_ET6ACB_AAR2_4	5	5	5	5	2	4	4	7	3	7	4	6	7	4	7	6	2	5	7	1			0.0260051	0.024246	0.0251902	0.0284673	0.00727696	0.0180448	0.0174886	0.0231115	0.0122459
W3GSHN_1SDQ_17	K01151	3.1.21.2	Limnochordia	Unknown	UNKNOWN_KINGDOM							illumina_C_31023	B7	AP_endonuc_2,	PF01261.25,	TIM barrel protein [Firmicutes bacterium]	82.2	B7_W3GSHN_1SDQ_17	5	4	3	4	2	3	3	2	1	1	1	0	2	0	0	3	2	1	1	2			0.0260051	0.0193968	0.0151141	0.0227739	0.00727696	0.0135336	0.0131165	0.00660328	0.00408197
F8F77X_NN5Q_2	K02406		BIN_null	Unknown	UNKNOWN_KINGDOM							illumina_C_3901	B0	Flagellin_N,Flagellin_C,	PF00669.21,PF00700.22,	flagellin [Peptoclostridium sp.]	64.2	B0_F8F77X_NN5Q_2	5	5	5	3	5	3	6	7	5	4	3	3	7	0	6	2	3	4	3	3			0.0260051	0.024246	0.0251902	0.0170804	0.0181924	0.0135336	0.0262329	0.0231115	0.0204098
A4CJFJ_D0FG_89	K11176	3.5.4.10	Methanobacterium (MAG5)	Archaea	UNKNOWN_KINGDOM	Euryarchaeota	Methanobacteria	Methanobacteriales	Methanobacteriaceae	Methanobacterium	Methanobacterium sp. MB1	illumina_C_12533	B5	IMP_cyclohyd,	PF07826.12,	IMP cyclohydrolase [Methanobacterium sp. MB1]	100	B5_A4CJFJ_D0FG_89	5	5	8	8	8	7	8	8	9	6	6	8	8	4	6	6	6	9	8	9			0.0260051	0.024246	0.0403043	0.0455477	0.0291078	0.0315785	0.0349773	0.0264131	0.0367377
6KZA69_7JN2_3	K03594	1.16.3.1	BIN_null	Bacteria	UNKNOWN_KINGDOM	Proteobacteria	Deltaproteobacteria	Desulfobacterales	Desulfobacteraceae	Desulfatitalea	Desulfatitalea tepidiphila	illumina_C_603	B0	Ferritin,	PF00210.25,	bacterioferritin [Desulfatitalea tepidiphila]	68.1	B0_6KZA69_7JN2_3	5	4	4	4	2	0	0	0	0	0	0	0	0	0	0	3	4	5	5	4			0.0260051	0.0193968	0.0201521	0.0227739	0.00727696	0	0	0	0
B8N3ZT_TDK4_1	K00927	2.7.2.3	BIN_null	Unknown	UNKNOWN_KINGDOM							illumina_C_6606	B0	PGK,	PF00162.20,	phosphoglycerate kinase [Gammaproteobacteria bacterium]	99.2	B0_B8N3ZT_TDK4_1	5	6	4	4	4	2	1	1	0	4	4	4	1	0	0	0	2	2	2	0			0.0260051	0.0290951	0.0201521	0.0227739	0.0145539	0.00902242	0.00437216	0.00330164	0
22DVYM_CY03_6			Limnochordia	Unknown	UNKNOWN_KINGDOM							illumina_C_102887	B7	Sigma70_r4,Sugar-bind,	PF04545.17,PF04198.14,	sugar-binding transcriptional regulator [Firmicutes bacterium]	85.1	B7_22DVYM_CY03_6	5	5	7	6	6	6	4	5	1	2	0	0	5	4	3	1	2	5	6	2			0.0260051	0.024246	0.0352663	0.0341608	0.0218309	0.0270673	0.0174886	0.0165082	0.00408197
WCSJN9_V5RZ_25			Defluviitoga tunisiensis	Bacteria	UNKNOWN_KINGDOM	Thermotogae	Thermotogae	Petrotogales	Petrotogaceae	Defluviitoga	Defluviitoga tunisiensis	illumina_C_30983	B6	Nitroreductase,	PF00881.25,	nitroreductase family protein [Defluviitoga tunisiensis]	100	B6_WCSJN9_V5RZ_25	5	2	5	5	3	1	2	3	2	6	4	4	3	5	6	6	1	4	2	0			0.0260051	0.00969838	0.0251902	0.0284673	0.0109154	0.00451121	0.00874432	0.00990491	0.00816393
V1DS1N_JVRE_2	K01938	6.3.4.3	BIN_null	Unknown	UNKNOWN_KINGDOM							illumina_C_102824	B0	FTHFS,	PF01268.20,	formate--tetrahydrofolate ligase [Firmicutes bacterium]	94.5	B0_V1DS1N_JVRE_2	5	5	2	4	5	4	4	5	3	4	1	1	5	3	2	1	1	2	1	1			0.0260051	0.024246	0.0100761	0.0227739	0.0181924	0.0180448	0.0174886	0.0165082	0.0122459
H2DBQP_RQFK_57	K00821	2.6.1.11, 2.6.1.17	Defluviitoga tunisiensis	Bacteria	UNKNOWN_KINGDOM	Thermotogae	Thermotogae	Petrotogales	Petrotogaceae	Defluviitoga	Defluviitoga tunisiensis	illumina_C_77075	B6	Aminotran_3,	PF00202.22,	acetylornithine transaminase [Defluviitoga tunisiensis]	100	B6_H2DBQP_RQFK_57	5	3	4	4	9	4	4	7	2	4	1	2	7	0	2	3	1	1	1	0			0.0260051	0.0145476	0.0201521	0.0227739	0.0327463	0.0180448	0.0174886	0.0231115	0.00816393
HSB169_W1CX_19			Methanobacterium (MAG5)	Archaea	UNKNOWN_KINGDOM	Euryarchaeota	Methanobacteria	Methanobacteriales	Methanobacteriaceae	Methanobacterium	Methanobacterium sp. MB1	illumina_C_37993	B5	Cupin_2,	PF07883.12,	cupin domain-containing protein [Methanobacterium sp. MB1]	100	B5_HSB169_W1CX_19	5	3	2	2	2	1	3	2	2	3	3	3	2	3	2	1	0	3	3	2			0.0260051	0.0145476	0.0100761	0.0113869	0.00727696	0.00451121	0.0131165	0.00660328	0.00816393
DMEQM2_P8NQ_1			BIN_null	Unknown	UNKNOWN_KINGDOM							illumina_C_99870	B0	adh_short_C2,	PF13561.7,	glucose 1-dehydrogenase [Gammaproteobacteria bacterium]	100	B0_DMEQM2_P8NQ_1	5	5	4	5	4	5	3	4	4	4	4	4	4	4	4	5	4	4	4	4			0.0260051	0.024246	0.0201521	0.0284673	0.0145539	0.0225561	0.0131165	0.0132066	0.0163279
8CW3KJ_Q26E_12	K00626	2.3.1.9	BIN_Sporomusa sphaeroides	Bacteria	UNKNOWN_KINGDOM	Firmicutes	Negativicutes	Selenomonadales	Sporomusaceae	Sporomusa	uncultured Sporomusa sp.	illumina_C_82517	B13	Thiolase_N,Thiolase_C,	PF00108.24,PF02803.19,	acetyl-CoA acetyltransferase [uncultured Sporomusa sp.]	100	B13_8CW3KJ_Q26E_12	5	4	3	7	11	10	4	3	0	0	0	0	3	0	0	0	0	0	0	0			0.0260051	0.0193968	0.0151141	0.0398542	0.0400233	0.0451121	0.0174886	0.00990491	0
N2JQX0_RQFK_38	K09903	2.7.4.22	Defluviitoga tunisiensis	Bacteria	UNKNOWN_KINGDOM	Thermotogae	Thermotogae	Petrotogales	Petrotogaceae	Defluviitoga	Defluviitoga tunisiensis	illumina_C_77075	B6	AA_kinase,	PF00696.29,	UMP kinase [Defluviitoga tunisiensis]	100	B6_N2JQX0_RQFK_38	5	5	3	1	5	2	2	2	1	2	2	3	2	4	5	2	1	1	0	2			0.0260051	0.024246	0.0151141	0.00569346	0.0181924	0.00902242	0.00874432	0.00660328	0.00408197
HH72Q1_YENT_1	K13789	2.5.1.1, 2.5.1.10, 2.5.1.29	Limnochordia	Unknown	UNKNOWN_KINGDOM							illumina_C_29391	B7	polyprenyl_synt,	PF00348.18,	polyprenyl synthetase family protein [Firmicutes bacterium]	98.9	B7_HH72Q1_YENT_1	5	5	5	3	3	5	0	3	2	2	2	2	3	1	1	2	2	1	3	0			0.0260051	0.024246	0.0251902	0.0170804	0.0109154	0.0225561	0	0.00990491	0.00816393
BWJ7RE_MYH0_33			Limnochordia	Unknown	UNKNOWN_KINGDOM							illumina_C_98187	B7	TusA,DrsE,	PF01206.18,PF02635.16,	sulfurtransferase-like selenium metabolism protein YedF [Firmicutes bacterium]	100	B7_BWJ7RE_MYH0_33	5	5	4	3	3	2	1	3	2	3	3	3	3	3	4	2	1	3	2	2			0.0260051	0.024246	0.0201521	0.0170804	0.0109154	0.00902242	0.00437216	0.00990491	0.00816393
0KM5KB_0ANQ_14	K01952	6.3.5.3	Methanobacterium (MAG5)	Archaea	UNKNOWN_KINGDOM	Euryarchaeota	Methanobacteria	Methanobacteriales	uc_Methanobacteriales	uc_Methanobacteriales	uc_Methanobacteriales	illumina_C_90374	B5	FGAR-AT_linker,AIRS,AIRS_C,AIRS,AIRS_C,	PF18072.2,PF00586.25,PF02769.23,PF00586.25,PF02769.23,	phosphoribosylformylglycinamidine synthase subunit PurL [Methanobacterium sp. MB1]	99.9	B5_0KM5KB_0ANQ_14	5	3	8	4	18	15	11	9	8	13	8	8	9	8	9	5	8	4	9	10			0.0260051	0.0145476	0.0403043	0.0227739	0.0654927	0.0676682	0.0480937	0.0297147	0.0326557
HDBVK3_ZCGR_24	K01462	3.5.1.88	Limnochordia	Unknown	UNKNOWN_KINGDOM							illumina_C_5079	B7	Pep_deformylase,	PF01327.22,	peptide deformylase [Firmicutes bacterium]	98.8	B7_HDBVK3_ZCGR_24	5	4	6	3	4	1	3	3	4	2	2	3	3	3	3	3	1	5	3	1			0.0260051	0.0193968	0.0302282	0.0170804	0.0145539	0.00451121	0.0131165	0.00990491	0.0163279
EDE8NB_FD3K_66	K12589		Methanobacterium (MAG5)	Archaea	UNKNOWN_KINGDOM	Euryarchaeota	Methanobacteria	Methanobacteriales	Methanobacteriaceae	Methanobacterium	Methanobacterium sp. MB1	illumina_C_80409	B5	RNase_PH,RNase_PH_C,	PF01138.22,PF03725.16,	exosome complex protein Rrp42 [Methanobacterium sp. MB1]	100	B5_EDE8NB_FD3K_66	5	4	6	6	7	7	7	7	4	7	6	6	7	7	7	4	5	3	7	4			0.0260051	0.0193968	0.0302282	0.0341608	0.0254694	0.0315785	0.0306051	0.0231115	0.0163279
1MTYZE_XDPJ_21	K09777		Defluviitoga tunisiensis	Bacteria	UNKNOWN_KINGDOM	Thermotogae	Thermotogae	Petrotogales	Petrotogaceae	Defluviitoga	Defluviitoga tunisiensis	illumina_C_9390	B6	DUF370,	PF04025.13,	DUF370 domain-containing protein [Defluviitoga tunisiensis]	100	B6_1MTYZE_XDPJ_21	5	5	4	3	1	1	3	3	1	2	2	1	3	2	3	0	0	1	0	0			0.0260051	0.024246	0.0201521	0.0170804	0.00363848	0.00451121	0.0131165	0.00990491	0.00408197
TDMR2A_XEAP_15	K01710	4.2.1.46	Methanobacterium (MAG5)	Archaea	UNKNOWN_KINGDOM	Euryarchaeota	Methanobacteria	Methanobacteriales	Methanobacteriaceae	Methanobacterium	Methanobacterium sp. MB1	illumina_C_101463	B5	GDP_Man_Dehyd,	PF16363.6,	dTDP-glucose 4,6-dehydratase [Methanobacterium sp. MB1]	100	B5_TDMR2A_XEAP_15	5	6	8	6	12	11	9	10	6	9	5	8	10	9	10	8	7	6	11	5			0.0260051	0.0290951	0.0403043	0.0341608	0.0436618	0.0496233	0.0393494	0.0330164	0.0244918
0Z5EVP_MKES_1	K02035		Defluviitoga tunisiensis	Bacteria	UNKNOWN_KINGDOM	Thermotogae	Thermotogae	Petrotogales	Petrotogaceae	Defluviitoga	Defluviitoga tunisiensis	illumina_C_65354	B6	SBP_bac_5,	PF00496.23,	hypothetical protein [Defluviitoga tunisiensis]	97.8	B6_0Z5EVP_MKES_1	5	5	6	5	8	8	6	7	6	6	6	6	7	7	8	6	5	6	5	5			0.0260051	0.024246	0.0302282	0.0284673	0.0291078	0.0360897	0.0262329	0.0231115	0.0244918
PTTWTD_BR69_7	K00969	2.7.7.18	Defluviitoga tunisiensis	Bacteria	UNKNOWN_KINGDOM	Thermotogae	Thermotogae	Petrotogales	Petrotogaceae	Defluviitoga	Defluviitoga tunisiensis	illumina_C_87351	B6	CTP_transf_like,	PF01467.27,	nicotinate (nicotinamide) nucleotide adenylyltransferase [Defluviitoga tunisiensis]	100	B6_PTTWTD_BR69_7	5	6	7	6	4	2	4	4	3	6	4	6	4	4	6	7	0	2	2	1			0.0260051	0.0290951	0.0352663	0.0341608	0.0145539	0.00902242	0.0174886	0.0132066	0.0122459
Y1GPT6_C3FJ_16	K21572		Petrimonas mucosa	Bacteria	UNKNOWN_KINGDOM	Bacteroidetes	Bacteroidia	Bacteroidales	Porphyromonadaceae	uc_Porphyromonadaceae	uc_Porphyromonadaceae	illumina_C_30135	B16	SusD-like_3,SusD_RagB,	PF14322.7,PF07980.12,	RagB/SusD family nutrient uptake outer membrane protein [Petrimonas mucosa]	100	B16_Y1GPT6_C3FJ_16	5	4	3	2	7	6	4	10	3	6	3	5	10	4	5	6	6	5	6	2			0.0260051	0.0193968	0.0151141	0.0113869	0.0254694	0.0270673	0.0174886	0.0330164	0.0122459
TJKJGT_Q4ZC_52	K02585		Methanobacterium (MAG5)	Archaea	UNKNOWN_KINGDOM	Euryarchaeota	Methanobacteria	Methanobacteriales	Methanobacteriaceae	Methanobacterium	Methanobacterium sp. MB1	illumina_C_83155	B5	Radical_SAM,	PF04055.22,	radical SAM protein [Methanobacterium sp. MB1]	100	B5_TJKJGT_Q4ZC_52	5	5	5	5	7	7	8	7	5	6	5	5	7	6	4	4	7	5	8	6			0.0260051	0.024246	0.0251902	0.0284673	0.0254694	0.0315785	0.0349773	0.0231115	0.0204098
YKQPE2_B0RD_1	K12543		BIN_null	Bacteria	UNKNOWN_KINGDOM	Proteobacteria	Betaproteobacteria	Burkholderiales	Alcaligenaceae	Alcaligenes	Alcaligenes faecalis	illumina_C_59984	B0	OEP,	PF02321.19,	Outer membrane efflux protein BepC precursor [Alcaligenes faecalis subsp. faecalis]	100	B0_YKQPE2_B0RD_1	5	6	5	4	9	6	7	5	3	5	4	5	5	7	8	7	7	6	6	5			0.0260051	0.0290951	0.0251902	0.0227739	0.0327463	0.0270673	0.0306051	0.0165082	0.0122459
H9TWJK_MYH0_21	K01714	4.3.3.7	Limnochordia	Unknown	UNKNOWN_KINGDOM							illumina_C_98187	B7	DHDPS,	PF00701.23,	dihydrodipicolinate synthase family protein [Firmicutes bacterium]	99.4	B7_H9TWJK_MYH0_21	5	4	5	3	2	2	2	2	1	3	2	3	2	3	3	2	3	1	2	1			0.0260051	0.0193968	0.0251902	0.0170804	0.00727696	0.00902242	0.00874432	0.00660328	0.00408197
3158Y0_2JAP_7	K07335		Firmicutes (MAG15)	Bacteria	UNKNOWN_KINGDOM	Firmicutes	unknown	unknown	unknown	unknown	Firmicutes bacterium ADurb.BinA052	illumina_C_24257	B15	Bmp,	PF02608.15,	Membrane lipoprotein TmpC precursor [Firmicutes bacterium ADurb.BinA052]	72.3	B15_3158Y0_2JAP_7	5	6	7	7	9	10	7	10	5	7	4	5	10	10	10	4	6	5	6	4			0.0260051	0.0290951	0.0352663	0.0398542	0.0327463	0.0451121	0.0306051	0.0330164	0.0204098
SKDCT8_NC8N_23			Methanobacterium (MAG5)	Archaea	UNKNOWN_KINGDOM	Euryarchaeota	Methanobacteria	Methanobacteriales	Methanobacteriaceae	Methanobacterium	Methanobacterium sp. MB1	illumina_C_11325	B5	DUF2120,	PF09893.10,	DUF2120 domain-containing protein [Methanobacterium sp. MB1]	100	B5_SKDCT8_NC8N_23	5	6	5	4	3	4	6	5	2	5	5	5	5	4	5	1	2	6	5	3			0.0260051	0.0290951	0.0251902	0.0227739	0.0109154	0.0180448	0.0262329	0.0165082	0.00816393
Z1JE37_V5RZ_2			Defluviitoga tunisiensis	Bacteria	UNKNOWN_KINGDOM	Thermotogae	Thermotogae	Petrotogales	Petrotogaceae	Defluviitoga	Defluviitoga tunisiensis	illumina_C_30983	B6	SpoVS,	PF04232.13,	Stage V sporulation protein S [Defluviitoga tunisiensis]	100	B6_Z1JE37_V5RZ_2	5	5	4	3	3	3	3	3	3	3	4	4	3	3	4	1	2	3	2	3			0.0260051	0.024246	0.0201521	0.0170804	0.0109154	0.0135336	0.0131165	0.00990491	0.0122459
MTX1BV_RD5Q_54	K02892		Methanobacterium (MAG5)	Archaea	UNKNOWN_KINGDOM	Euryarchaeota	Methanobacteria	Methanobacteriales	Methanobacteriaceae	Methanobacterium	Methanobacterium sp. MB1	illumina_C_55386	B5	Ribosomal_L23,	PF00276.21,	50S ribosomal protein L23 [Methanobacterium sp. MB1]	100	B5_MTX1BV_RD5Q_54	5	6	6	5	4	2	6	5	2	7	4	6	5	6	5	7	3	7	7	3			0.0260051	0.0290951	0.0302282	0.0284673	0.0145539	0.00902242	0.0262329	0.0165082	0.00816393
J49D5G_JG4C_2	K01999		BIN_null	Bacteria	UNKNOWN_KINGDOM	Proteobacteria	Betaproteobacteria	Burkholderiales	Alcaligenaceae	Alcaligenes	Alcaligenes faecalis	illumina_C_53294	B0	Peripla_BP_6,	PF13458.7,	high-affinity branched-chain amino acid ABC transporter substrate-binding protein [Alcaligenes faecalis]	99.7	B0_J49D5G_JG4C_2	5	5	5	6	6	3	5	4	1	4	11	16	4	0	1	7	4	8	5	1			0.0260051	0.024246	0.0251902	0.0341608	0.0218309	0.0135336	0.0218608	0.0132066	0.00408197
RGW5NQ_T0P7_2			BIN_null	Bacteria	UNKNOWN_KINGDOM	Bacteroidetes	Bacteroidia	Bacteroidales	Dysgonamonadaceae	Proteiniphilum	Proteiniphilum sp. X52	illumina_C_61668	B0	DUF4959,DUF5126,DUF5000,	PF16323.6,PF17166.5,PF16391.6,	DUF4959 domain-containing protein [Proteiniphilum sp. X52]	70.4	B0_RGW5NQ_T0P7_2	5	6	2	5	9	6	7	11	8	5	5	4	11	6	4	2	2	4	5	5			0.0260051	0.0290951	0.0100761	0.0284673	0.0327463	0.0270673	0.0306051	0.036318	0.0326557
TZ0G6S_R7DZ_23	K00133	1.2.1.11	Limnochordia	Unknown	UNKNOWN_KINGDOM							illumina_C_8429	B7	Semialdhyde_dh,Semialdhyde_dhC,	PF01118.25,PF02774.19,	aspartate-semialdehyde dehydrogenase [Firmicutes bacterium]	100	B7_TZ0G6S_R7DZ_23	5	4	4	3	6	4	4	2	2	3	4	4	2	0	4	3	3	3	2	1			0.0260051	0.0193968	0.0201521	0.0170804	0.0218309	0.0180448	0.0174886	0.00660328	0.00816393
CW3MM2_3017_1	K00123	1.17.1.9	BIN_null	Bacteria	UNKNOWN_KINGDOM	Proteobacteria	Betaproteobacteria	Burkholderiales	Alcaligenaceae	Alcaligenes	uc_Alcaligenes	illumina_C_31225	B0	Molybdopterin,	PF00384.23,	formate dehydrogenase-N subunit alpha [Alcaligenes faecalis]	100	B0_CW3MM2_3017_1	5	5	4	4	6	5	5	5	3	3	3	3	5	4	3	4	6	3	3	3			0.0260051	0.024246	0.0201521	0.0227739	0.0218309	0.0225561	0.0218608	0.0165082	0.0122459
RV6QV6_9NH9_31	K00850	2.7.1.11	Limnochordia	Unknown	UNKNOWN_KINGDOM							illumina_C_92195	B7	PFK,	PF00365.21,	6-phosphofructokinase [Firmicutes bacterium]	82.7	B7_RV6QV6_9NH9_31	5	7	7	5	6	7	5	5	8	4	3	3	5	0	6	6	6	3	6	1			0.0260051	0.0339443	0.0352663	0.0284673	0.0218309	0.0315785	0.0218608	0.0165082	0.0326557
F24ZV5_VXS7_17			BIN_Sporomusa sphaeroides	Bacteria	UNKNOWN_KINGDOM	Firmicutes	Negativicutes	Selenomonadales	Sporomusaceae	Sporomusa	Sporomusa sphaeroides	illumina_C_85763	B13	TctC,	PF03401.15,	tripartite tricarboxylate transporter family receptor [Sporomusa sphaeroides DSM 2875]	100	B13_F24ZV5_VXS7_17	5	7	4	5	8	6	5	3	2	3	1	0	3	5	4	0	0	0	6	3			0.0260051	0.0339443	0.0201521	0.0284673	0.0291078	0.0270673	0.0218608	0.00990491	0.00816393
5G96H5_EYR5_39	K00088	1.1.1.205	Limnochordia	Unknown	UNKNOWN_KINGDOM							illumina_C_73303	B7	IMPDH,CBS,CBS,	PF00478.26,PF00571.29,PF00571.29,	IMP dehydrogenase [Firmicutes bacterium]	100	B7_5G96H5_EYR5_39	5	5	5	4	7	3	2	7	2	3	3	2	7	2	4	3	2	4	3	2			0.0260051	0.024246	0.0251902	0.0227739	0.0254694	0.0135336	0.00874432	0.0231115	0.00816393
TP501T_2ZAS_76			Methanobacteriaceae (MAG14)	Archaea	UNKNOWN_KINGDOM	Euryarchaeota	Methanobacteria	Methanobacteriales	Methanobacteriaceae	Methanobacterium	Methanobacterium formicicum	illumina_C_15016	B14	HEAT_2,	PF13646.7,	PBS lyase [Methanobacterium sp. BRmetb2]	64.8	B14_TP501T_2ZAS_76	5	4	6	6	8	6	11	6	10	12	12	12	6	12	12	18	13	14	17	11			0.0260051	0.0193968	0.0302282	0.0341608	0.0291078	0.0270673	0.0480937	0.0198098	0.0408197
[truncated: 20,963 more rows]
[truncated: 14 more columns]

## Sheet: MeanNormilized
BinID+GeneID	BM-24/0-1	BM-24/0-2	BM-24/0-3	BM-24/0-4	BM-12/12-1	BM-12/12-2	BM-12/12-3	BM-12/12-4	BM-12/12-5	BM-18/6-1	BM-18/6-2	BM-18/6-3	BM-6/18-1	BM-6/18-2	BM-6/18-3	BM-12/12-20%-1	BM-12/12-20%-2	BM-12/12-20%-3	BM-12/12-20%-4	BM-12/12-20%-5
[truncated: 21,972 more rows]

## Sheet: Copied-First-1000 Metaproteins
BinID+GeneID	BM-24/0-1	BM-24/0-2	BM-24/0-3	BM-24/0-4	BM-12/12-1	BM-12/12-2	BM-12/12-3	BM-12/12-4	BM-12/12-5	BM-18/6-1	BM-18/6-2	BM-18/6-3	BM-6/18-1	BM-6/18-2	BM-6/18-3	BM-12/12-20%-1	BM-12/12-20%-2	BM-12/12-20%-3	BM-12/12-20%-4	BM-12/12-20%-5
[truncated: 1,000 more rows]

[truncated: 3 more sheets: Transposed , Final Data, Data_Past4.03]
