# Supplementary material for: Adaptation of a microbial community to demand-oriented biological methanation
Source: Biotechnol Biofuels Bioprod. 2022 Nov 16;15:125. doi: 10.1186/s13068-022-02207-w (PMC9670408; doi:10.1186/s13068-022-02207-w)
Supplement: Supplementary file 8 — Additional file 8: Data generation for illustration of the Kyoto encyclopaedia of genes and genomes (KEGG) pathway of Methanothrix in Fig. 5 of the main manuscript. [file 13068_2022_2207_MOESM8_ESM.xlsx]

## Sheet: Data
geneid	ko	ecs	Taxa	psuperkingdom	emptyKingdom	pphylum	pclass	porder	pfamily	pgenus	pspecies	contigid	Bin_ID	pfams.hmmname	pfams.hmmacc	salltitles	pidnt	BM_24/0_2	BM_24/0-3	BM_ 24/0_4	BM_ 12/12-3	BM_ 12/12-4	BM_ 12/12-5	SumNormalized>	BM_24/0_2	BM_24/0-3	BM_ 24/0_4	BM_ 12/12-3	BM_ 12/12-4	BM_ 12/12-5	Avarage>	Mean_BM_24/0	Mean_BM_12/12	Analysis >	ttest	condtional ttest_1	condtional ttest_2	Ratio	LOG(2)	#KO	#Color		Bereich	Bereich min	Bereich max		HEX Code	Farbe
hoda_illumina_1EH1SF_K1ES_1			Methanothrix	Archaea	UNKNOWN_KINGDOM	Euryarchaeota	Methanomicrobia	Methanosarcinales	Methanotrichaceae	Methanothrix	Methanothrix soehngenii	hoda_illumina_C_97902	BIN_hoda_illumina_B_2	Usp,	PF00582.27,	universal stress protein [Methanothrix soehngenii]	95.8	0	2	1	11	10	12		0.0004	0.017494	0.0079188	0.00538866	0.00221127	0.0022865		0.00860427	0.00329547		0.460205	0.460205	1	0.383005	0	0	#00FF00		Abnahme		-7		#BF00FF	violett
hoda_illumina_FRTXXJ_H3DV_3			Methanothrix	Archaea	UNKNOWN_KINGDOM	Euryarchaeota	Methanomicrobia	Methanosarcinales	Methanotrichaceae	Methanothrix	Methanothrix soehngenii	hoda_illumina_C_56721	BIN_hoda_illumina_B_2	[],	[],	hypothetical protein [Methanothrix soehngenii]	89.1	0	0	0	0	2	0		0.0004	0.0004	0.0004	0.0004	0.000762253	0.0004		0.0004	0.000520751		0.42265	0.42265	1	1.30188	0	0	#00FF00			-7	-2		#0000FF	blau
hoda_illumina_859C44_KMJW_73	K07496		Methanothrix	Archaea	UNKNOWN_KINGDOM	Euryarchaeota	Methanomicrobia	Methanosarcinales	Methanotrichaceae	Methanothrix	Methanothrix soehngenii	hoda_illumina_C_63430	BIN_hoda_illumina_B_2	OrfB_Zn_ribbon,	PF07282.12,	IS200/IS605 family element transposase accessory protein TnpB [Methanothrix soehngenii]	39.4	0	0	0	0	0	0		0.0004	0.0004	0.0004	0.0004	0.0004	0.0004		0.0004	0.0004		#DIV/0!	1	1	1	0	K07496	#00FF00			-2	-0.5		#00FFFF	hellblau
hoda_illumina_0B1SKY_1PVF_37	K02031		Methanothrix	Archaea	UNKNOWN_KINGDOM	Euryarchaeota	Methanomicrobia	Methanosarcinales	Methanotrichaceae	Methanothrix	Methanothrix soehngenii	hoda_illumina_C_61838	BIN_hoda_illumina_B_2	ABC_tran,oligo_HPY,	PF00005.28,PF08352.13,	ABC transporter ATP-binding protein [Methanothrix soehngenii]	88.7	0	0	0	0	0	0		0.0004	0.0004	0.0004	0.0004	0.0004	0.0004		0.0004	0.0004		#DIV/0!	1	1	1	0	K02031	#00FF00		keine Veränderung	-0.5	0.5		#00FF00	grün
hoda_illumina_TK5QXX_PKPN_1			Methanothrix	Bacteria	UNKNOWN_KINGDOM	Planctomycetes	Candidatus Brocadiae	Candidatus Brocadiales	Candidatus Brocadiaceae	Candidatus Brocadia	uc_Candidatus Brocadia	hoda_illumina_C_64301	BIN_hoda_illumina_B_2	[],	[],	hypothetical protein B6D34_05300 [Candidatus Brocadia sp. UTAMX1]	33.6	0	0	0	0	1	6		0.0004	0.0004	0.0004	0.0004	0.000581127	0.00134325		0.0004	0.000774792		0.324132	0.324132	1	1.93698	0	0	#00FF00			0.5	2		#FFFF00	gelb
hoda_illumina_4NZDFC_78MB_5			Methanothrix	Archaea	UNKNOWN_KINGDOM	Euryarchaeota	Methanomicrobia	Methanosarcinales	Methanotrichaceae	Methanothrix	Methanothrix sp.	hoda_illumina_C_85376	BIN_hoda_illumina_B_2	PAS_9,PAS_4,HisKA,HATPase_c,Response_reg,Response_reg,	PF13426.8,PF08448.11,PF00512.26,PF02518.27,PF00072.25,PF00072.25,	PAS domain S-box protein [Methanothrix sp.]	53.1	0	0	0	0	0	0		0.0004	0.0004	0.0004	0.0004	0.0004	0.0004		0.0004	0.0004		#DIV/0!	1	1	1	0	0	#00FF00			2	7		#FF8000	orange
hoda_illumina_K5GY5B_3NQF_25	K03666		Methanothrix	Archaea	UNKNOWN_KINGDOM	Euryarchaeota	Methanomicrobia	Methanosarcinales	Methanotrichaceae	Methanothrix	Methanothrix soehngenii	hoda_illumina_C_84700	BIN_hoda_illumina_B_2	Hfq,	PF17209.4,	RNA chaperone Hfq [Methanothrix soehngenii]	88.6	0	0	0	0	1	2		0.0004	0.0004	0.0004	0.0004	0.000581127	0.000714416		0.0004	0.000565181		0.211528	0.211528	1	1.41295	0	K03666	#00FF00		Zunahme	7			#FF0000	rot
hoda_illumina_XZNCF7_7SRA_45			Methanothrix	Unknown	UNKNOWN_KINGDOM							hoda_illumina_C_75982	BIN_hoda_illumina_B_2	[],	[],	hypothetical protein [Methanosarcinales archaeon]	84.1	1	1	1	0	1	1		0.0176414	0.00894701	0.0079188	0.0004	0.000581127	0.000557208		0.0115024	0.000512778		0.0728027	0.0728027	1	0.0445801	0	0	#00FF00
hoda_illumina_RBD2YD_NJMC_33			Methanothrix	Unknown	UNKNOWN_KINGDOM							hoda_illumina_C_65423	BIN_hoda_illumina_B_2	DUF1624,	PF07786.13,	DUF1624 domain-containing protein [Methanothrix soehngenii]	73.2	1	1	0	0	0	0		0.0176414	0.00894701	0.0004	0.0004	0.0004	0.0004		0.00899613	0.0004		0.226292	0.226292	1	0.0444636	0	0	#00FF00
hoda_illumina_H4YN9S_3ZCA_16	K03264		Methanothrix	Archaea	UNKNOWN_KINGDOM	Euryarchaeota	Methanomicrobia	Methanosarcinales	Methanotrichaceae	Methanothrix	Methanosaeta sp. PtaB.Bin005	hoda_illumina_C_34658	BIN_hoda_illumina_B_2	eIF-6,	PF01912.19,	Translation initiation factor 6 [Methanosaeta sp. PtaB.Bin005]	85.2	0	0	0	1	5	6		0.0004	0.0004	0.0004	0.000853515	0.00130563	0.00134325		0.0004	0.00116747		0.0395582	0.0395582	0.0395582	2.91866	1.54531	K03264	#FFFF00
hoda_illumina_GK5BS4_A2FJ_16	K07573		Methanothrix	Archaea	UNKNOWN_KINGDOM	Euryarchaeota	Methanomicrobia	Methanosarcinales	Methanotrichaceae	Methanothrix	Methanothrix soehngenii	hoda_illumina_C_80869	BIN_hoda_illumina_B_2	ECR1_N,	PF14382.7,	conserved hypothetical protein [Methanothrix soehngenii GP6]	90.9	0	0	0	4	8	10		0.0004	0.0004	0.0004	0.00221406	0.00184901	0.00197208		0.0004	0.00201172		0.00439704	0.00439704	0.00439704	5.02929	2.33036	K07573	#FF8000		IF(AL2<=$AR$2,$AT$2,IF(AND(AL2>$AQ$3,AL2<=$AR$3),$AT$3,IF(AND(AL2>$AQ$4,AL2<=$AR$4),$AT$4,IF(AND(AL2>$AQ$5,AL2<=$AR$5),$AT$5,IF(AND(AL2>$AQ$6,AL2<=$AR$6),$AT$6,IF(AND(AL2>$AQ$7,AL2<=$AR$7),$AT$7,IF(AL2>$AQ$8,$AT$8)))))))'
hoda_illumina_FYBZYW_GB8N_6	K10747	6.5.1.1, 6.5.1.6, 6.5.1.7	Methanothrix	Archaea	UNKNOWN_KINGDOM	Euryarchaeota	Methanomicrobia	Methanosarcinales	Methanotrichaceae	Methanothrix	Methanothrix soehngenii	hoda_illumina_C_101837	BIN_hoda_illumina_B_2	DNA_ligase_A_N,DNA_ligase_A_M,DNA_ligase_A_C,	PF04675.15,PF01068.22,PF04679.16,	ATP-dependent DNA ligase [Methanothrix soehngenii]	88.4	0	0	0	0	0	3		0.0004	0.0004	0.0004	0.0004	0.0004	0.000871624		0.0004	0.000557208		0.42265	0.42265	1	1.39302	0	K10747	#00FF00
hoda_illumina_4KFPTX_32XH_5			Methanothrix	Archaea	UNKNOWN_KINGDOM	Euryarchaeota	Methanomicrobia	Methanosarcinales	Methanotrichaceae	Methanothrix	Methanothrix soehngenii	hoda_illumina_C_74084	BIN_hoda_illumina_B_2	FMN_red,	PF03358.16,	flavodoxin family protein [Methanothrix soehngenii]	87.4	0	0	0	0	0	1		0.0004	0.0004	0.0004	0.0004	0.0004	0.000557208		0.0004	0.000452403		0.42265	0.42265	1	1.13101	0	0	#00FF00
hoda_illumina_6GJ47N_NJMC_46	K01755	4.3.2.1	Methanothrix	Unknown	UNKNOWN_KINGDOM							hoda_illumina_C_65423	BIN_hoda_illumina_B_2	Lyase_1,ASL_C2,	PF00206.21,PF14698.7,	argininosuccinate lyase [Methanothrix soehngenii]	79.4	0	0	0	0	4	6		0.0004	0.0004	0.0004	0.0004	0.00112451	0.00134325		0.0004	0.000955918		0.190437	0.190437	1	2.3898	0	K01755	#00FF00
hoda_illumina_W1XH18_F01X_42	K14564		Methanothrix	Archaea	UNKNOWN_KINGDOM	Euryarchaeota	Methanomicrobia	Methanosarcinales	Methanotrichaceae	Methanothrix	Methanosaeta sp. PtaB.Bin005	hoda_illumina_C_87666	BIN_hoda_illumina_B_2	Nop,	PF01798.19,	putative NOP5 family protein [Methanosaeta sp. PtaB.Bin005]	82.4	0	1	0	0	0	0		0.0004	0.00894701	0.0004	0.0004	0.0004	0.0004		0.003249	0.0004		0.42265	0.42265	1	0.123115	0	K14564	#00FF00
hoda_illumina_NBS923_DMD5_28	K02528	2.1.1.182	Methanothrix	Unknown	UNKNOWN_KINGDOM							hoda_illumina_C_38617	BIN_hoda_illumina_B_2	RrnaAD,	PF00398.21,	ribosomal RNA small subunit methyltransferase A [Methanothrix soehngenii]	84.2	0	0	0	0	0	0		0.0004	0.0004	0.0004	0.0004	0.0004	0.0004		0.0004	0.0004		#DIV/0!	1	1	1	0	K02528	#00FF00
hoda_illumina_8NNP4Y_R08S_7	K22159	1.5.98.3	Methanothrix	Archaea	UNKNOWN_KINGDOM	Euryarchaeota	Methanomicrobia	Methanosarcinales	Methanotrichaceae	Methanothrix	Methanothrix soehngenii	hoda_illumina_C_8327	BIN_hoda_illumina_B_2	Oxidored_q6,	PF01058.23,	NADH-quinone oxidoreductase subunit NuoB [Methanothrix soehngenii]	98.4	0	0	0	1	3	4		0.0004	0.0004	0.0004	0.000853515	0.00094338	0.00102883		0.0004	0.000941909		0.0086113	0.0086113	0.0086113	2.35477	1.23559	K22159	#FFFF00
hoda_illumina_GNM8FP_R08S_25			Methanothrix	Archaea	UNKNOWN_KINGDOM	Thaumarchaeota	unknown	unknown	unknown	unknown	Thaumarchaeota archaeon	hoda_illumina_C_8327	BIN_hoda_illumina_B_2	[],	[],	CRISPR-associated protein Csx11, partial [Thaumarchaeota archaeon]	44.4	0	0	0	0	1	0		0.0004	0.0004	0.0004	0.0004	0.000581127	0.0004		0.0004	0.000460376		0.42265	0.42265	1	1.15094	0	0	#00FF00
hoda_illumina_7TRMD7_2K3X_45	K00766	2.4.2.18	Methanothrix	Archaea	UNKNOWN_KINGDOM	Euryarchaeota	Methanomicrobia	Methanosarcinales	Methanotrichaceae	Methanothrix	Methanothrix soehngenii	hoda_illumina_C_26479	BIN_hoda_illumina_B_2	Glycos_trans_3N,Glycos_transf_3,	PF02885.18,PF00591.22,	anthranilate phosphoribosyltransferase [Methanothrix soehngenii]	91.2	0	0	0	2	7	0		0.0004	0.0004	0.0004	0.00130703	0.00166789	0.0004		0.0004	0.00112497		0.194515	0.194515	1	2.81243	0	K00766	#00FF00
hoda_illumina_0AD3AG_XD4N_72	K06862		Methanothrix	Unknown	UNKNOWN_KINGDOM							hoda_illumina_C_94855	BIN_hoda_illumina_B_2	ACT,DUF5612,	PF01842.26,PF18462.2,	DUF5612 domain-containing protein [Methanothrix soehngenii]	94.6	0	0	0	0	0	1		0.0004	0.0004	0.0004	0.0004	0.0004	0.000557208		0.0004	0.000452403		0.42265	0.42265	1	1.13101	0	K06862	#00FF00
hoda_illumina_6QX85X_3NQF_11	K07114		Methanothrix	Archaea	UNKNOWN_KINGDOM	Euryarchaeota	Methanomicrobia	Methanosarcinales	Methanotrichaceae	Methanothrix	Methanothrix soehngenii	hoda_illumina_C_84700	BIN_hoda_illumina_B_2	SBP_bac_11,VWA,	PF13531.7,PF00092.29,	VWA domain-containing protein [Methanothrix soehngenii]	73	0	0	0	5	14	16		0.0004	0.0004	0.0004	0.00266757	0.00293577	0.00291533		0.0004	0.00283956		0.00124602	0.00124602	0.00124602	7.09889	2.82759	K07114	#FF8000
hoda_illumina_02T0A7_32XH_47	K06864		Methanothrix	Archaea	UNKNOWN_KINGDOM	Euryarchaeota	Methanomicrobia	Methanosarcinales	Methanotrichaceae	Methanothrix	Methanothrix soehngenii	hoda_illumina_C_74084	BIN_hoda_illumina_B_2	NAD_synthase,	PF02540.18,	conserved hypothetical protein TIGR00268 [Methanothrix soehngenii GP6]	76.2	0	0	0	0	1	1		0.0004	0.0004	0.0004	0.0004	0.000581127	0.000557208		0.0004	0.000512778		0.185536	0.185536	1	1.28195	0	K06864	#00FF00
hoda_illumina_CYN5GH_KMJW_47	K01465	3.5.2.3	Methanothrix	Unknown	UNKNOWN_KINGDOM							hoda_illumina_C_63430	BIN_hoda_illumina_B_2	Amidohydro_1,	PF01979.21,	dihydroorotase [Methanothrix soehngenii]	77.9	0	0	0	0	1	0		0.0004	0.0004	0.0004	0.0004	0.000581127	0.0004		0.0004	0.000460376		0.42265	0.42265	1	1.15094	0	K01465	#00FF00
hoda_illumina_DEFNJF_XDEN_80	K02316		Methanothrix	Archaea	UNKNOWN_KINGDOM	Euryarchaeota	Methanomicrobia	Methanosarcinales	Methanotrichaceae	Methanothrix	Methanothrix soehngenii	hoda_illumina_C_33932	BIN_hoda_illumina_B_2	Toprim_4,	PF13662.7,	DNA primase [Methanothrix soehngenii]	96.1	0	0	0	3	16	10		0.0004	0.0004	0.0004	0.00176054	0.00329803	0.00197208		0.0004	0.00234355		0.0561684	0.0561684	1	5.85887	0	K02316	#00FF00
hoda_illumina_Q7640B_NJMC_4	K09135		Methanothrix	Archaea	UNKNOWN_KINGDOM	Euryarchaeota	Methanomicrobia	Methanosarcinales	Methanotrichaceae	Methanothrix	Methanothrix soehngenii	hoda_illumina_C_65423	BIN_hoda_illumina_B_2	DUF473,	PF04322.13,	DUF473 domain-containing protein [Methanothrix soehngenii]	89.9	0	0	0	8	8	5		0.0004	0.0004	0.0004	0.00402812	0.00184901	0.00118604		0.0004	0.00235439		0.150552	0.150552	1	5.88598	0	K09135	#00FF00
hoda_illumina_BE2E0C_F01X_14			Methanothrix	Archaea	UNKNOWN_KINGDOM	Euryarchaeota	Methanomicrobia	Methanosarcinales	Methanotrichaceae	Methanothrix	Methanothrix soehngenii	hoda_illumina_C_87666	BIN_hoda_illumina_B_2	Radical_SAM,SPASM,	PF04055.22,PF13186.7,	radical SAM protein [Methanothrix soehngenii]	87.4	0	0	0	0	1	3		0.0004	0.0004	0.0004	0.0004	0.000581127	0.000871624		0.0004	0.000617584		0.25404	0.25404	1	1.54396	0	0	#00FF00
hoda_illumina_73A4EF_XDEN_92	K03242		Methanothrix	Archaea	UNKNOWN_KINGDOM	Euryarchaeota	Methanomicrobia	Methanosarcinales	Methanotrichaceae	Methanothrix	Methanothrix soehngenii	hoda_illumina_C_33932	BIN_hoda_illumina_B_2	GTP_EFTU,GTP_EFTU_D2,eIF2_C,	PF00009.28,PF03144.26,PF09173.12,	protein synthesis factor, GTP-binding protein [Methanothrix soehngenii GP6]	93.3	0	0	0	4	11	13		0.0004	0.0004	0.0004	0.00221406	0.00239239	0.0024437		0.0004	0.00235005		0.00127112	0.00127112	0.00127112	5.87513	2.55462	K03242	#FF8000
hoda_illumina_WQ00K0_1PVF_99	K11105		Methanothrix	Archaea	UNKNOWN_KINGDOM	Euryarchaeota	Methanomicrobia	Methanosarcinales	Methanotrichaceae	Methanothrix	Methanothrix soehngenii	hoda_illumina_C_61838	BIN_hoda_illumina_B_2	Na_H_Exchanger,TrkA_C,	PF00999.22,PF02080.22,	potassium/proton antiporter [Methanothrix soehngenii]	88.8	0	0	0	0	0	1		0.0004	0.0004	0.0004	0.0004	0.0004	0.000557208		0.0004	0.000452403		0.42265	0.42265	1	1.13101	0	K11105	#00FF00
hoda_illumina_E4F6M9_XZTW_2	K03969		Methanothrix	Archaea	UNKNOWN_KINGDOM	Euryarchaeota	Methanomicrobia	Methanosarcinales	Methanotrichaceae	Methanothrix	Methanothrix soehngenii	hoda_illumina_C_45624	BIN_hoda_illumina_B_2	PspA_IM30,	PF04012.13,	PspA/IM30 family protein [Methanothrix soehngenii]	90.9	0	1	0	2	11	14		0.0004	0.00894701	0.0004	0.00130703	0.00239239	0.00260091		0.003249	0.00210011		0.714643	0.714643	1	0.646386	0	K03969	#00FF00
hoda_illumina_ZB0KV6_V1Y6_3	K02077		Methanothrix	Archaea	UNKNOWN_KINGDOM	Euryarchaeota	Methanomicrobia	Methanosarcinales	Methanotrichaceae	Methanothrix	Methanosaeta sp. PtaB.Bin005	hoda_illumina_C_30516	BIN_hoda_illumina_B_2	ZnuA,	PF01297.18,	Periplasmic solute binding protein family protein [Methanosaeta sp. PtaB.Bin005]	85	0	0	0	0	0	1		0.0004	0.0004	0.0004	0.0004	0.0004	0.000557208		0.0004	0.000452403		0.42265	0.42265	1	1.13101	0	K02077	#00FF00
hoda_illumina_XK6VBT_3ZCA_9	K00609	2.1.3.2	Methanothrix	Archaea	UNKNOWN_KINGDOM	Euryarchaeota	Methanomicrobia	Methanosarcinales	Methanotrichaceae	Methanothrix	Methanothrix soehngenii	hoda_illumina_C_34658	BIN_hoda_illumina_B_2	OTCace_N,OTCace,	PF02729.22,PF00185.25,	aspartate carbamoyltransferase [Methanothrix soehngenii]	92.2	0	0	0	2	5	5		0.0004	0.0004	0.0004	0.00130703	0.00130563	0.00118604		0.0004	0.00126623		0.00213602	0.00213602	0.00213602	3.16559	1.66247	K00609	#FFFF00
hoda_illumina_4MA32H_XDEN_52			Methanothrix	Archaea	UNKNOWN_KINGDOM	Euryarchaeota	Methanomicrobia	Methanosarcinales	Methanotrichaceae	Methanothrix	Methanosaeta sp. PtaB.Bin018	hoda_illumina_C_33932	BIN_hoda_illumina_B_2	[],	[],	hypothetical protein [Methanothrix sp.]	40.1	0	0	0	0	0	0		0.0004	0.0004	0.0004	0.0004	0.0004	0.0004		0.0004	0.0004		#DIV/0!	1	1	1	0	0	#00FF00
hoda_illumina_0YV307_XDEN_50	K09733	4.2.3.153	Methanothrix	Archaea	UNKNOWN_KINGDOM	Euryarchaeota	Methanomicrobia	Methanosarcinales	Methanotrichaceae	Methanothrix	Methanothrix soehngenii	hoda_illumina_C_33932	BIN_hoda_illumina_B_2	4HFCP_synth,	PF04476.14,	(5-formylfuran-3-yl)methyl phosphate synthase [Methanothrix soehngenii]	88.9	1	0	0	1	6	5		0.0176414	0.0004	0.0004	0.000853515	0.00148676	0.00118604		0.00614713	0.00117544		0.488686	0.488686	1	0.191217	0	K09733	#00FF00
hoda_illumina_9CVBQK_XDEN_76	K00179	1.2.7.8	Methanothrix	Unknown	UNKNOWN_KINGDOM							hoda_illumina_C_33932	BIN_hoda_illumina_B_2	TPP_enzyme_C,	PF02775.22,	indolepyruvate ferredoxin oxidoreductase subunit alpha [Methanosarcinales archaeon]	76.2	0	0	0	0	0	0		0.0004	0.0004	0.0004	0.0004	0.0004	0.0004		0.0004	0.0004		#DIV/0!	1	1	1	0	K00179	#00FF00
hoda_illumina_H100HY_1PVF_87			Methanothrix	Archaea	UNKNOWN_KINGDOM	Euryarchaeota	Methanomicrobia	Methanosarcinales	Methanotrichaceae	Methanothrix	Methanothrix soehngenii	hoda_illumina_C_61838	BIN_hoda_illumina_B_2	CBS,CBS,CBS,CBS,	PF00571.29,PF00571.29,PF00571.29,PF00571.29,	CBS domain-containing protein [Methanothrix soehngenii]	89.6	0	0	0	6	14	19		0.0004	0.0004	0.0004	0.00312109	0.00293577	0.00338695		0.0004	0.00314794		0.00226265	0.00226265	0.00226265	7.86984	2.97634	0	#FF8000
hoda_illumina_6VV47M_1PVF_9			Methanothrix	Archaea	UNKNOWN_KINGDOM	Euryarchaeota	Methanomicrobia	Methanosarcinales	Methanotrichaceae	Methanothrix	Methanothrix soehngenii	hoda_illumina_C_61838	BIN_hoda_illumina_B_2	NTP_transferase,	PF00483.24,	NTP transferase domain-containing protein [Methanothrix soehngenii]	88.6	0	0	0	0	2	2		0.0004	0.0004	0.0004	0.0004	0.000762253	0.000714416		0.0004	0.000625556		0.185536	0.185536	1	1.56389	0	0	#00FF00
hoda_illumina_V92T4D_3ZCA_4			Methanothrix	Unknown	UNKNOWN_KINGDOM							hoda_illumina_C_34658	BIN_hoda_illumina_B_2	Nitroreductase,	PF00881.25,	SagB/ThcOx family dehydrogenase [Methanosarcinales archaeon]	73.5	0	0	0	0	1	1		0.0004	0.0004	0.0004	0.0004	0.000581127	0.000557208		0.0004	0.000512778		0.185536	0.185536	1	1.28195	0	0	#00FF00
hoda_illumina_VX3M17_V1AA_23			Methanothrix	Unknown	UNKNOWN_KINGDOM							hoda_illumina_C_89061	BIN_hoda_illumina_B_2	[],	[],	hypothetical protein [Methanosarcinales archaeon]	64.9	0	0	0	2	4	4		0.0004	0.0004	0.0004	0.00130703	0.00112451	0.00102883		0.0004	0.00115346		0.0115275	0.0115275	0.0115275	2.88364	1.52789	0	#FFFF00
hoda_illumina_CAPFBC_NJMC_13	K03704		Methanothrix	Archaea	UNKNOWN_KINGDOM	Euryarchaeota	Methanomicrobia	Methanosarcinales	Methanotrichaceae	Methanothrix	Methanothrix soehngenii	hoda_illumina_C_65423	BIN_hoda_illumina_B_2	CSD,	PF00313.23,	cold-shock protein [Methanothrix soehngenii]	96.9	0	0	0	1	2	1		0.0004	0.0004	0.0004	0.000853515	0.000762253	0.000557208		0.0004	0.000724325		0.0658495	0.0658495	1	1.81081	0	K03704	#00FF00
hoda_illumina_Y9VZDR_1PVF_7			Methanothrix	Archaea	UNKNOWN_KINGDOM	Euryarchaeota	Methanomicrobia	Methanosarcinales	Methanotrichaceae	Methanothrix	Methanothrix soehngenii	hoda_illumina_C_61838	BIN_hoda_illumina_B_2	SBBP,SBBP,SBBP,SBBP,SBBP,SBBP,PKD,	PF06739.12,PF06739.12,PF06739.12,PF06739.12,PF06739.12,PF06739.12,PF00801.21,	beta-propeller repeat protein [Methanothrix soehngenii GP6]	69.6	0	0	0	4	17	22		0.0004	0.0004	0.0004	0.00221406	0.00347915	0.00385858		0.0004	0.00318393		0.0304417	0.0304417	0.0304417	7.95982	2.99274	0	#FF8000
hoda_illumina_8WP1CW_KMJW_6	K01823	5.3.3.2	Methanothrix	Unknown	UNKNOWN_KINGDOM							hoda_illumina_C_63430	BIN_hoda_illumina_B_2	FMN_dh,FMN_dh,	PF01070.19,PF01070.19,	type 2 isopentenyl-diphosphate Delta-isomerase [Methanothrix soehngenii]	86.8	0	0	0	0	1	3		0.0004	0.0004	0.0004	0.0004	0.000581127	0.000871624		0.0004	0.000617584		0.25404	0.25404	1	1.54396	0	K01823	#00FF00
hoda_illumina_CP0KX1_WPCN_86	K00195		Methanothrix	Unknown	UNKNOWN_KINGDOM							hoda_illumina_C_56453	BIN_hoda_illumina_B_2	CO_dh,	PF02552.17,	CO dehydrogenase/acetyl-CoA synthase complex subunit epsilon [Methanothrix soehngenii]	97.3	0	0	1	4	7	9		0.0004	0.0004	0.0079188	0.00221406	0.00166789	0.00181487		0.00290627	0.00189894		0.73128	0.73128	1	0.653395	0	K00195	#00FF00
hoda_illumina_Y86JPG_2K3X_48	K01658	4.1.3.27	Methanothrix	Archaea	UNKNOWN_KINGDOM	Euryarchaeota	Methanomicrobia	Methanosarcinales	Methanotrichaceae	Methanothrix	Methanothrix soehngenii	hoda_illumina_C_26479	BIN_hoda_illumina_B_2	GATase,	PF00117.29,	aminodeoxychorismate/anthranilate synthase component II [Methanothrix soehngenii]	86.4	0	0	0	0	4	1		0.0004	0.0004	0.0004	0.0004	0.00112451	0.000557208		0.0004	0.000693905		0.313351	0.313351	1	1.73476	0	K01658	#00FF00
hoda_illumina_BZ8QTT_JY08_30			Methanothrix	Archaea	UNKNOWN_KINGDOM	Euryarchaeota	Methanomicrobia	Methanosarcinales	Methanotrichaceae	Methanothrix	Methanothrix soehngenii	hoda_illumina_C_11653	BIN_hoda_illumina_B_2	HTH_3,	PF01381.23,	helix-turn-helix domain-containing protein [Methanothrix soehngenii]	93.9	0	0	0	1	1	2		0.0004	0.0004	0.0004	0.000853515	0.000581127	0.000714416		0.0004	0.000716352		0.0565954	0.0565954	1	1.79088	0	0	#00FF00
hoda_illumina_QV5Z3Z_REZJ_27			Methanothrix	Archaea	UNKNOWN_KINGDOM	Euryarchaeota	Methanomicrobia	Methanosarcinales	Methanotrichaceae	Methanothrix	Methanothrix soehngenii	hoda_illumina_C_80913	BIN_hoda_illumina_B_2	[],	[],	hypothetical protein [Methanothrix soehngenii]	67.4	1	0	1	1	3	5		0.0176414	0.0004	0.0079188	0.000853515	0.00094338	0.00118604		0.00865339	0.000994311		0.266906	0.266906	1	0.114904	0	0	#00FF00
hoda_illumina_0S16WS_1YPQ_15	K05710		Methanothrix	Unknown	UNKNOWN_KINGDOM							hoda_illumina_C_88215	BIN_hoda_illumina_B_2	Rieske,	PF00355.27,	non-heme iron oxygenase ferredoxin subunit [Methanosarcina sp.]	65	0	0	0	0	0	0		0.0004	0.0004	0.0004	0.0004	0.0004	0.0004		0.0004	0.0004		#DIV/0!	1	1	1	0	K05710	#00FF00
hoda_illumina_0GKNZ7_K1ES_7			Methanothrix	Archaea	UNKNOWN_KINGDOM	Euryarchaeota	Methanomicrobia	Methanosarcinales	Methanotrichaceae	Methanothrix	Methanothrix soehngenii	hoda_illumina_C_97902	BIN_hoda_illumina_B_2	DUF1699,	PF08004.12,	DUF1699 family protein [Methanothrix soehngenii]	96.3	0	0	0	10	7	11		0.0004	0.0004	0.0004	0.00493515	0.00166789	0.00212929		0.0004	0.00291077		0.133108	0.133108	1	7.27693	0	0	#00FF00
hoda_illumina_7QTT14_XZTW_5			Methanothrix	Archaea	UNKNOWN_KINGDOM	Euryarchaeota	Methanomicrobia	Methanosarcinales	Methanotrichaceae	Methanothrix	Methanothrix soehngenii	hoda_illumina_C_45624	BIN_hoda_illumina_B_2	NAD_binding_8,	PF13450.7,	NAD(P)/FAD-dependent oxidoreductase [Methanothrix soehngenii]	90.4	0	0	0	0	1	2		0.0004	0.0004	0.0004	0.0004	0.000581127	0.000714416		0.0004	0.000565181		0.211528	0.211528	1	1.41295	0	0	#00FF00
hoda_illumina_VCZHGM_XDEN_116			Methanothrix	Unknown	UNKNOWN_KINGDOM							hoda_illumina_C_33932	BIN_hoda_illumina_B_2	GFO_IDH_MocA,	PF01408.23,	Gfo/Idh/MocA family oxidoreductase [Methanosarcinales archaeon]	88.2	0	0	0	1	6	8		0.0004	0.0004	0.0004	0.000853515	0.00148676	0.00165766		0.0004	0.00133265		0.0624092	0.0624092	1	3.33162	0	0	#00FF00
hoda_illumina_VD4F1S_6QCW_11			Methanothrix	Archaea	UNKNOWN_KINGDOM	Euryarchaeota	Methanomicrobia	Methanosarcinales	Methanotrichaceae	Methanothrix	Methanosaeta sp. PtaB.Bin005	hoda_illumina_C_91508	BIN_hoda_illumina_B_2	DUF2240,	PF09999.10,	hypothetical protein A4E43_01575 [Methanosaeta sp. PtaB.Bin005]	86.1	0	0	0	0	0	0		0.0004	0.0004	0.0004	0.0004	0.0004	0.0004		0.0004	0.0004		#DIV/0!	1	1	1	0	0	#00FF00
hoda_illumina_MF0FFQ_WPCN_71	K09165		Methanothrix	Unknown	UNKNOWN_KINGDOM							hoda_illumina_C_56453	BIN_hoda_illumina_B_2	Dodecin,	PF07311.13,	dodecin domain-containing protein [Methanothrix soehngenii]	83.3	0	1	0	0	1	2		0.0004	0.00894701	0.0004	0.0004	0.000581127	0.000714416		0.003249	0.000565181		0.44474	0.44474	1	0.173955	0	K09165	#00FF00
hoda_illumina_SKQPKC_XDEN_59	K02224	6.3.5.11, 6.3.5.9	Methanothrix	Archaea	UNKNOWN_KINGDOM	Euryarchaeota	Methanomicrobia	Methanosarcinales	Methanotrichaceae	Methanothrix	Methanothrix soehngenii	hoda_illumina_C_33932	BIN_hoda_illumina_B_2	CbiA,GATase_3,	PF01656.24,PF07685.15,	cobyrinate a,c-diamide synthase [Methanothrix soehngenii]	79.2	0	0	0	0	0	1		0.0004	0.0004	0.0004	0.0004	0.0004	0.000557208		0.0004	0.000452403		0.42265	0.42265	1	1.13101	0	K02224	#00FF00
hoda_illumina_YCFRFM_39WH_10	K15231	2.3.3.8	Methanothrix	Archaea	UNKNOWN_KINGDOM	Euryarchaeota	Methanomicrobia	Methanosarcinales	Methanotrichaceae	Methanothrix	Methanothrix soehngenii	hoda_illumina_C_46948	BIN_hoda_illumina_B_2	ATP-grasp_2,Citrate_bind,	PF08442.11,PF16114.6,	ATPase [Methanothrix soehngenii]	84.8	0	0	0	3	10	8		0.0004	0.0004	0.0004	0.00176054	0.00221127	0.00165766		0.0004	0.00187649		0.012999	0.012999	0.012999	4.69123	2.22997	K15231	#FF8000
hoda_illumina_RQGJFV_H7X1_9			Methanothrix	Archaea	UNKNOWN_KINGDOM	Euryarchaeota	Methanomicrobia	Methanosarcinales	Methanotrichaceae	Methanothrix	Methanothrix soehngenii	hoda_illumina_C_71663	BIN_hoda_illumina_B_2	DUF2284,	PF10050.10,	DUF2284 domain-containing protein [Methanothrix soehngenii]	84.5	0	0	0	0	1	1		0.0004	0.0004	0.0004	0.0004	0.000581127	0.000557208		0.0004	0.000512778		0.185536	0.185536	1	1.28195	0	0	#00FF00
hoda_illumina_2ZRS92_3NQF_2	K00053	1.1.1.86	Methanothrix	Archaea	UNKNOWN_KINGDOM	Euryarchaeota	Methanomicrobia	Methanosarcinales	Methanotrichaceae	Methanothrix	Methanothrix soehngenii	hoda_illumina_C_84700	BIN_hoda_illumina_B_2	IlvN,IlvC,	PF07991.13,PF01450.20,	ketol-acid reductoisomerase [Methanothrix soehngenii]	95.5	0	0	0	8	17	15		0.0004	0.0004	0.0004	0.00402812	0.00347915	0.00275812		0.0004	0.0034218		0.0144885	0.0144885	0.0144885	8.55449	3.09668	K00053	#FF8000
hoda_illumina_D9DPNZ_YF38_14			Methanothrix	Archaea	UNKNOWN_KINGDOM	Euryarchaeota	Methanomicrobia	Methanosarcinales	Methanotrichaceae	Methanothrix	Methanosaeta sp. PtaB.Bin005	hoda_illumina_C_7157	BIN_hoda_illumina_B_2	Glyco_hydro_57,	PF03065.16,	Glycosyl hydrolase family 57 [Methanosaeta sp. PtaB.Bin005]	84.3	0	0	0	0	0	0		0.0004	0.0004	0.0004	0.0004	0.0004	0.0004		0.0004	0.0004		#DIV/0!	1	1	1	0	0	#00FF00
hoda_illumina_K3FTY5_2K3X_50	K18978	1.2.1.90	Methanothrix	Unknown	UNKNOWN_KINGDOM							hoda_illumina_C_26479	BIN_hoda_illumina_B_2	Aldedh,	PF00171.23,	aldehyde dehydrogenase family protein [Nitrososphaerales archaeon]	55.8	0	0	0	0	3	5		0.0004	0.0004	0.0004	0.0004	0.00094338	0.00118604		0.0004	0.00084314		0.196775	0.196775	1	2.10785	0	K18978	#00FF00
hoda_illumina_D3FZ0F_SD1Y_26	K04069	1.97.1.4	Methanothrix	Unknown	UNKNOWN_KINGDOM							hoda_illumina_C_101134	BIN_hoda_illumina_B_2	Fer4_12,Radical_SAM,	PF13353.7,PF04055.22,	radical SAM protein [Methanothrix soehngenii]	78.9	0	0	0	0	0	0		0.0004	0.0004	0.0004	0.0004	0.0004	0.0004		0.0004	0.0004		#DIV/0!	1	1	1	0	K04069	#00FF00
hoda_illumina_8P3D1M_WPCN_35	K00821	2.6.1.11, 2.6.1.17	Methanothrix	Archaea	UNKNOWN_KINGDOM	Euryarchaeota	Methanomicrobia	Methanosarcinales	Methanotrichaceae	Methanothrix	uc_Methanothrix	hoda_illumina_C_56453	BIN_hoda_illumina_B_2	Aminotran_3,	PF00202.22,	acetylornithine transaminase [Methanothrix soehngenii]	84.5	0	0	0	5	9	9		0.0004	0.0004	0.0004	0.00266757	0.00203014	0.00181487		0.0004	0.00217086		0.0202671	0.0202671	0.0202671	5.42715	2.4402	K00821	#FF8000
hoda_illumina_RST2JC_XS0Q_5	K00320	1.5.98.2	Methanothrix	Archaea	UNKNOWN_KINGDOM	Euryarchaeota	Methanomicrobia	Methanosarcinales	Methanotrichaceae	Methanothrix	Methanothrix soehngenii	hoda_illumina_C_62170	BIN_hoda_illumina_B_2	Bac_luciferase,	PF00296.21,	5,10-methylenetetrahydromethanopterin reductase [Methanothrix soehngenii]	91	0	0	0	6	14	15		0.0004	0.0004	0.0004	0.00312109	0.00293577	0.00275812		0.0004	0.00293833		0.00169988	0.00169988	0.00169988	7.34582	2.87692	K00320	#FF8000
hoda_illumina_D321WS_W8EF_6			Methanothrix	Unknown	UNKNOWN_KINGDOM							hoda_illumina_C_11752	BIN_hoda_illumina_B_2	CMD,	PF02627.21,	carboxymuconolactone decarboxylase family protein [Methanothrix soehngenii]	88.3	0	0	1	0	0	1		0.0004	0.0004	0.0079188	0.0004	0.0004	0.000557208		0.00290627	0.000452403		0.42265	0.42265	1	0.155665	0	0	#00FF00
hoda_illumina_EBAPFV_C7VZ_31	K03432	3.4.25.1	Methanothrix	Archaea	UNKNOWN_KINGDOM	Euryarchaeota	Methanomicrobia	Methanosarcinales	Methanotrichaceae	Methanothrix	Methanothrix soehngenii	hoda_illumina_C_78420	BIN_hoda_illumina_B_2	Proteasome_A_N,Proteasome,	PF10584.10,PF00227.27,	archaeal proteasome endopeptidase complex subunit alpha [Methanothrix soehngenii]	95.3	2	2	1	13	17	19		0.0348828	0.017494	0.0079188	0.00629569	0.00347915	0.00338695		0.0200985	0.00438727		0.153797	0.153797	1	0.218288	0	K03432	#00FF00
hoda_illumina_8ES7C9_XDEN_87	K02974		Methanothrix	Archaea	UNKNOWN_KINGDOM	Euryarchaeota	Methanomicrobia	Methanosarcinales	Methanotrichaceae	Methanothrix	Methanothrix soehngenii	hoda_illumina_C_33932	BIN_hoda_illumina_B_2	Ribosomal_S24e,	PF01282.20,	30S ribosomal protein S24e [Methanothrix soehngenii]	87.3	0	0	0	6	8	12		0.0004	0.0004	0.0004	0.00312109	0.00184901	0.0022865		0.0004	0.00241887		0.0325033	0.0325033	0.0325033	6.04716	2.59626	K02974	#FF8000
hoda_illumina_RZBG5X_A2FJ_68	K02907		Methanothrix	Unknown	UNKNOWN_KINGDOM							hoda_illumina_C_80869	BIN_hoda_illumina_B_2	Ribosomal_L30,	PF00327.21,	50S ribosomal protein L30 [Methanothrix soehngenii]	94.7	0	0	0	0	3	0		0.0004	0.0004	0.0004	0.0004	0.00094338	0.0004		0.0004	0.000581127		0.42265	0.42265	1	1.45282	0	K02907	#00FF00
hoda_illumina_SC3B5G_1YPQ_32	K07068		Methanothrix	Archaea	UNKNOWN_KINGDOM	Euryarchaeota	Methanomicrobia	Methanosarcinales	Methanotrichaceae	Methanothrix	Methanothrix soehngenii	hoda_illumina_C_88215	BIN_hoda_illumina_B_2	DUF35_N,OB_aCoA_assoc,	PF12172.9,PF01796.18,	Zn-ribbon domain-containing OB-fold protein [Methanothrix soehngenii]	95.1	0	0	0	0	1	1		0.0004	0.0004	0.0004	0.0004	0.000581127	0.000557208		0.0004	0.000512778		0.185536	0.185536	1	1.28195	0	K07068	#00FF00
hoda_illumina_JWYKJC_V8Y0_27			Methanothrix	Archaea	UNKNOWN_KINGDOM	Euryarchaeota	Methanomicrobia	Methanosarcinales	Methanotrichaceae	Methanothrix	Methanosaeta sp. PtaB.Bin005	hoda_illumina_C_48926	BIN_hoda_illumina_B_2	DHHA1,	PF02272.20,	DHHA1 domain protein [Methanosaeta sp. PtaB.Bin005]	88.4	0	0	0	0	1	4		0.0004	0.0004	0.0004	0.0004	0.000581127	0.00102883		0.0004	0.000669986		0.285404	0.285404	1	1.67497	0	0	#00FF00
hoda_illumina_FKGCDJ_KMJW_26	K22227		Methanothrix	Unknown	UNKNOWN_KINGDOM							hoda_illumina_C_63430	BIN_hoda_illumina_B_2	Radical_SAM,Fer4_12,SPASM,	PF04055.22,PF13353.7,PF13186.7,	radical SAM protein [Methanosarcinales archaeon]	85	0	0	0	0	0	0		0.0004	0.0004	0.0004	0.0004	0.0004	0.0004		0.0004	0.0004		#DIV/0!	1	1	1	0	K22227	#00FF00
hoda_illumina_16T8CA_XDEN_119	K01791	5.1.3.14	Methanothrix	Archaea	UNKNOWN_KINGDOM	Euryarchaeota	Methanomicrobia	Methanosarcinales	Methanotrichaceae	Methanothrix	Methanothrix soehngenii	hoda_illumina_C_33932	BIN_hoda_illumina_B_2	Epimerase_2,	PF02350.20,	UDP-N-acetylglucosamine 2-epimerase (non-hydrolyzing) [Methanothrix soehngenii]	87.7	0	0	0	1	5	6		0.0004	0.0004	0.0004	0.000853515	0.00130563	0.00134325		0.0004	0.00116747		0.0395582	0.0395582	0.0395582	2.91866	1.54531	K01791	#FFFF00
hoda_illumina_ZNTVV2_1PVF_75	K01945	6.3.4.13	Methanothrix	Archaea	UNKNOWN_KINGDOM	Euryarchaeota	Methanomicrobia	Methanosarcinales	Methanotrichaceae	Methanothrix	Methanothrix soehngenii	hoda_illumina_C_61838	BIN_hoda_illumina_B_2	GARS_N,GARS_A,GARS_C,	PF02844.16,PF01071.20,PF02843.17,	phosphoribosylamine--glycine ligase [Methanothrix soehngenii GP6]	87.8	0	0	0	0	5	2		0.0004	0.0004	0.0004	0.0004	0.00130563	0.000714416		0.0004	0.000806683		0.265229	0.265229	1	2.01671	0	K01945	#00FF00
hoda_illumina_E7G943_REZJ_9	K04758		Methanothrix	Unknown	UNKNOWN_KINGDOM							hoda_illumina_C_80913	BIN_hoda_illumina_B_2	FeoA,	PF04023.15,	ferrous iron transport protein A [Methanosarcinales archaeon]	91.9	0	0	0	0	0	0		0.0004	0.0004	0.0004	0.0004	0.0004	0.0004		0.0004	0.0004		#DIV/0!	1	1	1	0	K04758	#00FF00
hoda_illumina_GYR9TN_WPCN_70			Methanothrix	Archaea	UNKNOWN_KINGDOM	Euryarchaeota	Methanomicrobia	Methanosarcinales	Methanotrichaceae	Methanothrix	uc_Methanothrix	hoda_illumina_C_56453	BIN_hoda_illumina_B_2	Glycos_transf_2,	PF00535.27,	glycosyltransferase family 2 protein [Methanothrix soehngenii]	88	0	0	0	0	1	0		0.0004	0.0004	0.0004	0.0004	0.000581127	0.0004		0.0004	0.000460376		0.42265	0.42265	1	1.15094	0	0	#00FF00
hoda_illumina_8EWQHW_A2FJ_33			Methanothrix	Archaea	UNKNOWN_KINGDOM	Euryarchaeota	Methanomicrobia	Methanosarcinales	Methanotrichaceae	Methanothrix	Methanothrix soehngenii	hoda_illumina_C_80869	BIN_hoda_illumina_B_2	[],	[],	hypothetical protein [Methanothrix soehngenii]	62.9	0	0	0	0	5	5		0.0004	0.0004	0.0004	0.0004	0.00130563	0.00118604		0.0004	0.000963891		0.185536	0.185536	1	2.40973	0	0	#00FF00
hoda_illumina_GADFM5_3NQF_31			Methanothrix	Archaea	UNKNOWN_KINGDOM	Euryarchaeota	Methanomicrobia	Methanosarcinales	Methanotrichaceae	Methanothrix	Methanothrix soehngenii	hoda_illumina_C_84700	BIN_hoda_illumina_B_2	LTD,	PF00932.20,	lamin tail domain-containing protein [Methanothrix soehngenii]	67.9	0	0	0	0	1	1		0.0004	0.0004	0.0004	0.0004	0.000581127	0.000557208		0.0004	0.000512778		0.185536	0.185536	1	1.28195	0	0	#00FF00
hoda_illumina_1MQN25_2K3X_15			Methanothrix	Archaea	UNKNOWN_KINGDOM	Euryarchaeota	Methanomicrobia	Methanosarcinales	Methanotrichaceae	Methanothrix	Methanothrix soehngenii	hoda_illumina_C_26479	BIN_hoda_illumina_B_2	[],	[],	hypothetical protein [Methanothrix soehngenii]	94.5	0	0	0	0	0	0		0.0004	0.0004	0.0004	0.0004	0.0004	0.0004		0.0004	0.0004		#DIV/0!	1	1	1	0	0	#00FF00
hoda_illumina_G77BKN_1PVF_106	K01586	4.1.1.20	Methanothrix	Unknown	UNKNOWN_KINGDOM							hoda_illumina_C_61838	BIN_hoda_illumina_B_2	Orn_Arg_deC_N,Orn_DAP_Arg_deC,	PF02784.17,PF00278.23,	diaminopimelate decarboxylase [Methanothrix soehngenii]	84.3	0	0	0	4	8	6		0.0004	0.0004	0.0004	0.00221406	0.00184901	0.00134325		0.0004	0.00180211		0.0309278	0.0309278	0.0309278	4.50527	2.17161	K01586	#FF8000
hoda_illumina_J44T1G_XDEN_57			Methanothrix	Archaea	UNKNOWN_KINGDOM	Euryarchaeota	Methanomicrobia	Methanosarcinales	Methanotrichaceae	Methanothrix	Methanothrix soehngenii	hoda_illumina_C_33932	BIN_hoda_illumina_B_2	LTD,	PF00932.20,	lamin tail domain-containing protein [Methanothrix soehngenii]	68.7	0	1	2	4	6	7		0.0004	0.00894701	0.0154376	0.00221406	0.00148676	0.00150046		0.00826153	0.00173376		0.289437	0.289437	1	0.209859	0	0	#00FF00
hoda_illumina_YV9SK4_2K3X_46	K01817	5.3.1.24	Methanothrix	Unknown	UNKNOWN_KINGDOM							hoda_illumina_C_26479	BIN_hoda_illumina_B_2	PRAI,	PF00697.23,	phosphoribosylanthranilate isomerase [Methanothrix sp.]	60.4	0	0	0	2	12	10		0.0004	0.0004	0.0004	0.00130703	0.00257352	0.00197208		0.0004	0.00195088		0.0513719	0.0513719	1	4.87719	0	K01817	#00FF00
hoda_illumina_FXSRHN_7SRA_14	K01613	4.1.1.65	Methanothrix	Archaea	UNKNOWN_KINGDOM	Euryarchaeota	Methanomicrobia	Methanosarcinales	Methanotrichaceae	Methanothrix	Methanothrix soehngenii	hoda_illumina_C_75982	BIN_hoda_illumina_B_2	PS_Dcarbxylase,	PF02666.16,	phosphatidylserine decarboxylase-like protein [Methanothrix soehngenii GP6]	84.1	0	0	0	0	0	1		0.0004	0.0004	0.0004	0.0004	0.0004	0.000557208		0.0004	0.000452403		0.42265	0.42265	1	1.13101	0	K01613	#00FF00
hoda_illumina_PS9QCZ_V1AA_17	K07566	2.7.7.87	Methanothrix	Archaea	UNKNOWN_KINGDOM	Euryarchaeota	Methanomicrobia	Methanosarcinales	Methanotrichaceae	Methanothrix	Methanothrix soehngenii	hoda_illumina_C_89061	BIN_hoda_illumina_B_2	Sua5_yciO_yrdC,	PF01300.19,	threonylcarbamoyl-AMP synthase [Methanothrix soehngenii]	81	0	0	0	0	0	2		0.0004	0.0004	0.0004	0.0004	0.0004	0.000714416		0.0004	0.000504805		0.42265	0.42265	1	1.26201	0	K07566	#00FF00
hoda_illumina_N824ZV_1PVF_92	K03638	2.7.7.75	Methanothrix	Archaea	UNKNOWN_KINGDOM	Euryarchaeota	Methanomicrobia	Methanosarcinales	Methanotrichaceae	Methanothrix	Methanosaeta sp. PtaB.Bin005	hoda_illumina_C_61838	BIN_hoda_illumina_B_2	MoCF_biosynth,	PF00994.25,	Molybdopterin adenylyltransferase [Methanosaeta sp. PtaB.Bin005]	80.4	0	0	0	0	5	2		0.0004	0.0004	0.0004	0.0004	0.00130563	0.000714416		0.0004	0.000806683		0.265229	0.265229	1	2.01671	0	K03638	#00FF00
hoda_illumina_Q92858_YKR9_21	K00793	2.5.1.9	Methanothrix	Archaea	UNKNOWN_KINGDOM	Euryarchaeota	Methanomicrobia	Methanosarcinales	Methanotrichaceae	Methanothrix	Methanothrix soehngenii	hoda_illumina_C_36799	BIN_hoda_illumina_B_2	DMRL_synthase,	PF00885.20,	riboflavin synthase [Methanothrix soehngenii]	87.7	0	0	0	1	3	2		0.0004	0.0004	0.0004	0.000853515	0.00094338	0.000714416		0.0004	0.000837104		0.0224395	0.0224395	0.0224395	2.09276	1.06541	K00793	#FFFF00
hoda_illumina_CT9FPG_6J1E_2			Methanothrix	Unknown	UNKNOWN_KINGDOM							hoda_illumina_C_42417	BIN_hoda_illumina_B_2	Glycos_transf_2,	PF00535.27,	glycosyl transferase, family 2 [Methanothrix soehngenii GP6]	78	0	0	0	1	0	0		0.0004	0.0004	0.0004	0.000853515	0.0004	0.0004		0.0004	0.000551172		0.42265	0.42265	1	1.37793	0	0	#00FF00
hoda_illumina_PMH6XP_A2FJ_91	K00855	2.7.1.19	Methanothrix	Archaea	UNKNOWN_KINGDOM	Euryarchaeota	Methanomicrobia	Methanosarcinales	Methanotrichaceae	Methanothrix	Methanothrix soehngenii	hoda_illumina_C_80869	BIN_hoda_illumina_B_2	PRK,	PF00485.19,	phosphoribulokinase [Methanothrix soehngenii]	92	0	0	0	1	2	5		0.0004	0.0004	0.0004	0.000853515	0.000762253	0.00118604		0.0004	0.000933936		0.05354	0.05354	1	2.33484	0	K00855	#00FF00
hoda_illumina_9ZHBHV_3ZCA_12	K02966		Methanothrix	Archaea	UNKNOWN_KINGDOM	Euryarchaeota	Methanomicrobia	Methanosarcinales	Methanotrichaceae	Methanothrix	Methanothrix soehngenii	hoda_illumina_C_34658	BIN_hoda_illumina_B_2	Ribosomal_S19e,	PF01090.20,	30S ribosomal protein S19e [Methanothrix soehngenii]	91	0	0	0	7	16	12		0.0004	0.0004	0.0004	0.0035746	0.00329803	0.0022865		0.0004	0.00305304		0.0210895	0.0210895	0.0210895	7.6326	2.93218	K02966	#FF8000
hoda_illumina_NTQVQP_32XH_37			Methanothrix	Archaea	UNKNOWN_KINGDOM	Euryarchaeota	Methanomicrobia	Methanosarcinales	Methanotrichaceae	Methanothrix	Methanothrix soehngenii	hoda_illumina_C_74084	BIN_hoda_illumina_B_2	DUF1890,	PF09001.12,	DUF1890 domain-containing protein [Methanothrix soehngenii]	85.2	1	1	0	2	4	4		0.0176414	0.00894701	0.0004	0.00130703	0.00112451	0.00102883		0.00899613	0.00115346		0.250409	0.250409	1	0.128217	0	0	#00FF00
hoda_illumina_DZ0D97_6QCW_38	K02823		Methanothrix	Unknown	UNKNOWN_KINGDOM							hoda_illumina_C_91508	BIN_hoda_illumina_B_2	NAD_binding_1,DHODB_Fe-S_bind,	PF00175.22,PF10418.10,	dihydroorotate dehydrogenase electron transfer subunit [Methanosarcinales archaeon]	85.5	0	0	0	1	1	2		0.0004	0.0004	0.0004	0.000853515	0.000581127	0.000714416		0.0004	0.000716352		0.0565954	0.0565954	1	1.79088	0	K02823	#00FF00
hoda_illumina_5MT44S_V1Y6_24			Methanothrix	Archaea	UNKNOWN_KINGDOM	Euryarchaeota	Methanomicrobia	Methanosarcinales	Methanotrichaceae	Methanothrix	Methanothrix soehngenii	hoda_illumina_C_30516	BIN_hoda_illumina_B_2	[],	[],	hypothetical protein [Methanothrix soehngenii]	84	0	0	0	0	0	1		0.0004	0.0004	0.0004	0.0004	0.0004	0.000557208		0.0004	0.000452403		0.42265	0.42265	1	1.13101	0	0	#00FF00
hoda_illumina_69VNM1_NJMC_30	K02191	2.1.1.196	Methanothrix	Archaea	UNKNOWN_KINGDOM	Euryarchaeota	Methanomicrobia	Methanosarcinales	Methanotrichaceae	Methanothrix	Methanothrix soehngenii	hoda_illumina_C_65423	BIN_hoda_illumina_B_2	Methyltransf_11,	PF08241.13,	methyltransferase domain-containing protein [Methanothrix soehngenii]	83.8	0	0	0	0	0	0		0.0004	0.0004	0.0004	0.0004	0.0004	0.0004		0.0004	0.0004		#DIV/0!	1	1	1	0	K02191	#00FF00
hoda_illumina_7TFQPH_NJMC_60	K00948	2.7.6.1	Methanothrix	Archaea	UNKNOWN_KINGDOM	Euryarchaeota	Methanomicrobia	Methanosarcinales	Methanotrichaceae	Methanothrix	Methanothrix soehngenii	hoda_illumina_C_65423	BIN_hoda_illumina_B_2	Pribosyltran_N,Pribosyltran,	PF13793.7,PF00156.28,	ribose-phosphate diphosphokinase [Methanothrix soehngenii]	89.3	0	0	0	2	7	9		0.0004	0.0004	0.0004	0.00130703	0.00166789	0.00181487		0.0004	0.0015966		0.0155281	0.0155281	0.0155281	3.99149	1.99693	K00948	#FFFF00
hoda_illumina_RTVKZ3_REZJ_6			Methanothrix	Archaea	UNKNOWN_KINGDOM	Euryarchaeota	Methanomicrobia	Methanosarcinales	Methanotrichaceae	Methanothrix	Methanothrix soehngenii	hoda_illumina_C_80913	BIN_hoda_illumina_B_2	[],	[],	hypothetical protein [Methanothrix soehngenii]	69	0	0	0	1	4	3		0.0004	0.0004	0.0004	0.000853515	0.00112451	0.000871624		0.0004	0.000949882		0.0243812	0.0243812	0.0243812	2.3747	1.24775	0	#FFFF00
hoda_illumina_2D3A8V_1YPQ_2			Methanothrix	Archaea	UNKNOWN_KINGDOM	Euryarchaeota	Methanomicrobia	Methanosarcinales	Methanotrichaceae	Methanothrix	Methanothrix soehngenii	hoda_illumina_C_88215	BIN_hoda_illumina_B_2	TraB,	PF01963.18,	TraB family protein [Methanothrix soehngenii]	79.6	0	0	0	0	0	0		0.0004	0.0004	0.0004	0.0004	0.0004	0.0004		0.0004	0.0004		#DIV/0!	1	1	1	0	0	#00FF00
hoda_illumina_CEAJ3M_C7VZ_20			Methanothrix	Unknown	UNKNOWN_KINGDOM							hoda_illumina_C_78420	BIN_hoda_illumina_B_2	Cupin_2,	PF07883.12,	cupin domain-containing protein [Methanothrix soehngenii]	83.2	0	0	0	3	3	5		0.0004	0.0004	0.0004	0.00176054	0.00094338	0.00118604		0.0004	0.00129665		0.0658835	0.0658835	1	3.24164	0	0	#00FF00
hoda_illumina_PH4P82_V1AA_22	K07159		Methanothrix	Unknown	UNKNOWN_KINGDOM							hoda_illumina_C_89061	BIN_hoda_illumina_B_2	PAC2,	PF09754.10,	hypothetical protein [Methanothrix soehngenii]	77.7	0	0	0	0	2	3		0.0004	0.0004	0.0004	0.0004	0.000762253	0.000871624		0.0004	0.000677959		0.190437	0.190437	1	1.6949	0	K07159	#00FF00
hoda_illumina_YRT1CS_V1AA_15	K03420		Methanothrix	Unknown	UNKNOWN_KINGDOM							hoda_illumina_C_89061	BIN_hoda_illumina_B_2	Prot_ATP_ID_OB,AAA,AAA_lid_3,	PF16450.6,PF00004.30,PF17862.2,	proteasome-activating nucleotidase [Methanothrix soehngenii]	95.8	0	0	0	1	2	4		0.0004	0.0004	0.0004	0.000853515	0.000762253	0.00102883		0.0004	0.000881533		0.0253857	0.0253857	0.0253857	2.20383	1.14002	K03420	#FFFF00
hoda_illumina_SYHF0P_DJ73_9	K02039		Methanothrix	Archaea	UNKNOWN_KINGDOM	Euryarchaeota	Methanomicrobia	Methanosarcinales	Methanotrichaceae	Methanothrix	Methanosaeta sp. PtaB.Bin005	hoda_illumina_C_46554	BIN_hoda_illumina_B_2	PhoU,PhoU,	PF01895.20,PF01895.20,	transcriptional regulator PhoU [Methanosaeta sp. PtaB.Bin005]	89	0	0	0	0	1	3		0.0004	0.0004	0.0004	0.0004	0.000581127	0.000871624		0.0004	0.000617584		0.25404	0.25404	1	1.54396	0	K02039	#00FF00
hoda_illumina_866FGQ_1PVF_24	K02469	5.99.1.3	Methanothrix	Archaea	UNKNOWN_KINGDOM	uc_Archaea	uc_Archaea	uc_Archaea	uc_Archaea	uc_Archaea	uc_Archaea	hoda_illumina_C_61838	BIN_hoda_illumina_B_2	DNA_topoisoIV,DNA_gyraseA_C,DNA_gyraseA_C,DNA_gyraseA_C,DNA_gyraseA_C,DNA_gyraseA_C,DNA_gyraseA_C,	PF00521.21,PF03989.14,PF03989.14,PF03989.14,PF03989.14,PF03989.14,PF03989.14,	DNA gyrase subunit A [Methanothrix soehngenii]	92	0	0	0	1	2	3		0.0004	0.0004	0.0004	0.000853515	0.000762253	0.000871624		0.0004	0.000829131		0.0061628	0.0061628	0.0061628	2.07283	1.0516	K02469	#FFFF00
hoda_illumina_SP0DKY_MP7C_6			Methanothrix	Unknown	UNKNOWN_KINGDOM							hoda_illumina_C_35786	BIN_hoda_illumina_B_2	NTP_transferase,Hexapep,	PF00483.24,PF00132.25,	NDP-sugar synthase [Methanothrix soehngenii]	86.9	0	0	0	2	13	14		0.0004	0.0004	0.0004	0.00130703	0.00275465	0.00260091		0.0004	0.00222086		0.0580797	0.0580797	1	5.55216	0	0	#00FF00
hoda_illumina_4EC91J_VRK1_7	K02016		Methanothrix	Unknown	UNKNOWN_KINGDOM							hoda_illumina_C_11787	BIN_hoda_illumina_B_2	Peripla_BP_2,	PF01497.19,	ABC transporter substrate-binding protein [Methanotrichaceae archaeon]	90.1	0	0	0	1	3	12		0.0004	0.0004	0.0004	0.000853515	0.00094338	0.0022865		0.0004	0.00136113		0.17379	0.17379	1	3.40283	0	K02016	#00FF00
hoda_illumina_YYGJTQ_2K3X_72	K01622	3.1.3.11, 4.1.2.13	Methanothrix	Archaea	UNKNOWN_KINGDOM	Euryarchaeota	Methanomicrobia	Methanosarcinales	Methanotrichaceae	Methanothrix	Methanothrix soehngenii	hoda_illumina_C_26479	BIN_hoda_illumina_B_2	FBPase_3,	PF01950.17,	fructose 1,6-bisphosphatase [Methanothrix soehngenii]	87.6	0	0	1	1	1	0		0.0004	0.0004	0.0079188	0.000853515	0.000581127	0.0004		0.00290627	0.000611547		0.472494	0.472494	1	0.210424	0	K01622	#00FF00
hoda_illumina_505B6P_WR8Y_18			Methanothrix	Archaea	UNKNOWN_KINGDOM	Euryarchaeota	Methanomicrobia	Methanosarcinales	Methanotrichaceae	Methanothrix	Methanothrix soehngenii	hoda_illumina_C_40687	BIN_hoda_illumina_B_2	UbiD,	PF01977.17,	UbiD family decarboxylase [Methanothrix soehngenii]	84.7	0	0	0	0	1	3		0.0004	0.0004	0.0004	0.0004	0.000581127	0.000871624		0.0004	0.000617584		0.25404	0.25404	1	1.54396	0	0	#00FF00
hoda_illumina_SXP05N_YKR9_12			Methanothrix	Archaea	UNKNOWN_KINGDOM	Euryarchaeota	Methanomicrobia	Methanosarcinales	Methanotrichaceae	Methanothrix	Methanothrix soehngenii	hoda_illumina_C_36799	BIN_hoda_illumina_B_2	[],	[],	hypothetical protein [Methanothrix soehngenii]	84.8	0	0	0	1	8	7		0.0004	0.0004	0.0004	0.000853515	0.00184901	0.00150046		0.0004	0.00140099		0.0754119	0.0754119	1	3.50249	0	0	#00FF00
hoda_illumina_YSQ9BD_QWHG_35	K04069	1.97.1.4	Methanothrix	Unknown	UNKNOWN_KINGDOM							hoda_illumina_C_67481	BIN_hoda_illumina_B_2	Radical_SAM,	PF04055.22,	AmmeMemoRadiSam system radical SAM enzyme [Methanosarcinales archaeon]	84.1	0	0	0	0	0	0		0.0004	0.0004	0.0004	0.0004	0.0004	0.0004		0.0004	0.0004		#DIV/0!	1	1	1	0	K04069	#00FF00
hoda_illumina_2Y7R8R_XDEN_105	K00170	1.2.7.1	Methanothrix	Unknown	UNKNOWN_KINGDOM							hoda_illumina_C_33932	BIN_hoda_illumina_B_2	TPP_enzyme_C,	PF02775.22,	pyruvate ferredoxin oxidoreductase [Methanothrix soehngenii]	94.2	0	0	0	1	2	7		0.0004	0.0004	0.0004	0.000853515	0.000762253	0.00150046		0.0004	0.00103874		0.110772	0.110772	1	2.59685	0	K00170	#00FF00
hoda_illumina_FDVB1Z_ZB78_11			Methanothrix	Unknown	UNKNOWN_KINGDOM							hoda_illumina_C_99817	BIN_hoda_illumina_B_2	Methyltransf_25,	PF13649.7,	class I SAM-dependent methyltransferase [Methanotrichaceae archaeon]	67.6	0	0	0	3	4	9		0.0004	0.0004	0.0004	0.00176054	0.00112451	0.00181487		0.0004	0.00156664		0.0342444	0.0342444	0.0342444	3.9166	1.9696	0	#FFFF00
hoda_illumina_VJY8SZ_1PVF_3			Methanothrix	Archaea	UNKNOWN_KINGDOM	Euryarchaeota	Methanomicrobia	Methanosarcinales	Methanotrichaceae	Methanothrix	Methanothrix soehngenii	hoda_illumina_C_61838	BIN_hoda_illumina_B_2	PMT_2,	PF13231.7,	glycosyltransferase family 39 protein [Methanothrix soehngenii]	79	0	0	0	0	0	0		0.0004	0.0004	0.0004	0.0004	0.0004	0.0004		0.0004	0.0004		#DIV/0!	1	1	1	0	0	#00FF00
hoda_illumina_FT61AN_F01X_25			Methanothrix	Archaea	UNKNOWN_KINGDOM	Euryarchaeota	Methanomicrobia	Methanosarcinales	Methanotrichaceae	Methanothrix	uc_Methanothrix	hoda_illumina_C_87666	BIN_hoda_illumina_B_2	AcetylCoA_hydro,AcetylCoA_hyd_C,Acetyltransf_1,	PF02550.16,PF13336.7,PF00583.26,	hypothetical protein A4E43_00363 [Methanosaeta sp. PtaB.Bin005]	89.8	0	0	0	0	1	3		0.0004	0.0004	0.0004	0.0004	0.000581127	0.000871624		0.0004	0.000617584		0.25404	0.25404	1	1.54396	0	0	#00FF00
hoda_illumina_BP5802_3ZCA_23			Methanothrix	Archaea	UNKNOWN_KINGDOM	Euryarchaeota	Methanomicrobia	Methanosarcinales	Methanotrichaceae	Methanothrix	Methanothrix soehngenii	hoda_illumina_C_34658	BIN_hoda_illumina_B_2	Radical_SAM,	PF04055.22,	radical SAM protein [Methanothrix soehngenii]	89.6	0	0	0	0	0	1		0.0004	0.0004	0.0004	0.0004	0.0004	0.000557208		0.0004	0.000452403		0.42265	0.42265	1	1.13101	0	0	#00FF00
hoda_illumina_F31DW1_8K0X_25			Methanothrix	Archaea	UNKNOWN_KINGDOM	Euryarchaeota	Methanomicrobia	Methanosarcinales	Methanotrichaceae	Methanothrix	Methanothrix soehngenii	hoda_illumina_C_27214	BIN_hoda_illumina_B_2	[],	[],	hypothetical protein MCON_0756 [Methanothrix soehngenii GP6]	78.3	0	0	0	1	3	4		0.0004	0.0004	0.0004	0.000853515	0.00094338	0.00102883		0.0004	0.000941909		0.0086113	0.0086113	0.0086113	2.35477	1.23559	0	#FFFF00
hoda_illumina_3MT0W2_RYYW_41			Methanothrix	Unknown	UNKNOWN_KINGDOM							hoda_illumina_C_89745	BIN_hoda_illumina_B_2	acVLRF1,	PF18859.2,	hypothetical protein [Methanosarcinales archaeon]	65.6	0	0	0	0	0	0		0.0004	0.0004	0.0004	0.0004	0.0004	0.0004		0.0004	0.0004		#DIV/0!	1	1	1	0	0	#00FF00
hoda_illumina_MKFKJJ_R08S_14	K22167	1.5.98.3	Methanothrix	Archaea	UNKNOWN_KINGDOM	uc_Archaea	uc_Archaea	uc_Archaea	uc_Archaea	uc_Archaea	uc_Archaea	hoda_illumina_C_8327	BIN_hoda_illumina_B_2	Proton_antipo_N,Proton_antipo_M,	PF00662.21,PF00361.21,	NADH-quinone oxidoreductase subunit L [Methanothrix soehngenii]	91.5	0	0	0	0	1	1		0.0004	0.0004	0.0004	0.0004	0.000581127	0.000557208		0.0004	0.000512778		0.185536	0.185536	1	1.28195	0	K22167	#00FF00
hoda_illumina_PB2KXD_WPCN_77			Methanothrix	Archaea	UNKNOWN_KINGDOM	Euryarchaeota	Methanomicrobia	Methanosarcinales	Methanotrichaceae	Methanothrix	Methanothrix soehngenii	hoda_illumina_C_56453	BIN_hoda_illumina_B_2	Radical_SAM,	PF04055.22,	B12-binding domain-containing radical SAM protein [Methanothrix soehngenii]	89.4	0	0	1	0	1	0		0.0004	0.0004	0.0079188	0.0004	0.000581127	0.0004		0.00290627	0.000460376		0.436721	0.436721	1	0.158408	0	0	#00FF00
hoda_illumina_YWS04H_8K0X_33			Methanothrix	Archaea	UNKNOWN_KINGDOM	Euryarchaeota	Methanomicrobia	Methanosarcinales	Methanotrichaceae	Methanothrix	Methanothrix soehngenii	hoda_illumina_C_27214	BIN_hoda_illumina_B_2	DUF1646,	PF07854.13,	DUF1646 family protein [Methanothrix soehngenii]	88.4	0	0	0	0	0	0		0.0004	0.0004	0.0004	0.0004	0.0004	0.0004		0.0004	0.0004		#DIV/0!	1	1	1	0	0	#00FF00
hoda_illumina_BD0X70_1YPQ_7			Methanothrix	Unknown	UNKNOWN_KINGDOM							hoda_illumina_C_88215	BIN_hoda_illumina_B_2	NosD,	PF05048.14,	copper-binding protein [Methanothrix soehngenii]	76.2	0	0	0	1	1	2		0.0004	0.0004	0.0004	0.000853515	0.000581127	0.000714416		0.0004	0.000716352		0.0565954	0.0565954	1	1.79088	0	0	#00FF00
hoda_illumina_P78CBS_VRK1_4	K10536	3.5.3.12	Methanothrix	Archaea	UNKNOWN_KINGDOM	Euryarchaeota	Methanomicrobia	Methanosarcinales	Methanotrichaceae	Methanothrix	Methanothrix soehngenii	hoda_illumina_C_11787	BIN_hoda_illumina_B_2	CN_hydrolase,PAD_porph,	PF00795.23,PF04371.16,	agmatine deiminase family protein [Methanothrix soehngenii]	82.1	0	0	0	0	0	6		0.0004	0.0004	0.0004	0.0004	0.0004	0.00134325		0.0004	0.000714416		0.42265	0.42265	1	1.78604	0	K10536	#00FF00
hoda_illumina_TFX5ND_WPCN_20	K11260		Methanothrix	Archaea	UNKNOWN_KINGDOM	Euryarchaeota	Methanomicrobia	Methanosarcinales	Methanotrichaceae	Methanothrix	Methanothrix soehngenii	hoda_illumina_C_56453	BIN_hoda_illumina_B_2	FeS,Fer4_10,	PF04060.14,PF13237.7,	4Fe-4S binding protein [Methanothrix soehngenii]	95.4	0	0	0	0	7	3		0.0004	0.0004	0.0004	0.0004	0.00166789	0.000871624		0.0004	0.000979837		0.257588	0.257588	1	2.44959	0	K11260	#00FF00
hoda_illumina_PBW393_F01X_22			Methanothrix	Archaea	UNKNOWN_KINGDOM	Euryarchaeota	Methanomicrobia	Methanosarcinales	Methanotrichaceae	Methanothrix	Methanothrix soehngenii	hoda_illumina_C_87666	BIN_hoda_illumina_B_2	Creatinase_N,Peptidase_M24,	PF01321.19,PF00557.25,	aminopeptidase P family protein [Methanothrix soehngenii]	89.3	0	0	0	1	6	6		0.0004	0.0004	0.0004	0.000853515	0.00148676	0.00134325		0.0004	0.00122784		0.049659	0.049659	0.049659	3.0696	1.61805	0	#FFFF00
hoda_illumina_T770X7_F01X_27			Methanothrix	Unknown	UNKNOWN_KINGDOM							hoda_illumina_C_87666	BIN_hoda_illumina_B_2	Isochorismatase,	PF00857.21,	hydrolase [Candidatus Bathyarchaeota archaeon]	62.8	0	0	0	0	1	1		0.0004	0.0004	0.0004	0.0004	0.000581127	0.000557208		0.0004	0.000512778		0.185536	0.185536	1	1.28195	0	0	#00FF00
hoda_illumina_73JNC9_PZ2A_25	K19115		Methanothrix	Archaea	UNKNOWN_KINGDOM	Euryarchaeota	Methanomicrobia	Methanosarcinales	Methanotrichaceae	Methanothrix	Methanothrix soehngenii	hoda_illumina_C_35760	BIN_hoda_illumina_B_2	Cas_Cas7,	PF05107.13,	type I-B CRISPR-associated protein Cas7/Csh2 [Methanothrix soehngenii]	84.3	0	0	0	3	11	10		0.0004	0.0004	0.0004	0.00176054	0.00239239	0.00197208		0.0004	0.00204167		0.0125533	0.0125533	0.0125533	5.10418	2.35168	K19115	#FF8000
hoda_illumina_539JCD_KMJW_40			Methanothrix	Archaea	UNKNOWN_KINGDOM	Euryarchaeota	Methanomicrobia	Methanosarcinales	Methanotrichaceae	Methanothrix	Methanosaeta sp. PtaB.Bin018	hoda_illumina_C_63430	BIN_hoda_illumina_B_2	Usp,	PF00582.27,	Universal stress protein [Methanosaeta sp. PtaB.Bin018]	60.8	0	0	0	0	1	2		0.0004	0.0004	0.0004	0.0004	0.000581127	0.000714416		0.0004	0.000565181		0.211528	0.211528	1	1.41295	0	0	#00FF00
hoda_illumina_XXB58R_WPCN_78			Methanothrix	Archaea	UNKNOWN_KINGDOM	Euryarchaeota	Methanomicrobia	Methanosarcinales	Methanotrichaceae	Methanothrix	Methanothrix soehngenii	hoda_illumina_C_56453	BIN_hoda_illumina_B_2	HcyBio,CBS,CBS,	PF01837.17,PF00571.29,PF00571.29,	homocysteine biosynthesis protein [Methanothrix soehngenii]	93.6	0	0	0	0	6	7		0.0004	0.0004	0.0004	0.0004	0.00148676	0.00150046		0.0004	0.00112907		0.183519	0.183519	1	2.82268	0	0	#00FF00
hoda_illumina_N29NJA_QWHG_33	K13993		Methanothrix	Archaea	UNKNOWN_KINGDOM	Euryarchaeota	Methanomicrobia	Methanosarcinales	Methanotrichaceae	Methanothrix	Methanothrix soehngenii	hoda_illumina_C_67481	BIN_hoda_illumina_B_2	HSP20,	PF00011.22,	Hsp20/alpha crystallin family protein [Methanosarcinales archaeon]	81.4	0	0	0	3	5	5		0.0004	0.0004	0.0004	0.00176054	0.00130563	0.00118604		0.0004	0.00141741		0.0283372	0.0283372	0.0283372	3.54351	1.82518	K13993	#FFFF00
hoda_illumina_WGRXD4_NJMC_19	K03124		Methanothrix	Archaea	UNKNOWN_KINGDOM	unknown	unknown	unknown	unknown	unknown	uncultured archaeon	hoda_illumina_C_65423	BIN_hoda_illumina_B_2	TF_Zn_Ribbon,TFIIB,TFIIB,	PF08271.13,PF00382.20,PF00382.20,	Transcription initiation factor IIB [uncultured archaeon]	99.7	0	0	0	1	0	0		0.0004	0.0004	0.0004	0.000853515	0.0004	0.0004		0.0004	0.000551172		0.42265	0.42265	1	1.37793	0	K03124	#00FF00
hoda_illumina_Q8ED3P_EN51_4	K04564	1.15.1.1	Methanothrix	Archaea	UNKNOWN_KINGDOM	Euryarchaeota	Methanomicrobia	Methanosarcinales	Methanotrichaceae	Methanothrix	Methanothrix soehngenii	hoda_illumina_C_6049	BIN_hoda_illumina_B_2	Sod_Fe_N,Sod_Fe_C,	PF00081.23,PF02777.19,	superoxide dismutase [Methanothrix soehngenii]	92.6	0	0	0	1	4	3		0.0004	0.0004	0.0004	0.000853515	0.00112451	0.000871624		0.0004	0.000949882		0.0243812	0.0243812	0.0243812	2.3747	1.24775	K04564	#FFFF00
hoda_illumina_45FJ1F_NJMC_45	K01784	5.1.3.2	Methanothrix	Archaea	UNKNOWN_KINGDOM	Euryarchaeota	Methanomicrobia	Methanosarcinales	Methanotrichaceae	Methanothrix	Methanosaeta sp. PtaB.Bin005	hoda_illumina_C_65423	BIN_hoda_illumina_B_2	GDP_Man_Dehyd,	PF16363.6,	ADP-L-glycero-D-mannoheptose-6-epimerase [Methanosaeta sp. PtaB.Bin005]	85.3	0	0	0	0	1	3		0.0004	0.0004	0.0004	0.0004	0.000581127	0.000871624		0.0004	0.000617584		0.25404	0.25404	1	1.54396	0	K01784	#00FF00
hoda_illumina_66HF2M_XD4N_28	K03517	2.5.1.72	Methanothrix	Archaea	UNKNOWN_KINGDOM	Euryarchaeota	Methanomicrobia	Methanosarcinales	Methanotrichaceae	Methanothrix	Methanothrix soehngenii	hoda_illumina_C_94855	BIN_hoda_illumina_B_2	NadA,	PF02445.17,	quinolinate synthase NadA [Methanothrix soehngenii]	91	0	0	0	0	0	1		0.0004	0.0004	0.0004	0.0004	0.0004	0.000557208		0.0004	0.000452403		0.42265	0.42265	1	1.13101	0	K03517	#00FF00
hoda_illumina_J9R894_ZB78_4	K02016		Methanothrix	Archaea	UNKNOWN_KINGDOM	Euryarchaeota	Methanomicrobia	Methanosarcinales	Methanotrichaceae	Methanothrix	Methanothrix soehngenii	hoda_illumina_C_99817	BIN_hoda_illumina_B_2	Peripla_BP_2,	PF01497.19,	ABC transporter substrate-binding protein [Methanothrix soehngenii]	84.2	0	1	0	3	6	8		0.0004	0.00894701	0.0004	0.00176054	0.00148676	0.00165766		0.003249	0.00163499		0.636321	0.636321	1	0.503228	0	K02016	#00FF00
hoda_illumina_TYWBQT_3ZCA_8	K00610		Methanothrix	Archaea	UNKNOWN_KINGDOM	Euryarchaeota	Methanomicrobia	Methanosarcinales	Methanotrichaceae	Methanothrix	Methanosaeta sp. PtaB.Bin005	hoda_illumina_C_34658	BIN_hoda_illumina_B_2	PyrI,PyrI_C,	PF01948.19,PF02748.16,	Aspartate carbamoyltransferase regulatory chain [Methanosaeta sp. PtaB.Bin005]	86.7	0	0	0	1	0	4		0.0004	0.0004	0.0004	0.000853515	0.0004	0.00102883		0.0004	0.000760782		0.194008	0.194008	1	1.90196	0	K00610	#00FF00
hoda_illumina_QMEHV3_ZB78_31			Methanothrix	Unknown	UNKNOWN_KINGDOM							hoda_illumina_C_99817	BIN_hoda_illumina_B_2	Radical_SAM,	PF04055.22,	methyl coenzyme M reductase-arginine methyltransferase Mmp10 [Methanosarcinales archaeon]	80.3	1	1	1	0	3	0		0.0176414	0.00894701	0.0079188	0.0004	0.00094338	0.0004		0.0115024	0.000581127		0.0746189	0.0746189	1	0.0505222	0	0	#00FF00
hoda_illumina_MCPZS3_NJMC_39			Methanothrix	Archaea	UNKNOWN_KINGDOM	Euryarchaeota	Methanomicrobia	Methanosarcinales	Methanotrichaceae	Methanothrix	Methanothrix soehngenii	hoda_illumina_C_65423	BIN_hoda_illumina_B_2	TPR_16,TPR_1,TPR_8,TPR_8,TPR_16,TPR_8,TPR_16,TPR_16,	PF13432.7,PF00515.29,PF13181.7,PF13181.7,PF13432.7,PF13181.7,PF13432.7,PF13432.7,	tetratricopeptide repeat protein [Methanothrix soehngenii]	50	0	0	0	0	3	3		0.0004	0.0004	0.0004	0.0004	0.00094338	0.000871624		0.0004	0.000738335		0.185536	0.185536	1	1.84584	0	0	#00FF00
hoda_illumina_ZPBB00_6QCW_7	K15778	5.4.2.2, 5.4.2.8	Methanothrix	Archaea	UNKNOWN_KINGDOM	Euryarchaeota	Methanomicrobia	Methanosarcinales	Methanotrichaceae	Methanothrix	Methanothrix soehngenii	hoda_illumina_C_91508	BIN_hoda_illumina_B_2	PGM_PMM_I,PGM_PMM_II,PGM_PMM_III,PGM_PMM_IV,	PF02878.17,PF02879.17,PF02880.17,PF00408.21,	phosphoglucomutase [Methanothrix soehngenii]	87.6	0	0	0	6	17	14		0.0004	0.0004	0.0004	0.00312109	0.00347915	0.00260091		0.0004	0.00306705		0.00901537	0.00901537	0.00901537	7.66763	2.93878	K15778	#FF8000
hoda_illumina_1EJ7E3_6QCW_26	K09154		Methanothrix	Archaea	UNKNOWN_KINGDOM	Euryarchaeota	Methanomicrobia	Methanosarcinales	Methanotrichaceae	Methanothrix	Methanothrix soehngenii	hoda_illumina_C_91508	BIN_hoda_illumina_B_2	DUF447,	PF04289.13,	protein of unknown function (DUF447) [Methanothrix soehngenii GP6]	92.5	0	0	0	0	2	4		0.0004	0.0004	0.0004	0.0004	0.000762253	0.00102883		0.0004	0.000730362		0.211528	0.211528	1	1.8259	0	K09154	#00FF00
hoda_illumina_575XV5_XD4N_2			Methanothrix	Archaea	UNKNOWN_KINGDOM	Euryarchaeota	Methanomicrobia	Methanosarcinales	Methanotrichaceae	Methanothrix	Methanothrix soehngenii	hoda_illumina_C_94855	BIN_hoda_illumina_B_2	[],	[],	conserved hypothetical protein [Methanothrix soehngenii GP6]	62.1	0	1	1	2	4	3		0.0004	0.00894701	0.0079188	0.00130703	0.00112451	0.000871624		0.00575527	0.00110105		0.237174	0.237174	1	0.191312	0	0	#00FF00
hoda_illumina_7DMC9T_V8Y0_24			Methanothrix	Archaea	UNKNOWN_KINGDOM	Euryarchaeota	Methanomicrobia	Methanosarcinales	Methanotrichaceae	Methanothrix	Methanosaeta sp. PtaU1.Bin112	hoda_illumina_C_48926	BIN_hoda_illumina_B_2	Fer4_9,	PF13187.7,	ferredoxin [Methanosaeta sp. ASP1-2]	97	0	0	0	1	1	0		0.0004	0.0004	0.0004	0.000853515	0.000581127	0.0004		0.0004	0.000611547		0.249692	0.249692	1	1.52887	0	0	#00FF00
hoda_illumina_98Z9Q8_39WH_5	K06884		Methanothrix	Archaea	UNKNOWN_KINGDOM	Euryarchaeota	Methanomicrobia	Methanosarcinales	Methanotrichaceae	Methanothrix	Methanothrix soehngenii	hoda_illumina_C_46948	BIN_hoda_illumina_B_2	[],	[],	conserved hypothetical protein [Methanothrix soehngenii GP6]	89.7	0	0	0	0	0	0		0.0004	0.0004	0.0004	0.0004	0.0004	0.0004		0.0004	0.0004		#DIV/0!	1	1	1	0	K06884	#00FF00
hoda_illumina_TH2HT4_3NQF_42			Methanothrix	Archaea	UNKNOWN_KINGDOM	Euryarchaeota	Methanomicrobia	Methanosarcinales	Methanotrichaceae	Methanothrix	Methanothrix soehngenii	hoda_illumina_C_84700	BIN_hoda_illumina_B_2	Peptidase_M50,PDZ_2,	PF02163.23,PF13180.7,	site-2 protease family protein [Methanothrix soehngenii]	84	0	0	0	0	0	1		0.0004	0.0004	0.0004	0.0004	0.0004	0.000557208		0.0004	0.000452403		0.42265	0.42265	1	1.13101	0	0	#00FF00
hoda_illumina_D2YESX_H7X1_43			Methanothrix	Archaea	UNKNOWN_KINGDOM	Euryarchaeota	Methanomicrobia	Methanosarcinales	Methanotrichaceae	Methanothrix	Methanothrix soehngenii	hoda_illumina_C_71663	BIN_hoda_illumina_B_2	SSF,	PF00474.18,	Na+/solute symporter [Methanothrix soehngenii GP6]	92.8	0	0	0	0	0	0		0.0004	0.0004	0.0004	0.0004	0.0004	0.0004		0.0004	0.0004		#DIV/0!	1	1	1	0	0	#00FF00
hoda_illumina_GKT9VV_WPCN_59			Methanothrix	Unknown	UNKNOWN_KINGDOM							hoda_illumina_C_56453	BIN_hoda_illumina_B_2	Gram_pos_anchor,	PF00746.22,	LPXTG cell wall anchor domain-containing protein [Methanothrix soehngenii]	73.1	0	1	0	0	0	0		0.0004	0.00894701	0.0004	0.0004	0.0004	0.0004		0.003249	0.0004		0.42265	0.42265	1	0.123115	0	0	#00FF00
hoda_illumina_6R0D48_A2FJ_114	K21611	6.3.3.7	Methanothrix	Unknown	UNKNOWN_KINGDOM							hoda_illumina_C_80869	BIN_hoda_illumina_B_2	Oxidored_nitro,	PF00148.20,	Ni-sirohydrochlorin a,c-diamide reductive cyclase catalytic subunit [Methanothrix soehngenii]	91.8	0	0	0	0	4	4		0.0004	0.0004	0.0004	0.0004	0.00112451	0.00102883		0.0004	0.000851113		0.185536	0.185536	1	2.12778	0	K21611	#00FF00
hoda_illumina_T8MH3Z_XD4N_68	K03330	6.3.5.7	Methanothrix	Archaea	UNKNOWN_KINGDOM	Euryarchaeota	Methanomicrobia	Methanosarcinales	Methanotrichaceae	Methanothrix	uc_Methanothrix	hoda_illumina_C_94855	BIN_hoda_illumina_B_2	GatB_N,GAD,GatB_Yqey,	PF02934.16,PF02938.15,PF02637.19,	Glu-tRNA(Gln) amidotransferase subunit GatE [Methanosarcinales archaeon]	85.6	0	0	0	2	7	9		0.0004	0.0004	0.0004	0.00130703	0.00166789	0.00181487		0.0004	0.0015966		0.0155281	0.0155281	0.0155281	3.99149	1.99693	K03330	#FFFF00
hoda_illumina_STA23V_RCZT_4	K01872	6.1.1.7	Methanothrix	Archaea	UNKNOWN_KINGDOM	uc_Archaea	uc_Archaea	uc_Archaea	uc_Archaea	uc_Archaea	uc_Archaea	hoda_illumina_C_100287	BIN_hoda_illumina_B_2	tRNA-synt_2c,tRNA_SAD,DHHA1,	PF01411.20,PF07973.15,PF02272.20,	alanine--tRNA ligase [Methanothrix soehngenii]	90.6	0	0	0	1	9	12		0.0004	0.0004	0.0004	0.000853515	0.00203014	0.0022865		0.0004	0.00172338		0.0954874	0.0954874	1	4.30846	0	K01872	#00FF00
hoda_illumina_W8XR2X_22MY_12	K04800		Methanothrix	Archaea	UNKNOWN_KINGDOM	Euryarchaeota	Methanomicrobia	Methanosarcinales	Methanotrichaceae	Methanothrix	Methanothrix soehngenii	hoda_illumina_C_35806	BIN_hoda_illumina_B_2	AAA,	PF00004.30,	replication factor C large subunit [Methanothrix soehngenii]	90	0	0	0	1	0	0		0.0004	0.0004	0.0004	0.000853515	0.0004	0.0004		0.0004	0.000551172		0.42265	0.42265	1	1.37793	0	K04800	#00FF00
hoda_illumina_AZBNME_NJMC_61	K03592		Methanothrix	Unknown	UNKNOWN_KINGDOM							hoda_illumina_C_65423	BIN_hoda_illumina_B_2	PmbA_TldD,	PF01523.17,	TldD/PmbA family protein [Methanothrix soehngenii]	85.1	0	0	0	2	7	10		0.0004	0.0004	0.0004	0.00130703	0.00166789	0.00197208		0.0004	0.001649		0.0228744	0.0228744	0.0228744	4.1225	2.04352	K03592	#FF8000
hoda_illumina_AQ2Z1A_7SRA_39			Methanothrix	Unknown	UNKNOWN_KINGDOM							hoda_illumina_C_75982	BIN_hoda_illumina_B_2	DUF2121,	PF09894.10,	DUF2121 domain-containing protein [Methanosarcinales archaeon]	79.8	0	0	0	0	1	1		0.0004	0.0004	0.0004	0.0004	0.000581127	0.000557208		0.0004	0.000512778		0.185536	0.185536	1	1.28195	0	0	#00FF00
hoda_illumina_6SAQYH_1PVF_31	K01870	6.1.1.5	Methanothrix	Archaea	UNKNOWN_KINGDOM	uc_Archaea	uc_Archaea	uc_Archaea	uc_Archaea	uc_Archaea	uc_Archaea	hoda_illumina_C_61838	BIN_hoda_illumina_B_2	tRNA-synt_1,Anticodon_1,	PF00133.23,PF08264.14,	isoleucine--tRNA ligase [Methanothrix soehngenii]	89.8	2	2	1	2	12	19		0.0348828	0.017494	0.0079188	0.00130703	0.00257352	0.00338695		0.0200985	0.0024225		0.172996	0.172996	1	0.120531	0	K01870	#00FF00
hoda_illumina_G11M81_V8Y0_3			Methanothrix	Unknown	UNKNOWN_KINGDOM							hoda_illumina_C_48926	BIN_hoda_illumina_B_2	DNA_alkylation,	PF08713.12,	DNA alkylation repair protein [Methanothrix soehngenii]	78.8	0	0	0	0	0	0		0.0004	0.0004	0.0004	0.0004	0.0004	0.0004		0.0004	0.0004		#DIV/0!	1	1	1	0	0	#00FF00
hoda_illumina_9MASF4_H7X1_16	K03704		Methanothrix	Archaea	UNKNOWN_KINGDOM	Euryarchaeota	Methanomicrobia	Methanosarcinales	Methanotrichaceae	Methanothrix	Methanothrix sp.	hoda_illumina_C_71663	BIN_hoda_illumina_B_2	CSD,	PF00313.23,	cold-shock protein [Methanothrix sp.]	95.2	0	0	0	1	1	1		0.0004	0.0004	0.0004	0.000853515	0.000581127	0.000557208		0.0004	0.00066395		0.108869	0.108869	1	1.65987	0	K03704	#00FF00
hoda_illumina_3QYX24_PKPN_25			Methanothrix	Unknown	UNKNOWN_KINGDOM							hoda_illumina_C_64301	BIN_hoda_illumina_B_2	[],	[],	Hsp20/alpha crystallin family protein [Methanotrichaceae archaeon]	59.6	0	0	0	0	0	0		0.0004	0.0004	0.0004	0.0004	0.0004	0.0004		0.0004	0.0004		#DIV/0!	1	1	1	0	0	#00FF00
hoda_illumina_SRGHZD_XS0Q_22			Methanothrix	Archaea	UNKNOWN_KINGDOM	Euryarchaeota	Methanomicrobia	Methanosarcinales	Methanotrichaceae	Methanothrix	Methanothrix soehngenii	hoda_illumina_C_62170	BIN_hoda_illumina_B_2	Rubrerythrin,	PF02915.18,	rubrerythrin family protein [Methanothrix soehngenii]	90.1	1	0	0	6	10	13		0.0176414	0.0004	0.0004	0.00312109	0.00221127	0.0024437		0.00614713	0.00259202		0.583236	0.583236	1	0.421664	0	0	#00FF00
hoda_illumina_EQ9W45_XDEN_51	K01814	5.3.1.16	Methanothrix	Archaea	UNKNOWN_KINGDOM	Euryarchaeota	Methanomicrobia	Methanosarcinales	Methanotrichaceae	Methanothrix	Methanothrix soehngenii	hoda_illumina_C_33932	BIN_hoda_illumina_B_2	His_biosynth,	PF00977.22,	nickel transporter [Methanothrix soehngenii]	75	0	0	0	0	2	2		0.0004	0.0004	0.0004	0.0004	0.000762253	0.000714416		0.0004	0.000625556		0.185536	0.185536	1	1.56389	0	K01814	#00FF00
hoda_illumina_T821DW_XD4N_5			Methanothrix	Archaea	UNKNOWN_KINGDOM	Euryarchaeota	Methanomicrobia	Methanosarcinales	Methanotrichaceae	Methanothrix	Methanothrix soehngenii	hoda_illumina_C_94855	BIN_hoda_illumina_B_2	[],	[],	hypothetical protein [Methanothrix soehngenii]	83.1	0	0	0	0	2	1		0.0004	0.0004	0.0004	0.0004	0.000762253	0.000557208		0.0004	0.000573154		0.240529	0.240529	1	1.43288	0	0	#00FF00
hoda_illumina_PHQYSH_NJMC_56	K07151	2.4.99.18	Methanothrix	Archaea	UNKNOWN_KINGDOM	Euryarchaeota	Methanomicrobia	Methanosarcinales	Methanotrichaceae	Methanothrix	uc_Methanothrix	hoda_illumina_C_65423	BIN_hoda_illumina_B_2	STT3,AglB_L1,	PF02516.15,PF18079.2,	oligosaccharyl transferase, archaeosortase A system-associated [Methanothrix soehngenii]	76.6	0	0	0	1	6	9		0.0004	0.0004	0.0004	0.000853515	0.00148676	0.00181487		0.0004	0.00138505		0.0731506	0.0731506	1	3.46262	0	K07151	#00FF00
hoda_illumina_CFSEHW_H7X1_2			Methanothrix	Archaea	UNKNOWN_KINGDOM	Euryarchaeota	Methanomicrobia	Methanosarcinales	Methanotrichaceae	Methanothrix	Methanothrix soehngenii	hoda_illumina_C_71663	BIN_hoda_illumina_B_2	FbpA,NFACT-R_1,	PF05833.12,PF05670.14,	NFACT family protein [Methanothrix soehngenii]	87.5	0	0	1	0	0	1		0.0004	0.0004	0.0079188	0.0004	0.0004	0.000557208		0.00290627	0.000452403		0.42265	0.42265	1	0.155665	0	0	#00FF00
hoda_illumina_8K78RH_A2FJ_80	K02961		Methanothrix	Archaea	UNKNOWN_KINGDOM	Euryarchaeota	Methanomicrobia	Methanosarcinales	Methanotrichaceae	Methanothrix	Methanothrix soehngenii	hoda_illumina_C_80869	BIN_hoda_illumina_B_2	Ribosomal_S17,	PF00366.21,	30S ribosomal protein S17 [Methanothrix soehngenii]	97.2	0	0	0	2	4	3		0.0004	0.0004	0.0004	0.00130703	0.00112451	0.000871624		0.0004	0.00110105		0.0309278	0.0309278	0.0309278	2.75263	1.46081	K02961	#FFFF00
hoda_illumina_64EVZV_7SRA_8			Methanothrix	Archaea	UNKNOWN_KINGDOM	Euryarchaeota	Methanomicrobia	Methanosarcinales	Methanotrichaceae	Methanothrix	Methanothrix soehngenii	hoda_illumina_C_75982	BIN_hoda_illumina_B_2	LigD_N,	PF13298.7,	DNA ligase [Methanothrix soehngenii]	76.8	0	0	0	1	1	3		0.0004	0.0004	0.0004	0.000853515	0.000581127	0.000871624		0.0004	0.000768755		0.0592162	0.0592162	1	1.92189	0	0	#00FF00
hoda_illumina_AJA0SY_7SRA_22	K00201	1.2.7.12	Methanothrix	Archaea	UNKNOWN_KINGDOM	Euryarchaeota	Methanomicrobia	Methanosarcinales	Methanotrichaceae	Methanothrix	Methanothrix soehngenii	hoda_illumina_C_75982	BIN_hoda_illumina_B_2	Molybdopterin,	PF00384.23,	formylmethanofuran dehydrogenase subunit B [Methanothrix soehngenii GP6]	92.4	0	0	0	1	3	2		0.0004	0.0004	0.0004	0.000853515	0.00094338	0.000714416		0.0004	0.000837104		0.0224395	0.0224395	0.0224395	2.09276	1.06541	K00201	#FFFF00
hoda_illumina_4FQSQV_XDEN_106	K11176	3.5.4.10	Methanothrix	Unknown	UNKNOWN_KINGDOM							hoda_illumina_C_33932	BIN_hoda_illumina_B_2	IMP_cyclohyd,	PF07826.12,	IMP cyclohydrolase [Methanothrix soehngenii]	77.7	0	0	0	3	4	4		0.0004	0.0004	0.0004	0.00176054	0.00112451	0.00102883		0.0004	0.00130463		0.0588057	0.0588057	1	3.26157	0	K11176	#00FF00
hoda_illumina_G981TQ_32XH_56	K03547		Methanothrix	Unknown	UNKNOWN_KINGDOM							hoda_illumina_C_74084	BIN_hoda_illumina_B_2	Metallophos,	PF00149.29,	DNA repair exonuclease [Methanosarcinales archaeon]	85.3	0	0	0	0	0	0		0.0004	0.0004	0.0004	0.0004	0.0004	0.0004		0.0004	0.0004		#DIV/0!	1	1	1	0	K03547	#00FF00
hoda_illumina_WQCB7B_ZB78_5			Methanothrix	Archaea	UNKNOWN_KINGDOM	Euryarchaeota	Methanomicrobia	Methanosarcinales	Methanotrichaceae	Methanothrix	Methanothrix soehngenii	hoda_illumina_C_99817	BIN_hoda_illumina_B_2	Methyltransf_25,	PF13649.7,	class I SAM-dependent methyltransferase [Methanothrix soehngenii]	82.5	0	0	0	1	1	3		0.0004	0.0004	0.0004	0.000853515	0.000581127	0.000871624		0.0004	0.000768755		0.0592162	0.0592162	1	1.92189	0	0	#00FF00
hoda_illumina_1AJ8MQ_RCZT_36			Methanothrix	Archaea	UNKNOWN_KINGDOM	Euryarchaeota	Methanomicrobia	Methanosarcinales	Methanotrichaceae	Methanothrix	Methanosaeta sp. PtaU1.Bin112	hoda_illumina_C_100287	BIN_hoda_illumina_B_2	[],	[],	hypothetical protein A4E49_02810 [Methanosaeta sp. PtaU1.Bin112]	78.8	0	0	0	1	4	3		0.0004	0.0004	0.0004	0.000853515	0.00112451	0.000871624		0.0004	0.000949882		0.0243812	0.0243812	0.0243812	2.3747	1.24775	0	#FFFF00
hoda_illumina_7ZAJC8_XDEN_117			Methanothrix	Unknown	UNKNOWN_KINGDOM							hoda_illumina_C_33932	BIN_hoda_illumina_B_2	Hexapep,Hexapep,Hexapep,	PF00132.25,PF00132.25,PF00132.25,	N-acetyltransferase [Methanosarcinales archaeon]	71.6	0	0	0	0	4	2		0.0004	0.0004	0.0004	0.0004	0.00112451	0.000714416		0.0004	0.000746307		0.240529	0.240529	1	1.86577	0	0	#00FF00
hoda_illumina_FVZRKW_1PVF_89			Methanothrix	Archaea	UNKNOWN_KINGDOM	Euryarchaeota	Methanomicrobia	Methanosarcinales	Methanotrichaceae	Methanothrix	Methanothrix soehngenii	hoda_illumina_C_61838	BIN_hoda_illumina_B_2	CBS,CBS,CBS,CBS,	PF00571.29,PF00571.29,PF00571.29,PF00571.29,	CBS domain-containing protein [Methanothrix soehngenii]	93.2	0	0	0	3	9	12		0.0004	0.0004	0.0004	0.00176054	0.00203014	0.0022865		0.0004	0.00202573		0.0086113	0.0086113	0.0086113	5.06432	2.34037	0	#FF8000
hoda_illumina_5AX8B8_RYYW_27	K07095		Methanothrix	Unknown	UNKNOWN_KINGDOM							hoda_illumina_C_89745	BIN_hoda_illumina_B_2	Metallophos_2,	PF12850.8,	metallophosphoesterase [Methanothrix soehngenii]	76.7	0	0	0	0	2	2		0.0004	0.0004	0.0004	0.0004	0.000762253	0.000714416		0.0004	0.000625556		0.185536	0.185536	1	1.56389	0	K07095	#00FF00
hoda_illumina_G3A6YQ_KMJW_5	K12574		Methanothrix	Unknown	UNKNOWN_KINGDOM							hoda_illumina_C_63430	BIN_hoda_illumina_B_2	Lactamase_B_2,RMMBL,	PF12706.8,PF07521.13,	RNase J family beta-CASP ribonuclease [Methanosarcinales archaeon]	94.2	0	0	0	3	14	12		0.0004	0.0004	0.0004	0.00176054	0.00293577	0.0022865		0.0004	0.0023276		0.0297112	0.0297112	0.0297112	5.81901	2.54077	K12574	#FF8000
hoda_illumina_BHP8EQ_2K3X_37	K09808		Methanothrix	Archaea	UNKNOWN_KINGDOM	Euryarchaeota	Methanomicrobia	Methanosarcinales	Methanotrichaceae	Methanothrix	Methanothrix soehngenii	hoda_illumina_C_26479	BIN_hoda_illumina_B_2	MacB_PCD,FtsX,	PF12704.8,PF02687.22,	ABC transporter permease [Methanothrix soehngenii]	82.1	0	0	0	0	0	0		0.0004	0.0004	0.0004	0.0004	0.0004	0.0004		0.0004	0.0004		#DIV/0!	1	1	1	0	K09808	#00FF00
hoda_illumina_ZS0J0P_KMJW_48	K13993		Methanothrix	Archaea	UNKNOWN_KINGDOM	Euryarchaeota	Methanomicrobia	Methanosarcinales	Methanotrichaceae	Methanothrix	Methanothrix soehngenii	hoda_illumina_C_63430	BIN_hoda_illumina_B_2	HSP20,	PF00011.22,	Hsp20/alpha crystallin family protein [Methanothrix soehngenii]	87.5	0	0	0	9	11	12		0.0004	0.0004	0.0004	0.00448163	0.00239239	0.0022865		0.0004	0.00305351		0.0655008	0.0655008	1	7.63377	0	K13993	#00FF00
hoda_illumina_WW04EN_1PVF_115	K01496	3.5.4.19	Methanothrix	Unknown	UNKNOWN_KINGDOM							hoda_illumina_C_61838	BIN_hoda_illumina_B_2	PRA-CH,	PF01502.19,	phosphoribosyl-AMP cyclohydrolase [Methanothrix soehngenii]	94.6	0	0	0	1	3	2		0.0004	0.0004	0.0004	0.000853515	0.00094338	0.000714416		0.0004	0.000837104		0.0224395	0.0224395	0.0224395	2.09276	1.06541	K01496	#FFFF00
hoda_illumina_1299WR_2K3X_66	K02123		Methanothrix	Archaea	UNKNOWN_KINGDOM	uc_Archaea	uc_Archaea	uc_Archaea	uc_Archaea	uc_Archaea	uc_Archaea	hoda_illumina_C_26479	BIN_hoda_illumina_B_2	V_ATPase_I,V_ATPase_I,	PF01496.20,PF01496.20,	V-type ATP synthase subunit I [Methanothrix soehngenii]	90.6	0	0	1	17	22	25		0.0004	0.0004	0.0079188	0.00810975	0.00438479	0.0043302		0.00290627	0.00560825		0.501671	0.501671	1	1.92971	0	K02123	#00FF00
hoda_illumina_9PZ8T5_22MY_16			Methanothrix	Archaea	UNKNOWN_KINGDOM	Euryarchaeota	Methanomicrobia	Methanosarcinales	Methanotrichaceae	Methanothrix	Methanothrix soehngenii	hoda_illumina_C_35806	BIN_hoda_illumina_B_2	Prok-JAB,	PF14464.7,	Mov34/MPN/PAD-1 family protein [Methanothrix soehngenii]	87.7	0	0	0	0	0	0		0.0004	0.0004	0.0004	0.0004	0.0004	0.0004		0.0004	0.0004		#DIV/0!	1	1	1	0	0	#00FF00
hoda_illumina_P26ACS_2K3X_21	K06863	6.3.4.23	Methanothrix	Archaea	UNKNOWN_KINGDOM	Euryarchaeota	Methanomicrobia	Methanosarcinales	Methanotrichaceae	Methanothrix	Methanothrix soehngenii	hoda_illumina_C_26479	BIN_hoda_illumina_B_2	DUF1246,DUF1297,	PF06849.13,PF06973.13,	formate--phosphoribosylaminoimidazolecarboxamide ligase family protein [Methanothrix soehngenii]	94.5	0	0	0	4	7	9		0.0004	0.0004	0.0004	0.00221406	0.00166789	0.00181487		0.0004	0.00189894		0.0116438	0.0116438	0.0116438	4.74735	2.24712	K06863	#FF8000
hoda_illumina_NT0Z5A_VRK1_3			Methanothrix	Unknown	UNKNOWN_KINGDOM							hoda_illumina_C_11787	BIN_hoda_illumina_B_2	[],	[],	hypothetical protein [Methanothrix soehngenii]	57.8	0	0	0	1	4	4		0.0004	0.0004	0.0004	0.000853515	0.00112451	0.00102883		0.0004	0.00100228		0.016917	0.016917	0.016917	2.50571	1.32522	0	#FFFF00
hoda_illumina_BWHGCJ_2K3X_2	K00963	2.7.7.9	Methanothrix	Archaea	UNKNOWN_KINGDOM	Euryarchaeota	Methanomicrobia	Methanosarcinales	Methanosarcinaceae	Methanococcoides	Methanococcoides sp. SA1	hoda_illumina_C_26479	BIN_hoda_illumina_B_2	NTP_transferase,	PF00483.24,	UTP--glucose-1-phosphate uridylyltransferase GalU [Methanococcoides sp. SA1]	68.8	0	0	0	0	3	2		0.0004	0.0004	0.0004	0.0004	0.00094338	0.000714416		0.0004	0.000685932		0.211122	0.211122	1	1.71483	0	K00963	#00FF00
hoda_illumina_XJPTFN_REZJ_50			Methanothrix	Unknown	UNKNOWN_KINGDOM							hoda_illumina_C_80913	BIN_hoda_illumina_B_2	Methyltransf_25,	PF13649.7,	class I SAM-dependent methyltransferase [Methanosarcinales archaeon]	82.9	0	0	0	2	8	4		0.0004	0.0004	0.0004	0.00130703	0.00184901	0.00102883		0.0004	0.00139496		0.0538886	0.0538886	1	3.4874	0	0	#00FF00
hoda_illumina_1P2PKG_1YPQ_27			Methanothrix	Unknown	UNKNOWN_KINGDOM							hoda_illumina_C_88215	BIN_hoda_illumina_B_2	dCMP_cyt_deam_1,	PF00383.24,	nucleoside deaminase [Methanosarcinales archaeon]	74.6	0	0	0	0	0	0		0.0004	0.0004	0.0004	0.0004	0.0004	0.0004		0.0004	0.0004		#DIV/0!	1	1	1	0	0	#00FF00
hoda_illumina_9S0XN4_XDEN_122	K00973	2.7.7.24	Methanothrix	Archaea	UNKNOWN_KINGDOM	Euryarchaeota	Methanomicrobia	Methanosarcinales	Methanotrichaceae	Methanothrix	Methanothrix soehngenii	hoda_illumina_C_33932	BIN_hoda_illumina_B_2	NTP_transferase,Hexapep,	PF00483.24,PF00132.25,	nucleotidyl transferase [Methanothrix soehngenii GP6]	87.3	0	0	0	0	3	4		0.0004	0.0004	0.0004	0.0004	0.00094338	0.00102883		0.0004	0.000790737		0.185664	0.185664	1	1.97684	0	K00973	#00FF00
hoda_illumina_6GA7M3_3NQF_21			Methanothrix	Archaea	UNKNOWN_KINGDOM	Euryarchaeota	Methanomicrobia	Methanosarcinales	Methanotrichaceae	Methanothrix	Methanothrix soehngenii	hoda_illumina_C_84700	BIN_hoda_illumina_B_2	Nitroreductase,Nitroreductase,	PF00881.25,PF00881.25,	nitroreductase family protein [Methanothrix soehngenii]	79.9	0	0	0	2	6	6		0.0004	0.0004	0.0004	0.00130703	0.00148676	0.00134325		0.0004	0.00137901		0.00312746	0.00312746	0.00312746	3.44753	1.78556	0	#FFFF00
hoda_illumina_2KA14G_XDEN_79	K04794	3.1.1.29	Methanothrix	Archaea	UNKNOWN_KINGDOM	Euryarchaeota	Methanomicrobia	Methanosarcinales	Methanotrichaceae	Methanothrix	Methanothrix soehngenii	hoda_illumina_C_33932	BIN_hoda_illumina_B_2	PTH2,	PF01981.17,	peptidyl-tRNA hydrolase [Methanothrix soehngenii]	94	0	0	0	0	0	0		0.0004	0.0004	0.0004	0.0004	0.0004	0.0004		0.0004	0.0004		#DIV/0!	1	1	1	0	K04794	#00FF00
hoda_illumina_GHNV2X_39WH_6	K03151	2.8.1.4	Methanothrix	Archaea	UNKNOWN_KINGDOM	Euryarchaeota	Methanomicrobia	Methanosarcinales	Methanotrichaceae	Methanothrix	Methanothrix soehngenii	hoda_illumina_C_46948	BIN_hoda_illumina_B_2	THUMP,ThiI,	PF02926.18,PF02568.15,	tRNA 4-thiouridine(8) synthase ThiI [Methanothrix soehngenii]	76.9	0	0	0	0	0	1		0.0004	0.0004	0.0004	0.0004	0.0004	0.000557208		0.0004	0.000452403		0.42265	0.42265	1	1.13101	0	K03151	#00FF00
hoda_illumina_6W84P5_DJ73_1	K20276		Methanothrix	Archaea	UNKNOWN_KINGDOM	Euryarchaeota	Methanomicrobia	Methanosarcinales	Methanotrichaceae	Methanothrix	Methanothrix soehngenii	hoda_illumina_C_46554	BIN_hoda_illumina_B_2	[],	[],	Cna B domain protein [Methanothrix soehngenii GP6]	55.7	0	0	0	0	0	2		0.0004	0.0004	0.0004	0.0004	0.0004	0.000714416		0.0004	0.000504805		0.42265	0.42265	1	1.26201	0	K20276	#00FF00
hoda_illumina_F24PAH_PKPN_28	K01147	3.1.13.1	Methanothrix	Archaea	UNKNOWN_KINGDOM	Euryarchaeota	Methanomicrobia	Methanosarcinales	Methanotrichaceae	Methanothrix	Methanothrix soehngenii	hoda_illumina_C_64301	BIN_hoda_illumina_B_2	RNB,RNase_II_C_S1,	PF00773.20,PF18614.2,	RNB domain-containing ribonuclease [Methanothrix soehngenii]	90	0	0	0	0	0	2		0.0004	0.0004	0.0004	0.0004	0.0004	0.000714416		0.0004	0.000504805		0.42265	0.42265	1	1.26201	0	K01147	#00FF00
hoda_illumina_ACTTZK_C7VZ_8	K00860	2.7.1.25	Methanothrix	Unknown	UNKNOWN_KINGDOM							hoda_illumina_C_78420	BIN_hoda_illumina_B_2	APS_kinase,	PF01583.21,	adenylyl-sulfate kinase [Methanothrix soehngenii]	84.9	0	1	0	0	1	0		0.0004	0.00894701	0.0004	0.0004	0.000581127	0.0004		0.003249	0.000460376		0.42265	0.42265	1	0.141697	0	K00860	#00FF00
hoda_illumina_8X5ERY_XD4N_74	K18882		Methanothrix	Archaea	UNKNOWN_KINGDOM	Euryarchaeota	Methanomicrobia	Methanosarcinales	Methanotrichaceae	Methanothrix	Methanothrix soehngenii	hoda_illumina_C_94855	BIN_hoda_illumina_B_2	DNA_primase_lrg,	PF04104.15,	DNA primase large subunit PriL [Methanothrix soehngenii]	86.8	0	1	0	0	0	0		0.0004	0.00894701	0.0004	0.0004	0.0004	0.0004		0.003249	0.0004		0.42265	0.42265	1	0.123115	0	K18882	#00FF00
hoda_illumina_XJ5STD_VRK1_10	K02015		Methanothrix	Archaea	UNKNOWN_KINGDOM	Euryarchaeota	Methanomicrobia	Methanosarcinales	Methanotrichaceae	Methanothrix	Methanothrix soehngenii	hoda_illumina_C_11787	BIN_hoda_illumina_B_2	FecCD,	PF01032.19,	Cobalamin import system permease protein BtuC [Methanosaeta sp. PtaU1.Bin028]	86.9	0	0	0	0	0	0		0.0004	0.0004	0.0004	0.0004	0.0004	0.0004		0.0004	0.0004		#DIV/0!	1	1	1	0	K02015	#00FF00
hoda_illumina_0CZXZR_DMD5_25	K02889		Methanothrix	Archaea	UNKNOWN_KINGDOM	Euryarchaeota	Methanomicrobia	Methanosarcinales	Methanotrichaceae	Methanothrix	Methanothrix soehngenii	hoda_illumina_C_38617	BIN_hoda_illumina_B_2	Ribosomal_L21e,	PF01157.19,	50S ribosomal protein L21e [Methanothrix soehngenii]	96.9	0	0	0	0	2	3		0.0004	0.0004	0.0004	0.0004	0.000762253	0.000871624		0.0004	0.000677959		0.190437	0.190437	1	1.6949	0	K02889	#00FF00
hoda_illumina_35SP4J_XDEN_14	K19244	1.4.1.1	Methanothrix	Archaea	UNKNOWN_KINGDOM	Euryarchaeota	Methanomicrobia	Methanosarcinales	Methanotrichaceae	Methanothrix	Methanothrix soehngenii	hoda_illumina_C_33932	BIN_hoda_illumina_B_2	OCD_Mu_crystall,	PF02423.16,	alanine dehydrogenase [Methanothrix soehngenii]	80.4	0	0	0	3	11	13		0.0004	0.0004	0.0004	0.00176054	0.00239239	0.0024437		0.0004	0.00219888		0.0145863	0.0145863	0.0145863	5.4972	2.4587	K19244	#FF8000
hoda_illumina_QXWEXF_EN51_14	K01951	6.3.5.2	Methanothrix	Archaea	UNKNOWN_KINGDOM	Euryarchaeota	Methanomicrobia	Methanosarcinales	Methanotrichaceae	Methanothrix	Methanosaeta sp. PtaB.Bin005	hoda_illumina_C_6049	BIN_hoda_illumina_B_2	GATase,	PF00117.29,	GMP synthase (glutamine-hydrolyzing) subunit A [Methanosaeta sp. PtaB.Bin005]	66.3	0	0	0	0	2	3		0.0004	0.0004	0.0004	0.0004	0.000762253	0.000871624		0.0004	0.000677959		0.190437	0.190437	1	1.6949	0	K01951	#00FF00
hoda_illumina_VB2AAS_YKR9_6	K03234		Methanothrix	Archaea	UNKNOWN_KINGDOM	uc_Archaea	uc_Archaea	uc_Archaea	uc_Archaea	uc_Archaea	uc_Archaea	hoda_illumina_C_36799	BIN_hoda_illumina_B_2	GTP_EFTU,GTP_EFTU_D2,EFG_III,EFG_IV,EFG_C,	PF00009.28,PF03144.26,PF14492.7,PF03764.19,PF00679.25,	elongation factor EF-2 [Methanothrix soehngenii]	95.5	0	0	0	25	45	44		0.0004	0.0004	0.0004	0.0117379	0.0085507	0.00731715		0.0004	0.00920191		0.0216644	0.0216644	0.0216644	23.0048	4.52386	K03234	#FF8000
hoda_illumina_F4ABV1_1PVF_122	K13993		Methanothrix	Archaea	UNKNOWN_KINGDOM	Euryarchaeota	Methanomicrobia	Methanosarcinales	Methanotrichaceae	Methanothrix	Methanothrix soehngenii	hoda_illumina_C_61838	BIN_hoda_illumina_B_2	HSP20,	PF00011.22,	Hsp20/alpha crystallin family protein [Methanothrix soehngenii]	91.8	0	0	0	4	7	12		0.0004	0.0004	0.0004	0.00221406	0.00166789	0.0022865		0.0004	0.00205615		0.0136163	0.0136163	0.0136163	5.14037	2.36187	K13993	#FF8000
hoda_illumina_PCFT98_1PVF_76	K01409	2.3.1.234	Methanothrix	Unknown	UNKNOWN_KINGDOM							hoda_illumina_C_61838	BIN_hoda_illumina_B_2	TsaD,	PF00814.26,	bifunctional N(6)-L-threonylcarbamoyladenine synthase/serine/threonine protein kinase [Methanosarcinales archaeon]	92.3	0	0	0	0	0	1		0.0004	0.0004	0.0004	0.0004	0.0004	0.000557208		0.0004	0.000452403		0.42265	0.42265	1	1.13101	0	K01409	#00FF00
hoda_illumina_TRDA83_H7X1_8			Methanothrix	Archaea	UNKNOWN_KINGDOM	Euryarchaeota	Methanomicrobia	Methanosarcinales	Methanotrichaceae	Methanothrix	Methanothrix soehngenii	hoda_illumina_C_71663	BIN_hoda_illumina_B_2	Hpt,	PF01627.24,	Hpt domain-containing protein [Methanothrix soehngenii]	75.4	0	0	0	0	2	2		0.0004	0.0004	0.0004	0.0004	0.000762253	0.000714416		0.0004	0.000625556		0.185536	0.185536	1	1.56389	0	0	#00FF00
hoda_illumina_80ZGGF_QWHG_36			Methanothrix	Archaea	UNKNOWN_KINGDOM	Euryarchaeota	Methanomicrobia	Methanosarcinales	Methanotrichaceae	Methanothrix	Methanothrix soehngenii	hoda_illumina_C_67481	BIN_hoda_illumina_B_2	S-layer,S-layer,PGF-CTERM,	PF07752.12,PF07752.12,PF18204.2,	S-layer protein [Methanosarcinales archaeon]	79.4	2	3	5	26	30	42		0.0348828	0.026041	0.037994	0.0121914	0.0058338	0.00700274		0.0329726	0.00834264		0.0170766	0.0170766	0.0170766	0.253017	-1.98269	0	#00FFFF
hoda_illumina_VV6YX3_1PVF_84	K03120		Methanothrix	Archaea	UNKNOWN_KINGDOM	Euryarchaeota	Methanomicrobia	Methanosarcinales	Methanotrichaceae	Methanothrix	Methanothrix soehngenii	hoda_illumina_C_61838	BIN_hoda_illumina_B_2	TBP,TBP,	PF00352.22,PF00352.22,	TATA-box-binding protein [Methanothrix soehngenii]	98.4	0	0	0	1	6	3		0.0004	0.0004	0.0004	0.000853515	0.00148676	0.000871624		0.0004	0.00107063		0.0843132	0.0843132	1	2.67658	0	K03120	#00FF00
hoda_illumina_4JH2Y9_WPCN_55	K07025		Methanothrix	Archaea	UNKNOWN_KINGDOM	Euryarchaeota	Methanomicrobia	Methanosarcinales	Methanotrichaceae	Methanothrix	Methanosaeta sp. PtaU1.Bin112	hoda_illumina_C_56453	BIN_hoda_illumina_B_2	HAD_2,	PF13419.7,	Phosphoglycolate phosphatase [Methanosaeta sp. PtaU1.Bin112]	78.1	0	0	0	0	1	1		0.0004	0.0004	0.0004	0.0004	0.000581127	0.000557208		0.0004	0.000512778		0.185536	0.185536	1	1.28195	0	K07025	#00FF00
hoda_illumina_R00BEK_JY08_15			Methanothrix	Archaea	UNKNOWN_KINGDOM	Euryarchaeota	Methanomicrobia	Methanosarcinales	Methanotrichaceae	Methanothrix	Methanothrix soehngenii	hoda_illumina_C_11653	BIN_hoda_illumina_B_2	ACT,	PF01842.26,	ACT domain-containing protein [Methanothrix soehngenii]	96.5	0	0	0	4	4	6		0.0004	0.0004	0.0004	0.00221406	0.00112451	0.00134325		0.0004	0.0015606		0.0732877	0.0732877	1	3.90151	0	0	#00FF00
hoda_illumina_WEGAWW_REZJ_10			Methanothrix	Archaea	UNKNOWN_KINGDOM	Euryarchaeota	Methanomicrobia	Methanosarcinales	Methanotrichaceae	Methanothrix	Methanosaeta sp. PtaB.Bin005	hoda_illumina_C_80913	BIN_hoda_illumina_B_2	[],	[],	hypothetical protein A4E43_00644 [Methanosaeta sp. PtaB.Bin005]	100	0	0	0	3	6	5		0.0004	0.0004	0.0004	0.00176054	0.00148676	0.00118604		0.0004	0.00147778		0.022885	0.022885	0.022885	3.69445	1.88536	0	#FFFF00
hoda_illumina_CPEZZY_V1Y6_21	K02016		Methanothrix	Archaea	UNKNOWN_KINGDOM	Euryarchaeota	Methanomicrobia	Methanosarcinales	Methanotrichaceae	Methanothrix	uc_Methanothrix	hoda_illumina_C_30516	BIN_hoda_illumina_B_2	Peripla_BP_2,	PF01497.19,	corrinoid ABC transporter substrate-binding protein [Methanosaeta sp. PtaU1.Bin112]	77	0	0	0	0	0	1		0.0004	0.0004	0.0004	0.0004	0.0004	0.000557208		0.0004	0.000452403		0.42265	0.42265	1	1.13101	0	K02016	#00FF00
hoda_illumina_ZNQ9G1_A2FJ_12	K01843	5.4.3.2	Methanothrix	Archaea	UNKNOWN_KINGDOM	uc_Archaea	uc_Archaea	uc_Archaea	uc_Archaea	uc_Archaea	uc_Archaea	hoda_illumina_C_80869	BIN_hoda_illumina_B_2	[],	[],	KamA family radical SAM protein [Methanothrix soehngenii]	88	0	0	0	0	2	2		0.0004	0.0004	0.0004	0.0004	0.000762253	0.000714416		0.0004	0.000625556		0.185536	0.185536	1	1.56389	0	K01843	#00FF00
hoda_illumina_ADYXEH_XD4N_10			Methanothrix	Unknown	UNKNOWN_KINGDOM							hoda_illumina_C_94855	BIN_hoda_illumina_B_2	DHH,DHHA1,	PF01368.21,PF02272.20,	phosphoesterase [Methanosarcinales archaeon]	84	0	0	0	0	0	1		0.0004	0.0004	0.0004	0.0004	0.0004	0.000557208		0.0004	0.000452403		0.42265	0.42265	1	1.13101	0	0	#00FF00
hoda_illumina_TK20F0_XDEN_104	K00169	1.2.7.1	Methanothrix	Archaea	UNKNOWN_KINGDOM	Euryarchaeota	Methanomicrobia	Methanosarcinales	Methanotrichaceae	Methanothrix	Methanothrix soehngenii	hoda_illumina_C_33932	BIN_hoda_illumina_B_2	POR_N,PFOR_II,	PF01855.20,PF17147.5,	pyruvate oxidoreductase subunit alpha [Methanothrix soehngenii GP6]	90.8	0	0	0	5	10	11		0.0004	0.0004	0.0004	0.00266757	0.00221127	0.00212929		0.0004	0.00233604		0.00739744	0.00739744	0.00739744	5.84011	2.54599	K00169	#FF8000
hoda_illumina_FPEKKH_8K0X_24			Methanothrix	Archaea	UNKNOWN_KINGDOM	Euryarchaeota	unknown	unknown	unknown	unknown	Euryarchaeota archaeon ADurb.Bin190	hoda_illumina_C_27214	BIN_hoda_illumina_B_2	Radical_SAM,	PF04055.22,	coproporphyrinogen III oxidase [Euryarchaeota archaeon ADurb.Bin190]	86.5	0	0	0	0	0	0		0.0004	0.0004	0.0004	0.0004	0.0004	0.0004		0.0004	0.0004		#DIV/0!	1	1	1	0	0	#00FF00
hoda_illumina_YK5AVH_PZ2A_15			Methanothrix	Archaea	UNKNOWN_KINGDOM	Euryarchaeota	Methanomicrobia	Methanosarcinales	Methanotrichaceae	Methanothrix	Methanothrix soehngenii	hoda_illumina_C_35760	BIN_hoda_illumina_B_2	TrmO,	PF01980.17,	conserved hypothetical protein TIGR00104 [Methanothrix soehngenii GP6]	84.2	0	0	0	0	1	3		0.0004	0.0004	0.0004	0.0004	0.000581127	0.000871624		0.0004	0.000617584		0.25404	0.25404	1	1.54396	0	0	#00FF00
hoda_illumina_1Q6V49_A2FJ_28	K03626		Methanothrix	Archaea	UNKNOWN_KINGDOM	Euryarchaeota	Methanomicrobia	Methanosarcinales	Methanotrichaceae	Methanothrix	Methanothrix soehngenii	hoda_illumina_C_80869	BIN_hoda_illumina_B_2	NAC,	PF01849.19,	nascent polypeptide-associated complex protein [Methanothrix soehngenii]	83.8	0	0	0	0	1	0		0.0004	0.0004	0.0004	0.0004	0.000581127	0.0004		0.0004	0.000460376		0.42265	0.42265	1	1.15094	0	K03626	#00FF00
hoda_illumina_2N46T8_22MY_24			Methanothrix	Archaea	UNKNOWN_KINGDOM	Euryarchaeota	Methanomicrobia	Methanosarcinales	Methanotrichaceae	Methanothrix	Methanothrix sp.	hoda_illumina_C_35806	BIN_hoda_illumina_B_2	UPF0175,	PF03683.14,	UPF0175 family protein [Methanothrix sp.]	91.6	0	0	0	0	0	1		0.0004	0.0004	0.0004	0.0004	0.0004	0.000557208		0.0004	0.000452403		0.42265	0.42265	1	1.13101	0	0	#00FF00
hoda_illumina_V1N342_RYYW_26			Methanothrix	Archaea	UNKNOWN_KINGDOM	Euryarchaeota	Methanomicrobia	Methanosarcinales	Methanotrichaceae	Methanothrix	Methanosaeta sp. ASP1-2	hoda_illumina_C_89745	BIN_hoda_illumina_B_2	Lipoprotein_15,Lipoprotein_15,	PF03640.16,PF03640.16,	hypothetical protein CG444_174 [Methanosaeta sp. ASP1-2]	57.1	0	0	0	0	0	0		0.0004	0.0004	0.0004	0.0004	0.0004	0.0004		0.0004	0.0004		#DIV/0!	1	1	1	0	0	#00FF00
hoda_illumina_38CWM6_WPCN_88			Methanothrix	Archaea	UNKNOWN_KINGDOM	Euryarchaeota	Methanomicrobia	Methanosarcinales	Methanotrichaceae	Methanothrix	Methanothrix soehngenii	hoda_illumina_C_56453	BIN_hoda_illumina_B_2	[],	[],	hypothetical protein [Methanothrix soehngenii]	94.6	0	0	0	5	5	4		0.0004	0.0004	0.0004	0.00266757	0.00130563	0.00102883		0.0004	0.00166735		0.129411	0.129411	1	4.16837	0	0	#00FF00
hoda_illumina_TGTXK6_6QCW_23			Methanothrix	Archaea	UNKNOWN_KINGDOM	Euryarchaeota	Methanomicrobia	Methanosarcinales	Methanotrichaceae	Methanothrix	Methanothrix soehngenii	hoda_illumina_C_91508	BIN_hoda_illumina_B_2	Lar_N,	PF09861.10,	nickel-dependent lactate racemase [Methanothrix soehngenii]	83.1	0	0	0	0	0	3		0.0004	0.0004	0.0004	0.0004	0.0004	0.000871624		0.0004	0.000557208		0.42265	0.42265	1	1.39302	0	0	#00FF00
hoda_illumina_QMVNGD_YF38_12	K03047	2.7.7.6	Methanothrix	Archaea	UNKNOWN_KINGDOM	Euryarchaeota	Methanomicrobia	Methanosarcinales	Methanotrichaceae	Methanothrix	Methanothrix soehngenii	hoda_illumina_C_7157	BIN_hoda_illumina_B_2	RNA_pol_L,RNA_pol_A_bac,Fer4,	PF01193.25,PF01000.27,PF00037.28,	DNA-directed RNA polymerase subunit D [Methanothrix soehngenii]	86	0	0	0	3	7	4		0.0004	0.0004	0.0004	0.00176054	0.00166789	0.00102883		0.0004	0.00148575		0.0420702	0.0420702	0.0420702	3.71439	1.89312	K03047	#FFFF00
hoda_illumina_HB092D_JY08_19			Methanothrix	Archaea	UNKNOWN_KINGDOM	Euryarchaeota	Methanomicrobia	Methanosarcinales	Methanotrichaceae	Methanothrix	Methanothrix soehngenii	hoda_illumina_C_11653	BIN_hoda_illumina_B_2	[],	[],	hypothetical protein [Methanothrix soehngenii]	31.1	0	0	0	0	1	2		0.0004	0.0004	0.0004	0.0004	0.000581127	0.000714416		0.0004	0.000565181		0.211528	0.211528	1	1.41295	0	0	#00FF00
hoda_illumina_MMZAZR_XDEN_34			Methanothrix	Archaea	UNKNOWN_KINGDOM	Euryarchaeota	Methanomicrobia	Methanosarcinales	Methanotrichaceae	Methanothrix	Methanothrix soehngenii	hoda_illumina_C_33932	BIN_hoda_illumina_B_2	TPR_11,TPR_11,TPR_1,	PF13414.7,PF13414.7,PF00515.29,	tetratricopeptide repeat protein [Methanothrix sp.]	36	0	0	0	0	1	0		0.0004	0.0004	0.0004	0.0004	0.000581127	0.0004		0.0004	0.000460376		0.42265	0.42265	1	1.15094	0	0	#00FF00
hoda_illumina_HRSXEV_WR8Y_44			Methanothrix	Unknown	UNKNOWN_KINGDOM							hoda_illumina_C_40687	BIN_hoda_illumina_B_2	LTD,	PF00932.20,	lamin tail domain-containing protein [Methanothrix sp.]	75.7	0	0	0	0	1	1		0.0004	0.0004	0.0004	0.0004	0.000581127	0.000557208		0.0004	0.000512778		0.185536	0.185536	1	1.28195	0	0	#00FF00
hoda_illumina_5ZKKCT_22MY_5			Methanothrix	Archaea	UNKNOWN_KINGDOM	Euryarchaeota	Methanomicrobia	Methanosarcinales	Methanotrichaceae	Methanothrix	Methanothrix soehngenii	hoda_illumina_C_35806	BIN_hoda_illumina_B_2	TPR_16,TPR_1,TPR_2,	PF13432.7,PF00515.29,PF07719.18,	tetratricopeptide repeat protein [Methanosarcinales archaeon]	69.5	0	0	0	0	1	2		0.0004	0.0004	0.0004	0.0004	0.000581127	0.000714416		0.0004	0.000565181		0.211528	0.211528	1	1.41295	0	0	#00FF00
hoda_illumina_CZ60KW_WR8Y_48	K02230	6.6.1.2	Methanothrix	Unknown	UNKNOWN_KINGDOM							hoda_illumina_C_40687	BIN_hoda_illumina_B_2	DUF3479,CobN-Mg_chel,	PF11965.9,PF02514.17,	cobaltochelatase subunit CobN [Methanosaeta sp. PtaB.Bin005]	86.3	0	1	0	0	1	0		0.0004	0.00894701	0.0004	0.0004	0.000581127	0.0004		0.003249	0.000460376		0.42265	0.42265	1	0.141697	0	K02230	#00FF00
hoda_illumina_TQ948J_R08S_8	K22160, K22161	1.5.98.3	Methanothrix	Archaea	UNKNOWN_KINGDOM	uc_Archaea	uc_Archaea	uc_Archaea	uc_Archaea	uc_Archaea	uc_Archaea	hoda_illumina_C_8327	BIN_hoda_illumina_B_2	Complex1_30kDa,NiFeSe_Hases,Complex1_49kDa,Complex1_49kDa,	PF00329.20,PF00374.20,PF00346.20,PF00346.20,	NADH-quinone oxidoreductase subunit C [Methanothrix soehngenii]	94.2	0	0	0	10	19	21		0.0004	0.0004	0.0004	0.00493515	0.00384141	0.00370137		0.0004	0.00415931		0.0105929	0.0105929	0.0105929	10.3983	3.37827	K22160, K22161	#FF8000
hoda_illumina_74VJYJ_NJMC_26			Methanothrix	Unknown	UNKNOWN_KINGDOM							hoda_illumina_C_65423	BIN_hoda_illumina_B_2	TP_methylase,TP_methylase,	PF00590.21,PF00590.21,	hypothetical protein [Methanosarcinales archaeon]	83.3	0	0	0	0	4	3		0.0004	0.0004	0.0004	0.0004	0.00112451	0.000871624		0.0004	0.00079871		0.201161	0.201161	1	1.99678	0	0	#00FF00
hoda_illumina_H92REZ_XDEN_18	K03105		Methanothrix	Archaea	UNKNOWN_KINGDOM	Euryarchaeota	Methanomicrobia	Methanosarcinales	Methanotrichaceae	Methanothrix	Methanothrix soehngenii	hoda_illumina_C_33932	BIN_hoda_illumina_B_2	SRP19,	PF01922.18,	SRP19 protein [Methanothrix soehngenii]	87.4	0	0	0	0	0	0		0.0004	0.0004	0.0004	0.0004	0.0004	0.0004		0.0004	0.0004		#DIV/0!	1	1	1	0	K03105	#00FF00
hoda_illumina_AVY62N_MP7C_7	K00030	1.1.1.41	Methanothrix	Archaea	UNKNOWN_KINGDOM	Euryarchaeota	Methanomicrobia	Methanosarcinales	Methanotrichaceae	Methanothrix	Methanothrix soehngenii	hoda_illumina_C_35786	BIN_hoda_illumina_B_2	Iso_dh,	PF00180.21,	Threo-isocitrate dehydrogenase [NAD] [Methanothrix soehngenii GP6]	89.9	0	0	0	3	13	22		0.0004	0.0004	0.0004	0.00176054	0.00275465	0.00385858		0.0004	0.00279126		0.0586189	0.0586189	1	6.97814	0	K00030	#00FF00
hoda_illumina_Q9ZY3C_GB8N_8			Methanothrix	Archaea	UNKNOWN_KINGDOM	Euryarchaeota	Methanomicrobia	Methanosarcinales	Methanotrichaceae	Methanothrix	Methanothrix soehngenii	hoda_illumina_C_101837	BIN_hoda_illumina_B_2	DUF2099,	PF09872.10,	DUF2099 family protein [Methanothrix soehngenii]	84.3	0	1	0	0	0	0		0.0004	0.00894701	0.0004	0.0004	0.0004	0.0004		0.003249	0.0004		0.42265	0.42265	1	0.123115	0	0	#00FF00
hoda_illumina_YXZJTV_7SRA_24			Methanothrix	Archaea	UNKNOWN_KINGDOM	Euryarchaeota	Methanomicrobia	Methanosarcinales	Methanotrichaceae	Methanothrix	Methanothrix soehngenii	hoda_illumina_C_75982	BIN_hoda_illumina_B_2	[],	[],	hypothetical protein [Methanothrix soehngenii]	81.9	0	0	0	0	0	1		0.0004	0.0004	0.0004	0.0004	0.0004	0.000557208		0.0004	0.000452403		0.42265	0.42265	1	1.13101	0	0	#00FF00
hoda_illumina_FFRH98_XD4N_42			Methanothrix	Archaea	UNKNOWN_KINGDOM	Euryarchaeota	Methanomicrobia	Methanosarcinales	Methanotrichaceae	Methanothrix	Methanothrix soehngenii	hoda_illumina_C_94855	BIN_hoda_illumina_B_2	[],	[],	hypothetical protein [Methanothrix soehngenii]	82	0	0	0	0	1	0		0.0004	0.0004	0.0004	0.0004	0.000581127	0.0004		0.0004	0.000460376		0.42265	0.42265	1	1.15094	0	0	#00FF00
hoda_illumina_6X7HMB_A2FJ_8			Methanothrix	Archaea	UNKNOWN_KINGDOM	Euryarchaeota	Methanomicrobia	Methanosarcinales	Methanotrichaceae	Methanothrix	Methanothrix soehngenii	hoda_illumina_C_80869	BIN_hoda_illumina_B_2	[],	[],	right-handed parallel beta-helix repeat-containing protein [Methanothrix soehngenii]	35.7	0	0	0	0	0	1		0.0004	0.0004	0.0004	0.0004	0.0004	0.000557208		0.0004	0.000452403		0.42265	0.42265	1	1.13101	0	0	#00FF00
hoda_illumina_3V3BTM_KMJW_11	K03055	2.7.7.6	Methanothrix	Archaea	UNKNOWN_KINGDOM	Euryarchaeota	Methanomicrobia	Methanosarcinales	Methanotrichaceae	Methanothrix	Methanothrix soehngenii	hoda_illumina_C_63430	BIN_hoda_illumina_B_2	RNA_pol_Rpb6,	PF01192.23,	DNA-directed RNA polymerase subunit K [Methanothrix soehngenii]	100	0	0	0	0	1	2		0.0004	0.0004	0.0004	0.0004	0.000581127	0.000714416		0.0004	0.000565181		0.211528	0.211528	1	1.41295	0	K03055	#00FF00
hoda_illumina_6K3GYR_1PVF_132			Methanothrix	Unknown	UNKNOWN_KINGDOM							hoda_illumina_C_61838	BIN_hoda_illumina_B_2	[],	[],	DUF4062 domain-containing protein [Firmicutes bacterium]	56.2	0	0	0	0	2	4		0.0004	0.0004	0.0004	0.0004	0.000762253	0.00102883		0.0004	0.000730362		0.211528	0.211528	1	1.8259	0	0	#00FF00
hoda_illumina_DMC0YZ_XDEN_62	K01678	4.2.1.2	Methanothrix	Archaea	UNKNOWN_KINGDOM	Euryarchaeota	Methanomicrobia	Methanosarcinales	Methanotrichaceae	Methanothrix	Methanothrix soehngenii	hoda_illumina_C_33932	BIN_hoda_illumina_B_2	Fumerase_C,	PF05683.13,	fumarate hydratase C-terminal domain-containing protein [Methanothrix soehngenii]	83.7	0	0	0	1	4	3		0.0004	0.0004	0.0004	0.000853515	0.00112451	0.000871624		0.0004	0.000949882		0.0243812	0.0243812	0.0243812	2.3747	1.24775	K01678	#FFFF00
hoda_illumina_VNCTFY_1YPQ_54	K09730		Methanothrix	Archaea	UNKNOWN_KINGDOM	Euryarchaeota	Methanomicrobia	Methanosarcinales	Methanotrichaceae	Methanothrix	Methanothrix soehngenii	hoda_illumina_C_88215	BIN_hoda_illumina_B_2	UPF0179,	PF03684.14,	UPF0179 family protein [Methanothrix soehngenii]	95.3	0	0	0	4	7	5		0.0004	0.0004	0.0004	0.00221406	0.00166789	0.00118604		0.0004	0.00168933		0.0491675	0.0491675	0.0491675	4.22332	2.07838	K09730	#FF8000
hoda_illumina_WKDGZ0_1PVF_88			Methanothrix	Archaea	UNKNOWN_KINGDOM	Euryarchaeota	Methanomicrobia	Methanosarcinales	Methanotrichaceae	Methanothrix	Methanothrix soehngenii	hoda_illumina_C_61838	BIN_hoda_illumina_B_2	CBS,CBS,CBS,CBS,	PF00571.29,PF00571.29,PF00571.29,PF00571.29,	CBS domain-containing protein [Methanothrix soehngenii]	87.4	0	0	0	2	8	13		0.0004	0.0004	0.0004	0.00130703	0.00184901	0.0024437		0.0004	0.00186658		0.0466192	0.0466192	0.0466192	4.66646	2.22233	0	#FF8000
hoda_illumina_Z49XQQ_XDEN_83	K10726		Methanothrix	Archaea	UNKNOWN_KINGDOM	uc_Archaea	uc_Archaea	uc_Archaea	uc_Archaea	uc_Archaea	uc_Archaea	hoda_illumina_C_33932	BIN_hoda_illumina_B_2	MCM_N,MCM_OB,MCM,MCM_lid,	PF14551.7,PF17207.4,PF00493.24,PF17855.2,	minichromosome maintenance protein MCM [Methanothrix soehngenii]	95	0	0	0	0	2	0		0.0004	0.0004	0.0004	0.0004	0.000762253	0.0004		0.0004	0.000520751		0.42265	0.42265	1	1.30188	0	K10726	#00FF00
hoda_illumina_S9K3PD_8K0X_18	K06965		Methanothrix	Archaea	UNKNOWN_KINGDOM	Euryarchaeota	Methanomicrobia	Methanosarcinales	Methanotrichaceae	Methanothrix	Methanothrix soehngenii	hoda_illumina_C_27214	BIN_hoda_illumina_B_2	eRF1_1,eRF1_2,eRF1_3,	PF03463.16,PF03464.16,PF03465.16,	mRNA surveillance protein pelota [Methanothrix soehngenii]	87.8	0	0	0	0	0	2		0.0004	0.0004	0.0004	0.0004	0.0004	0.000714416		0.0004	0.000504805		0.42265	0.42265	1	1.26201	0	K06965	#00FF00
hoda_illumina_SN29KQ_H7X1_46			Methanothrix	Unknown	UNKNOWN_KINGDOM							hoda_illumina_C_71663	BIN_hoda_illumina_B_2	[],	[],	No hit found		0	0	0	0	0	0		0.0004	0.0004	0.0004	0.0004	0.0004	0.0004		0.0004	0.0004		#DIV/0!	1	1	1	0	0	#00FF00
hoda_illumina_DRRNG8_V8Y0_12	K01892	6.1.1.21	Methanothrix	Archaea	UNKNOWN_KINGDOM	Euryarchaeota	Methanomicrobia	Methanosarcinales	Methanotrichaceae	Methanothrix	Methanothrix soehngenii	hoda_illumina_C_48926	BIN_hoda_illumina_B_2	tRNA-synt_His,tRNA-synt_His,HGTP_anticodon,	PF13393.7,PF13393.7,PF03129.21,	histidine--tRNA ligase [Methanothrix soehngenii]	80.9	0	0	0	0	7	5		0.0004	0.0004	0.0004	0.0004	0.00166789	0.00118604		0.0004	0.00108464		0.205085	0.205085	1	2.71161	0	K01892	#00FF00
hoda_illumina_KP0DDF_XDEN_36			Methanothrix	Archaea	UNKNOWN_KINGDOM	Euryarchaeota	Methanomicrobia	Methanosarcinales	Methanotrichaceae	Methanothrix	Methanothrix soehngenii	hoda_illumina_C_33932	BIN_hoda_illumina_B_2	Peptidase_C1,DUF4114,DUF4114,	PF00112.24,PF13448.7,PF13448.7,	DUF4114 domain-containing protein [Methanothrix soehngenii]	83.6	0	0	0	0	2	3		0.0004	0.0004	0.0004	0.0004	0.000762253	0.000871624		0.0004	0.000677959		0.190437	0.190437	1	1.6949	0	0	#00FF00
hoda_illumina_J28G4Z_H7X1_25	K09128		Methanothrix	Archaea	UNKNOWN_KINGDOM	Euryarchaeota	Methanomicrobia	Methanosarcinales	Methanotrichaceae	Methanothrix	Methanothrix soehngenii	hoda_illumina_C_71663	BIN_hoda_illumina_B_2	DUF126,	PF01989.17,	DUF126 domain-containing protein [Methanothrix soehngenii]	88.5	0	0	0	0	1	2		0.0004	0.0004	0.0004	0.0004	0.000581127	0.000714416		0.0004	0.000565181		0.211528	0.211528	1	1.41295	0	K09128	#00FF00
hoda_illumina_V7VVX7_6QCW_19			Methanothrix	Archaea	UNKNOWN_KINGDOM	Euryarchaeota	Methanomicrobia	Methanosarcinales	Methanotrichaceae	Methanothrix	Methanothrix soehngenii	hoda_illumina_C_91508	BIN_hoda_illumina_B_2	Spore_YtfJ,	PF09579.11,	hypothetical protein [Methanosarcinales archaeon]	51.6	0	0	0	0	0	1		0.0004	0.0004	0.0004	0.0004	0.0004	0.000557208		0.0004	0.000452403		0.42265	0.42265	1	1.13101	0	0	#00FF00
hoda_illumina_KQCP2N_ZB78_6			Methanothrix	Archaea	UNKNOWN_KINGDOM	Euryarchaeota	Methanomicrobia	Methanosarcinales	Methanotrichaceae	Methanothrix	Methanothrix soehngenii	hoda_illumina_C_99817	BIN_hoda_illumina_B_2	Band_7,	PF01145.26,	slipin family protein [Methanothrix soehngenii]	93.1	0	0	0	0	0	0		0.0004	0.0004	0.0004	0.0004	0.0004	0.0004		0.0004	0.0004		#DIV/0!	1	1	1	0	0	#00FF00
hoda_illumina_ZDR5HX_1PVF_58			Methanothrix	Archaea	UNKNOWN_KINGDOM	Euryarchaeota	Methanomicrobia	Methanosarcinales	Methanotrichaceae	Methanothrix	Methanothrix soehngenii	hoda_illumina_C_61838	BIN_hoda_illumina_B_2	[],	[],	hypothetical protein [Methanothrix soehngenii]	70.9	0	0	0	0	0	0		0.0004	0.0004	0.0004	0.0004	0.0004	0.0004		0.0004	0.0004		#DIV/0!	1	1	1	0	0	#00FF00
hoda_illumina_BBJ3GK_PKPN_14			Methanothrix	Archaea	UNKNOWN_KINGDOM	Euryarchaeota	Methanomicrobia	Methanosarcinales	Methanotrichaceae	Methanothrix	Methanosaeta sp. PtaU1.Bin060	hoda_illumina_C_64301	BIN_hoda_illumina_B_2	Big_9,Dicty_CTDC,Dicty_CTDC,Dicty_CTDC,Dicty_CTDC,Dicty_CTDC,Dicty_CTDC,Dicty_CTDC,Dicty_CTDC,Big_9,	PF17963.2,PF00526.19,PF00526.19,PF00526.19,PF00526.19,PF00526.19,PF00526.19,PF00526.19,PF00526.19,PF17963.2,	conserved repeat domain [Methanothrix thermoacetophila PT]	44.2	0	0	0	0	1	4		0.0004	0.0004	0.0004	0.0004	0.000581127	0.00102883		0.0004	0.000669986		0.285404	0.285404	1	1.67497	0	0	#00FF00
hoda_illumina_E30SRA_2K3X_70	K03841	3.1.3.11	Methanothrix	Archaea	UNKNOWN_KINGDOM	Euryarchaeota	Methanomicrobia	Methanosarcinales	Methanotrichaceae	Methanothrix	Methanothrix soehngenii	hoda_illumina_C_26479	BIN_hoda_illumina_B_2	FBPase,FBPase_C,	PF00316.21,PF18913.1,	fructose-1,6-bisphosphatase [Methanothrix soehngenii]	90.1	0	0	0	3	3	8		0.0004	0.0004	0.0004	0.00176054	0.00094338	0.00165766		0.0004	0.00145386		0.0546271	0.0546271	1	3.63466	0	K03841	#00FF00
hoda_illumina_MT25V7_V1Y6_35			Methanothrix	Archaea	UNKNOWN_KINGDOM	Euryarchaeota	uc_Euryarchaeota	uc_Euryarchaeota	uc_Euryarchaeota	uc_Euryarchaeota	uc_Euryarchaeota	hoda_illumina_C_30516	BIN_hoda_illumina_B_2	SSF,DUF835,DUF835,	PF00474.18,PF05763.13,PF05763.13,	Na+/solute symporter, putative [Methanothrix soehngenii GP6]	81.8	0	0	0	0	0	0		0.0004	0.0004	0.0004	0.0004	0.0004	0.0004		0.0004	0.0004		#DIV/0!	1	1	1	0	0	#00FF00
hoda_illumina_89Z3NC_1PVF_101			Methanothrix	Archaea	UNKNOWN_KINGDOM	Euryarchaeota	Methanomicrobia	Methanosarcinales	Methanotrichaceae	Methanothrix	Methanothrix soehngenii	hoda_illumina_C_61838	BIN_hoda_illumina_B_2	Cupin_2,	PF07883.12,	cupin domain-containing protein [Methanothrix soehngenii]	84.8	0	0	0	5	6	4		0.0004	0.0004	0.0004	0.00266757	0.00148676	0.00102883		0.0004	0.00172772		0.112771	0.112771	1	4.3193	0	0	#00FF00
hoda_illumina_0V5NS3_DMD5_27	K07572		Methanothrix	Archaea	UNKNOWN_KINGDOM	Euryarchaeota	Methanomicrobia	Methanosarcinales	Methanotrichaceae	Methanothrix	Methanothrix soehngenii	hoda_illumina_C_38617	BIN_hoda_illumina_B_2	DUF655,	PF04919.13,	DUF655 domain-containing protein [Methanothrix soehngenii]	93.3	0	0	0	0	8	10		0.0004	0.0004	0.0004	0.0004	0.00184901	0.00197208		0.0004	0.00140703		0.18418	0.18418	1	3.51758	0	K07572	#00FF00
hoda_illumina_0V9SG7_WR8Y_28			Methanothrix	Archaea	UNKNOWN_KINGDOM	Euryarchaeota	Methanomicrobia	Methanosarcinales	Methanotrichaceae	Methanothrix	Methanothrix soehngenii	hoda_illumina_C_40687	BIN_hoda_illumina_B_2	[],	[],	hypothetical protein [Methanothrix soehngenii]	81.3	0	0	0	0	0	0		0.0004	0.0004	0.0004	0.0004	0.0004	0.0004		0.0004	0.0004		#DIV/0!	1	1	1	0	0	#00FF00
hoda_illumina_NSVGDY_A2FJ_101	K01265	3.4.11.18	Methanothrix	Archaea	UNKNOWN_KINGDOM	Euryarchaeota	Methanomicrobia	Methanosarcinales	Methanotrichaceae	Methanothrix	Methanothrix soehngenii	hoda_illumina_C_80869	BIN_hoda_illumina_B_2	Peptidase_M24,	PF00557.25,	type II methionyl aminopeptidase [Methanothrix soehngenii]	90	0	0	0	1	5	6		0.0004	0.0004	0.0004	0.000853515	0.00130563	0.00134325		0.0004	0.00116747		0.0395582	0.0395582	0.0395582	2.91866	1.54531	K01265	#FFFF00
hoda_illumina_6KDJ1G_6QCW_42			Methanothrix	Unknown	UNKNOWN_KINGDOM							hoda_illumina_C_91508	BIN_hoda_illumina_B_2	Big_9,	PF17963.2,	PKD domain-containing protein [Methanotrichaceae archaeon]	43.1	0	0	0	1	3	2		0.0004	0.0004	0.0004	0.000853515	0.00094338	0.000714416		0.0004	0.000837104		0.0224395	0.0224395	0.0224395	2.09276	1.06541	0	#FFFF00
hoda_illumina_WSJVVD_KMJW_14	K02871		Methanothrix	Archaea	UNKNOWN_KINGDOM	Euryarchaeota	Methanomicrobia	Methanosarcinales	Methanotrichaceae	Methanothrix	Methanothrix soehngenii	hoda_illumina_C_63430	BIN_hoda_illumina_B_2	Ribosomal_L13,	PF00572.19,	50S ribosomal protein L13 [Methanothrix soehngenii]	91.4	0	0	0	0	7	5		0.0004	0.0004	0.0004	0.0004	0.00166789	0.00118604		0.0004	0.00108464		0.205085	0.205085	1	2.71161	0	K02871	#00FF00
hoda_illumina_RA6H2W_39WH_12	K16792	4.2.1.114	Methanothrix	Archaea	UNKNOWN_KINGDOM	Euryarchaeota	Methanomicrobia	Methanosarcinales	Methanotrichaceae	Methanothrix	Methanothrix soehngenii	hoda_illumina_C_46948	BIN_hoda_illumina_B_2	Aconitase,	PF00330.21,	3-isopropylmalate dehydratase large subunit [Methanothrix soehngenii]	87.5	0	0	0	0	4	5		0.0004	0.0004	0.0004	0.0004	0.00112451	0.00118604		0.0004	0.000903515		0.18418	0.18418	1	2.25879	0	K16792	#00FF00
hoda_illumina_V5CA3B_1YPQ_10	K13812	4.1.2.43, 4.2.1.147	Methanothrix	Archaea	UNKNOWN_KINGDOM	Euryarchaeota	Methanomicrobia	Methanosarcinales	Methanotrichaceae	Methanothrix	Methanothrix soehngenii	hoda_illumina_C_88215	BIN_hoda_illumina_B_2	Fae,OMPdecase,	PF08714.12,PF00215.25,	bifunctional 5,6,7,8-tetrahydromethanopterin hydro-lyase/3-hexulose-6-phosphate synthase [Methanothrix soehngenii]	93.4	0	0	0	6	14	15		0.0004	0.0004	0.0004	0.00312109	0.00293577	0.00275812		0.0004	0.00293833		0.00169988	0.00169988	0.00169988	7.34582	2.87692	K13812	#FF8000
hoda_illumina_SSBR6K_REZJ_18			Methanothrix	Bacteria	UNKNOWN_KINGDOM	Chloroflexi	Caldilineae	Caldilineales	Caldilineaceae	Caldilinea	Caldilinea aerophila	hoda_illumina_C_80913	BIN_hoda_illumina_B_2	CHAT,TPR_10,TPR_10,TPR_10,TPR_10,TPR_10,TPR_12,TPR_10,	PF12770.8,PF13374.7,PF13374.7,PF13374.7,PF13374.7,PF13374.7,PF13424.7,PF13374.7,	CHAT domain protein [Methanosaeta sp. PtaU1.Bin028]	61.4	0	0	0	0	1	2		0.0004	0.0004	0.0004	0.0004	0.000581127	0.000714416		0.0004	0.000565181		0.211528	0.211528	1	1.41295	0	0	#00FF00
hoda_illumina_N742E7_A2FJ_110			Methanothrix	Unknown	UNKNOWN_KINGDOM							hoda_illumina_C_80869	BIN_hoda_illumina_B_2	FMN_red,	PF03358.16,	flavodoxin family protein [Methanothrix soehngenii]	91.2	0	0	0	1	5	4		0.0004	0.0004	0.0004	0.000853515	0.00130563	0.00102883		0.0004	0.00106266		0.0372533	0.0372533	0.0372533	2.65665	1.40961	0	#FFFF00
hoda_illumina_2DJ2CW_CNBS_8			Methanothrix	Archaea	UNKNOWN_KINGDOM	Euryarchaeota	Methanomicrobia	Methanosarcinales	Methanotrichaceae	Methanothrix	Methanothrix sp.	hoda_illumina_C_53751	BIN_hoda_illumina_B_2	[],	[],	hypothetical protein E4G89_06435, partial [Methanothrix sp.]	58.9	0	0	0	0	2	2		0.0004	0.0004	0.0004	0.0004	0.000762253	0.000714416		0.0004	0.000625556		0.185536	0.185536	1	1.56389	0	0	#00FF00
hoda_illumina_MXHN38_JY08_27			Methanothrix	Archaea	UNKNOWN_KINGDOM	Euryarchaeota	Methanomicrobia	Methanosarcinales	Methanotrichaceae	Methanothrix	Methanothrix soehngenii	hoda_illumina_C_11653	BIN_hoda_illumina_B_2	cobW,	PF02492.20,	hypothetical protein [Methanothrix soehngenii]	94.8	0	0	0	0	1	2		0.0004	0.0004	0.0004	0.0004	0.000581127	0.000714416		0.0004	0.000565181		0.211528	0.211528	1	1.41295	0	0	#00FF00
hoda_illumina_CZJS3A_CNBS_7			Methanothrix	Archaea	UNKNOWN_KINGDOM	Euryarchaeota	Methanomicrobia	Methanosarcinales	Methanotrichaceae	Methanothrix	Methanosaeta sp. PtaB.Bin005	hoda_illumina_C_53751	BIN_hoda_illumina_B_2	DcrB,	PF08786.12,	hypothetical protein A4E43_01450 [Methanosaeta sp. PtaB.Bin005]	62.5	0	0	0	0	3	4		0.0004	0.0004	0.0004	0.0004	0.00094338	0.00102883		0.0004	0.000790737		0.185664	0.185664	1	1.97684	0	0	#00FF00
hoda_illumina_DE22G1_2K3X_30	K02600		Methanothrix	Archaea	UNKNOWN_KINGDOM	Euryarchaeota	Methanomicrobia	Methanosarcinales	Methanotrichaceae	Methanothrix	Methanothrix soehngenii	hoda_illumina_C_26479	BIN_hoda_illumina_B_2	KH_2,	PF07650.18,	NusA-like transcription termination signal-binding factor [Methanothrix soehngenii]	96.5	0	0	0	0	1	1		0.0004	0.0004	0.0004	0.0004	0.000581127	0.000557208		0.0004	0.000512778		0.185536	0.185536	1	1.28195	0	K02600	#00FF00
hoda_illumina_95X3BZ_GB8N_4			Methanothrix	Archaea	UNKNOWN_KINGDOM	Euryarchaeota	Methanomicrobia	Methanosarcinales	Methanotrichaceae	Methanothrix	Methanothrix soehngenii	hoda_illumina_C_101837	BIN_hoda_illumina_B_2	[],	[],	amino acid-binding protein [Methanothrix soehngenii]	94.6	0	0	0	2	5	4		0.0004	0.0004	0.0004	0.00130703	0.00130563	0.00102883		0.0004	0.00121383		0.0126737	0.0126737	0.0126737	3.03458	1.6015	0	#FFFF00
hoda_illumina_7M29CQ_NJMC_15			Methanothrix	Archaea	UNKNOWN_KINGDOM	Euryarchaeota	Methanomicrobia	Methanosarcinales	Methanotrichaceae	Methanothrix	Methanothrix soehngenii	hoda_illumina_C_65423	BIN_hoda_illumina_B_2	PLDc_2,	PF13091.7,	hypothetical protein [Methanothrix soehngenii]	83.5	0	0	0	0	0	1		0.0004	0.0004	0.0004	0.0004	0.0004	0.000557208		0.0004	0.000452403		0.42265	0.42265	1	1.13101	0	0	#00FF00
hoda_illumina_5JXNWA_XDEN_114	K04042	2.3.1.157, 2.7.7.23	Methanothrix	Archaea	UNKNOWN_KINGDOM	Euryarchaeota	Methanomicrobia	Methanosarcinales	Methanotrichaceae	Methanothrix	Methanothrix soehngenii	hoda_illumina_C_33932	BIN_hoda_illumina_B_2	NTP_transferase,Hexapep,Hexapep,	PF00483.24,PF00132.25,PF00132.25,	NTP transferase domain-containing protein [Methanothrix soehngenii]	83.9	0	0	0	0	1	4		0.0004	0.0004	0.0004	0.0004	0.000581127	0.00102883		0.0004	0.000669986		0.285404	0.285404	1	1.67497	0	K04042	#00FF00
hoda_illumina_4CY7A7_V8Y0_25	K09729		Methanothrix	Archaea	UNKNOWN_KINGDOM	Euryarchaeota	Methanomicrobia	Methanosarcinales	Methanotrichaceae	Methanothrix	Methanothrix soehngenii	hoda_illumina_C_48926	BIN_hoda_illumina_B_2	DUF116,	PF01976.18,	protein of unknown function (DUF116) [Methanothrix soehngenii GP6]	83.5	0	0	0	0	0	0		0.0004	0.0004	0.0004	0.0004	0.0004	0.0004		0.0004	0.0004		#DIV/0!	1	1	1	0	K09729	#00FF00
hoda_illumina_T37RBF_V8Y0_19	K01881	6.1.1.15	Methanothrix	Archaea	UNKNOWN_KINGDOM	Euryarchaeota	Methanomicrobia	Methanosarcinales	Methanotrichaceae	Methanothrix	Methanothrix soehngenii	hoda_illumina_C_48926	BIN_hoda_illumina_B_2	tRNA-synt_2b,HGTP_anticodon,ProRS-C_1,	PF00587.26,PF03129.21,PF09180.12,	proline--tRNA ligase [Methanothrix soehngenii]	82.7	0	0	0	1	5	8		0.0004	0.0004	0.0004	0.000853515	0.00130563	0.00165766		0.0004	0.00127227		0.0643913	0.0643913	1	3.18068	0	K01881	#00FF00
hoda_illumina_EAVGW1_H7X1_49			Methanothrix	Archaea	UNKNOWN_KINGDOM	Euryarchaeota	Methanomicrobia	Methanosarcinales	Methanotrichaceae	Methanothrix	Methanothrix soehngenii	hoda_illumina_C_71663	BIN_hoda_illumina_B_2	[],	[],	conserved hypothetical protein [Methanothrix soehngenii GP6]	82.4	0	0	0	0	1	1		0.0004	0.0004	0.0004	0.0004	0.000581127	0.000557208		0.0004	0.000512778		0.185536	0.185536	1	1.28195	0	0	#00FF00
hoda_illumina_AP2PJH_KMJW_61			Methanothrix	Archaea	UNKNOWN_KINGDOM	Euryarchaeota	Methanomicrobia	Methanosarcinales	Methanotrichaceae	Methanothrix	Methanosaeta sp. PtaB.Bin005	hoda_illumina_C_63430	BIN_hoda_illumina_B_2	[],	[],	hypothetical protein A4E43_01505 [Methanosaeta sp. PtaB.Bin005]	66.4	0	0	0	2	6	4		0.0004	0.0004	0.0004	0.00130703	0.00148676	0.00102883		0.0004	0.00127421		0.0224395	0.0224395	0.0224395	3.18552	1.67153	0	#FFFF00
hoda_illumina_TS7TD2_V8Y0_29	K01875	6.1.1.11	Methanothrix	Archaea	UNKNOWN_KINGDOM	Euryarchaeota	Methanomicrobia	Methanosarcinales	Methanotrichaceae	Methanothrix	Methanothrix soehngenii	hoda_illumina_C_48926	BIN_hoda_illumina_B_2	tRNA_bind_4,tRNA-synt_2b,	PF18490.2,PF00587.26,	serine--tRNA ligase [Methanothrix soehngenii]	90.6	0	0	0	3	14	10		0.0004	0.0004	0.0004	0.00176054	0.00293577	0.00197208		0.0004	0.0022228		0.0371881	0.0371881	0.0371881	5.557	2.47431	K01875	#FF8000
hoda_illumina_DGSZ4G_F01X_36			Methanothrix	Archaea	UNKNOWN_KINGDOM	Euryarchaeota	Methanomicrobia	Methanosarcinales	Methanotrichaceae	Methanothrix	Methanothrix soehngenii	hoda_illumina_C_87666	BIN_hoda_illumina_B_2	Radical_SAM,	PF04055.22,	radical SAM protein [Methanothrix soehngenii]	75.5	0	0	0	0	0	0		0.0004	0.0004	0.0004	0.0004	0.0004	0.0004		0.0004	0.0004		#DIV/0!	1	1	1	0	0	#00FF00
hoda_illumina_93NKV0_W8EF_5			Methanothrix	Archaea	UNKNOWN_KINGDOM	Euryarchaeota	Methanomicrobia	Methanosarcinales	Methanotrichaceae	Methanothrix	uc_Methanothrix	hoda_illumina_C_11752	BIN_hoda_illumina_B_2	[],	[],	hypothetical protein [Methanothrix soehngenii]	59.1	0	0	0	0	0	0		0.0004	0.0004	0.0004	0.0004	0.0004	0.0004		0.0004	0.0004		#DIV/0!	1	1	1	0	0	#00FF00
hoda_illumina_GBN0NP_2K3X_47	K01657	4.1.3.27	Methanothrix	Unknown	UNKNOWN_KINGDOM							hoda_illumina_C_26479	BIN_hoda_illumina_B_2	Anth_synt_I_N,Chorismate_bind,	PF04715.14,PF00425.19,	anthranilate synthase component I [Methanothrix sp.]	79.5	0	0	0	1	9	1		0.0004	0.0004	0.0004	0.000853515	0.00203014	0.000557208		0.0004	0.00114695		0.238666	0.238666	1	2.86739	0	K01657	#00FF00
hoda_illumina_PXV5J6_EN51_16	K00973	2.7.7.24	Methanothrix	Archaea	UNKNOWN_KINGDOM	Euryarchaeota	Methanomicrobia	Methanosarcinales	Methanotrichaceae	Methanothrix	Methanothrix soehngenii	hoda_illumina_C_6049	BIN_hoda_illumina_B_2	NTP_transferase,	PF00483.24,	glucose-1-phosphate thymidylyltransferase [Methanothrix soehngenii]	90.3	1	0	0	0	1	2		0.0176414	0.0004	0.0004	0.0004	0.000581127	0.000714416		0.00614713	0.000565181		0.439368	0.439368	1	0.0919423	0	K00973	#00FF00
hoda_illumina_HD2TE2_XDEN_115	K13010	2.6.1.102	Methanothrix	Archaea	UNKNOWN_KINGDOM	Euryarchaeota	Methanomicrobia	Methanosarcinales	Methanotrichaceae	Methanothrix	Methanothrix soehngenii	hoda_illumina_C_33932	BIN_hoda_illumina_B_2	DegT_DnrJ_EryC1,	PF01041.18,	DegT/DnrJ/EryC1/StrS family aminotransferase [Methanothrix soehngenii]	85.5	0	0	0	2	13	15		0.0004	0.0004	0.0004	0.00130703	0.00275465	0.00275812		0.0004	0.00227327		0.0605365	0.0605365	1	5.68316	0	K13010	#00FF00
hoda_illumina_95487E_XDEN_107	K00672	2.3.1.101	Methanothrix	Unknown	UNKNOWN_KINGDOM							hoda_illumina_C_33932	BIN_hoda_illumina_B_2	FTR,FTR_C,	PF01913.19,PF02741.16,	formylmethanofuran--tetrahydromethanopterin N-formyltransferase [Methanothrix soehngenii]	90.9	0	0	0	8	13	10		0.0004	0.0004	0.0004	0.00402812	0.00275465	0.00197208		0.0004	0.00291828		0.0522107	0.0522107	1	7.2957	0	K00672	#00FF00
hoda_illumina_HEQNRG_1PVF_83	K02319	2.7.7.7	Methanothrix	Archaea	UNKNOWN_KINGDOM	uc_Archaea	uc_Archaea	uc_Archaea	uc_Archaea	uc_Archaea	uc_Archaea	hoda_illumina_C_61838	BIN_hoda_illumina_B_2	DNA_pol_B_exo1,DNA_pol_B,	PF03104.20,PF00136.22,	DNA polymerase elongation subunit [Methanothrix soehngenii]	86.4	0	0	0	0	0	0		0.0004	0.0004	0.0004	0.0004	0.0004	0.0004		0.0004	0.0004		#DIV/0!	1	1	1	0	K02319	#00FF00
hoda_illumina_FYJ1Y9_H7X1_44	K01092	3.1.3.25	Methanothrix	Unknown	UNKNOWN_KINGDOM							hoda_illumina_C_71663	BIN_hoda_illumina_B_2	Inositol_P,	PF00459.26,	bifunctional fructose-bisphosphatase/inositol-phosphate phosphatase [Methanothrix soehngenii]	80.5	0	0	0	0	0	1		0.0004	0.0004	0.0004	0.0004	0.0004	0.000557208		0.0004	0.000452403		0.42265	0.42265	1	1.13101	0	K01092	#00FF00
hoda_illumina_K9TKXN_A2FJ_31	K01126	3.1.4.46	Methanothrix	Archaea	UNKNOWN_KINGDOM	Euryarchaeota	Methanomicrobia	Methanosarcinales	Methanotrichaceae	Methanothrix	Methanosaeta sp. PtaB.Bin005	hoda_illumina_C_80869	BIN_hoda_illumina_B_2	GDPD,zf-like,	PF03009.18,PF04071.13,	cytoplasmic glycerophosphodiester phosphodiesterase [Methanosaeta sp. PtaB.Bin005]	81.6	0	0	0	0	0	4		0.0004	0.0004	0.0004	0.0004	0.0004	0.00102883		0.0004	0.000609611		0.42265	0.42265	1	1.52403	0	K01126	#00FF00
hoda_illumina_XWQ6K4_78MB_4			Methanothrix	Archaea	UNKNOWN_KINGDOM	Euryarchaeota	Methanomicrobia	Methanosarcinales	Methanotrichaceae	Methanothrix	Methanothrix soehngenii	hoda_illumina_C_85376	BIN_hoda_illumina_B_2	Flavin_Reduct,	PF01613.19,	flavin reductase family protein [Methanothrix soehngenii]	84.4	0	0	0	1	2	4		0.0004	0.0004	0.0004	0.000853515	0.000762253	0.00102883		0.0004	0.000881533		0.0253857	0.0253857	0.0253857	2.20383	1.14002	0	#FFFF00
hoda_illumina_34KB9W_QWHG_13	K03555		Methanothrix	Archaea	UNKNOWN_KINGDOM	Euryarchaeota	Methanomicrobia	Methanosarcinales	Methanotrichaceae	Methanothrix	uc_Methanothrix	hoda_illumina_C_67481	BIN_hoda_illumina_B_2	MutS_I,MutS_II,MutS_III,MutS_IV,MutS_V,	PF01624.21,PF05188.18,PF05192.19,PF05190.19,PF00488.22,	DNA mismatch repair protein MutS [Methanothrix soehngenii]	83.5	0	0	0	0	0	0		0.0004	0.0004	0.0004	0.0004	0.0004	0.0004		0.0004	0.0004		#DIV/0!	1	1	1	0	K03555	#00FF00
hoda_illumina_XYC4DB_XDEN_102	K00172	1.2.7.1	Methanothrix	Archaea	UNKNOWN_KINGDOM	Euryarchaeota	Methanomicrobia	Methanosarcinales	Methanotrichaceae	Methanothrix	Methanothrix soehngenii	hoda_illumina_C_33932	BIN_hoda_illumina_B_2	POR,	PF01558.19,	pyruvate ferredoxin oxidoreductase subunit gamma [Methanothrix soehngenii]	93.2	0	0	0	2	11	11		0.0004	0.0004	0.0004	0.00130703	0.00239239	0.00212929		0.0004	0.0019429		0.0420732	0.0420732	0.0420732	4.85726	2.28014	K00172	#FF8000
hoda_illumina_D0W33G_WPCN_49			Methanothrix	Archaea	UNKNOWN_KINGDOM	Euryarchaeota	Methanomicrobia	Methanosarcinales	Methanotrichaceae	Methanothrix	Methanothrix soehngenii	hoda_illumina_C_56453	BIN_hoda_illumina_B_2	Usp,Usp,	PF00582.27,PF00582.27,	universal stress protein [Methanothrix soehngenii]	86.8	0	0	0	7	14	16		0.0004	0.0004	0.0004	0.0035746	0.00293577	0.00291533		0.0004	0.0031419		0.00617307	0.00617307	0.00617307	7.85475	2.97357	0	#FF8000
hoda_illumina_RS4K4D_V8Y0_15	K09141		Methanothrix	Unknown	UNKNOWN_KINGDOM							hoda_illumina_C_48926	BIN_hoda_illumina_B_2	AMMECR1,	PF01871.18,	TIGR00296 family protein [Methanothrix soehngenii]	84.7	0	0	0	0	0	2		0.0004	0.0004	0.0004	0.0004	0.0004	0.000714416		0.0004	0.000504805		0.42265	0.42265	1	1.26201	0	K09141	#00FF00
hoda_illumina_4SVX4W_WR8Y_46	K02016		Methanothrix	Unknown	UNKNOWN_KINGDOM							hoda_illumina_C_40687	BIN_hoda_illumina_B_2	Peripla_BP_2,	PF01497.19,	ABC transporter substrate-binding protein [Methanotrichaceae archaeon]	48	0	1	0	0	0	0		0.0004	0.00894701	0.0004	0.0004	0.0004	0.0004		0.003249	0.0004		0.42265	0.42265	1	0.123115	0	K02016	#00FF00
hoda_illumina_TSTQQ8_EN51_9			Methanothrix	Archaea	UNKNOWN_KINGDOM	Euryarchaeota	Methanomicrobia	Methanosarcinales	Methanotrichaceae	Methanothrix	Methanothrix soehngenii	hoda_illumina_C_6049	BIN_hoda_illumina_B_2	DUF3786,	PF12654.8,	DUF3786 domain-containing protein [Methanothrix soehngenii]	66.5	0	0	0	0	0	2		0.0004	0.0004	0.0004	0.0004	0.0004	0.000714416		0.0004	0.000504805		0.42265	0.42265	1	1.26201	0	0	#00FF00
hoda_illumina_DP99QK_1PVF_110			Methanothrix	Unknown	UNKNOWN_KINGDOM							hoda_illumina_C_61838	BIN_hoda_illumina_B_2	Dicty_CTDC,	PF00526.19,	hypothetical protein C4523_15205 [Myxococcales bacterium]	45.7	0	0	0	1	4	1		0.0004	0.0004	0.0004	0.000853515	0.00112451	0.000557208		0.0004	0.000845076		0.112976	0.112976	1	2.11269	0	0	#00FF00
hoda_illumina_TC9TNJ_XDEN_61	K01677	4.2.1.2	Methanothrix	Archaea	UNKNOWN_KINGDOM	Euryarchaeota	Methanomicrobia	Methanosarcinales	Methanotrichaceae	Methanothrix	Methanothrix soehngenii	hoda_illumina_C_33932	BIN_hoda_illumina_B_2	Fumerase,	PF05681.15,	fumarase, alpha subunit [Methanothrix soehngenii GP6]	83	0	0	0	0	0	1		0.0004	0.0004	0.0004	0.0004	0.0004	0.000557208		0.0004	0.000452403		0.42265	0.42265	1	1.13101	0	K01677	#00FF00
hoda_illumina_0F5MNV_KMJW_81			Methanothrix	Archaea	UNKNOWN_KINGDOM	Euryarchaeota	Methanomicrobia	Methanosarcinales	Methanotrichaceae	Methanothrix	Methanothrix soehngenii	hoda_illumina_C_63430	BIN_hoda_illumina_B_2	Fasciclin,Fasciclin,	PF02469.23,PF02469.23,	fasciclin domain-containing protein [Methanothrix soehngenii]	79.2	0	0	0	0	2	3		0.0004	0.0004	0.0004	0.0004	0.000762253	0.000871624		0.0004	0.000677959		0.190437	0.190437	1	1.6949	0	0	#00FF00
hoda_illumina_VQKK0B_PZ2A_26	K19116		Methanothrix	Archaea	UNKNOWN_KINGDOM	Euryarchaeota	Methanomicrobia	Methanosarcinales	Methanotrichaceae	Methanothrix	Methanothrix soehngenii	hoda_illumina_C_35760	BIN_hoda_illumina_B_2	Cas_Cas5d,	PF09704.11,	type I-B CRISPR-associated protein Cas5 [Methanothrix soehngenii]	73.4	0	0	0	0	0	0		0.0004	0.0004	0.0004	0.0004	0.0004	0.0004		0.0004	0.0004		#DIV/0!	1	1	1	0	K19116	#00FF00
hoda_illumina_S447S4_A2FJ_10			Methanothrix	Unknown	UNKNOWN_KINGDOM							hoda_illumina_C_80869	BIN_hoda_illumina_B_2	[],	[],	hypothetical protein [Dehalobacter sp. 4CP]	66.9	0	0	0	0	1	2		0.0004	0.0004	0.0004	0.0004	0.000581127	0.000714416		0.0004	0.000565181		0.211528	0.211528	1	1.41295	0	0	#00FF00
hoda_illumina_BEMAN2_XDEN_53	K06966		Methanothrix	Archaea	UNKNOWN_KINGDOM	Euryarchaeota	Methanomicrobia	Methanosarcinales	Methanotrichaceae	Methanothrix	Methanothrix soehngenii	hoda_illumina_C_33932	BIN_hoda_illumina_B_2	LDcluster4,	PF18306.2,	TIGR00725 family protein [Methanothrix soehngenii]	81.6	0	0	0	0	1	1		0.0004	0.0004	0.0004	0.0004	0.000581127	0.000557208		0.0004	0.000512778		0.185536	0.185536	1	1.28195	0	K06966	#00FF00
hoda_illumina_7CVQK5_MP7C_13	K01990		Methanothrix	Unknown	UNKNOWN_KINGDOM							hoda_illumina_C_35786	BIN_hoda_illumina_B_2	ABC_tran,	PF00005.28,	ABC transporter ATP-binding protein [Methanosarcinales archaeon]	90.5	0	0	0	0	0	1		0.0004	0.0004	0.0004	0.0004	0.0004	0.000557208		0.0004	0.000452403		0.42265	0.42265	1	1.13101	0	K01990	#00FF00
hoda_illumina_6W4HM7_6QCW_15	K07050		Methanothrix	Archaea	UNKNOWN_KINGDOM	Euryarchaeota	Methanomicrobia	Methanosarcinales	Methanotrichaceae	Methanothrix	Methanothrix soehngenii	hoda_illumina_C_91508	BIN_hoda_illumina_B_2	tRNA-synt_2c,tRNA_SAD,	PF01411.20,PF07973.15,	alanyl-tRNA synthetase domain protein [Methanothrix soehngenii GP6]	79.7	0	0	0	1	6	3		0.0004	0.0004	0.0004	0.000853515	0.00148676	0.000871624		0.0004	0.00107063		0.0843132	0.0843132	1	2.67658	0	K07050	#00FF00
hoda_illumina_X0BAG6_KMJW_56	K00400		Methanothrix	Archaea	UNKNOWN_KINGDOM	Euryarchaeota	Methanomicrobia	Methanosarcinales	Methanotrichaceae	Methanothrix	Methanothrix soehngenii	hoda_illumina_C_63430	BIN_hoda_illumina_B_2	ABC_tran,ABC_tran,	PF00005.28,PF00005.28,	ABC transporter ATP-binding protein [Methanothrix soehngenii]	88.6	0	0	0	4	15	19		0.0004	0.0004	0.0004	0.00221406	0.0031169	0.00338695		0.0004	0.00290597		0.0194441	0.0194441	0.0194441	7.26492	2.86095	K00400	#FF8000
hoda_illumina_AFAQWN_XD4N_70			Methanothrix	Archaea	UNKNOWN_KINGDOM	Euryarchaeota	Methanomicrobia	Methanosarcinales	Methanotrichaceae	Methanothrix	Methanothrix soehngenii	hoda_illumina_C_94855	BIN_hoda_illumina_B_2	[],	[],	hypothetical protein [Methanothrix soehngenii]	82.9	0	0	0	0	1	0		0.0004	0.0004	0.0004	0.0004	0.000581127	0.0004		0.0004	0.000460376		0.42265	0.42265	1	1.15094	0	0	#00FF00
hoda_illumina_4FB1CA_F01X_8	K21219	2.5.1.3, 2.7.1.49, 2.7.4.7	Methanothrix	Unknown	UNKNOWN_KINGDOM							hoda_illumina_C_87666	BIN_hoda_illumina_B_2	Phos_pyr_kin,ThiP_synth,	PF08543.13,PF10120.10,	bifunctional hydroxymethylpyrimidine kinase/phosphomethylpyrimidine kinase [Methanothrix soehngenii]	70	0	0	1	0	0	0		0.0004	0.0004	0.0079188	0.0004	0.0004	0.0004		0.00290627	0.0004		0.42265	0.42265	1	0.137634	0	K21219	#00FF00
hoda_illumina_YWV00Q_WPCN_87	K00193		Methanothrix	Archaea	UNKNOWN_KINGDOM	Euryarchaeota	Methanomicrobia	Methanosarcinales	Methanotrichaceae	Methanothrix	Methanothrix soehngenii	hoda_illumina_C_56453	BIN_hoda_illumina_B_2	CdhC,	PF03598.16,	CO dehydrogenase/CO-methylating acetyl-CoA synthase complex subunit beta [Methanothrix soehngenii]	93.4	1	2	4	24	40	37		0.0176414	0.017494	0.0304752	0.0112844	0.00764506	0.0062167		0.0218702	0.00838204		0.132882	0.132882	1	0.383263	0	K00193	#00FF00
hoda_illumina_HDZFC8_3ZCA_2	K00054	1.1.1.88	Methanothrix	Archaea	UNKNOWN_KINGDOM	Euryarchaeota	Methanomicrobia	Methanosarcinales	Methanotrichaceae	Methanothrix	Methanothrix soehngenii	hoda_illumina_C_34658	BIN_hoda_illumina_B_2	HMG-CoA_red,	PF00368.19,	hydroxymethylglutaryl-CoA reductase, degradative [Methanothrix soehngenii]	94.3	0	0	0	3	7	7		0.0004	0.0004	0.0004	0.00176054	0.00166789	0.00150046		0.0004	0.00164296		0.00372832	0.00372832	0.00372832	4.10741	2.03823	K00054	#FF8000
hoda_illumina_GVNDG0_A2FJ_93	K06932	6.3.4.22	Methanothrix	Unknown	UNKNOWN_KINGDOM							hoda_illumina_C_80869	BIN_hoda_illumina_B_2	DUF1743,	PF08489.12,	DUF1743 domain-containing protein [Methanosarcinales archaeon]	74.1	0	0	0	1	0	0		0.0004	0.0004	0.0004	0.000853515	0.0004	0.0004		0.0004	0.000551172		0.42265	0.42265	1	1.37793	0	K06932	#00FF00
hoda_illumina_6M0PAD_F01X_31			Methanothrix	Unknown	UNKNOWN_KINGDOM							hoda_illumina_C_87666	BIN_hoda_illumina_B_2	[],	[],	No hit found		0	0	0	0	1	1		0.0004	0.0004	0.0004	0.0004	0.000581127	0.000557208		0.0004	0.000512778		0.185536	0.185536	1	1.28195	0	0	#00FF00
hoda_illumina_EP70TX_PKPN_13			Methanothrix	Unknown	UNKNOWN_KINGDOM							hoda_illumina_C_64301	BIN_hoda_illumina_B_2	Thioredoxin,Thioredoxin,GILT,	PF00085.21,PF00085.21,PF03227.17,	hypothetical protein [Parcubacteria bacterium]	48.8	0	0	0	0	2	2		0.0004	0.0004	0.0004	0.0004	0.000762253	0.000714416		0.0004	0.000625556		0.185536	0.185536	1	1.56389	0	0	#00FF00
hoda_illumina_W2TQCT_H7X1_1	K07218		Methanothrix	Unknown	UNKNOWN_KINGDOM							hoda_illumina_C_71663	BIN_hoda_illumina_B_2	NosD,	PF05048.14,	hypothetical protein [Methanothrix soehngenii]	69.1	0	0	0	0	0	1		0.0004	0.0004	0.0004	0.0004	0.0004	0.000557208		0.0004	0.000452403		0.42265	0.42265	1	1.13101	0	K07218	#00FF00
hoda_illumina_JDMEZ9_A2FJ_50			Methanothrix	Archaea	UNKNOWN_KINGDOM	Euryarchaeota	Methanomicrobia	Methanosarcinales	Methanotrichaceae	Methanothrix	Methanothrix soehngenii	hoda_illumina_C_80869	BIN_hoda_illumina_B_2	[],	[],	hypothetical protein [Methanothrix soehngenii]	65	0	0	0	0	0	0		0.0004	0.0004	0.0004	0.0004	0.0004	0.0004		0.0004	0.0004		#DIV/0!	1	1	1	0	0	#00FF00
hoda_illumina_W46T0G_1PVF_73			Methanothrix	Archaea	UNKNOWN_KINGDOM	Euryarchaeota	Methanomicrobia	Methanosarcinales	Methanotrichaceae	Methanothrix	Methanothrix soehngenii	hoda_illumina_C_61838	BIN_hoda_illumina_B_2	[],	[],	hypothetical protein [Methanothrix soehngenii]	83.3	0	0	0	0	0	2		0.0004	0.0004	0.0004	0.0004	0.0004	0.000714416		0.0004	0.000504805		0.42265	0.42265	1	1.26201	0	0	#00FF00
hoda_illumina_5RYXMM_VRK1_8	K02016		Methanothrix	Archaea	UNKNOWN_KINGDOM	Euryarchaeota	Methanomicrobia	Methanosarcinales	Methanotrichaceae	Methanothrix	Methanosaeta sp. PtaU1.Bin060	hoda_illumina_C_11787	BIN_hoda_illumina_B_2	Peripla_BP_2,	PF01497.19,	corrinoid ABC transporter substrate-binding protein [Methanosaeta sp. PtaU1.Bin060]	88.4	0	1	0	0	0	3		0.0004	0.00894701	0.0004	0.0004	0.0004	0.000871624		0.003249	0.000557208		0.455336	0.455336	1	0.171501	0	K02016	#00FF00
hoda_illumina_7G8VSV_DMD5_14	K03284		Methanothrix	Archaea	UNKNOWN_KINGDOM	Euryarchaeota	unknown	unknown	unknown	unknown	Euryarchaeota archaeon ADurb.Bin190	hoda_illumina_C_38617	BIN_hoda_illumina_B_2	CorA,	PF01544.19,	magnesium/cobalt transporter CorA [Methanothrix soehngenii]	88.8	0	0	0	0	1	1		0.0004	0.0004	0.0004	0.0004	0.000581127	0.000557208		0.0004	0.000512778		0.185536	0.185536	1	1.28195	0	K03284	#00FF00
hoda_illumina_QHETK3_NJMC_21	K07143		Methanothrix	Archaea	UNKNOWN_KINGDOM	Euryarchaeota	Methanomicrobia	Methanosarcinales	Methanotrichaceae	Methanothrix	Methanothrix soehngenii	hoda_illumina_C_65423	BIN_hoda_illumina_B_2	Auto_anti-p27,	PF06677.13,	hypothetical protein [Methanothrix soehngenii]	59.3	0	0	0	0	1	2		0.0004	0.0004	0.0004	0.0004	0.000581127	0.000714416		0.0004	0.000565181		0.211528	0.211528	1	1.41295	0	K07143	#00FF00
hoda_illumina_879BPB_8K0X_30			Methanothrix	Archaea	UNKNOWN_KINGDOM	Euryarchaeota	Methanomicrobia	Methanosarcinales	Methanotrichaceae	Methanothrix	Methanothrix soehngenii	hoda_illumina_C_27214	BIN_hoda_illumina_B_2	DUF5320,	PF17253.3,	DUF5320 domain-containing protein [Methanothrix soehngenii]	68	0	0	0	0	0	0		0.0004	0.0004	0.0004	0.0004	0.0004	0.0004		0.0004	0.0004		#DIV/0!	1	1	1	0	0	#00FF00
hoda_illumina_QH0GSQ_3NQF_18			Methanothrix	Archaea	UNKNOWN_KINGDOM	Euryarchaeota	Methanomicrobia	Methanosarcinales	Methanotrichaceae	Methanothrix	Methanothrix soehngenii	hoda_illumina_C_84700	BIN_hoda_illumina_B_2	DUF2102,	PF09875.10,	methanogenesis marker 6 protein [Methanothrix soehngenii]	82.4	0	0	0	1	5	3		0.0004	0.0004	0.0004	0.000853515	0.00130563	0.000871624		0.0004	0.00101026		0.0539409	0.0539409	1	2.52564	0	0	#00FF00
hoda_illumina_AECM4W_YKR9_16	K00560	2.1.1.45	Methanothrix	Archaea	UNKNOWN_KINGDOM	Euryarchaeota	Methanomicrobia	Methanosarcinales	Methanotrichaceae	Methanothrix	Methanosaeta sp. PtaB.Bin005	hoda_illumina_C_36799	BIN_hoda_illumina_B_2	Thymidylat_synt,	PF00303.20,	putative thymidylate synthase [Methanosaeta sp. PtaB.Bin005]	86.9	0	0	0	0	2	3		0.0004	0.0004	0.0004	0.0004	0.000762253	0.000871624		0.0004	0.000677959		0.190437	0.190437	1	1.6949	0	K00560	#00FF00
hoda_illumina_V4QKPV_RYYW_11			Methanothrix	Archaea	UNKNOWN_KINGDOM	Euryarchaeota	Methanomicrobia	Methanosarcinales	Methanotrichaceae	Methanothrix	Methanothrix soehngenii	hoda_illumina_C_89745	BIN_hoda_illumina_B_2	DUF488,	PF04343.14,	DUF488 family protein [Methanothrix soehngenii]	76.3	0	0	0	4	4	3		0.0004	0.0004	0.0004	0.00221406	0.00112451	0.000871624		0.0004	0.0014034		0.135148	0.135148	1	3.50849	0	0	#00FF00
hoda_illumina_MC99WJ_WPCN_62			Methanothrix	Unknown	UNKNOWN_KINGDOM							hoda_illumina_C_56453	BIN_hoda_illumina_B_2	Fer4_6,	PF12837.8,	4Fe-4S ferredoxin [Methanosarcinales archaeon]	77.7	0	0	0	0	0	2		0.0004	0.0004	0.0004	0.0004	0.0004	0.000714416		0.0004	0.000504805		0.42265	0.42265	1	1.26201	0	0	#00FF00
hoda_illumina_VRA8YQ_2K3X_51			Methanothrix	Archaea	UNKNOWN_KINGDOM	Euryarchaeota	Methanomicrobia	Methanosarcinales	Methanotrichaceae	Methanothrix	Methanothrix soehngenii	hoda_illumina_C_26479	BIN_hoda_illumina_B_2	AAA,AAA_lid_3,	PF00004.30,PF17862.2,	ATP-binding protein [Methanothrix soehngenii]	91.6	0	0	0	0	3	9		0.0004	0.0004	0.0004	0.0004	0.00094338	0.00181487		0.0004	0.00105275		0.25404	0.25404	1	2.63188	0	0	#00FF00
hoda_illumina_S5W1TG_6QCW_31			Methanothrix	Unknown	UNKNOWN_KINGDOM							hoda_illumina_C_91508	BIN_hoda_illumina_B_2	Thiamine_BP,	PF01910.18,	MTH1187 family thiamine-binding protein [Methanosarcinales archaeon]	70.5	0	0	0	0	0	1		0.0004	0.0004	0.0004	0.0004	0.0004	0.000557208		0.0004	0.000452403		0.42265	0.42265	1	1.13101	0	0	#00FF00
hoda_illumina_WPM1SK_7SRA_12	K09739	4.1.2.25	Methanothrix	Archaea	UNKNOWN_KINGDOM	Euryarchaeota	Methanomicrobia	Methanosarcinales	Methanotrichaceae	Methanothrix	uc_Methanothrix	hoda_illumina_C_75982	BIN_hoda_illumina_B_2	DHNA,	PF04038.13,	conserved hypothetical protein [Methanothrix soehngenii GP6]	87	0	0	0	0	0	0		0.0004	0.0004	0.0004	0.0004	0.0004	0.0004		0.0004	0.0004		#DIV/0!	1	1	1	0	K09739	#00FF00
hoda_illumina_7ZTPSE_REZJ_28	K00772	2.4.2.28	Methanothrix	Archaea	UNKNOWN_KINGDOM	Euryarchaeota	Methanomicrobia	Methanosarcinales	Methanotrichaceae	Methanothrix	Methanothrix soehngenii	hoda_illumina_C_80913	BIN_hoda_illumina_B_2	PNP_UDP_1,	PF01048.21,	MTAP family purine nucleoside phosphorylase [Methanothrix soehngenii]	79	0	0	0	0	0	1		0.0004	0.0004	0.0004	0.0004	0.0004	0.000557208		0.0004	0.000452403		0.42265	0.42265	1	1.13101	0	K00772	#00FF00
hoda_illumina_1D7S3A_A2FJ_26			Methanothrix	Archaea	UNKNOWN_KINGDOM	Euryarchaeota	Methanomicrobia	Methanosarcinales	Methanotrichaceae	Methanothrix	Methanothrix soehngenii	hoda_illumina_C_80869	BIN_hoda_illumina_B_2	[],	[],	hypothetical protein [Methanothrix soehngenii]	67	0	0	0	0	3	3		0.0004	0.0004	0.0004	0.0004	0.00094338	0.000871624		0.0004	0.000738335		0.185536	0.185536	1	1.84584	0	0	#00FF00
hoda_illumina_B0VHC5_PKPN_22			Methanothrix	Bacteria	UNKNOWN_KINGDOM	Candidatus Atribacteria	unknown	unknown	unknown	unknown	Candidatus Atribacteria bacterium CG_4_10_14_3_um_filter_34_13	hoda_illumina_C_64301	BIN_hoda_illumina_B_2	SDH_sah,	PF01972.17,	peptidase [Candidatus Atribacteria bacterium CG_4_10_14_3_um_filter_34_13]	58.1	0	0	0	5	18	21		0.0004	0.0004	0.0004	0.00266757	0.00366028	0.00370137		0.0004	0.00334307		0.0129311	0.0129311	0.0129311	8.35768	3.0631	0	#FF8000
hoda_illumina_QM1GD2_WPCN_17	K03113		Methanothrix	Archaea	UNKNOWN_KINGDOM	Euryarchaeota	Methanomicrobia	Methanosarcinales	Methanotrichaceae	Methanothrix	Methanothrix soehngenii	hoda_illumina_C_56453	BIN_hoda_illumina_B_2	SUI1,	PF01253.23,	stress response translation initiation inhibitor YciH [Methanothrix soehngenii]	99	0	0	0	0	1	1		0.0004	0.0004	0.0004	0.0004	0.000581127	0.000557208		0.0004	0.000512778		0.185536	0.185536	1	1.28195	0	K03113	#00FF00
hoda_illumina_ZSAW9Y_KMJW_32	K02111	3.6.3.14	Methanothrix	Archaea	UNKNOWN_KINGDOM	unknown	unknown	unknown	unknown	unknown	uncultured archaeon	hoda_illumina_C_63430	BIN_hoda_illumina_B_2	ATP-synt_ab,ATP-synt_ab_C,	PF00006.26,PF00306.28,	V-type ATP synthase beta chain [uncultured archaeon]	74	1	1	1	2	2	1		0.0176414	0.00894701	0.0079188	0.00130703	0.000762253	0.000557208		0.0115024	0.000875497		0.0655533	0.0655533	1	0.0761143	0	K02111	#00FF00
hoda_illumina_YJD5F1_PKPN_24			Methanothrix	Archaea	UNKNOWN_KINGDOM	Euryarchaeota	unknown	unknown	unknown	unknown	Euryarchaeota archaeon ADurb.Bin190	hoda_illumina_C_64301	BIN_hoda_illumina_B_2	[],	[],	hypothetical protein BWY13_01512 [Euryarchaeota archaeon ADurb.Bin190]	67.1	0	0	0	0	1	1		0.0004	0.0004	0.0004	0.0004	0.000581127	0.000557208		0.0004	0.000512778		0.185536	0.185536	1	1.28195	0	0	#00FF00
hoda_illumina_RE3C1S_NJMC_40	K07722		Methanothrix	Unknown	UNKNOWN_KINGDOM							hoda_illumina_C_65423	BIN_hoda_illumina_B_2	RHH_1,NikR_C,	PF01402.22,PF08753.12,	nickel-responsive transcriptional regulator NikR [Methanothrix sp.]	90.4	0	0	0	0	0	0		0.0004	0.0004	0.0004	0.0004	0.0004	0.0004		0.0004	0.0004		#DIV/0!	1	1	1	0	K07722	#00FF00
hoda_illumina_4TWYRP_A2FJ_100			Methanothrix	Archaea	UNKNOWN_KINGDOM	Euryarchaeota	Methanomicrobia	Methanosarcinales	Methanotrichaceae	Methanothrix	Methanothrix soehngenii	hoda_illumina_C_80869	BIN_hoda_illumina_B_2	DUF2150,	PF09920.10,	DUF2150 family protein [Methanothrix soehngenii]	86.9	0	0	0	1	2	1		0.0004	0.0004	0.0004	0.000853515	0.000762253	0.000557208		0.0004	0.000724325		0.0658495	0.0658495	1	1.81081	0	0	#00FF00
hoda_illumina_32YXMX_JY08_8	K07448		Methanothrix	Unknown	UNKNOWN_KINGDOM							hoda_illumina_C_11653	BIN_hoda_illumina_B_2	Mrr_cat,	PF04471.13,	hypothetical protein [Methanosarcinales archaeon]	93	0	0	0	0	0	0		0.0004	0.0004	0.0004	0.0004	0.0004	0.0004		0.0004	0.0004		#DIV/0!	1	1	1	0	K07448	#00FF00
hoda_illumina_JCY0H5_F01X_21	K03809	1.6.5.2	Methanothrix	Archaea	UNKNOWN_KINGDOM	Euryarchaeota	Methanomicrobia	Methanosarcinales	Methanotrichaceae	Methanothrix	Methanosaeta sp. PtaU1.Bin112	hoda_illumina_C_87666	BIN_hoda_illumina_B_2	FMN_red,	PF03358.16,	NAD(P)H dehydrogenase (quinone) [Methanosaeta sp. PtaU1.Bin112]	59	0	0	0	0	3	3		0.0004	0.0004	0.0004	0.0004	0.00094338	0.000871624		0.0004	0.000738335		0.185536	0.185536	1	1.84584	0	K03809	#00FF00
hoda_illumina_H6E6KS_32XH_4			Methanothrix	Archaea	UNKNOWN_KINGDOM	Euryarchaeota	Methanomicrobia	Methanosarcinales	Methanotrichaceae	Methanothrix	Methanothrix soehngenii	hoda_illumina_C_74084	BIN_hoda_illumina_B_2	PRC,	PF05239.17,	PRC-barrel domain-containing protein [Methanothrix soehngenii]	92.9	0	0	0	1	1	1		0.0004	0.0004	0.0004	0.000853515	0.000581127	0.000557208		0.0004	0.00066395		0.108869	0.108869	1	1.65987	0	0	#00FF00
hoda_illumina_MACXKK_1YPQ_8			Methanothrix	Archaea	UNKNOWN_KINGDOM	Euryarchaeota	Methanomicrobia	Methanosarcinales	Methanotrichaceae	Methanothrix	Methanothrix soehngenii	hoda_illumina_C_88215	BIN_hoda_illumina_B_2	[],	[],	DNRLRE domain-containing protein [Methanothrix soehngenii]	75.2	0	0	0	2	6	6		0.0004	0.0004	0.0004	0.00130703	0.00148676	0.00134325		0.0004	0.00137901		0.00312746	0.00312746	0.00312746	3.44753	1.78556	0	#FFFF00
hoda_illumina_5Y79J3_H7X1_32	K00198	1.2.7.4	Methanothrix	Archaea	UNKNOWN_KINGDOM	uc_Archaea	uc_Archaea	uc_Archaea	uc_Archaea	uc_Archaea	uc_Archaea	hoda_illumina_C_71663	BIN_hoda_illumina_B_2	Prismane,	PF03063.21,	anaerobic carbon-monoxide dehydrogenase catalytic subunit [Methanothrix soehngenii]	90.4	0	0	0	7	14	12		0.0004	0.0004	0.0004	0.0035746	0.00293577	0.0022865		0.0004	0.00293229		0.0208895	0.0208895	0.0208895	7.33073	2.87396	K00198	#FF8000
hoda_illumina_6PH9WR_PZ2A_2			Methanothrix	Archaea	UNKNOWN_KINGDOM	Euryarchaeota	Methanomicrobia	Methanosarcinales	Methanotrichaceae	Methanothrix	Methanothrix soehngenii	hoda_illumina_C_35760	BIN_hoda_illumina_B_2	[],	[],	hypothetical protein [Methanothrix soehngenii]	93.9	0	0	0	2	6	7		0.0004	0.0004	0.0004	0.00130703	0.00148676	0.00150046		0.0004	0.00143142		0.00363073	0.00363073	0.00363073	3.57854	1.83937	0	#FFFF00
hoda_illumina_7DPMDP_C7VZ_32	K14574		Methanothrix	Archaea	UNKNOWN_KINGDOM	Euryarchaeota	Methanomicrobia	Methanosarcinales	Methanotrichaceae	Methanothrix	Methanosaeta sp. PtaB.Bin005	hoda_illumina_C_78420	BIN_hoda_illumina_B_2	SBDS,SBDS_C,	PF01172.19,PF09377.11,	hypothetical protein A4E43_00653 [Methanosaeta sp. PtaB.Bin005]	96.6	0	0	0	6	10	10		0.0004	0.0004	0.0004	0.00312109	0.00221127	0.00197208		0.0004	0.00243481		0.0283372	0.0283372	0.0283372	6.08703	2.60574	K14574	#FF8000
hoda_illumina_2RM8WB_2K3X_71			Methanothrix	Archaea	UNKNOWN_KINGDOM	Euryarchaeota	Methanomicrobia	Methanosarcinales	Methanotrichaceae	Methanothrix	Methanothrix soehngenii	hoda_illumina_C_26479	BIN_hoda_illumina_B_2	F_bP_aldolase,	PF01116.21,	class II fructose-bisphosphate aldolase [Methanothrix soehngenii]	86	0	0	0	4	15	15		0.0004	0.0004	0.0004	0.00221406	0.0031169	0.00275812		0.0004	0.00269636		0.0128117	0.0128117	0.0128117	6.7409	2.75294	0	#FF8000
hoda_illumina_2PZYET_XDEN_19			Methanothrix	Archaea	UNKNOWN_KINGDOM	Euryarchaeota	Methanomicrobia	Methanosarcinales	Methanotrichaceae	Methanothrix	Methanothrix soehngenii	hoda_illumina_C_33932	BIN_hoda_illumina_B_2	PHP,	PF02811.20,	histidinol phosphate phosphatase domain-containing protein [Methanothrix soehngenii]	89.5	0	0	0	0	0	3		0.0004	0.0004	0.0004	0.0004	0.0004	0.000871624		0.0004	0.000557208		0.42265	0.42265	1	1.39302	0	0	#00FF00
hoda_illumina_M9YQMZ_H7X1_40			Methanothrix	Archaea	UNKNOWN_KINGDOM	Euryarchaeota	unknown	unknown	unknown	unknown	Euryarchaeota archaeon ADurb.Bin190	hoda_illumina_C_71663	BIN_hoda_illumina_B_2	[],	[],	hypothetical protein BWY13_01004 [Euryarchaeota archaeon ADurb.Bin190]	54	0	0	0	0	0	0		0.0004	0.0004	0.0004	0.0004	0.0004	0.0004		0.0004	0.0004		#DIV/0!	1	1	1	0	0	#00FF00
hoda_illumina_GZ4DMA_XDEN_77			Methanothrix	Archaea	UNKNOWN_KINGDOM	Euryarchaeota	Methanomicrobia	Methanosarcinales	Methanotrichaceae	Methanothrix	Methanothrix soehngenii	hoda_illumina_C_33932	BIN_hoda_illumina_B_2	DUF1743,	PF08489.12,	DUF1743 domain-containing protein [Methanothrix soehngenii]	92.3	0	0	0	2	11	12		0.0004	0.0004	0.0004	0.00130703	0.00239239	0.0022865		0.0004	0.00199531		0.0438407	0.0438407	0.0438407	4.98826	2.31854	0	#FF8000
hoda_illumina_ET1ZXY_1YPQ_14			Methanothrix	Archaea	UNKNOWN_KINGDOM	Euryarchaeota	Methanomicrobia	Methanosarcinales	Methanotrichaceae	Methanothrix	Methanothrix soehngenii	hoda_illumina_C_88215	BIN_hoda_illumina_B_2	NosD,	PF05048.14,	Periplasmic copper-binding protein (NosD) [uncultured archaeon]	67.6	0	0	0	0	2	2		0.0004	0.0004	0.0004	0.0004	0.000762253	0.000714416		0.0004	0.000625556		0.185536	0.185536	1	1.56389	0	0	#00FF00
hoda_illumina_XF316K_QWHG_9	K03136		Methanothrix	Archaea	UNKNOWN_KINGDOM	Euryarchaeota	Methanomicrobia	Methanosarcinales	Methanotrichaceae	Methanothrix	Methanothrix soehngenii	hoda_illumina_C_67481	BIN_hoda_illumina_B_2	TFIIE_alpha,	PF02002.18,	transcription factor [Methanothrix soehngenii]	87.9	0	0	0	0	0	0		0.0004	0.0004	0.0004	0.0004	0.0004	0.0004		0.0004	0.0004		#DIV/0!	1	1	1	0	K03136	#00FF00
hoda_illumina_FT13W4_WR8Y_33			Methanothrix	Archaea	UNKNOWN_KINGDOM	Euryarchaeota	Methanomicrobia	Methanosarcinales	Methanotrichaceae	Methanothrix	Methanothrix soehngenii	hoda_illumina_C_40687	BIN_hoda_illumina_B_2	[],	[],	conserved hypothetical protein [Methanothrix soehngenii GP6]	81.4	0	0	1	0	0	0		0.0004	0.0004	0.0079188	0.0004	0.0004	0.0004		0.00290627	0.0004		0.42265	0.42265	1	0.137634	0	0	#00FF00
hoda_illumina_0RDGSQ_A2FJ_43	K01895	6.2.1.1	Methanothrix	Archaea	UNKNOWN_KINGDOM	uc_Archaea	uc_Archaea	uc_Archaea	uc_Archaea	uc_Archaea	uc_Archaea	hoda_illumina_C_80869	BIN_hoda_illumina_B_2	ACAS_N,AMP-binding,AMP-binding_C,	PF16177.6,PF00501.29,PF13193.7,	acetyl-coenzyme A synthetase [Methanothrix soehngenii GP6]	92.9	0	3	5	47	64	63		0.0004	0.026041	0.037994	0.0217152	0.0119921	0.0103041		0.0214783	0.0146705		0.686912	0.686912	1	0.683035	0	K01895	#00FF00
hoda_illumina_C46VK4_V1AA_16	K03627		Methanothrix	Archaea	UNKNOWN_KINGDOM	Euryarchaeota	Methanomicrobia	Methanosarcinales	Methanotrichaceae	Methanothrix	Methanothrix soehngenii	hoda_illumina_C_89061	BIN_hoda_illumina_B_2	HTH_3,	PF01381.23,	TIGR00270 family protein [Methanothrix soehngenii]	91.4	0	0	0	0	4	7		0.0004	0.0004	0.0004	0.0004	0.00112451	0.00150046		0.0004	0.00100832		0.200296	0.200296	1	2.5208	0	K03627	#00FF00
hoda_illumina_AGBPJ3_3NQF_4	K01652	2.2.1.6	Methanothrix	Archaea	UNKNOWN_KINGDOM	uc_Archaea	uc_Archaea	uc_Archaea	uc_Archaea	uc_Archaea	uc_Archaea	hoda_illumina_C_84700	BIN_hoda_illumina_B_2	TPP_enzyme_N,TPP_enzyme_M,TPP_enzyme_C,	PF02776.19,PF00205.23,PF02775.22,	acetolactate synthase large subunit [Methanothrix soehngenii]	94.5	0	0	0	1	6	4		0.0004	0.0004	0.0004	0.000853515	0.00148676	0.00102883		0.0004	0.00112304		0.0619027	0.0619027	1	2.80759	0	K01652	#00FF00
hoda_illumina_HNX12E_32XH_51	K10979		Methanothrix	Unknown	UNKNOWN_KINGDOM							hoda_illumina_C_74084	BIN_hoda_illumina_B_2	Ku,	PF02735.17,	Ku protein [Methanothrix soehngenii]	83.7	0	0	0	0	0	1		0.0004	0.0004	0.0004	0.0004	0.0004	0.000557208		0.0004	0.000452403		0.42265	0.42265	1	1.13101	0	K10979	#00FF00
hoda_illumina_1VJ7JZ_2K3X_55			Methanothrix	Archaea	UNKNOWN_KINGDOM	Euryarchaeota	Methanomicrobia	Methanosarcinales	Methanotrichaceae	Methanothrix	Methanothrix soehngenii	hoda_illumina_C_26479	BIN_hoda_illumina_B_2	[],	[],	conserved hypothetical protein [Methanothrix soehngenii GP6]	71.9	0	1	1	5	5	6		0.0004	0.00894701	0.0079188	0.00266757	0.00130563	0.00134325		0.00575527	0.00177215		0.332335	0.332335	1	0.307918	0	0	#00FF00
hoda_illumina_WGV0BX_R08S_4	K03186	2.5.1.129	Methanothrix	Unknown	UNKNOWN_KINGDOM							hoda_illumina_C_8327	BIN_hoda_illumina_B_2	Flavoprotein,	PF02441.20,	UbiX family flavin prenyltransferase [Methanothrix soehngenii]	89.7	0	0	0	0	1	1		0.0004	0.0004	0.0004	0.0004	0.000581127	0.000557208		0.0004	0.000512778		0.185536	0.185536	1	1.28195	0	K03186	#00FF00
hoda_illumina_CN394W_VRK1_13	K00528	1.18.1.2, 1.19.1.1	Methanothrix	Unknown	UNKNOWN_KINGDOM							hoda_illumina_C_11787	BIN_hoda_illumina_B_2	NAD_binding_1,DHODB_Fe-S_bind,	PF00175.22,PF10418.10,	sulfide/dihydroorotate dehydrogenase-like FAD/NAD-binding protein [Methanosarcinales archaeon]	90.4	0	0	0	0	0	1		0.0004	0.0004	0.0004	0.0004	0.0004	0.000557208		0.0004	0.000452403		0.42265	0.42265	1	1.13101	0	K00528	#00FF00
hoda_illumina_80WF64_1YPQ_35	K07731		Methanothrix	Archaea	UNKNOWN_KINGDOM	Euryarchaeota	Methanomicrobia	Methanosarcinales	Methanotrichaceae	Methanothrix	Methanothrix soehngenii	hoda_illumina_C_88215	BIN_hoda_illumina_B_2	HTH_3,	PF01381.23,	helix-turn-helix domain-containing protein [Methanothrix soehngenii]	94.6	0	0	0	0	4	0		0.0004	0.0004	0.0004	0.0004	0.00112451	0.0004		0.0004	0.000641502		0.42265	0.42265	1	1.60376	0	K07731	#00FF00
hoda_illumina_XEAK17_1YPQ_22	K16370	2.7.1.11	Methanothrix	Archaea	UNKNOWN_KINGDOM	unknown	unknown	unknown	unknown	unknown	uncultured archaeon	hoda_illumina_C_88215	BIN_hoda_illumina_B_2	PfkB,	PF00294.25,	1-phosphofructokinase [uncultured archaeon]	81.4	0	0	0	1	8	7		0.0004	0.0004	0.0004	0.000853515	0.00184901	0.00150046		0.0004	0.00140099		0.0754119	0.0754119	1	3.50249	0	K16370	#00FF00
hoda_illumina_C181Q5_MP7C_12	K03404	6.6.1.1	Methanothrix	Archaea	UNKNOWN_KINGDOM	uc_Archaea	uc_Archaea	uc_Archaea	uc_Archaea	uc_Archaea	uc_Archaea	hoda_illumina_C_35786	BIN_hoda_illumina_B_2	Mg_chelatase,AAA_lid_2,VWA_2,	PF01078.22,PF17863.2,PF13519.7,	putative cobaltochelatase [Methanothrix soehngenii]	91.3	0	0	0	0	0	1		0.0004	0.0004	0.0004	0.0004	0.0004	0.000557208		0.0004	0.000452403		0.42265	0.42265	1	1.13101	0	K03404	#00FF00
hoda_illumina_A5YQR5_V1Y6_14	K02035		Methanothrix	Archaea	UNKNOWN_KINGDOM	Euryarchaeota	Methanomicrobia	Methanosarcinales	Methanotrichaceae	Methanothrix	Methanothrix sp.	hoda_illumina_C_30516	BIN_hoda_illumina_B_2	SBP_bac_5,	PF00496.23,	ABC transporter substrate-binding protein [Methanothrix sp.]	61.9	0	1	0	0	0	1		0.0004	0.00894701	0.0004	0.0004	0.0004	0.000557208		0.003249	0.000452403		0.433365	0.433365	1	0.139244	0	K02035	#00FF00
hoda_illumina_M5DXRN_A2FJ_88	K02930		Methanothrix	Archaea	UNKNOWN_KINGDOM	Euryarchaeota	Methanomicrobia	Methanosarcinales	Methanotrichaceae	Methanothrix	Methanothrix soehngenii	hoda_illumina_C_80869	BIN_hoda_illumina_B_2	Ribosomal_L4,	PF00573.23,	50S ribosomal protein L4 [Methanothrix soehngenii]	91.8	0	0	0	1	7	4		0.0004	0.0004	0.0004	0.000853515	0.00166789	0.00102883		0.0004	0.00118341		0.0869643	0.0869643	1	2.95853	0	K02930	#00FF00
hoda_illumina_AD4M0P_JY08_17			Methanothrix	Archaea	UNKNOWN_KINGDOM	Euryarchaeota	Methanomicrobia	Methanosarcinales	Methanotrichaceae	Methanothrix	Methanothrix sp.	hoda_illumina_C_11653	BIN_hoda_illumina_B_2	TPR_12,	PF13424.7,	tetratricopeptide repeat protein [Methanothrix sp.]	55	0	0	0	0	0	0		0.0004	0.0004	0.0004	0.0004	0.0004	0.0004		0.0004	0.0004		#DIV/0!	1	1	1	0	0	#00FF00
hoda_illumina_Z6KG08_1YPQ_1	K06988	1.5.1.40	Methanothrix	Archaea	UNKNOWN_KINGDOM	Euryarchaeota	Methanomicrobia	Methanosarcinales	Methanotrichaceae	Methanothrix	Methanothrix soehngenii	hoda_illumina_C_88215	BIN_hoda_illumina_B_2	F420_oxidored,	PF03807.18,	NADPH-dependent F420 reductase [Methanothrix soehngenii]	80.1	0	0	0	0	3	6		0.0004	0.0004	0.0004	0.0004	0.00094338	0.00134325		0.0004	0.000895543		0.211528	0.211528	1	2.23886	0	K06988	#00FF00
hoda_illumina_XQG5C9_7SRA_26			Methanothrix	Archaea	UNKNOWN_KINGDOM	Euryarchaeota	Methanomicrobia	Methanosarcinales	Methanotrichaceae	Methanothrix	Methanothrix soehngenii	hoda_illumina_C_75982	BIN_hoda_illumina_B_2	DUF2117,	PF09890.10,	DUF2117 domain-containing protein [Methanothrix soehngenii]	78.9	0	0	0	0	0	0		0.0004	0.0004	0.0004	0.0004	0.0004	0.0004		0.0004	0.0004		#DIV/0!	1	1	1	0	0	#00FF00
hoda_illumina_1WZRY6_WR8Y_16	K09713		Methanothrix	Archaea	UNKNOWN_KINGDOM	Euryarchaeota	Methanomicrobia	Methanosarcinales	Methanotrichaceae	Methanothrix	Methanothrix soehngenii	hoda_illumina_C_40687	BIN_hoda_illumina_B_2	UPF0146,	PF03686.14,	Uncharacterized protein family (UPF0146) [Methanothrix soehngenii GP6]	75.6	0	0	0	0	0	0		0.0004	0.0004	0.0004	0.0004	0.0004	0.0004		0.0004	0.0004		#DIV/0!	1	1	1	0	K09713	#00FF00
hoda_illumina_CTEXBN_DMD5_29			Methanothrix	Archaea	UNKNOWN_KINGDOM	Euryarchaeota	Methanomicrobia	Methanosarcinales	Methanotrichaceae	Methanothrix	Methanothrix soehngenii	hoda_illumina_C_38617	BIN_hoda_illumina_B_2	DUF11,	PF01345.19,	hypothetical protein [Methanothrix soehngenii]	71.6	0	0	1	1	0	0		0.0004	0.0004	0.0079188	0.000853515	0.0004	0.0004		0.00290627	0.000551172		0.458458	0.458458	1	0.189649	0	0	#00FF00
hoda_illumina_0J2SX9_WPCN_44			Methanothrix	Archaea	UNKNOWN_KINGDOM	Euryarchaeota	Methanomicrobia	Methanosarcinales	Methanotrichaceae	Methanothrix	Methanothrix soehngenii	hoda_illumina_C_56453	BIN_hoda_illumina_B_2	[],	[],	hypothetical protein [Methanothrix soehngenii]	83.9	0	0	0	1	3	3		0.0004	0.0004	0.0004	0.000853515	0.00094338	0.000871624		0.0004	0.000889506		0.00312746	0.00312746	0.00312746	2.22377	1.153	0	#FFFF00
hoda_illumina_3C6JGH_XD4N_1			Methanothrix	Archaea	UNKNOWN_KINGDOM	Euryarchaeota	Methanomicrobia	Methanosarcinales	Methanotrichaceae	Methanothrix	Methanosaeta sp. PtaB.Bin005	hoda_illumina_C_94855	BIN_hoda_illumina_B_2	[],	[],	hypothetical protein [Methanosarcinales archaeon]	75.1	0	0	0	0	1	3		0.0004	0.0004	0.0004	0.0004	0.000581127	0.000871624		0.0004	0.000617584		0.25404	0.25404	1	1.54396	0	0	#00FF00
hoda_illumina_KQ0BAM_F01X_32			Methanothrix	Unknown	UNKNOWN_KINGDOM							hoda_illumina_C_87666	BIN_hoda_illumina_B_2	[],	[],	No hit found		0	0	0	0	0	0		0.0004	0.0004	0.0004	0.0004	0.0004	0.0004		0.0004	0.0004		#DIV/0!	1	1	1	0	0	#00FF00
hoda_illumina_E79WJ3_GB8N_1			Methanothrix	Archaea	UNKNOWN_KINGDOM	Euryarchaeota	Methanomicrobia	Methanosarcinales	Methanotrichaceae	Methanothrix	Methanothrix soehngenii	hoda_illumina_C_101837	BIN_hoda_illumina_B_2	N6_Mtase,Eco57I,	PF02384.17,PF07669.12,	Eco57I restriction-modification methylase domain-containing protein [Methanothrix soehngenii]	80.7	0	0	0	0	2	3		0.0004	0.0004	0.0004	0.0004	0.000762253	0.000871624		0.0004	0.000677959		0.190437	0.190437	1	1.6949	0	0	#00FF00
hoda_illumina_RWWKF8_V8Y0_1			Methanothrix	Archaea	UNKNOWN_KINGDOM	unknown	unknown	unknown	unknown	unknown	uncultured archaeon	hoda_illumina_C_48926	BIN_hoda_illumina_B_2	[],	[],	Uncharacterised protein [uncultured archaeon]	75.3	0	0	0	0	0	0		0.0004	0.0004	0.0004	0.0004	0.0004	0.0004		0.0004	0.0004		#DIV/0!	1	1	1	0	0	#00FF00
hoda_illumina_BACH5K_REZJ_25	K14475		Methanothrix	Archaea	UNKNOWN_KINGDOM	Euryarchaeota	Methanomicrobia	Methanosarcinales	Methanotrichaceae	Methanothrix	Methanothrix soehngenii	hoda_illumina_C_80913	BIN_hoda_illumina_B_2	Inhibitor_I42,	PF09394.11,	protease inhibitor I42 family protein [Methanothrix soehngenii]	72.8	0	0	0	0	0	1		0.0004	0.0004	0.0004	0.0004	0.0004	0.000557208		0.0004	0.000452403		0.42265	0.42265	1	1.13101	0	K14475	#00FF00
hoda_illumina_9PE1GB_1PVF_81			Methanothrix	Archaea	UNKNOWN_KINGDOM	Euryarchaeota	Methanomicrobia	Methanosarcinales	Methanotrichaceae	Methanothrix	Methanothrix soehngenii	hoda_illumina_C_61838	BIN_hoda_illumina_B_2	[],	[],	hypothetical protein [Methanothrix soehngenii]	84.1	0	0	0	0	1	1		0.0004	0.0004	0.0004	0.0004	0.000581127	0.000557208		0.0004	0.000512778		0.185536	0.185536	1	1.28195	0	0	#00FF00
hoda_illumina_YEAGTC_REZJ_3	K18237	5.3.1.29	Methanothrix	Archaea	UNKNOWN_KINGDOM	Euryarchaeota	Methanomicrobia	Methanosarcinales	Methanotrichaceae	Methanothrix	Methanosaeta sp. PtaU1.Bin112	hoda_illumina_C_80913	BIN_hoda_illumina_B_2	IF-2B,	PF01008.18,	Ribose 1,5-bisphosphate isomerase [Methanosaeta sp. PtaU1.Bin112]	86.7	0	0	0	0	3	4		0.0004	0.0004	0.0004	0.0004	0.00094338	0.00102883		0.0004	0.000790737		0.185664	0.185664	1	1.97684	0	K18237	#00FF00
hoda_illumina_1FRWTQ_2K3X_79	K02009		Methanothrix	Unknown	UNKNOWN_KINGDOM							hoda_illumina_C_26479	BIN_hoda_illumina_B_2	DUF4198,	PF10670.10,	DUF4198 domain-containing protein [Methanothrix sp.]	84	0	0	0	0	2	3		0.0004	0.0004	0.0004	0.0004	0.000762253	0.000871624		0.0004	0.000677959		0.190437	0.190437	1	1.6949	0	K02009	#00FF00
hoda_illumina_BEEECV_WR8Y_40			Methanothrix	Archaea	UNKNOWN_KINGDOM	Euryarchaeota	Methanomicrobia	Methanosarcinales	Methanotrichaceae	Methanothrix	Methanothrix soehngenii	hoda_illumina_C_40687	BIN_hoda_illumina_B_2	DUF1616,	PF07760.12,	DUF1616 domain-containing protein [Methanosarcinales archaeon]	60.4	0	0	0	0	2	1		0.0004	0.0004	0.0004	0.0004	0.000762253	0.000557208		0.0004	0.000573154		0.240529	0.240529	1	1.43288	0	0	#00FF00
hoda_illumina_YYM4S6_WR8Y_6			Methanothrix	Archaea	UNKNOWN_KINGDOM	Euryarchaeota	Methanomicrobia	Methanosarcinales	Methanotrichaceae	Methanothrix	Methanothrix soehngenii	hoda_illumina_C_40687	BIN_hoda_illumina_B_2	NTP_transferase,	PF00483.24,	NTP transferase domain-containing protein [Methanothrix soehngenii]	85.3	0	0	0	0	0	1		0.0004	0.0004	0.0004	0.0004	0.0004	0.000557208		0.0004	0.000452403		0.42265	0.42265	1	1.13101	0	0	#00FF00
hoda_illumina_9XY7S5_WPCN_15			Methanothrix	Archaea	UNKNOWN_KINGDOM	Euryarchaeota	Methanomicrobia	Methanosarcinales	Methanotrichaceae	Methanothrix	Methanothrix soehngenii	hoda_illumina_C_56453	BIN_hoda_illumina_B_2	LSM,	PF01423.23,	LSM domain-containing protein [Methanothrix soehngenii]	98.6	0	0	0	0	0	0		0.0004	0.0004	0.0004	0.0004	0.0004	0.0004		0.0004	0.0004		#DIV/0!	1	1	1	0	0	#00FF00
hoda_illumina_94Y5QJ_RYYW_40			Methanothrix	Unknown	UNKNOWN_KINGDOM							hoda_illumina_C_89745	BIN_hoda_illumina_B_2	LRV,LRV,	PF01816.18,PF01816.18,	Leucine rich repeat variant [uncultured archaeon]	78.6	0	0	0	0	2	6		0.0004	0.0004	0.0004	0.0004	0.000762253	0.00134325		0.0004	0.000835167		0.25404	0.25404	1	2.08792	0	0	#00FF00
hoda_illumina_4VW6RS_KMJW_89	K00878	2.7.1.50	Methanothrix	Archaea	UNKNOWN_KINGDOM	Euryarchaeota	Methanomicrobia	Methanosarcinales	Methanotrichaceae	Methanothrix	Methanothrix soehngenii	hoda_illumina_C_63430	BIN_hoda_illumina_B_2	HK,	PF02110.16,	hydroxyethylthiazole kinase [Methanothrix soehngenii]	81.4	0	0	0	1	3	3		0.0004	0.0004	0.0004	0.000853515	0.00094338	0.000871624		0.0004	0.000889506		0.00312746	0.00312746	0.00312746	2.22377	1.153	K00878	#FFFF00
hoda_illumina_X8NDF8_3ZCA_10			Methanothrix	Archaea	UNKNOWN_KINGDOM	Euryarchaeota	Methanomicrobia	Methanosarcinales	Methanotrichaceae	Methanothrix	Methanothrix soehngenii	hoda_illumina_C_34658	BIN_hoda_illumina_B_2	Usp,Usp,	PF00582.27,PF00582.27,	universal stress protein [Methanothrix soehngenii]	81	0	0	0	0	5	7		0.0004	0.0004	0.0004	0.0004	0.00130563	0.00150046		0.0004	0.0010687		0.187327	0.187327	1	2.67174	0	0	#00FF00
hoda_illumina_9YVMEZ_KMJW_7	K06981	2.7.4.26	Methanothrix	Unknown	UNKNOWN_KINGDOM							hoda_illumina_C_63430	BIN_hoda_illumina_B_2	AA_kinase,	PF00696.29,	isopentenyl phosphate kinase family protein [Methanothrix soehngenii]	84.8	0	0	0	0	2	3		0.0004	0.0004	0.0004	0.0004	0.000762253	0.000871624		0.0004	0.000677959		0.190437	0.190437	1	1.6949	0	K06981	#00FF00
hoda_illumina_6SCRJC_RCZT_35	K03388	1.8.98.1	Methanothrix	Unknown	UNKNOWN_KINGDOM							hoda_illumina_C_100287	BIN_hoda_illumina_B_2	Pyr_redox_2,Fer4,Fer4_21,FlpD,	PF07992.15,PF00037.28,PF14697.7,PF02662.17,	hydrogenase iron-sulfur subunit [Methanothrix soehngenii]	90.2	0	0	1	0	1	10		0.0004	0.0004	0.0079188	0.0004	0.000581127	0.00197208		0.00290627	0.000984402		0.440494	0.440494	1	0.338717	0	K03388	#00FF00
hoda_illumina_0GAEE4_3NQF_19			Methanothrix	Archaea	UNKNOWN_KINGDOM	Euryarchaeota	Methanomicrobia	Methanosarcinales	Methanotrichaceae	Methanothrix	Methanothrix soehngenii	hoda_illumina_C_84700	BIN_hoda_illumina_B_2	[],	[],	methanogenesis marker 3 protein [Methanothrix soehngenii]	86.6	0	0	0	4	11	14		0.0004	0.0004	0.0004	0.00221406	0.00239239	0.00260091		0.0004	0.00240245		0.003102	0.003102	0.003102	6.00614	2.58644	0	#FF8000
hoda_illumina_DV6C2J_REZJ_11			Methanothrix	Archaea	UNKNOWN_KINGDOM	Euryarchaeota	Methanomicrobia	Methanosarcinales	Methanotrichaceae	Methanothrix	Methanothrix soehngenii	hoda_illumina_C_80913	BIN_hoda_illumina_B_2	[],	[],	conserved hypothetical protein [Methanothrix soehngenii GP6]	86.8	0	0	0	0	0	0		0.0004	0.0004	0.0004	0.0004	0.0004	0.0004		0.0004	0.0004		#DIV/0!	1	1	1	0	0	#00FF00
hoda_illumina_M36H7G_3ZCA_13	K06875		Methanothrix	Unknown	UNKNOWN_KINGDOM							hoda_illumina_C_34658	BIN_hoda_illumina_B_2	dsDNA_bind,	PF01984.21,	DNA-binding protein [Methanothrix soehngenii]	91.2	0	0	0	0	0	4		0.0004	0.0004	0.0004	0.0004	0.0004	0.00102883		0.0004	0.000609611		0.42265	0.42265	1	1.52403	0	K06875	#00FF00
hoda_illumina_EDV1K5_WPCN_91	K00197	2.1.1.245	Methanothrix	Unknown	UNKNOWN_KINGDOM							hoda_illumina_C_56453	BIN_hoda_illumina_B_2	FeS,CdhD,	PF04060.14,PF03599.17,	acetyl-CoA decarbonylase/synthase complex subunit gamma [Methanothrix soehngenii]	95.8	0	1	3	33	45	40		0.0004	0.00894701	0.0229564	0.015366	0.0085507	0.00668832		0.0107678	0.0102017		0.955647	0.955647	1	0.947424	0	K00197	#00FF00
hoda_illumina_VPJWAF_1PVF_121	K01880	6.1.1.14	Methanothrix	Archaea	UNKNOWN_KINGDOM	Euryarchaeota	uc_Euryarchaeota	uc_Euryarchaeota	uc_Euryarchaeota	uc_Euryarchaeota	uc_Euryarchaeota	hoda_illumina_C_61838	BIN_hoda_illumina_B_2	tRNA-synt_2b,HGTP_anticodon,	PF00587.26,PF03129.21,	glycine--tRNA ligase [Methanothrix soehngenii]	91.9	0	0	0	2	8	11		0.0004	0.0004	0.0004	0.00130703	0.00184901	0.00212929		0.0004	0.00176178		0.0300021	0.0300021	0.0300021	4.40444	2.13896	K01880	#FF8000
hoda_illumina_251KY5_ZB78_25	K13525		Methanothrix	Archaea	UNKNOWN_KINGDOM	uc_Archaea	uc_Archaea	uc_Archaea	uc_Archaea	uc_Archaea	uc_Archaea	hoda_illumina_C_99817	BIN_hoda_illumina_B_2	CDC48_N,CDC48_2,AAA,AAA_lid_3,AAA,AAA_lid_3,	PF02359.19,PF02933.18,PF00004.30,PF17862.2,PF00004.30,PF17862.2,	CDC48 family AAA ATPase [Methanothrix soehngenii]	94.9	2	1	0	0	1	1		0.0348828	0.00894701	0.0004	0.0004	0.000581127	0.000557208		0.0147433	0.000512778		0.305368	0.305368	1	0.0347805	0	K13525	#00FF00
hoda_illumina_9YGXYT_MP7C_8	K07179	2.7.11.1	Methanothrix	Archaea	UNKNOWN_KINGDOM	Euryarchaeota	Methanomicrobia	Methanosarcinales	Methanotrichaceae	Methanothrix	Methanothrix soehngenii	hoda_illumina_C_35786	BIN_hoda_illumina_B_2	Rio2_N,RIO1,	PF09202.12,PF01163.23,	serine/threonine protein kinase [Methanothrix soehngenii]	81	0	0	0	0	0	0		0.0004	0.0004	0.0004	0.0004	0.0004	0.0004		0.0004	0.0004		#DIV/0!	1	1	1	0	K07179	#00FF00
hoda_illumina_4V2XWG_2K3X_22	K01704	4.2.1.33, 4.2.1.35	Methanothrix	Archaea	UNKNOWN_KINGDOM	Euryarchaeota	Methanomicrobia	Methanosarcinales	Methanotrichaceae	Methanothrix	Methanothrix soehngenii	hoda_illumina_C_26479	BIN_hoda_illumina_B_2	Aconitase_C,	PF00694.20,	3-isopropylmalate dehydratase small subunit [Methanothrix soehngenii]	87.1	0	0	0	0	5	4		0.0004	0.0004	0.0004	0.0004	0.00130563	0.00102883		0.0004	0.000911488		0.196472	0.196472	1	2.27872	0	K01704	#00FF00
hoda_illumina_9TQP62_XD4N_69			Methanothrix	Archaea	UNKNOWN_KINGDOM	Euryarchaeota	Methanomicrobia	Methanosarcinales	Methanotrichaceae	Methanothrix	Methanothrix soehngenii	hoda_illumina_C_94855	BIN_hoda_illumina_B_2	CBFD_NFYB_HMF,	PF00808.24,	histone family protein [Methanothrix soehngenii]	98.7	0	0	0	2	4	2		0.0004	0.0004	0.0004	0.00130703	0.00112451	0.000714416		0.0004	0.00104865		0.0658495	0.0658495	1	2.62163	0	0	#00FF00
hoda_illumina_W2TM48_K1ES_12	K00175	1.2.7.11, 1.2.7.3	Methanothrix	Archaea	UNKNOWN_KINGDOM	Euryarchaeota	Methanomicrobia	Methanosarcinales	Methanotrichaceae	Methanothrix	Methanosaeta sp. PtaB.Bin005	hoda_illumina_C_97902	BIN_hoda_illumina_B_2	TPP_enzyme_C,PFO_beta_C,	PF02775.22,PF12367.9,	2-oxoglutarate synthase subunit KorB [Methanosaeta sp. PtaB.Bin005]	85.9	0	0	0	0	5	4		0.0004	0.0004	0.0004	0.0004	0.00130563	0.00102883		0.0004	0.000911488		0.196472	0.196472	1	2.27872	0	K00175	#00FF00
hoda_illumina_28VK2V_NJMC_2			Methanothrix	Archaea	UNKNOWN_KINGDOM	uc_Archaea	uc_Archaea	uc_Archaea	uc_Archaea	uc_Archaea	uc_Archaea	hoda_illumina_C_65423	BIN_hoda_illumina_B_2	ATP-grasp_5,CoA_binding_2,Succ_CoA_lig,Ligase_CoA_2,	PF13549.7,PF13380.7,PF13607.7,PF19045.1,	acetate--CoA ligase family protein [Methanothrix soehngenii]	90.3	0	1	0	2	5	3		0.0004	0.00894701	0.0004	0.00130703	0.00130563	0.000871624		0.003249	0.00116143		0.530994	0.530994	1	0.357472	0	0	#00FF00
hoda_illumina_WCER2Z_QWHG_43	K02991		Methanothrix	Archaea	UNKNOWN_KINGDOM	Euryarchaeota	Methanomicrobia	Methanosarcinales	Methanotrichaceae	Methanothrix	Methanothrix soehngenii	hoda_illumina_C_67481	BIN_hoda_illumina_B_2	Ribosomal_S6e,	PF01092.20,	30S ribosomal protein S6e [Methanothrix soehngenii]	88.7	0	0	0	4	8	7		0.0004	0.0004	0.0004	0.00221406	0.00184901	0.00150046		0.0004	0.00185451		0.0194779	0.0194779	0.0194779	4.63627	2.21297	K02991	#FF8000
hoda_illumina_FW7MET_R08S_3			Methanothrix	Archaea	UNKNOWN_KINGDOM	Euryarchaeota	Methanomicrobia	Methanosarcinales	Methanotrichaceae	Methanothrix	Methanothrix soehngenii	hoda_illumina_C_8327	BIN_hoda_illumina_B_2	[],	[],	hypothetical protein [Methanothrix soehngenii]	90.6	0	0	0	0	0	0		0.0004	0.0004	0.0004	0.0004	0.0004	0.0004		0.0004	0.0004		#DIV/0!	1	1	1	0	0	#00FF00
hoda_illumina_4YXFMV_32XH_55	K03546		Methanothrix	Archaea	UNKNOWN_KINGDOM	Euryarchaeota	Methanomicrobia	Methanosarcinales	Methanotrichaceae	Methanothrix	uc_Methanothrix	hoda_illumina_C_74084	BIN_hoda_illumina_B_2	SMC_N,	PF02463.20,	SMC family ATPase [Methanothrix soehngenii]	69.5	1	1	1	0	2	4		0.0176414	0.00894701	0.0079188	0.0004	0.000762253	0.00102883		0.0115024	0.000730362		0.080496	0.080496	1	0.0634965	0	K03546	#00FF00
hoda_illumina_C2Y4BX_XD4N_57			Methanothrix	Unknown	UNKNOWN_KINGDOM							hoda_illumina_C_94855	BIN_hoda_illumina_B_2	[],	[],	hypothetical protein [Methanothrix sp.]	46.8	0	0	0	0	0	0		0.0004	0.0004	0.0004	0.0004	0.0004	0.0004		0.0004	0.0004		#DIV/0!	1	1	1	0	0	#00FF00
hoda_illumina_CYDA9Q_REZJ_36	K06920	6.3.4.20	Methanothrix	Archaea	UNKNOWN_KINGDOM	Euryarchaeota	Methanomicrobia	Methanosarcinales	Methanotrichaceae	Methanothrix	Methanosaeta sp. PtaB.Bin005	hoda_illumina_C_80913	BIN_hoda_illumina_B_2	QueC,	PF06508.14,	queuosine biosynthesis protein QueC [Methanosaeta sp. PtaB.Bin005]	81.7	0	0	0	0	1	1		0.0004	0.0004	0.0004	0.0004	0.000581127	0.000557208		0.0004	0.000512778		0.185536	0.185536	1	1.28195	0	K06920	#00FF00
hoda_illumina_S0ZZEB_XD4N_15	K03529		Methanothrix	Archaea	UNKNOWN_KINGDOM	uc_Archaea	uc_Archaea	uc_Archaea	uc_Archaea	uc_Archaea	uc_Archaea	hoda_illumina_C_94855	BIN_hoda_illumina_B_2	SMC_N,SMC_hinge,	PF02463.20,PF06470.14,	chromosome segregation protein SMC [Methanothrix soehngenii]	82.7	0	0	0	0	0	0		0.0004	0.0004	0.0004	0.0004	0.0004	0.0004		0.0004	0.0004		#DIV/0!	1	1	1	0	K03529	#00FF00
hoda_illumina_A2K12X_XD4N_73	K04802		Methanothrix	Archaea	UNKNOWN_KINGDOM	Euryarchaeota	Methanomicrobia	Methanosarcinales	Methanotrichaceae	Methanothrix	Methanothrix soehngenii	hoda_illumina_C_94855	BIN_hoda_illumina_B_2	PCNA_N,PCNA_C,	PF00705.19,PF02747.16,	proliferating cell nuclear antigen (pcna) [Methanothrix soehngenii]	94.7	0	0	0	3	15	14		0.0004	0.0004	0.0004	0.00176054	0.0031169	0.00260091		0.0004	0.00249279		0.0338694	0.0338694	0.0338694	6.23196	2.63969	K04802	#FF8000
hoda_illumina_1VV8V6_32XH_65	K03420		Methanothrix	Unknown	UNKNOWN_KINGDOM							hoda_illumina_C_74084	BIN_hoda_illumina_B_2	AAA,AAA_lid_3,	PF00004.30,PF17862.2,	proteasome-activating nucleotidase [Methanothrix soehngenii]	94.2	0	0	0	2	10	10		0.0004	0.0004	0.0004	0.00130703	0.00221127	0.00197208		0.0004	0.00183013		0.0339655	0.0339655	0.0339655	4.57531	2.19387	K03420	#FF8000
hoda_illumina_NGKPP8_H7X1_26	K09123		Methanothrix	Unknown	UNKNOWN_KINGDOM							hoda_illumina_C_71663	BIN_hoda_illumina_B_2	AcnX,	PF04412.14,	DUF521 domain-containing protein [Methanothrix soehngenii]	86.4	0	0	0	0	0	1		0.0004	0.0004	0.0004	0.0004	0.0004	0.000557208		0.0004	0.000452403		0.42265	0.42265	1	1.13101	0	K09123	#00FF00
hoda_illumina_M1BXGZ_RCZT_29			Methanothrix	Archaea	UNKNOWN_KINGDOM	Euryarchaeota	Methanomicrobia	Methanosarcinales	Methanotrichaceae	Methanothrix	Methanothrix soehngenii	hoda_illumina_C_100287	BIN_hoda_illumina_B_2	SNase,	PF00565.18,	extracellular nuclease, putative [Methanothrix soehngenii GP6]	62.9	0	0	0	0	0	3		0.0004	0.0004	0.0004	0.0004	0.0004	0.000871624		0.0004	0.000557208		0.42265	0.42265	1	1.39302	0	0	#00FF00
hoda_illumina_H4960T_XD4N_35	K15633	5.4.2.12	Methanothrix	Archaea	UNKNOWN_KINGDOM	Euryarchaeota	Methanomicrobia	Methanosarcinales	Methanotrichaceae	Methanothrix	Methanothrix soehngenii	hoda_illumina_C_94855	BIN_hoda_illumina_B_2	Metalloenzyme,iPGM_N,	PF01676.19,PF06415.14,	2,3-bisphosphoglycerate-independent phosphoglycerate mutase [Methanothrix soehngenii]	88.9	0	0	0	0	0	0		0.0004	0.0004	0.0004	0.0004	0.0004	0.0004		0.0004	0.0004		#DIV/0!	1	1	1	0	K15633	#00FF00
hoda_illumina_T2T8F4_1YPQ_13	K01868	6.1.1.3	Methanothrix	Archaea	UNKNOWN_KINGDOM	Euryarchaeota	Methanomicrobia	Methanosarcinales	Methanotrichaceae	Methanothrix	uc_Methanothrix	hoda_illumina_C_88215	BIN_hoda_illumina_B_2	tRNA-Thr_ED,tRNA-synt_2b,HGTP_anticodon,	PF08915.12,PF00587.26,PF03129.21,	threonine--tRNA ligase [Methanothrix soehngenii]	90.3	0	1	0	1	9	11		0.0004	0.00894701	0.0004	0.000853515	0.00203014	0.00212929		0.003249	0.00167098		0.61742	0.61742	1	0.514306	0	K01868	#00FF00
hoda_illumina_BCCX0Y_F01X_16	K06929		Methanothrix	Archaea	UNKNOWN_KINGDOM	Euryarchaeota	Methanomicrobia	Methanosarcinales	Methanotrichaceae	Methanothrix	Methanothrix soehngenii	hoda_illumina_C_87666	BIN_hoda_illumina_B_2	CoA_binding_2,	PF13380.7,	CoA-binding protein [Methanothrix soehngenii]	89.1	0	0	0	0	0	0		0.0004	0.0004	0.0004	0.0004	0.0004	0.0004		0.0004	0.0004		#DIV/0!	1	1	1	0	K06929	#00FF00
hoda_illumina_ZPJ6RB_A2FJ_76	K02931		Methanothrix	Archaea	UNKNOWN_KINGDOM	Euryarchaeota	Methanomicrobia	Methanosarcinales	Methanotrichaceae	Methanothrix	Methanosaeta sp. PtaB.Bin005	hoda_illumina_C_80869	BIN_hoda_illumina_B_2	Ribosomal_L5,Ribosomal_L5_C,	PF00281.20,PF00673.22,	50S ribosomal protein L5 [Methanosaeta sp. PtaB.Bin005]	91.8	0	0	0	2	7	6		0.0004	0.0004	0.0004	0.00130703	0.00166789	0.00134325		0.0004	0.00143939		0.0119653	0.0119653	0.0119653	3.59847	1.84738	K02931	#FFFF00
hoda_illumina_M34F4N_XD4N_77			Methanothrix	Archaea	UNKNOWN_KINGDOM	Euryarchaeota	Methanomicrobia	Methanosarcinales	Methanotrichaceae	Methanothrix	Methanothrix soehngenii	hoda_illumina_C_94855	BIN_hoda_illumina_B_2	Response_reg,PAS_9,	PF00072.25,PF13426.8,	PAS domain S-box protein [Methanothrix soehngenii]	80.3	0	0	0	0	1	1		0.0004	0.0004	0.0004	0.0004	0.000581127	0.000557208		0.0004	0.000512778		0.185536	0.185536	1	1.28195	0	0	#00FF00
hoda_illumina_3SMV3G_REZJ_26	K02984		Methanothrix	Archaea	UNKNOWN_KINGDOM	Euryarchaeota	Methanomicrobia	Methanosarcinales	Methanotrichaceae	Methanothrix	Methanothrix soehngenii	hoda_illumina_C_80913	BIN_hoda_illumina_B_2	Ribosomal_S3Ae,	PF01015.19,	30S ribosomal protein S3ae [Methanothrix soehngenii]	94.3	0	0	0	1	13	6		0.0004	0.0004	0.0004	0.000853515	0.00275465	0.00134325		0.0004	0.00165047		0.159461	0.159461	1	4.12617	0	K02984	#00FF00
hoda_illumina_JYFDC5_A2FJ_87	K02892		Methanothrix	Archaea	UNKNOWN_KINGDOM	Euryarchaeota	Methanomicrobia	Methanosarcinales	Methanotrichaceae	Methanothrix	Methanosaeta sp. ASP1-2	hoda_illumina_C_80869	BIN_hoda_illumina_B_2	Ribosomal_L23,	PF00276.21,	large subunit ribosomal protein L23 [Methanosaeta sp. ASP1-2]	90.2	0	0	0	3	5	3		0.0004	0.0004	0.0004	0.00176054	0.00130563	0.000871624		0.0004	0.0013126		0.0707855	0.0707855	1	3.2815	0	K02892	#00FF00
hoda_illumina_GXA5YF_32XH_66	K00789	2.5.1.6	Methanothrix	Archaea	UNKNOWN_KINGDOM	Euryarchaeota	Methanomicrobia	Methanosarcinales	Methanotrichaceae	Methanothrix	Methanothrix sp.	hoda_illumina_C_74084	BIN_hoda_illumina_B_2	AdoMet_Synthase,	PF01941.20,	methionine adenosyltransferase [Methanothrix sp.]	76.3	0	0	0	0	3	6		0.0004	0.0004	0.0004	0.0004	0.00094338	0.00134325		0.0004	0.000895543		0.211528	0.211528	1	2.23886	0	K00789	#00FF00
hoda_illumina_DE83PB_KMJW_84	K10026	4.3.99.3	Methanothrix	Unknown	UNKNOWN_KINGDOM							hoda_illumina_C_63430	BIN_hoda_illumina_B_2	Fer4_14,Radical_SAM,	PF13394.7,PF04055.22,	7-carboxy-7-deazaguanine synthase QueE [Methanothrix soehngenii]	77.6	0	0	0	0	0	0		0.0004	0.0004	0.0004	0.0004	0.0004	0.0004		0.0004	0.0004		#DIV/0!	1	1	1	0	K10026	#00FF00
hoda_illumina_DZYCEZ_F01X_41			Methanothrix	Archaea	UNKNOWN_KINGDOM	Euryarchaeota	Methanomicrobia	Methanosarcinales	Methanotrichaceae	Methanothrix	uc_Methanothrix	hoda_illumina_C_87666	BIN_hoda_illumina_B_2	[],	[],	hypothetical protein [Methanothrix soehngenii]	86.6	0	0	0	0	1	2		0.0004	0.0004	0.0004	0.0004	0.000581127	0.000714416		0.0004	0.000565181		0.211528	0.211528	1	1.41295	0	0	#00FF00
hoda_illumina_W80PR2_SD1Y_12	K09731		Methanothrix	Archaea	UNKNOWN_KINGDOM	Euryarchaeota	Methanomicrobia	Methanosarcinales	Methanotrichaceae	Methanothrix	Methanothrix soehngenii	hoda_illumina_C_101134	BIN_hoda_illumina_B_2	DUF555,	PF04475.13,	DUF555 domain-containing protein [Methanothrix soehngenii]	93.8	0	1	0	1	1	0		0.0004	0.00894701	0.0004	0.000853515	0.000581127	0.0004		0.003249	0.000611547		0.454748	0.454748	1	0.188226	0	K09731	#00FF00
hoda_illumina_M1SE0H_W8EF_12	K03232		Methanothrix	Archaea	UNKNOWN_KINGDOM	Euryarchaeota	Methanomicrobia	Methanosarcinales	Methanotrichaceae	Methanothrix	Methanothrix soehngenii	hoda_illumina_C_11752	BIN_hoda_illumina_B_2	EF1_GNE,	PF00736.20,	elongation factor 1-beta [Methanothrix soehngenii]	96.6	0	0	0	2	3	4		0.0004	0.0004	0.0004	0.00130703	0.00094338	0.00102883		0.0004	0.00109308		0.0241832	0.0241832	0.0241832	2.7327	1.45033	K03232	#FFFF00
hoda_illumina_FX9YXV_1PVF_125			Methanothrix	Archaea	UNKNOWN_KINGDOM	Euryarchaeota	Methanomicrobia	Methanosarcinales	Methanotrichaceae	Methanothrix	Methanothrix soehngenii	hoda_illumina_C_61838	BIN_hoda_illumina_B_2	[],	[],	hypothetical protein [Methanothrix soehngenii]	73.4	0	0	0	0	2	4		0.0004	0.0004	0.0004	0.0004	0.000762253	0.00102883		0.0004	0.000730362		0.211528	0.211528	1	1.8259	0	0	#00FF00
hoda_illumina_E2GKDZ_XDEN_123			Methanothrix	Unknown	UNKNOWN_KINGDOM							hoda_illumina_C_33932	BIN_hoda_illumina_B_2	Glyco_transf_4,Glyco_trans_1_4,	PF13439.7,PF13692.7,	glycosyltransferase [Methanosarcinales archaeon]	85.4	0	0	0	0	0	1		0.0004	0.0004	0.0004	0.0004	0.0004	0.000557208		0.0004	0.000452403		0.42265	0.42265	1	1.13101	0	0	#00FF00
hoda_illumina_H9PKG6_F01X_5	K00215	1.17.1.8	Methanothrix	Unknown	UNKNOWN_KINGDOM							hoda_illumina_C_87666	BIN_hoda_illumina_B_2	DapB_N,DapB_C,	PF01113.21,PF05173.15,	4-hydroxy-tetrahydrodipicolinate reductase [Methanothrix soehngenii]	84.8	0	0	0	4	9	8		0.0004	0.0004	0.0004	0.00221406	0.00203014	0.00165766		0.0004	0.00196729		0.0107293	0.0107293	0.0107293	4.91822	2.29814	K00215	#FF8000
hoda_illumina_5R29KY_3NQF_15			Methanothrix	Archaea	UNKNOWN_KINGDOM	Euryarchaeota	Methanomicrobia	Methanosarcinales	Methanotrichaceae	Methanothrix	Methanothrix soehngenii	hoda_illumina_C_84700	BIN_hoda_illumina_B_2	DUF2113,	PF09886.10,	methanogenesis marker 17 protein [Methanothrix soehngenii]	92.1	0	0	0	0	1	3		0.0004	0.0004	0.0004	0.0004	0.000581127	0.000871624		0.0004	0.000617584		0.25404	0.25404	1	1.54396	0	0	#00FF00
hoda_illumina_R11XRH_RYYW_3			Methanothrix	Archaea	UNKNOWN_KINGDOM	Euryarchaeota	Methanomicrobia	Methanosarcinales	unknown	unknown	ANME-2 cluster archaeon	hoda_illumina_C_89745	BIN_hoda_illumina_B_2	[],	[],	hypothetical protein E4G94_01435 [ANME-2 cluster archaeon]	56.1	0	0	0	0	0	1		0.0004	0.0004	0.0004	0.0004	0.0004	0.000557208		0.0004	0.000452403		0.42265	0.42265	1	1.13101	0	0	#00FF00
hoda_illumina_R596H1_7SRA_27	K00918	2.7.1.146, 2.7.1.147	Methanothrix	Archaea	UNKNOWN_KINGDOM	Euryarchaeota	unknown	unknown	unknown	unknown	Euryarchaeota archaeon ADurb.Bin190	hoda_illumina_C_75982	BIN_hoda_illumina_B_2	ADP_PFK_GK,	PF04587.16,	ADP-specific phosphofructokinase [Euryarchaeota archaeon ADurb.Bin190]	79.1	0	0	0	1	1	3		0.0004	0.0004	0.0004	0.000853515	0.000581127	0.000871624		0.0004	0.000768755		0.0592162	0.0592162	1	1.92189	0	K00918	#00FF00
hoda_illumina_CYH1QV_DMD5_12			Methanothrix	Unknown	UNKNOWN_KINGDOM							hoda_illumina_C_38617	BIN_hoda_illumina_B_2	Thioredoxin,Thioredoxin,GILT,	PF00085.21,PF00085.21,PF03227.17,	hypothetical protein [Parcubacteria bacterium]	41.7	0	0	0	0	1	2		0.0004	0.0004	0.0004	0.0004	0.000581127	0.000714416		0.0004	0.000565181		0.211528	0.211528	1	1.41295	0	0	#00FF00
hoda_illumina_R2NEEY_3NQF_33	K01814	5.3.1.16	Methanothrix	Archaea	UNKNOWN_KINGDOM	Euryarchaeota	Methanomicrobia	Methanosarcinales	Methanotrichaceae	Methanothrix	Methanothrix soehngenii	hoda_illumina_C_84700	BIN_hoda_illumina_B_2	His_biosynth,	PF00977.22,	1-(5-phosphoribosyl)-5-[(5-phosphoribosylamino)methylideneamino]imidazole-4-carboxamide isomerase [Methanothrix soehngenii]	85	0	0	0	0	2	4		0.0004	0.0004	0.0004	0.0004	0.000762253	0.00102883		0.0004	0.000730362		0.211528	0.211528	1	1.8259	0	K01814	#00FF00
hoda_illumina_XH2TWG_C7VZ_45			Methanothrix	Archaea	UNKNOWN_KINGDOM	Euryarchaeota	Methanomicrobia	Methanosarcinales	Methanotrichaceae	Methanothrix	Methanothrix sp.	hoda_illumina_C_78420	BIN_hoda_illumina_B_2	[],	[],	hypothetical protein EHM14_06515 [Methanothrix sp.]	63.6	0	0	0	2	7	5		0.0004	0.0004	0.0004	0.00130703	0.00166789	0.00118604		0.0004	0.00138699		0.0208327	0.0208327	0.0208327	3.46746	1.79388	0	#FFFF00
hoda_illumina_S4N49G_7SRA_20	K00202	1.2.7.12	Methanothrix	Unknown	UNKNOWN_KINGDOM							hoda_illumina_C_75982	BIN_hoda_illumina_B_2	GXGXG,	PF01493.20,	formylmethanofuran dehydrogenase subunit C [Methanosarcinales archaeon]	84.1	0	0	0	6	7	9		0.0004	0.0004	0.0004	0.00312109	0.00166789	0.00181487		0.0004	0.00220128		0.0598972	0.0598972	1	5.50321	0	K00202	#00FF00
hoda_illumina_CS27M5_A2FJ_5			Methanothrix	Archaea	UNKNOWN_KINGDOM	Euryarchaeota	Methanomicrobia	Methanosarcinales	Methanotrichaceae	Methanothrix	Methanosaeta sp. PtaU1.Bin112	hoda_illumina_C_80869	BIN_hoda_illumina_B_2	Methyltransf_31,	PF13847.7,	Protein-L-isoaspartate O-methyltransferase [Methanosaeta sp. PtaU1.Bin112]	84.1	0	0	0	0	1	1		0.0004	0.0004	0.0004	0.0004	0.000581127	0.000557208		0.0004	0.000512778		0.185536	0.185536	1	1.28195	0	0	#00FF00
hoda_illumina_NWFTH4_YF38_9	K02952		Methanothrix	Archaea	UNKNOWN_KINGDOM	Euryarchaeota	Methanomicrobia	Methanosarcinales	Methanotrichaceae	Methanothrix	Methanothrix soehngenii	hoda_illumina_C_7157	BIN_hoda_illumina_B_2	Ribosomal_S13,	PF00416.23,	30S ribosomal protein S13 [Methanothrix soehngenii]	92	0	0	0	0	1	2		0.0004	0.0004	0.0004	0.0004	0.000581127	0.000714416		0.0004	0.000565181		0.211528	0.211528	1	1.41295	0	K02952	#00FF00
hoda_illumina_WVVZR1_WR8Y_43	K02190	4.99.1.3	Methanothrix	Unknown	UNKNOWN_KINGDOM							hoda_illumina_C_40687	BIN_hoda_illumina_B_2	CbiK,	PF06180.12,	cobalt chelatase [Methanothrix soehngenii]	77.1	0	0	0	0	0	0		0.0004	0.0004	0.0004	0.0004	0.0004	0.0004		0.0004	0.0004		#DIV/0!	1	1	1	0	K02190	#00FF00
hoda_illumina_1SFF0M_XS0Q_29			Methanothrix	Archaea	UNKNOWN_KINGDOM	Euryarchaeota	Methanomicrobia	Methanosarcinales	Methanotrichaceae	Methanothrix	Methanothrix soehngenii	hoda_illumina_C_62170	BIN_hoda_illumina_B_2	[],	[],	hypothetical protein [Methanothrix soehngenii]	75	0	0	0	7	9	8		0.0004	0.0004	0.0004	0.0035746	0.00203014	0.00165766		0.0004	0.0024208		0.0749702	0.0749702	1	6.05201	0	0	#00FF00
hoda_illumina_817KQN_C7VZ_12	K02863		Methanothrix	Archaea	UNKNOWN_KINGDOM	Euryarchaeota	Methanomicrobia	Methanosarcinales	Methanotrichaceae	Methanothrix	Methanothrix soehngenii	hoda_illumina_C_78420	BIN_hoda_illumina_B_2	Ribosomal_L1,	PF00687.22,	50S ribosomal protein L1 [Methanothrix soehngenii]	93.3	0	0	0	4	12	14		0.0004	0.0004	0.0004	0.00221406	0.00257352	0.00260091		0.0004	0.00246283		0.00363073	0.00363073	0.00363073	6.15708	2.62225	K02863	#FF8000
hoda_illumina_EDMHY6_39WH_8	K07027		Methanothrix	Unknown	UNKNOWN_KINGDOM							hoda_illumina_C_46948	BIN_hoda_illumina_B_2	LPG_synthase_TM,	PF03706.14,	flippase-like domain-containing protein [Methanothrix soehngenii]	79.8	0	0	0	0	0	0		0.0004	0.0004	0.0004	0.0004	0.0004	0.0004		0.0004	0.0004		#DIV/0!	1	1	1	0	K07027	#00FF00
hoda_illumina_AGVGG9_A2FJ_47	K15740	6.3.2.33	Methanothrix	Archaea	UNKNOWN_KINGDOM	Euryarchaeota	Methanomicrobia	Methanosarcinales	Methanotrichaceae	Methanothrix	Methanothrix soehngenii	hoda_illumina_C_80869	BIN_hoda_illumina_B_2	RimK,	PF08443.12,	RimK family alpha-L-glutamate ligase [Methanothrix soehngenii]	79.6	0	0	0	0	0	2		0.0004	0.0004	0.0004	0.0004	0.0004	0.000714416		0.0004	0.000504805		0.42265	0.42265	1	1.26201	0	K15740	#00FF00
hoda_illumina_CFFDRP_SD1Y_18			Methanothrix	Unknown	UNKNOWN_KINGDOM							hoda_illumina_C_101134	BIN_hoda_illumina_B_2	ParA,	PF10609.10,	Mrp/NBP35 family ATP-binding protein [Methanothrix soehngenii]	83.7	0	0	0	1	4	3		0.0004	0.0004	0.0004	0.000853515	0.00112451	0.000871624		0.0004	0.000949882		0.0243812	0.0243812	0.0243812	2.3747	1.24775	0	#FFFF00
hoda_illumina_BH1KBA_F01X_20	K01649	2.3.3.13	Methanothrix	Archaea	UNKNOWN_KINGDOM	Euryarchaeota	Methanomicrobia	Methanosarcinales	Methanotrichaceae	Methanothrix	Methanothrix soehngenii	hoda_illumina_C_87666	BIN_hoda_illumina_B_2	HMGL-like,LeuA_dimer,	PF00682.20,PF08502.11,	2-isopropylmalate synthase [Methanothrix soehngenii]	95	0	0	0	0	0	0		0.0004	0.0004	0.0004	0.0004	0.0004	0.0004		0.0004	0.0004		#DIV/0!	1	1	1	0	K01649	#00FF00
hoda_illumina_8RT50Y_WPCN_90	K00194	2.1.1.245	Methanothrix	Archaea	UNKNOWN_KINGDOM	Euryarchaeota	Methanomicrobia	Methanosarcinales	Methanotrichaceae	Methanothrix	Methanothrix soehngenii	hoda_illumina_C_56453	BIN_hoda_illumina_B_2	CdhD,	PF03599.17,	CO dehydrogenase/acetyl-CoA synthase subunit delta [Methanothrix soehngenii]	96.2	0	1	2	27	33	29		0.0004	0.00894701	0.0154376	0.0126449	0.00637718	0.00495903		0.00826153	0.0079937		0.971575	0.971575	1	0.967581	0	K00194	#00FF00
hoda_illumina_B68M12_22MY_1			Methanothrix	Archaea	UNKNOWN_KINGDOM	Euryarchaeota	Methanomicrobia	Methanosarcinales	Methanotrichaceae	Methanothrix	Methanothrix sp.	hoda_illumina_C_35806	BIN_hoda_illumina_B_2	DUF11,	PF01345.19,	DUF11 domain-containing protein [Methanothrix sp.]	41	0	0	0	0	0	0		0.0004	0.0004	0.0004	0.0004	0.0004	0.0004		0.0004	0.0004		#DIV/0!	1	1	1	0	0	#00FF00
hoda_illumina_NGF0R6_C7VZ_44			Methanothrix	Archaea	UNKNOWN_KINGDOM	Euryarchaeota	Methanomicrobia	Methanosarcinales	Methanotrichaceae	Methanothrix	Methanothrix soehngenii	hoda_illumina_C_78420	BIN_hoda_illumina_B_2	[],	[],	hypothetical protein [Methanothrix soehngenii]	77.4	0	0	0	0	1	0		0.0004	0.0004	0.0004	0.0004	0.000581127	0.0004		0.0004	0.000460376		0.42265	0.42265	1	1.15094	0	0	#00FF00
hoda_illumina_M1PCKM_WPCN_40	K02323	2.7.7.7	Methanothrix	Archaea	UNKNOWN_KINGDOM	unknown	unknown	unknown	unknown	unknown	uncultured archaeon	hoda_illumina_C_56453	BIN_hoda_illumina_B_2	Metallophos,	PF00149.29,	DNA-directed DNA polymerase II small subunit [Methanothrix soehngenii]	81.6	0	0	0	0	0	0		0.0004	0.0004	0.0004	0.0004	0.0004	0.0004		0.0004	0.0004		#DIV/0!	1	1	1	0	K02323	#00FF00
hoda_illumina_Z333ZG_XD4N_29	K02322	2.7.7.7	Methanothrix	Archaea	UNKNOWN_KINGDOM	uc_Archaea	uc_Archaea	uc_Archaea	uc_Archaea	uc_Archaea	uc_Archaea	hoda_illumina_C_94855	BIN_hoda_illumina_B_2	PolC_DP2,	PF03833.14,	DNA polymerase II large subunit [Methanothrix soehngenii]	84.8	0	0	1	0	0	0		0.0004	0.0004	0.0079188	0.0004	0.0004	0.0004		0.00290627	0.0004		0.42265	0.42265	1	0.137634	0	K02322	#00FF00
hoda_illumina_M33BQZ_32XH_6	K07552		Methanothrix	Archaea	UNKNOWN_KINGDOM	Euryarchaeota	Methanomicrobia	Methanosarcinales	Methanotrichaceae	Methanothrix	Methanothrix soehngenii	hoda_illumina_C_74084	BIN_hoda_illumina_B_2	MFS_1,	PF07690.17,	multidrug effflux MFS transporter [Methanothrix soehngenii]	88	0	0	0	0	0	0		0.0004	0.0004	0.0004	0.0004	0.0004	0.0004		0.0004	0.0004		#DIV/0!	1	1	1	0	K07552	#00FF00
hoda_illumina_MYNPYF_SD1Y_29	K10206	2.6.1.83	Methanothrix	Unknown	UNKNOWN_KINGDOM							hoda_illumina_C_101134	BIN_hoda_illumina_B_2	Aminotran_1_2,	PF00155.22,	LL-diaminopimelate aminotransferase [Methanothrix soehngenii]	89	0	0	0	6	11	17		0.0004	0.0004	0.0004	0.00312109	0.00239239	0.00307254		0.0004	0.00286201		0.00900512	0.00900512	0.00900512	7.15501	2.83895	K10206	#FF8000
hoda_illumina_SY9PW9_A2FJ_98			Methanothrix	Archaea	UNKNOWN_KINGDOM	Euryarchaeota	Methanomicrobia	Methanosarcinales	Methanotrichaceae	Methanothrix	Methanothrix soehngenii	hoda_illumina_C_80869	BIN_hoda_illumina_B_2	[],	[],	coiled-coil protein [Methanothrix soehngenii]	92	0	0	0	1	7	7		0.0004	0.0004	0.0004	0.000853515	0.00166789	0.00150046		0.0004	0.00134062		0.0631543	0.0631543	1	3.35155	0	0	#00FF00
hoda_illumina_A988ND_39WH_9			Methanothrix	Archaea	UNKNOWN_KINGDOM	Euryarchaeota	Methanomicrobia	Methanosarcinales	Methanotrichaceae	Methanothrix	Methanothrix soehngenii	hoda_illumina_C_46948	BIN_hoda_illumina_B_2	[],	[],	methyltransferase [Methanothrix soehngenii]	80.1	0	0	0	0	2	1		0.0004	0.0004	0.0004	0.0004	0.000762253	0.000557208		0.0004	0.000573154		0.240529	0.240529	1	1.43288	0	0	#00FF00
hoda_illumina_ED3XFN_RYYW_20			Methanothrix	Archaea	UNKNOWN_KINGDOM	Euryarchaeota	Methanomicrobia	Methanosarcinales	Methanotrichaceae	Methanothrix	Methanothrix soehngenii	hoda_illumina_C_89745	BIN_hoda_illumina_B_2	LUD_dom,	PF02589.16,	lactate utilization protein [Methanothrix soehngenii]	79.8	0	0	0	0	5	5		0.0004	0.0004	0.0004	0.0004	0.00130563	0.00118604		0.0004	0.000963891		0.185536	0.185536	1	2.40973	0	0	#00FF00
hoda_illumina_B13CA6_CNBS_3			Methanothrix	Archaea	UNKNOWN_KINGDOM	Euryarchaeota	Methanomicrobia	Methanosarcinales	Methanotrichaceae	Methanothrix	Methanothrix soehngenii	hoda_illumina_C_53751	BIN_hoda_illumina_B_2	TPR_16,	PF13432.7,	tetratricopeptide repeat protein [Methanothrix soehngenii]	81.9	1	0	0	1	3	5		0.0176414	0.0004	0.0004	0.000853515	0.00094338	0.00118604		0.00614713	0.000994311		0.469229	0.469229	1	0.161752	0	0	#00FF00
hoda_illumina_E35SZG_NJMC_16	K02493	2.1.1.297	Methanothrix	Archaea	UNKNOWN_KINGDOM	Euryarchaeota	Methanomicrobia	Methanosarcinales	Methanotrichaceae	Methanothrix	Methanothrix soehngenii	hoda_illumina_C_65423	BIN_hoda_illumina_B_2	Methyltransf_25,	PF13649.7,	methyltransferase [Methanothrix soehngenii]	79.9	0	0	0	0	1	1		0.0004	0.0004	0.0004	0.0004	0.000581127	0.000557208		0.0004	0.000512778		0.185536	0.185536	1	1.28195	0	K02493	#00FF00
hoda_illumina_FDFTKE_NJMC_48			Methanothrix	Unknown	UNKNOWN_KINGDOM							hoda_illumina_C_65423	BIN_hoda_illumina_B_2	CBS,CBS,	PF00571.29,PF00571.29,	CBS domain-containing protein [Methanosarcinales archaeon]	91.8	0	0	0	1	6	5		0.0004	0.0004	0.0004	0.000853515	0.00148676	0.00118604		0.0004	0.00117544		0.0513719	0.0513719	1	2.9386	0	0	#00FF00
hoda_illumina_EFHSR1_3ZCA_3	K04518	4.2.1.51	Methanothrix	Archaea	UNKNOWN_KINGDOM	Euryarchaeota	Methanomicrobia	Methanosarcinales	Methanotrichaceae	Methanothrix	Methanothrix soehngenii	hoda_illumina_C_34658	BIN_hoda_illumina_B_2	PDT,ACT,	PF00800.19,PF01842.26,	prephenate dehydratase [Methanothrix soehngenii]	87.4	0	0	0	0	0	0		0.0004	0.0004	0.0004	0.0004	0.0004	0.0004		0.0004	0.0004		#DIV/0!	1	1	1	0	K04518	#00FF00
hoda_illumina_5QY3WX_W8EF_8	K01885	6.1.1.17	Methanothrix	Archaea	UNKNOWN_KINGDOM	Euryarchaeota	uc_Euryarchaeota	uc_Euryarchaeota	uc_Euryarchaeota	uc_Euryarchaeota	uc_Euryarchaeota	hoda_illumina_C_11752	BIN_hoda_illumina_B_2	tRNA-synt_1c,tRNA-synt_1c_C,	PF00749.22,PF03950.19,	glutamate--tRNA ligase [Methanothrix soehngenii]	88.8	0	0	0	2	7	17		0.0004	0.0004	0.0004	0.00130703	0.00166789	0.00307254		0.0004	0.00201582		0.095443	0.095443	1	5.03954	0	K01885	#00FF00
hoda_illumina_MF16D1_V1Y6_32	K01876	6.1.1.12	Methanothrix	Unknown	UNKNOWN_KINGDOM							hoda_illumina_C_30516	BIN_hoda_illumina_B_2	tRNA_anti-codon,tRNA-synt_2,	PF01336.26,PF00152.21,	aspartate--tRNA(Asn) ligase [Methanothrix soehngenii]	91.2	0	0	0	3	5	7		0.0004	0.0004	0.0004	0.00176054	0.00130563	0.00150046		0.0004	0.00152221		0.013509	0.013509	0.013509	3.80553	1.9281	K01876	#FFFF00
hoda_illumina_F0A2BT_XDEN_67			Methanothrix	Archaea	UNKNOWN_KINGDOM	unknown	unknown	unknown	unknown	unknown	uncultured archaeon	hoda_illumina_C_33932	BIN_hoda_illumina_B_2	DUF169,	PF02596.16,	putative ArCR [uncultured archaeon]	58	0	0	0	0	2	3		0.0004	0.0004	0.0004	0.0004	0.000762253	0.000871624		0.0004	0.000677959		0.190437	0.190437	1	1.6949	0	0	#00FF00
hoda_illumina_743JG6_1PVF_131	K01493	3.5.4.12	Methanothrix	Unknown	UNKNOWN_KINGDOM							hoda_illumina_C_61838	BIN_hoda_illumina_B_2	dCMP_cyt_deam_1,	PF00383.24,	dCMP deaminase family protein [Methanothrix soehngenii]	94.5	0	0	0	0	0	1		0.0004	0.0004	0.0004	0.0004	0.0004	0.000557208		0.0004	0.000452403		0.42265	0.42265	1	1.13101	0	K01493	#00FF00
hoda_illumina_482N7J_XD4N_12	K06872		Methanothrix	Bacteria	UNKNOWN_KINGDOM	Candidatus Yanofskybacteria	unknown	unknown	unknown	unknown	Candidatus Yanofskybacteria bacterium CG10_big_fil_rev_8_21_14_0_10_36_16	hoda_illumina_C_94855	BIN_hoda_illumina_B_2	TPM_phosphatase,	PF04536.15,	hypothetical protein COV29_03555 [Candidatus Yanofskybacteria bacterium CG10_big_fil_rev_8_21_14_0_10_36_16]	25.8	0	0	0	0	1	1		0.0004	0.0004	0.0004	0.0004	0.000581127	0.000557208		0.0004	0.000512778		0.185536	0.185536	1	1.28195	0	K06872	#00FF00
hoda_illumina_FM0D3M_V1Y6_28			Methanothrix	Unknown	UNKNOWN_KINGDOM							hoda_illumina_C_30516	BIN_hoda_illumina_B_2	Hydant_A_N,Hydantoinase_A,	PF05378.14,PF01968.19,	hydantoinase/oxoprolinase family protein [Methanothrix soehngenii]	84.4	0	0	0	3	20	23		0.0004	0.0004	0.0004	0.00176054	0.00402253	0.00401578		0.0004	0.00326629		0.0625858	0.0625858	1	8.16572	0	0	#00FF00
hoda_illumina_7EW109_1PVF_55	K02035		Methanothrix	Unknown	UNKNOWN_KINGDOM							hoda_illumina_C_61838	BIN_hoda_illumina_B_2	SBP_bac_5,	PF00496.23,	ABC transporter substrate-binding protein [Methanotrichaceae archaeon]	71.3	0	0	0	0	10	13		0.0004	0.0004	0.0004	0.0004	0.00221127	0.0024437		0.0004	0.00168499		0.184984	0.184984	1	4.21247	0	K02035	#00FF00
hoda_illumina_MB512R_32XH_69			Methanothrix	Archaea	UNKNOWN_KINGDOM	Euryarchaeota	Methanomicrobia	Methanosarcinales	Methanotrichaceae	Methanothrix	Methanosaeta harundinacea	hoda_illumina_C_74084	BIN_hoda_illumina_B_2	DUF11,DUF11,DUF11,DUF11,DUF11,DUF11,DUF11,DUF11,DUF11,DUF11,DUF11,DUF11,DUF11,DUF11,DUF11,DUF11,	PF01345.19,PF01345.19,PF01345.19,PF01345.19,PF01345.19,PF01345.19,PF01345.19,PF01345.19,PF01345.19,PF01345.19,PF01345.19,PF01345.19,PF01345.19,PF01345.19,PF01345.19,PF01345.19,	DUF11 domain-containing protein [Methanosaeta harundinacea]	35.1	0	0	0	0	0	0		0.0004	0.0004	0.0004	0.0004	0.0004	0.0004		0.0004	0.0004		#DIV/0!	1	1	1	0	0	#00FF00
hoda_illumina_1Y2T4C_REZJ_47	K01756	4.3.2.2	Methanothrix	Unknown	UNKNOWN_KINGDOM							hoda_illumina_C_80913	BIN_hoda_illumina_B_2	Lyase_1,ADSL_C,	PF00206.21,PF10397.10,	adenylosuccinate lyase [Methanosarcinales archaeon]	91.1	0	0	0	3	6	6		0.0004	0.0004	0.0004	0.00176054	0.00148676	0.00134325		0.0004	0.00153018		0.0115275	0.0115275	0.0115275	3.82546	1.93563	K01756	#FFFF00
hoda_illumina_P935JQ_3NQF_32			Methanothrix	Archaea	UNKNOWN_KINGDOM	Euryarchaeota	Methanomicrobia	Methanosarcinales	Methanotrichaceae	Methanothrix	Methanothrix soehngenii	hoda_illumina_C_84700	BIN_hoda_illumina_B_2	[],	[],	hypothetical protein [Methanothrix soehngenii]	67.4	0	0	0	1	1	2		0.0004	0.0004	0.0004	0.000853515	0.000581127	0.000714416		0.0004	0.000716352		0.0565954	0.0565954	1	1.79088	0	0	#00FF00
hoda_illumina_JSZTSG_C7VZ_2			Methanothrix	Bacteria	UNKNOWN_KINGDOM	Deinococcus-Thermus	Deinococci	Thermales	Thermaceae	Meiothermus	Meiothermus cerbereus	hoda_illumina_C_78420	BIN_hoda_illumina_B_2	[],	[],	hypothetical protein [Meiothermus cerbereus]	45.1	0	0	0	0	0	0		0.0004	0.0004	0.0004	0.0004	0.0004	0.0004		0.0004	0.0004		#DIV/0!	1	1	1	0	0	#00FF00
hoda_illumina_RWKCYT_1PVF_66			Methanothrix	Archaea	UNKNOWN_KINGDOM	Euryarchaeota	Methanomicrobia	Methanosarcinales	Methanotrichaceae	Methanothrix	Methanothrix soehngenii	hoda_illumina_C_61838	BIN_hoda_illumina_B_2	Nitroreductase,Nitroreductase,	PF00881.25,PF00881.25,	nitroreductase family protein [Methanothrix soehngenii]	84.2	0	0	0	0	2	3		0.0004	0.0004	0.0004	0.0004	0.000762253	0.000871624		0.0004	0.000677959		0.190437	0.190437	1	1.6949	0	0	#00FF00
hoda_illumina_5HEY23_1PVF_86	K07468	6.5.1.1	Methanothrix	Archaea	UNKNOWN_KINGDOM	Euryarchaeota	Methanomicrobia	Methanosarcinales	Methanotrichaceae	Methanothrix	Methanothrix soehngenii	hoda_illumina_C_61838	BIN_hoda_illumina_B_2	RNA_ligase,Lig_C,	PF09414.11,PF18330.2,	RNA ligase [Methanothrix soehngenii]	85	0	0	0	0	0	1		0.0004	0.0004	0.0004	0.0004	0.0004	0.000557208		0.0004	0.000452403		0.42265	0.42265	1	1.13101	0	K07468	#00FF00
hoda_illumina_5WX7T1_XDEN_93			Methanothrix	Archaea	UNKNOWN_KINGDOM	Euryarchaeota	Methanomicrobia	Methanosarcinales	Methanotrichaceae	Methanothrix	Methanothrix soehngenii	hoda_illumina_C_33932	BIN_hoda_illumina_B_2	Inhibitor_I42,	PF09394.11,	protease inhibitor I42 family protein [Methanothrix soehngenii]	70.7	0	0	0	0	0	3		0.0004	0.0004	0.0004	0.0004	0.0004	0.000871624		0.0004	0.000557208		0.42265	0.42265	1	1.39302	0	0	#00FF00
hoda_illumina_G8E6BE_XDEN_4	K09121		Methanothrix	Archaea	UNKNOWN_KINGDOM	Euryarchaeota	Methanomicrobia	Methanosarcinales	Methanotrichaceae	Methanothrix	Methanothrix soehngenii	hoda_illumina_C_33932	BIN_hoda_illumina_B_2	DUF111,	PF01969.18,	nickel pincer cofactor biosynthesis protein LarC [Methanothrix soehngenii]	80.7	0	0	0	0	0	2		0.0004	0.0004	0.0004	0.0004	0.0004	0.000714416		0.0004	0.000504805		0.42265	0.42265	1	1.26201	0	K09121	#00FF00
hoda_illumina_HH5E5A_C7VZ_33	K03679		Methanothrix	Unknown	UNKNOWN_KINGDOM							hoda_illumina_C_78420	BIN_hoda_illumina_B_2	S1,KH_6,	PF00575.24,PF15985.6,	S1 RNA-binding domain-containing protein [Methanosarcinales archaeon]	94.6	0	0	0	1	3	5		0.0004	0.0004	0.0004	0.000853515	0.00094338	0.00118604		0.0004	0.000994311		0.0268063	0.0268063	0.0268063	2.48578	1.3137	K03679	#FFFF00
hoda_illumina_CCSTNY_RCZT_34	K00205		Methanothrix	Archaea	UNKNOWN_KINGDOM	Euryarchaeota	Methanomicrobia	Methanosarcinales	Methanotrichaceae	Methanothrix	Methanothrix soehngenii	hoda_illumina_C_100287	BIN_hoda_illumina_B_2	Fer4_9,	PF13187.7,	4Fe-4S dicluster domain-containing protein [Methanothrix soehngenii]	90	0	0	0	1	1	1		0.0004	0.0004	0.0004	0.000853515	0.000581127	0.000557208		0.0004	0.00066395		0.108869	0.108869	1	1.65987	0	K00205	#00FF00
hoda_illumina_9NPFZ1_2K3X_9			Methanothrix	Unknown	UNKNOWN_KINGDOM							hoda_illumina_C_26479	BIN_hoda_illumina_B_2	[],	[],	hypothetical protein [Candidatus Methanoculleus thermohydrogenotrophicum]	72.4	0	0	0	0	0	1		0.0004	0.0004	0.0004	0.0004	0.0004	0.000557208		0.0004	0.000452403		0.42265	0.42265	1	1.13101	0	0	#00FF00
hoda_illumina_198NKS_PKPN_3	K01784	5.1.3.2	Methanothrix	Archaea	UNKNOWN_KINGDOM	Euryarchaeota	Methanomicrobia	Methanosarcinales	Methanotrichaceae	Methanothrix	Methanothrix soehngenii	hoda_illumina_C_64301	BIN_hoda_illumina_B_2	GDP_Man_Dehyd,	PF16363.6,	NAD-dependent epimerase/dehydratase [Methanothrix soehngenii GP6]	82.9	0	0	0	0	0	2		0.0004	0.0004	0.0004	0.0004	0.0004	0.000714416		0.0004	0.000504805		0.42265	0.42265	1	1.26201	0	K01784	#00FF00
hoda_illumina_Y5V7ZX_A2FJ_73	K02933		Methanothrix	Archaea	UNKNOWN_KINGDOM	Euryarchaeota	Methanomicrobia	Methanosarcinales	Methanotrichaceae	Methanothrix	Methanothrix soehngenii	hoda_illumina_C_80869	BIN_hoda_illumina_B_2	Ribosomal_L6,Ribosomal_L6,	PF00347.24,PF00347.24,	50S ribosomal protein L6 [Methanothrix soehngenii]	92	0	0	0	4	6	6		0.0004	0.0004	0.0004	0.00221406	0.00148676	0.00134325		0.0004	0.00168136		0.0415176	0.0415176	0.0415176	4.20339	2.07155	K02933	#FF8000
hoda_illumina_WZATG4_PZ2A_12	K08265	1.8.98.1	Methanothrix	Archaea	UNKNOWN_KINGDOM	Euryarchaeota	Methanomicrobia	Methanosarcinales	Methanotrichaceae	Methanothrix	Methanothrix soehngenii	hoda_illumina_C_35760	BIN_hoda_illumina_B_2	[],	[],	heterodisulfide reductase [Methanothrix soehngenii]	90.4	0	0	0	0	0	0		0.0004	0.0004	0.0004	0.0004	0.0004	0.0004		0.0004	0.0004		#DIV/0!	1	1	1	0	K08265	#00FF00
hoda_illumina_PE827R_DMD5_22	K19147		Methanothrix	Unknown	UNKNOWN_KINGDOM							hoda_illumina_C_38617	BIN_hoda_illumina_B_2	McrBC,	PF10117.10,	restriction endonuclease [Methanotrichaceae archaeon]	60.8	0	0	0	0	1	0		0.0004	0.0004	0.0004	0.0004	0.000581127	0.0004		0.0004	0.000460376		0.42265	0.42265	1	1.15094	0	K19147	#00FF00
hoda_illumina_34JMBP_A2FJ_83	K02982		Methanothrix	Archaea	UNKNOWN_KINGDOM	Euryarchaeota	Methanomicrobia	Methanosarcinales	Methanotrichaceae	Methanothrix	Methanothrix soehngenii	hoda_illumina_C_80869	BIN_hoda_illumina_B_2	KH_2,Ribosomal_S3_C,	PF07650.18,PF00189.21,	30S ribosomal protein S3 [Methanothrix soehngenii]	89.5	0	0	0	3	9	8		0.0004	0.0004	0.0004	0.00176054	0.00203014	0.00165766		0.0004	0.00181612		0.00609406	0.00609406	0.00609406	4.54029	2.18278	K02982	#FF8000
hoda_illumina_C9B02C_WPCN_22	K00203	1.2.7.12	Methanothrix	Unknown	UNKNOWN_KINGDOM							hoda_illumina_C_56453	BIN_hoda_illumina_B_2	Molydop_binding,	PF01568.22,	formylmethanofuran dehydrogenase [Methanothrix soehngenii]	78.9	0	0	0	4	7	5		0.0004	0.0004	0.0004	0.00221406	0.00166789	0.00118604		0.0004	0.00168933		0.0491675	0.0491675	0.0491675	4.22332	2.07838	K00203	#FF8000
hoda_illumina_WS9N37_6QCW_14			Methanothrix	Archaea	UNKNOWN_KINGDOM	Euryarchaeota	Methanomicrobia	Methanosarcinales	Methanotrichaceae	Methanothrix	Methanothrix soehngenii	hoda_illumina_C_91508	BIN_hoda_illumina_B_2	B12-binding,Radical_SAM,	PF02310.20,PF04055.22,	B12-binding domain-containing radical SAM protein [Methanothrix soehngenii]	90.7	0	0	0	0	1	2		0.0004	0.0004	0.0004	0.0004	0.000581127	0.000714416		0.0004	0.000565181		0.211528	0.211528	1	1.41295	0	0	#00FF00
hoda_illumina_AY3WZC_2K3X_28	K03042	2.7.7.6	Methanothrix	Archaea	UNKNOWN_KINGDOM	Euryarchaeota	Methanomicrobia	Methanosarcinales	Methanotrichaceae	Methanothrix	Methanothrix soehngenii	hoda_illumina_C_26479	BIN_hoda_illumina_B_2	RNA_pol_Rpb1_5,	PF04998.18,	DNA-directed RNA polymerase subunit A'' [Methanothrix soehngenii]	94.7	0	1	0	2	4	7		0.0004	0.00894701	0.0004	0.00130703	0.00112451	0.00150046		0.003249	0.00131066		0.577774	0.577774	1	0.403405	0	K03042	#00FF00
hoda_illumina_B7VA5N_REZJ_46			Methanothrix	Archaea	UNKNOWN_KINGDOM	Euryarchaeota	Methanomicrobia	Methanosarcinales	Methanotrichaceae	Methanothrix	Methanothrix soehngenii	hoda_illumina_C_80913	BIN_hoda_illumina_B_2	Lactamase_B,	PF00753.28,	MBL fold metallo-hydrolase [Methanothrix soehngenii]	77.7	0	0	0	0	2	1		0.0004	0.0004	0.0004	0.0004	0.000762253	0.000557208		0.0004	0.000573154		0.240529	0.240529	1	1.43288	0	0	#00FF00
hoda_illumina_CA74HQ_3NQF_3	K01653	2.2.1.6	Methanothrix	Unknown	UNKNOWN_KINGDOM							hoda_illumina_C_84700	BIN_hoda_illumina_B_2	ACT_5,ALS_ss_C,	PF13710.7,PF10369.10,	acetolactate synthase small subunit [Methanosarcinales archaeon]	93.8	0	0	0	0	2	1		0.0004	0.0004	0.0004	0.0004	0.000762253	0.000557208		0.0004	0.000573154		0.240529	0.240529	1	1.43288	0	K01653	#00FF00
hoda_illumina_GXT8P0_KMJW_80			Methanothrix	Archaea	UNKNOWN_KINGDOM	Euryarchaeota	Methanomicrobia	Methanosarcinales	Methanotrichaceae	Methanothrix	Methanothrix soehngenii	hoda_illumina_C_63430	BIN_hoda_illumina_B_2	[],	[],	hypothetical protein [Methanothrix soehngenii]	69.5	0	0	0	0	0	0		0.0004	0.0004	0.0004	0.0004	0.0004	0.0004		0.0004	0.0004		#DIV/0!	1	1	1	0	0	#00FF00
hoda_illumina_A1A2VM_A2FJ_58			Methanothrix	Archaea	UNKNOWN_KINGDOM	Euryarchaeota	Methanomicrobia	Methanosarcinales	Methanotrichaceae	Methanothrix	Methanothrix soehngenii	hoda_illumina_C_80869	BIN_hoda_illumina_B_2	NYN,	PF01936.19,	conserved hypothetical protein [Methanothrix soehngenii GP6]	97.3	0	0	0	1	4	5		0.0004	0.0004	0.0004	0.000853515	0.00112451	0.00118604		0.0004	0.00105469		0.0234873	0.0234873	0.0234873	2.63672	1.39874	0	#FFFF00
hoda_illumina_PDB95Z_V1AA_21	K09116		Methanothrix	Archaea	UNKNOWN_KINGDOM	Euryarchaeota	Methanomicrobia	Methanosarcinales	Methanotrichaceae	Methanothrix	Methanothrix soehngenii	hoda_illumina_C_89061	BIN_hoda_illumina_B_2	DUF89,	PF01937.20,	protein of unknown function (DUF89) [Methanothrix soehngenii GP6]	89.5	0	0	0	0	5	5		0.0004	0.0004	0.0004	0.0004	0.00130563	0.00118604		0.0004	0.000963891		0.185536	0.185536	1	2.40973	0	K09116	#00FF00
hoda_illumina_286AVD_JY08_18			Methanothrix	Archaea	UNKNOWN_KINGDOM	unknown	unknown	unknown	unknown	unknown	uncultured archaeon	hoda_illumina_C_11653	BIN_hoda_illumina_B_2	AAA_16,	PF13191.7,	AAA ATPase domain protein [uncultured archaeon]	74.1	0	0	0	0	0	3		0.0004	0.0004	0.0004	0.0004	0.0004	0.000871624		0.0004	0.000557208		0.42265	0.42265	1	1.39302	0	0	#00FF00
hoda_illumina_XFRJWP_C7VZ_6	K01170	4.6.1.16	Methanothrix	Archaea	UNKNOWN_KINGDOM	Euryarchaeota	Methanomicrobia	Methanosarcinales	Methanotrichaceae	Methanothrix	Methanothrix soehngenii	hoda_illumina_C_78420	BIN_hoda_illumina_B_2	tRNA_int_endo_N,tRNA_int_endo,tRNA_int_endo_N,tRNA_int_endo,	PF02778.15,PF01974.18,PF02778.15,PF01974.18,	tRNA-intron lyase [Methanothrix soehngenii]	83.5	0	0	0	0	0	0		0.0004	0.0004	0.0004	0.0004	0.0004	0.0004		0.0004	0.0004		#DIV/0!	1	1	1	0	K01170	#00FF00
hoda_illumina_D6PTVK_SD1Y_19	K00789	2.5.1.6	Methanothrix	Archaea	UNKNOWN_KINGDOM	Euryarchaeota	Methanomicrobia	Methanosarcinales	Methanotrichaceae	Methanothrix	Methanothrix soehngenii	hoda_illumina_C_101134	BIN_hoda_illumina_B_2	AdoMet_Synthase,	PF01941.20,	methionine adenosyltransferase [Methanosarcinales archaeon]	94.2	0	0	0	16	22	22		0.0004	0.0004	0.0004	0.00765624	0.00438479	0.00385858		0.0004	0.00529987		0.0540566	0.0540566	1	13.2497	0	K00789	#00FF00
hoda_illumina_PPWNDB_NJMC_64	K03237		Methanothrix	Archaea	UNKNOWN_KINGDOM	Euryarchaeota	Methanomicrobia	Methanosarcinales	Methanotrichaceae	Methanothrix	Methanothrix soehngenii	hoda_illumina_C_65423	BIN_hoda_illumina_B_2	S1,EIF_2_alpha,	PF00575.24,PF07541.13,	translation initiation factor IF-2 subunit alpha [Methanothrix soehngenii]	91.1	0	0	0	3	8	6		0.0004	0.0004	0.0004	0.00176054	0.00184901	0.00134325		0.0004	0.00165093		0.0151884	0.0151884	0.0151884	4.12734	2.04521	K03237	#FF8000
hoda_illumina_9MQD80_A2FJ_84	K02890		Methanothrix	Archaea	UNKNOWN_KINGDOM	Euryarchaeota	Methanomicrobia	Methanosarcinales	Methanotrichaceae	Methanothrix	Methanothrix soehngenii	hoda_illumina_C_80869	BIN_hoda_illumina_B_2	Ribosomal_L22,	PF00237.20,	50S ribosomal protein L22 [Methanothrix soehngenii]	90.2	0	0	0	0	4	4		0.0004	0.0004	0.0004	0.0004	0.00112451	0.00102883		0.0004	0.000851113		0.185536	0.185536	1	2.12778	0	K02890	#00FF00
hoda_illumina_XRVFYZ_2K3X_63	K02119		Methanothrix	Archaea	UNKNOWN_KINGDOM	Euryarchaeota	Methanomicrobia	Methanosarcinales	Methanotrichaceae	Methanothrix	Methanothrix soehngenii	hoda_illumina_C_26479	BIN_hoda_illumina_B_2	vATP-synt_AC39,	PF01992.17,	V-type ATP synthase subunit C [Methanothrix soehngenii]	97.4	0	0	0	12	20	25		0.0004	0.0004	0.0004	0.00584218	0.00402253	0.0043302		0.0004	0.00473164		0.0164386	0.0164386	0.0164386	11.8291	3.56427	K02119	#FF8000
hoda_illumina_XBAJ5W_KMJW_8	K00869	2.7.1.36	Methanothrix	Archaea	UNKNOWN_KINGDOM	Euryarchaeota	Methanomicrobia	Methanosarcinales	Methanotrichaceae	Methanothrix	Methanothrix soehngenii	hoda_illumina_C_63430	BIN_hoda_illumina_B_2	GHMP_kinases_N,GHMP_kinases_C,	PF00288.27,PF08544.14,	mevalonate kinase [Methanothrix soehngenii]	84.1	0	0	0	0	1	3		0.0004	0.0004	0.0004	0.0004	0.000581127	0.000871624		0.0004	0.000617584		0.25404	0.25404	1	1.54396	0	K00869	#00FF00
hoda_illumina_6SFC6G_1PVF_78			Methanothrix	Archaea	UNKNOWN_KINGDOM	Euryarchaeota	Methanomicrobia	Methanosarcinales	Methanotrichaceae	Methanothrix	Methanothrix soehngenii	hoda_illumina_C_61838	BIN_hoda_illumina_B_2	[],	[],	hypothetical protein [Methanothrix soehngenii]	76.6	0	0	0	0	1	2		0.0004	0.0004	0.0004	0.0004	0.000581127	0.000714416		0.0004	0.000565181		0.211528	0.211528	1	1.41295	0	0	#00FF00
hoda_illumina_46JPCW_PKPN_26	K13993		Methanothrix	Archaea	UNKNOWN_KINGDOM	Euryarchaeota	Methanomicrobia	Methanosarcinales	Methanotrichaceae	Methanothrix	Methanosaeta sp. ASP1-1	hoda_illumina_C_64301	BIN_hoda_illumina_B_2	HSP20,	PF00011.22,	hypothetical protein CG443_136 [Methanosaeta sp. ASP1-1]	77.5	0	0	0	0	0	0		0.0004	0.0004	0.0004	0.0004	0.0004	0.0004		0.0004	0.0004		#DIV/0!	1	1	1	0	K13993	#00FF00
hoda_illumina_JSFTN0_1YPQ_48			Methanothrix	Archaea	UNKNOWN_KINGDOM	Euryarchaeota	Methanomicrobia	Methanosarcinales	Methanotrichaceae	Methanothrix	Methanothrix soehngenii	hoda_illumina_C_88215	BIN_hoda_illumina_B_2	[],	[],	methanogenesis marker 12 protein [Methanothrix soehngenii]	84	0	0	0	0	1	6		0.0004	0.0004	0.0004	0.0004	0.000581127	0.00134325		0.0004	0.000774792		0.324132	0.324132	1	1.93698	0	0	#00FF00
hoda_illumina_AVGTHK_32XH_20			Methanothrix	Unknown	UNKNOWN_KINGDOM							hoda_illumina_C_74084	BIN_hoda_illumina_B_2	[],	[],	hypothetical protein [Methanosarcinales archaeon]	91.5	0	0	0	0	3	0		0.0004	0.0004	0.0004	0.0004	0.00094338	0.0004		0.0004	0.000581127		0.42265	0.42265	1	1.45282	0	0	#00FF00
hoda_illumina_S6NJYD_REZJ_4			Methanothrix	Archaea	UNKNOWN_KINGDOM	Euryarchaeota	unknown	unknown	unknown	unknown	Euryarchaeota archaeon ADurb.Bin190	hoda_illumina_C_80913	BIN_hoda_illumina_B_2	TPR_16,TPR_1,TPR_1,TPR_1,TPR_1,	PF13432.7,PF00515.29,PF00515.29,PF00515.29,PF00515.29,	No hit found		0	0	0	0	0	0		0.0004	0.0004	0.0004	0.0004	0.0004	0.0004		0.0004	0.0004		#DIV/0!	1	1	1	0	0	#00FF00
hoda_illumina_DPGTCH_78MB_1			Methanothrix	Archaea	UNKNOWN_KINGDOM	Euryarchaeota	Methanomicrobia	Methanosarcinales	Methanotrichaceae	Methanothrix	Methanothrix soehngenii	hoda_illumina_C_85376	BIN_hoda_illumina_B_2	HisKA,HATPase_c,Response_reg,Response_reg,	PF00512.26,PF02518.27,PF00072.25,PF00072.25,	histidine-protein kinase [Methanothrix soehngenii GP6]	65.9	0	0	0	0	0	0		0.0004	0.0004	0.0004	0.0004	0.0004	0.0004		0.0004	0.0004		#DIV/0!	1	1	1	0	0	#00FF00
hoda_illumina_BCK3DB_32XH_36	K21029	2.7.7.80	Methanothrix	Archaea	UNKNOWN_KINGDOM	Euryarchaeota	Methanomicrobia	Methanosarcinales	Methanotrichaceae	Methanothrix	Methanothrix soehngenii	hoda_illumina_C_74084	BIN_hoda_illumina_B_2	ThiF,	PF00899.22,	HesA/MoeB/ThiF family protein [Methanothrix soehngenii]	81.3	0	0	0	0	2	2		0.0004	0.0004	0.0004	0.0004	0.000762253	0.000714416		0.0004	0.000625556		0.185536	0.185536	1	1.56389	0	K21029	#00FF00
hoda_illumina_N0HAAG_JY08_32			Methanothrix	Archaea	UNKNOWN_KINGDOM	Euryarchaeota	Methanomicrobia	Methanosarcinales	Methanotrichaceae	Methanothrix	Methanothrix soehngenii	hoda_illumina_C_11653	BIN_hoda_illumina_B_2	AcetylCoA_hydro,AcetylCoA_hyd_C,AcetylCoA_hyd_C,Acetyltransf_4,	PF02550.16,PF13336.7,PF13336.7,PF13420.8,	GNAT family N-acetyltransferase [Methanothrix soehngenii]	89.6	0	0	0	0	0	0		0.0004	0.0004	0.0004	0.0004	0.0004	0.0004		0.0004	0.0004		#DIV/0!	1	1	1	0	0	#00FF00
hoda_illumina_3Y3EAR_WPCN_76			Methanothrix	Archaea	UNKNOWN_KINGDOM	Euryarchaeota	Methanomicrobia	Methanosarcinales	Methanotrichaceae	Methanothrix	Methanothrix soehngenii	hoda_illumina_C_56453	BIN_hoda_illumina_B_2	DUF2551,	PF10826.9,	DUF2551 domain-containing protein [Methanothrix soehngenii]	98	0	0	0	0	1	0		0.0004	0.0004	0.0004	0.0004	0.000581127	0.0004		0.0004	0.000460376		0.42265	0.42265	1	1.15094	0	0	#00FF00
hoda_illumina_R0G79G_EN51_11			Methanothrix	Archaea	UNKNOWN_KINGDOM	Euryarchaeota	Methanomicrobia	Methanosarcinales	Methanotrichaceae	Methanothrix	Methanothrix soehngenii	hoda_illumina_C_6049	BIN_hoda_illumina_B_2	FMN_red,	PF03358.16,	flavodoxin family protein [Methanothrix soehngenii]	84.4	0	0	0	2	5	6		0.0004	0.0004	0.0004	0.00130703	0.00130563	0.00134325		0.0004	0.00131864		0.000179582	0.000179582	0.000179582	3.29659	1.72098	0	#FFFF00
hoda_illumina_K25HCY_3NQF_6			Methanothrix	Archaea	UNKNOWN_KINGDOM	Euryarchaeota	Methanomicrobia	Methanosarcinales	Methanotrichaceae	Methanothrix	Methanothrix soehngenii	hoda_illumina_C_84700	BIN_hoda_illumina_B_2	[],	[],	hypothetical protein [Methanothrix soehngenii]	59.8	0	0	0	1	5	3		0.0004	0.0004	0.0004	0.000853515	0.00130563	0.000871624		0.0004	0.00101026		0.0539409	0.0539409	1	2.52564	0	0	#00FF00
hoda_illumina_XRM5QV_A2FJ_22	K07477		Methanothrix	Archaea	UNKNOWN_KINGDOM	Euryarchaeota	Methanomicrobia	Methanosarcinales	Methanotrichaceae	Methanothrix	Methanosaeta sp. PtaB.Bin005	hoda_illumina_C_80869	BIN_hoda_illumina_B_2	Translin,	PF01997.17,	Translin family protein [Methanosaeta sp. PtaB.Bin005]	83.7	0	0	0	0	5	5		0.0004	0.0004	0.0004	0.0004	0.00130563	0.00118604		0.0004	0.000963891		0.185536	0.185536	1	2.40973	0	K07477	#00FF00
hoda_illumina_5Z5NAJ_XD4N_47	K03637	4.6.1.17	Methanothrix	Archaea	UNKNOWN_KINGDOM	Euryarchaeota	Methanomicrobia	Methanosarcinales	Methanotrichaceae	Methanothrix	Methanothrix soehngenii	hoda_illumina_C_94855	BIN_hoda_illumina_B_2	MoaC,	PF01967.22,	cyclic pyranopterin monophosphate synthase MoaC [Methanothrix soehngenii]	78	0	0	0	0	1	1		0.0004	0.0004	0.0004	0.0004	0.000581127	0.000557208		0.0004	0.000512778		0.185536	0.185536	1	1.28195	0	K03637	#00FF00
hoda_illumina_AWTF9Q_WPCN_60	K02004		Methanothrix	Archaea	UNKNOWN_KINGDOM	Euryarchaeota	Methanomicrobia	Methanosarcinales	Methanotrichaceae	Methanothrix	Methanothrix soehngenii	hoda_illumina_C_56453	BIN_hoda_illumina_B_2	MacB_PCD,FtsX,	PF12704.8,PF02687.22,	efflux ABC transporter, permease protein [Methanothrix soehngenii GP6]	84.2	0	0	1	1	0	0		0.0004	0.0004	0.0079188	0.000853515	0.0004	0.0004		0.00290627	0.000551172		0.458458	0.458458	1	0.189649	0	K02004	#00FF00
hoda_illumina_5Z40ND_A2FJ_64	K00945	2.7.4.25	Methanothrix	Archaea	UNKNOWN_KINGDOM	Euryarchaeota	Methanomicrobia	Methanosarcinales	Methanotrichaceae	Methanothrix	Methanothrix soehngenii	hoda_illumina_C_80869	BIN_hoda_illumina_B_2	Cytidylate_kin2,	PF13189.7,	AAA family ATPase [Methanothrix soehngenii]	90.2	0	0	0	0	1	1		0.0004	0.0004	0.0004	0.0004	0.000581127	0.000557208		0.0004	0.000512778		0.185536	0.185536	1	1.28195	0	K00945	#00FF00
hoda_illumina_QPFKEG_NJMC_14			Methanothrix	Archaea	UNKNOWN_KINGDOM	Euryarchaeota	Methanomicrobia	Methanosarcinales	Methanotrichaceae	Methanothrix	Methanothrix soehngenii	hoda_illumina_C_65423	BIN_hoda_illumina_B_2	Cpn60_TCP1,	PF00118.25,	thermosome subunit gamma [Methanothrix soehngenii GP6]	88.8	0	0	0	23	39	36		0.0004	0.0004	0.0004	0.0108308	0.00746394	0.00605949		0.0004	0.00811809		0.0320359	0.0320359	0.0320359	20.2952	4.34307	0	#FF8000
hoda_illumina_HW2SJT_WPCN_81			Methanothrix	Archaea	UNKNOWN_KINGDOM	Euryarchaeota	Methanomicrobia	Methanosarcinales	Methanotrichaceae	Methanothrix	Methanothrix soehngenii	hoda_illumina_C_56453	BIN_hoda_illumina_B_2	[],	[],	conserved hypothetical protein [Methanothrix soehngenii GP6]	86.1	0	0	0	0	2	1		0.0004	0.0004	0.0004	0.0004	0.000762253	0.000557208		0.0004	0.000573154		0.240529	0.240529	1	1.43288	0	0	#00FF00
hoda_illumina_6ZMHX6_A2FJ_15	K03056	2.7.7.6	Methanothrix	Archaea	UNKNOWN_KINGDOM	Euryarchaeota	Methanomicrobia	Methanosarcinales	Methanotrichaceae	Methanothrix	Methanothrix soehngenii	hoda_illumina_C_80869	BIN_hoda_illumina_B_2	RNA_pol_L_2,	PF13656.7,	DNA-directed RNA polymerase subunit L [Methanothrix soehngenii]	82.4	0	0	0	0	0	0		0.0004	0.0004	0.0004	0.0004	0.0004	0.0004		0.0004	0.0004		#DIV/0!	1	1	1	0	K03056	#00FF00
hoda_illumina_VDPTNW_WPCN_10	K19712	2.7.7.62	Methanothrix	Archaea	UNKNOWN_KINGDOM	Euryarchaeota	Methanomicrobia	Methanosarcinales	Methanotrichaceae	Methanothrix	Methanothrix soehngenii	hoda_illumina_C_56453	BIN_hoda_illumina_B_2	NTP_transf_3,	PF12804.8,	NTP transferase domain-containing protein [Methanothrix soehngenii]	88.7	0	0	0	0	0	1		0.0004	0.0004	0.0004	0.0004	0.0004	0.000557208		0.0004	0.000452403		0.42265	0.42265	1	1.13101	0	K19712	#00FF00
hoda_illumina_3Y0527_R08S_15	K22168	1.5.98.3	Methanothrix	Archaea	UNKNOWN_KINGDOM	Euryarchaeota	Methanomicrobia	Methanosarcinales	Methanotrichaceae	Methanothrix	Methanothrix soehngenii	hoda_illumina_C_8327	BIN_hoda_illumina_B_2	Proton_antipo_M,	PF00361.21,	NADH-quinone oxidoreductase subunit M [Methanothrix soehngenii]	95.4	0	0	0	0	0	1		0.0004	0.0004	0.0004	0.0004	0.0004	0.000557208		0.0004	0.000452403		0.42265	0.42265	1	1.13101	0	K22168	#00FF00
hoda_illumina_GV1Y7M_1YPQ_49	K11212	2.7.8.28	Methanothrix	Archaea	UNKNOWN_KINGDOM	Euryarchaeota	Methanomicrobia	Methanosarcinales	Methanotrichaceae	Methanothrix	Methanothrix soehngenii	hoda_illumina_C_88215	BIN_hoda_illumina_B_2	UPF0052,	PF01933.19,	2-phospho-L-lactate transferase [Methanothrix soehngenii]	89.6	0	0	0	0	1	1		0.0004	0.0004	0.0004	0.0004	0.000581127	0.000557208		0.0004	0.000512778		0.185536	0.185536	1	1.28195	0	K11212	#00FF00
hoda_illumina_5JQC0F_3NQF_35	K03787	3.1.3.5	Methanothrix	Archaea	UNKNOWN_KINGDOM	Euryarchaeota	Methanomicrobia	Methanosarcinales	Methanotrichaceae	Methanothrix	Methanothrix soehngenii	hoda_illumina_C_84700	BIN_hoda_illumina_B_2	SurE,	PF01975.18,	5'/3'-nucleotidase SurE [Methanothrix soehngenii]	98.9	0	0	0	3	6	8		0.0004	0.0004	0.0004	0.00176054	0.00148676	0.00165766		0.0004	0.00163499		0.00415378	0.00415378	0.00415378	4.08747	2.03121	K03787	#FF8000
hoda_illumina_XGYGPD_XDEN_95			Methanothrix	Archaea	UNKNOWN_KINGDOM	Euryarchaeota	Methanomicrobia	Methanosarcinales	Methanotrichaceae	Methanothrix	Methanothrix soehngenii	hoda_illumina_C_33932	BIN_hoda_illumina_B_2	Thioredoxin_3,	PF13192.7,	TM0996/MTH895 family glutaredoxin-like protein [Methanothrix soehngenii]	93.6	0	0	0	0	1	1		0.0004	0.0004	0.0004	0.0004	0.000581127	0.000557208		0.0004	0.000512778		0.185536	0.185536	1	1.28195	0	0	#00FF00
hoda_illumina_NDQBX3_3ZCA_21			Methanothrix	Archaea	UNKNOWN_KINGDOM	Euryarchaeota	Methanomicrobia	Methanosarcinales	Methanotrichaceae	Methanothrix	Methanosaeta sp. PtaB.Bin005	hoda_illumina_C_34658	BIN_hoda_illumina_B_2	DUF2111,	PF09884.10,	hypothetical protein A4E43_00990 [Methanosaeta sp. PtaB.Bin005]	79.7	0	0	0	4	4	4		0.0004	0.0004	0.0004	0.00221406	0.00112451	0.00102883		0.0004	0.0014558		0.108869	0.108869	1	3.6395	0	0	#00FF00
hoda_illumina_31V1KM_DJ73_12	K07095		Methanothrix	Archaea	UNKNOWN_KINGDOM	Euryarchaeota	Methanomicrobia	Methanosarcinales	Methanotrichaceae	Methanothrix	Methanothrix soehngenii	hoda_illumina_C_46554	BIN_hoda_illumina_B_2	Metallophos_2,	PF12850.8,	metallophosphoesterase [Methanothrix soehngenii]	86.9	0	0	0	0	2	2		0.0004	0.0004	0.0004	0.0004	0.000762253	0.000714416		0.0004	0.000625556		0.185536	0.185536	1	1.56389	0	K07095	#00FF00
hoda_illumina_MWNXME_QWHG_38	K07558	2.7.7.72	Methanothrix	Unknown	UNKNOWN_KINGDOM							hoda_illumina_C_67481	BIN_hoda_illumina_B_2	NTP_transf_2,tRNA_NucTransf2,	PF01909.24,PF09249.12,	CCA tRNA nucleotidyltransferase [Methanothrix soehngenii]	82.6	0	0	0	0	1	1		0.0004	0.0004	0.0004	0.0004	0.000581127	0.000557208		0.0004	0.000512778		0.185536	0.185536	1	1.28195	0	K07558	#00FF00
hoda_illumina_G9PMQF_C7VZ_40			Methanothrix	Archaea	UNKNOWN_KINGDOM	Euryarchaeota	Methanomicrobia	Methanosarcinales	Methanotrichaceae	Methanothrix	Methanothrix soehngenii	hoda_illumina_C_78420	BIN_hoda_illumina_B_2	CooT,	PF10133.10,	CooT family nickel-binding protein [Methanothrix soehngenii]	86.9	0	0	0	0	0	0		0.0004	0.0004	0.0004	0.0004	0.0004	0.0004		0.0004	0.0004		#DIV/0!	1	1	1	0	0	#00FF00
hoda_illumina_0EZYVD_1PVF_43	K07006		Methanothrix	Archaea	UNKNOWN_KINGDOM	Euryarchaeota	Methanomicrobia	Methanosarcinales	Methanotrichaceae	Methanothrix	Methanothrix thermoacetophila	hoda_illumina_C_61838	BIN_hoda_illumina_B_2	Putative_PNPOx,	PF01243.21,	pyridoxamine 5'-phosphate oxidase-related, FMN-binding protein [Methanothrix thermoacetophila PT]	75.2	0	0	0	0	0	1		0.0004	0.0004	0.0004	0.0004	0.0004	0.000557208		0.0004	0.000452403		0.42265	0.42265	1	1.13101	0	K07006	#00FF00
hoda_illumina_QMZWJK_H7X1_28	K00577	2.1.1.86	Methanothrix	Archaea	UNKNOWN_KINGDOM	Euryarchaeota	Methanomicrobia	Methanosarcinales	Methanotrichaceae	Methanothrix	Methanothrix soehngenii	hoda_illumina_C_71663	BIN_hoda_illumina_B_2	MtrA,	PF04208.15,	tetrahydromethanopterin S-methyltransferase subunit A [Methanosarcinales archaeon]	78.4	0	0	0	1	1	4		0.0004	0.0004	0.0004	0.000853515	0.000581127	0.00102883		0.0004	0.000821158		0.0837987	0.0837987	1	2.05289	0	K00577	#00FF00
hoda_illumina_CXFSX3_A2FJ_34			Methanothrix	Archaea	UNKNOWN_KINGDOM	Euryarchaeota	Methanomicrobia	Methanosarcinales	Methanotrichaceae	Methanothrix	Methanothrix soehngenii	hoda_illumina_C_80869	BIN_hoda_illumina_B_2	[],	[],	hypothetical protein [Methanothrix soehngenii]	60.8	0	0	0	0	0	0		0.0004	0.0004	0.0004	0.0004	0.0004	0.0004		0.0004	0.0004		#DIV/0!	1	1	1	0	0	#00FF00
hoda_illumina_RKEPGX_DMD5_30			Methanothrix	Archaea	UNKNOWN_KINGDOM	Euryarchaeota	Methanomicrobia	Methanosarcinales	Methanotrichaceae	Methanothrix	Methanothrix soehngenii	hoda_illumina_C_38617	BIN_hoda_illumina_B_2	[],	[],	hypothetical protein [Methanothrix soehngenii]	70.6	0	0	0	1	2	3		0.0004	0.0004	0.0004	0.000853515	0.000762253	0.000871624		0.0004	0.000829131		0.0061628	0.0061628	0.0061628	2.07283	1.0516	0	#FFFF00
hoda_illumina_F4CR3K_F01X_51			Methanothrix	Archaea	UNKNOWN_KINGDOM	Euryarchaeota	Methanomicrobia	Methanosarcinales	Methanotrichaceae	Methanothrix	Methanosaeta harundinacea	hoda_illumina_C_87666	BIN_hoda_illumina_B_2	[],	[],	hypothetical protein Mhar_0392 [Methanosaeta harundinacea 6Ac]	39.5	0	0	0	0	0	2		0.0004	0.0004	0.0004	0.0004	0.0004	0.000714416		0.0004	0.000504805		0.42265	0.42265	1	1.26201	0	0	#00FF00
hoda_illumina_KAFE4X_1PVF_5	K01784	5.1.3.2	Methanothrix	Archaea	UNKNOWN_KINGDOM	Euryarchaeota	Methanomicrobia	Methanosarcinales	Methanotrichaceae	Methanothrix	Methanothrix soehngenii	hoda_illumina_C_61838	BIN_hoda_illumina_B_2	GDP_Man_Dehyd,	PF16363.6,	SDR family oxidoreductase [Methanothrix soehngenii]	78.3	0	0	0	0	1	1		0.0004	0.0004	0.0004	0.0004	0.000581127	0.000557208		0.0004	0.000512778		0.185536	0.185536	1	1.28195	0	K01784	#00FF00
hoda_illumina_0HKSQ8_V8Y0_4			Methanothrix	Archaea	UNKNOWN_KINGDOM	Euryarchaeota	Methanomicrobia	Methanosarcinales	Methanotrichaceae	Methanothrix	Methanothrix sp.	hoda_illumina_C_48926	BIN_hoda_illumina_B_2	[],	[],	class I SAM-dependent methyltransferase [Methanothrix sp.]	58.2	0	0	0	0	0	0		0.0004	0.0004	0.0004	0.0004	0.0004	0.0004		0.0004	0.0004		#DIV/0!	1	1	1	0	0	#00FF00
hoda_illumina_ZVEWPW_1PVF_71			Methanothrix	Unknown	UNKNOWN_KINGDOM							hoda_illumina_C_61838	BIN_hoda_illumina_B_2	Response_reg,	PF00072.25,	response regulator [Methanosarcinales archaeon]	77.5	0	0	0	1	2	2		0.0004	0.0004	0.0004	0.000853515	0.000762253	0.000714416		0.0004	0.000776728		0.0115275	0.0115275	0.0115275	1.94182	0.957409	0	#FFFF00
hoda_illumina_Z4HKVA_2K3X_67	K02107		Methanothrix	Archaea	UNKNOWN_KINGDOM	Euryarchaeota	Methanomicrobia	Methanosarcinales	Methanotrichaceae	Methanothrix	Methanothrix soehngenii	hoda_illumina_C_26479	BIN_hoda_illumina_B_2	V-ATPase_G_2,	PF16999.6,	ATP synthase archaeal subunit H [Methanothrix soehngenii]	95.4	0	0	0	10	11	11		0.0004	0.0004	0.0004	0.00493515	0.00239239	0.00212929		0.0004	0.00315228		0.0914094	0.0914094	1	7.88069	0	K02107	#00FF00
hoda_illumina_70CFJG_1PVF_32	K08999		Methanothrix	Archaea	UNKNOWN_KINGDOM	Euryarchaeota	Methanomicrobia	Methanosarcinales	Methanotrichaceae	Methanothrix	Methanosaeta sp. PtaB.Bin005	hoda_illumina_C_61838	BIN_hoda_illumina_B_2	DUF151,	PF02577.15,	hypothetical protein A4E43_01284 [Methanosaeta sp. PtaB.Bin005]	87.3	0	0	0	1	4	4		0.0004	0.0004	0.0004	0.000853515	0.00112451	0.00102883		0.0004	0.00100228		0.016917	0.016917	0.016917	2.50571	1.32522	K08999	#FFFF00
hoda_illumina_73A01A_WPCN_63	K05601	1.7.99.1	Methanothrix	Archaea	UNKNOWN_KINGDOM	Euryarchaeota	Methanomicrobia	Methanosarcinales	Methanotrichaceae	Methanothrix	Methanothrix soehngenii	hoda_illumina_C_56453	BIN_hoda_illumina_B_2	Prismane,Prismane,	PF03063.21,PF03063.21,	hydroxylamine reductase [Methanothrix soehngenii GP6]	94.3	0	0	0	3	4	7		0.0004	0.0004	0.0004	0.00176054	0.00112451	0.00150046		0.0004	0.00146184		0.0289254	0.0289254	0.0289254	3.65459	1.86971	K05601	#FFFF00
hoda_illumina_FFJWT0_QWHG_24			Methanothrix	Archaea	UNKNOWN_KINGDOM	Euryarchaeota	Methanomicrobia	Methanosarcinales	Methanotrichaceae	Methanothrix	Methanothrix soehngenii	hoda_illumina_C_67481	BIN_hoda_illumina_B_2	TRAP_beta,	PF05753.15,	DUF11 domain-containing protein [Methanothrix soehngenii]	77.1	0	0	0	0	2	3		0.0004	0.0004	0.0004	0.0004	0.000762253	0.000871624		0.0004	0.000677959		0.190437	0.190437	1	1.6949	0	0	#00FF00
hoda_illumina_S3E3NR_1YPQ_42	K00582	2.1.1.86	Methanothrix	Archaea	UNKNOWN_KINGDOM	Euryarchaeota	Methanomicrobia	Methanosarcinales	Methanotrichaceae	Methanothrix	Methanothrix soehngenii	hoda_illumina_C_88215	BIN_hoda_illumina_B_2	MtrF,	PF09472.11,	tetrahydromethanopterin S-methyltransferase subunit F [Methanothrix soehngenii]	90.7	0	0	0	0	0	0		0.0004	0.0004	0.0004	0.0004	0.0004	0.0004		0.0004	0.0004		#DIV/0!	1	1	1	0	K00582	#00FF00
hoda_illumina_SSXNV2_3NQF_43			Methanothrix	Archaea	UNKNOWN_KINGDOM	Euryarchaeota	Methanomicrobia	Methanosarcinales	Methanotrichaceae	Methanothrix	Methanothrix soehngenii	hoda_illumina_C_84700	BIN_hoda_illumina_B_2	[],	[],	hypothetical protein [Methanothrix soehngenii]	81.4	0	1	1	0	1	2		0.0004	0.00894701	0.0079188	0.0004	0.000581127	0.000714416		0.00575527	0.000565181		0.185766	0.185766	1	0.0982023	0	0	#00FF00
hoda_illumina_23471C_XDEN_112			Methanothrix	Archaea	UNKNOWN_KINGDOM	Euryarchaeota	Methanomicrobia	Methanosarcinales	Methanotrichaceae	Methanothrix	Methanothrix soehngenii	hoda_illumina_C_33932	BIN_hoda_illumina_B_2	Acylphosphatase,	PF00708.19,	acylphosphatase, putative [Methanothrix soehngenii GP6]	61.7	0	0	0	0	1	0		0.0004	0.0004	0.0004	0.0004	0.000581127	0.0004		0.0004	0.000460376		0.42265	0.42265	1	1.15094	0	0	#00FF00
hoda_illumina_4D6VP6_YKR9_4	K01933	6.3.3.1	Methanothrix	Archaea	UNKNOWN_KINGDOM	Euryarchaeota	Methanomicrobia	Methanosarcinales	Methanotrichaceae	Methanothrix	Methanothrix soehngenii	hoda_illumina_C_36799	BIN_hoda_illumina_B_2	AIRS,AIRS_C,	PF00586.25,PF02769.23,	phosphoribosylformylglycinamidine cyclo-ligase [Methanothrix soehngenii]	90.9	0	0	0	2	4	6		0.0004	0.0004	0.0004	0.00130703	0.00112451	0.00134325		0.0004	0.00125826		0.0061628	0.0061628	0.0061628	3.14565	1.65336	K01933	#FFFF00
hoda_illumina_V6BE13_RYYW_46	K10896		Methanothrix	Archaea	UNKNOWN_KINGDOM	uc_Archaea	uc_Archaea	uc_Archaea	uc_Archaea	uc_Archaea	uc_Archaea	hoda_illumina_C_89745	BIN_hoda_illumina_B_2	DEAD,Helicase_C,ERCC4,HHH_2,	PF00270.30,PF00271.32,PF02732.16,PF12826.8,	DEAD/DEAH box helicase family protein [Methanothrix soehngenii]	85.8	0	0	0	0	0	1		0.0004	0.0004	0.0004	0.0004	0.0004	0.000557208		0.0004	0.000452403		0.42265	0.42265	1	1.13101	0	K10896	#00FF00
hoda_illumina_4A59PP_32XH_27	K00014	1.1.1.25	Methanothrix	Archaea	UNKNOWN_KINGDOM	Euryarchaeota	Methanomicrobia	Methanosarcinales	Methanotrichaceae	Methanothrix	Methanosaeta sp. PtaB.Bin005	hoda_illumina_C_74084	BIN_hoda_illumina_B_2	Shikimate_dh_N,Shikimate_DH,SDH_C,	PF08501.12,PF01488.21,PF18317.2,	Shikimate dehydrogenase [Methanosaeta sp. PtaB.Bin005]	71.9	0	0	0	0	0	0		0.0004	0.0004	0.0004	0.0004	0.0004	0.0004		0.0004	0.0004		#DIV/0!	1	1	1	0	K00014	#00FF00
hoda_illumina_K6N2F6_XD4N_14	K05896		Methanothrix	Archaea	UNKNOWN_KINGDOM	Euryarchaeota	Methanomicrobia	Methanosarcinales	Methanotrichaceae	Methanothrix	Methanothrix soehngenii	hoda_illumina_C_94855	BIN_hoda_illumina_B_2	SMC_ScpA,	PF02616.15,	chromosome segregation and condensation protein ScpA [Methanothrix soehngenii GP6]	84.5	0	0	0	0	2	3		0.0004	0.0004	0.0004	0.0004	0.000762253	0.000871624		0.0004	0.000677959		0.190437	0.190437	1	1.6949	0	K05896	#00FF00
hoda_illumina_BZ7B9D_XDEN_7	K01749	2.5.1.61	Methanothrix	Archaea	UNKNOWN_KINGDOM	Euryarchaeota	Methanomicrobia	Methanosarcinales	Methanotrichaceae	Methanothrix	Methanothrix soehngenii	hoda_illumina_C_33932	BIN_hoda_illumina_B_2	Porphobil_deam,Porphobil_deamC,	PF01379.21,PF03900.16,	porphobilinogen deaminase [Methanothrix soehngenii GP6]	81.6	0	0	0	0	2	5		0.0004	0.0004	0.0004	0.0004	0.000762253	0.00118604		0.0004	0.000782764		0.234004	0.234004	1	1.95691	0	K01749	#00FF00
hoda_illumina_4R48QC_F01X_45			Methanothrix	Archaea	UNKNOWN_KINGDOM	Euryarchaeota	Methanomicrobia	Methanosarcinales	Methanotrichaceae	Methanothrix	Methanothrix soehngenii	hoda_illumina_C_87666	BIN_hoda_illumina_B_2	AsnC_trans_reg,	PF01037.22,	Lrp/AsnC ligand binding domain-containing protein [Methanothrix soehngenii]	100	0	0	0	1	2	2		0.0004	0.0004	0.0004	0.000853515	0.000762253	0.000714416		0.0004	0.000776728		0.0115275	0.0115275	0.0115275	1.94182	0.957409	0	#FFFF00
hoda_illumina_P9W319_XS0Q_9	K22170	1.5.98.3	Methanothrix	Archaea	UNKNOWN_KINGDOM	Euryarchaeota	Methanomicrobia	Methanosarcinales	Methanotrichaceae	Methanothrix	uc_Methanothrix	hoda_illumina_C_62170	BIN_hoda_illumina_B_2	FpoO,	PF10621.10,	F(420)H(2) dehydrogenase subunit O [Methanosaeta sp. PtaB.Bin005]	96.5	0	0	0	0	0	0		0.0004	0.0004	0.0004	0.0004	0.0004	0.0004		0.0004	0.0004		#DIV/0!	1	1	1	0	K22170	#00FF00
hoda_illumina_RHEB39_32XH_62	K09716	3.1.1.96	Methanothrix	Archaea	UNKNOWN_KINGDOM	Euryarchaeota	Methanomicrobia	Methanosarcinales	Methanotrichaceae	Methanothrix	Methanothrix soehngenii	hoda_illumina_C_74084	BIN_hoda_illumina_B_2	tRNA_deacylase,	PF04414.13,	hypothetical protein [Methanothrix soehngenii]	85.1	1	0	0	0	1	1		0.0176414	0.0004	0.0004	0.0004	0.000581127	0.000557208		0.00614713	0.000512778		0.434034	0.434034	1	0.0834175	0	K09716	#00FF00
hoda_illumina_JCHVG3_V1AA_27	K01952	6.3.5.3	Methanothrix	Archaea	UNKNOWN_KINGDOM	Euryarchaeota	Methanomicrobia	Methanosarcinales	Methanotrichaceae	Methanothrix	Methanothrix soehngenii	hoda_illumina_C_89061	BIN_hoda_illumina_B_2	GATase_5,	PF13507.7,	phosphoribosylformylglycinamidine synthase I [Methanosarcinales archaeon]	93.7	0	0	0	2	6	5		0.0004	0.0004	0.0004	0.00130703	0.00148676	0.00118604		0.0004	0.00132661		0.0087719	0.0087719	0.0087719	3.31652	1.72967	K01952	#FFFF00
hoda_illumina_2NBNNN_XDEN_111	K16306	2.2.1.10, 4.1.2.13	Methanothrix	Unknown	UNKNOWN_KINGDOM							hoda_illumina_C_33932	BIN_hoda_illumina_B_2	DeoC,	PF01791.10,	class I fructose-bisphosphate aldolase family protein [Methanosarcinales archaeon]	94.7	0	0	0	3	4	5		0.0004	0.0004	0.0004	0.00176054	0.00112451	0.00118604		0.0004	0.00135703		0.0419872	0.0419872	0.0419872	3.39258	1.76238	K16306	#FFFF00
hoda_illumina_M9XKZY_DMD5_31	K09714		Methanothrix	Archaea	UNKNOWN_KINGDOM	Euryarchaeota	Methanomicrobia	Methanosarcinales	Methanotrichaceae	Methanothrix	Methanothrix soehngenii	hoda_illumina_C_38617	BIN_hoda_illumina_B_2	Sigma70_r4,TFX_C,	PF04545.17,PF14601.7,	conserved hypothetical protein [Methanothrix soehngenii GP6]	80.6	0	0	0	0	0	1		0.0004	0.0004	0.0004	0.0004	0.0004	0.000557208		0.0004	0.000452403		0.42265	0.42265	1	1.13101	0	K09714	#00FF00
hoda_illumina_753H69_MP7C_4	K21929	3.2.2.27	Methanothrix	Unknown	UNKNOWN_KINGDOM							hoda_illumina_C_35786	BIN_hoda_illumina_B_2	UDG,	PF03167.20,	uracil-DNA glycosylase [Methanothrix soehngenii]	72.1	0	0	0	0	0	0		0.0004	0.0004	0.0004	0.0004	0.0004	0.0004		0.0004	0.0004		#DIV/0!	1	1	1	0	K21929	#00FF00
hoda_illumina_ZB6H0W_RYYW_48			Methanothrix	Unknown	UNKNOWN_KINGDOM							hoda_illumina_C_89745	BIN_hoda_illumina_B_2	[],	[],	hypothetical protein [Methanothrix soehngenii]	64.7	0	0	2	3	5	4		0.0004	0.0004	0.0154376	0.00176054	0.00130563	0.00102883		0.00541253	0.001365		0.516554	0.516554	1	0.252193	0	0	#00FF00
hoda_illumina_BS40TJ_H7X1_31	K00196		Methanothrix	Archaea	UNKNOWN_KINGDOM	Euryarchaeota	Methanomicrobia	Methanosarcinales	Methanotrichaceae	Methanothrix	Methanothrix soehngenii	hoda_illumina_C_71663	BIN_hoda_illumina_B_2	Fer4_11,	PF13247.7,	4Fe-4S dicluster domain-containing protein [Methanothrix soehngenii]	84.9	0	0	0	4	4	5		0.0004	0.0004	0.0004	0.00221406	0.00112451	0.00118604		0.0004	0.0015082		0.0884043	0.0884043	1	3.7705	0	K00196	#00FF00
hoda_illumina_G7DAFA_EN51_15	K10977	2.3.3.14	Methanothrix	Archaea	UNKNOWN_KINGDOM	Euryarchaeota	Methanomicrobia	Methanosarcinales	Methanotrichaceae	Methanothrix	Methanothrix soehngenii	hoda_illumina_C_6049	BIN_hoda_illumina_B_2	HMGL-like,	PF00682.20,	homocitrate synthase [Methanothrix soehngenii]	93.1	1	0	0	0	1	4		0.0176414	0.0004	0.0004	0.0004	0.000581127	0.00102883		0.00614713	0.000669986		0.450168	0.450168	1	0.108992	0	K10977	#00FF00
hoda_illumina_YWQZEB_XD4N_18			Methanothrix	Archaea	UNKNOWN_KINGDOM	Euryarchaeota	Methanomicrobia	Methanosarcinales	Methanotrichaceae	Methanothrix	Methanothrix soehngenii	hoda_illumina_C_94855	BIN_hoda_illumina_B_2	DUF2124,	PF09897.10,	DUF2124 domain-containing protein [Methanothrix soehngenii]	75	0	0	0	0	0	0		0.0004	0.0004	0.0004	0.0004	0.0004	0.0004		0.0004	0.0004		#DIV/0!	1	1	1	0	0	#00FF00
hoda_illumina_D29734_RYYW_32	K21610	6.3.3.7	Methanothrix	Archaea	UNKNOWN_KINGDOM	Euryarchaeota	Methanomicrobia	Methanosarcinales	Methanotrichaceae	Methanothrix	Methanothrix soehngenii	hoda_illumina_C_89745	BIN_hoda_illumina_B_2	Fer4_NifH,	PF00142.19,	Ni-sirohydrochlorin a,c-diamide reductive cyclase ATP-dependent reductase subunit [Methanothrix soehngenii]	90.8	0	0	0	2	9	5		0.0004	0.0004	0.0004	0.00130703	0.00203014	0.00118604		0.0004	0.00150774		0.0522027	0.0522027	1	3.76934	0	K21610	#00FF00
hoda_illumina_P9C5GD_RCZT_20	K06898		Methanothrix	Archaea	UNKNOWN_KINGDOM	Euryarchaeota	Methanomicrobia	Methanosarcinales	Methanotrichaceae	Methanothrix	Methanothrix soehngenii	hoda_illumina_C_100287	BIN_hoda_illumina_B_2	AIRC,	PF00731.21,	nickel pincer cofactor biosynthesis protein LarB [Methanothrix soehngenii]	89.5	0	0	0	1	5	3		0.0004	0.0004	0.0004	0.000853515	0.00130563	0.000871624		0.0004	0.00101026		0.0539409	0.0539409	1	2.52564	0	K06898	#00FF00
hoda_illumina_38V422_1PVF_47	K02035		Methanothrix	Unknown	UNKNOWN_KINGDOM							hoda_illumina_C_61838	BIN_hoda_illumina_B_2	SBP_bac_5,	PF00496.23,	ABC transporter substrate-binding protein [Methanosarcinales archaeon]	86.3	0	0	0	1	4	9		0.0004	0.0004	0.0004	0.000853515	0.00112451	0.00181487		0.0004	0.0012643		0.0943757	0.0943757	1	3.16074	0	K02035	#00FF00
hoda_illumina_ERNX9S_RCZT_30			Methanothrix	Archaea	UNKNOWN_KINGDOM	Euryarchaeota	Methanomicrobia	Methanosarcinales	Methanotrichaceae	Methanothrix	Methanothrix soehngenii	hoda_illumina_C_100287	BIN_hoda_illumina_B_2	[],	[],	hypothetical protein [Methanothrix soehngenii]	80.3	0	0	0	0	0	0		0.0004	0.0004	0.0004	0.0004	0.0004	0.0004		0.0004	0.0004		#DIV/0!	1	1	1	0	0	#00FF00
hoda_illumina_0MSVWJ_XDEN_86	K02977		Methanothrix	Archaea	UNKNOWN_KINGDOM	Euryarchaeota	Methanomicrobia	Methanosarcinales	Methanotrichaceae	Methanothrix	Methanothrix soehngenii	hoda_illumina_C_33932	BIN_hoda_illumina_B_2	Ribosomal_S27,	PF01599.20,	30S ribosomal protein S27ae [Methanothrix soehngenii]	90	0	0	0	1	4	4		0.0004	0.0004	0.0004	0.000853515	0.00112451	0.00102883		0.0004	0.00100228		0.016917	0.016917	0.016917	2.50571	1.32522	K02977	#FFFF00
hoda_illumina_67DV9P_DMD5_26	K03051	2.7.7.6	Methanothrix	Archaea	UNKNOWN_KINGDOM	Euryarchaeota	Methanomicrobia	Methanosarcinales	Methanotrichaceae	Methanothrix	Methanothrix soehngenii	hoda_illumina_C_38617	BIN_hoda_illumina_B_2	RNA_pol_Rpb4,	PF03874.17,	DNA-directed RNA polymerase subunit F [Methanothrix soehngenii]	88.6	0	0	0	2	3	5		0.0004	0.0004	0.0004	0.00130703	0.00094338	0.00118604		0.0004	0.00114548		0.0199557	0.0199557	0.0199557	2.86371	1.51788	K03051	#FFFF00
hoda_illumina_621FNK_REZJ_32	K00382	1.8.1.4	Methanothrix	Unknown	UNKNOWN_KINGDOM							hoda_illumina_C_80913	BIN_hoda_illumina_B_2	Pyr_redox_2,Pyr_redox_dim,	PF07992.15,PF02852.23,	dihydrolipoyl dehydrogenase [Methanosarcinales archaeon]	81.4	0	0	0	5	10	13		0.0004	0.0004	0.0004	0.00266757	0.00221127	0.0024437		0.0004	0.00244085		0.00414057	0.00414057	0.00414057	6.10212	2.60931	K00382	#FF8000
hoda_illumina_3TBBKA_GB8N_9			Methanothrix	Archaea	UNKNOWN_KINGDOM	Euryarchaeota	Methanomicrobia	Methanosarcinales	Methanotrichaceae	Methanothrix	Methanosaeta sp. PtaB.Bin005	hoda_illumina_C_101837	BIN_hoda_illumina_B_2	TPR_19,TPR_8,TPR_16,TPR_19,TPR_19,TPR_11,TPR_16,	PF14559.7,PF13181.7,PF13432.7,PF14559.7,PF14559.7,PF13414.7,PF13432.7,	TPR-repeat protein [Methanothrix soehngenii GP6]	58.9	0	0	0	0	2	2		0.0004	0.0004	0.0004	0.0004	0.000762253	0.000714416		0.0004	0.000625556		0.185536	0.185536	1	1.56389	0	0	#00FF00
hoda_illumina_3ZYV9G_K1ES_8	K01960	6.4.1.1	Methanothrix	Archaea	UNKNOWN_KINGDOM	uc_Archaea	uc_Archaea	uc_Archaea	uc_Archaea	uc_Archaea	uc_Archaea	hoda_illumina_C_97902	BIN_hoda_illumina_B_2	HMGL-like,PYC_OADA,Biotin_lipoyl,	PF00682.20,PF02436.19,PF00364.23,	sodium-extruding oxaloacetate decarboxylase subunit alpha [Methanothrix soehngenii]	92.3	0	0	0	4	9	10		0.0004	0.0004	0.0004	0.00221406	0.00203014	0.00197208		0.0004	0.00207209		0.0018972	0.0018972	0.0018972	5.18023	2.37302	K01960	#FF8000
hoda_illumina_T7WZZR_A2FJ_46	K01895	6.2.1.1	Methanothrix	Archaea	UNKNOWN_KINGDOM	uc_Archaea	uc_Archaea	uc_Archaea	uc_Archaea	uc_Archaea	uc_Archaea	hoda_illumina_C_80869	BIN_hoda_illumina_B_2	ACAS_N,AMP-binding,AMP-binding_C,	PF16177.6,PF00501.29,PF13193.7,	acetate--CoA ligase [Methanothrix soehngenii]	90.8	0	0	0	10	18	16		0.0004	0.0004	0.0004	0.00493515	0.00366028	0.00291533		0.0004	0.00383692		0.0282018	0.0282018	0.0282018	9.5923	3.26188	K01895	#FF8000
hoda_illumina_VDNNJT_F01X_49			Methanothrix	Archaea	UNKNOWN_KINGDOM	Euryarchaeota	Methanomicrobia	Methanosarcinales	Methanotrichaceae	Methanothrix	Methanothrix soehngenii	hoda_illumina_C_87666	BIN_hoda_illumina_B_2	[],	[],	hypothetical protein [Methanothrix soehngenii]	49.4	0	0	0	0	0	0		0.0004	0.0004	0.0004	0.0004	0.0004	0.0004		0.0004	0.0004		#DIV/0!	1	1	1	0	0	#00FF00
hoda_illumina_H6PAB0_XD4N_31	K07123		Methanothrix	Unknown	UNKNOWN_KINGDOM							hoda_illumina_C_94855	BIN_hoda_illumina_B_2	AIRS,AIRS_C,	PF00586.25,PF02769.23,	methanogenesis marker 2 protein [Methanothrix soehngenii]	87.8	0	0	0	1	4	5		0.0004	0.0004	0.0004	0.000853515	0.00112451	0.00118604		0.0004	0.00105469		0.0234873	0.0234873	0.0234873	2.63672	1.39874	K07123	#FFFF00
hoda_illumina_BXMZCK_XS0Q_23	K03781	1.11.1.6	Methanothrix	Unknown	UNKNOWN_KINGDOM							hoda_illumina_C_62170	BIN_hoda_illumina_B_2	Catalase,Catalase-rel,	PF00199.20,PF06628.13,	catalase [Methanosarcinales archaeon]	91.4	0	0	0	2	9	15		0.0004	0.0004	0.0004	0.00130703	0.00203014	0.00275812		0.0004	0.00203176		0.0600287	0.0600287	1	5.07941	0	K03781	#00FF00
hoda_illumina_9Z8XJS_1YPQ_34	K01641	2.3.3.10	Methanothrix	Archaea	UNKNOWN_KINGDOM	Euryarchaeota	Methanomicrobia	Methanosarcinales	Methanotrichaceae	Methanothrix	Methanosaeta sp. PtaB.Bin005	hoda_illumina_C_88215	BIN_hoda_illumina_B_2	ACP_syn_III_C,	PF08541.11,	hypothetical protein A4E43_00757 [Methanosaeta sp. PtaB.Bin005]	91.6	0	0	0	0	1	5		0.0004	0.0004	0.0004	0.0004	0.000581127	0.00118604		0.0004	0.000722389		0.307752	0.307752	1	1.80597	0	K01641	#00FF00
hoda_illumina_VAQ7J7_NJMC_65	K02978		Methanothrix	Archaea	UNKNOWN_KINGDOM	Euryarchaeota	Methanomicrobia	Methanosarcinales	Methanotrichaceae	Methanothrix	Methanothrix soehngenii	hoda_illumina_C_65423	BIN_hoda_illumina_B_2	Ribosomal_S27e,	PF01667.18,	30S ribosomal protein S27e [Methanothrix soehngenii]	96.4	0	0	0	2	3	2		0.0004	0.0004	0.0004	0.00130703	0.00094338	0.000714416		0.0004	0.000988275		0.076307	0.076307	1	2.47069	0	K02978	#00FF00
hoda_illumina_25NCQA_1PVF_8	K00012	1.1.1.22	Methanothrix	Archaea	UNKNOWN_KINGDOM	Euryarchaeota	Methanomicrobia	Methanosarcinales	Methanotrichaceae	Methanothrix	Methanothrix soehngenii	hoda_illumina_C_61838	BIN_hoda_illumina_B_2	UDPG_MGDP_dh_N,UDPG_MGDP_dh,UDPG_MGDP_dh_C,	PF03721.15,PF00984.20,PF03720.16,	UDP-glucose/GDP-mannose dehydrogenase family protein [Methanothrix soehngenii]	77.1	0	0	0	0	1	1		0.0004	0.0004	0.0004	0.0004	0.000581127	0.000557208		0.0004	0.000512778		0.185536	0.185536	1	1.28195	0	K00012	#00FF00
hoda_illumina_6NB32C_3NQF_8			Methanothrix	Archaea	UNKNOWN_KINGDOM	Euryarchaeota	Methanomicrobia	Methanosarcinales	Methanotrichaceae	Methanothrix	Methanothrix soehngenii	hoda_illumina_C_84700	BIN_hoda_illumina_B_2	[],	[],	hypothetical protein [Methanothrix soehngenii]	67.6	0	0	0	0	3	0		0.0004	0.0004	0.0004	0.0004	0.00094338	0.0004		0.0004	0.000581127		0.42265	0.42265	1	1.45282	0	0	#00FF00
hoda_illumina_ZRAVGD_WPCN_89	K07321		Methanothrix	Archaea	UNKNOWN_KINGDOM	Euryarchaeota	Methanomicrobia	Methanosarcinales	Methanotrichaceae	Methanothrix	Methanothrix soehngenii	hoda_illumina_C_56453	BIN_hoda_illumina_B_2	CbiA,	PF01656.24,	AAA family ATPase [Methanothrix soehngenii]	94	0	0	0	4	13	11		0.0004	0.0004	0.0004	0.00221406	0.00275465	0.00212929		0.0004	0.002366		0.00977943	0.00977943	0.00977943	5.91499	2.56438	K07321	#FF8000
hoda_illumina_WFJB56_XDEN_68			Methanothrix	Archaea	UNKNOWN_KINGDOM	Euryarchaeota	Methanomicrobia	Methanosarcinales	Methanotrichaceae	Methanothrix	Methanothrix soehngenii	hoda_illumina_C_33932	BIN_hoda_illumina_B_2	CMD,	PF02627.21,	carboxymuconolactone decarboxylase family protein [Methanosarcinales archaeon]	91	0	0	0	0	1	0		0.0004	0.0004	0.0004	0.0004	0.000581127	0.0004		0.0004	0.000460376		0.42265	0.42265	1	1.15094	0	0	#00FF00
hoda_illumina_83F6DK_C7VZ_15			Methanothrix	Unknown	UNKNOWN_KINGDOM							hoda_illumina_C_78420	BIN_hoda_illumina_B_2	[],	[],	response regulator transcription factor [Methanothrix soehngenii]	97.5	0	0	0	0	9	13		0.0004	0.0004	0.0004	0.0004	0.00203014	0.0024437		0.0004	0.00162461		0.188628	0.188628	1	4.06154	0	0	#00FF00
hoda_illumina_DC3H8X_A2FJ_14			Methanothrix	Archaea	UNKNOWN_KINGDOM	Euryarchaeota	Methanomicrobia	Methanosarcinales	Methanotrichaceae	Methanothrix	Methanothrix soehngenii	hoda_illumina_C_80869	BIN_hoda_illumina_B_2	PGF-CTERM,	PF18204.2,	No hit found		0	0	0	1	0	0		0.0004	0.0004	0.0004	0.000853515	0.0004	0.0004		0.0004	0.000551172		0.42265	0.42265	1	1.37793	0	0	#00FF00
hoda_illumina_8MC21A_RYYW_14			Methanothrix	Unknown	UNKNOWN_KINGDOM							hoda_illumina_C_89745	BIN_hoda_illumina_B_2	Fer2_4,Fer4,FrhB_FdhB_N,FrhB_FdhB_C,	PF13510.7,PF00037.28,PF04422.14,PF04432.14,	2Fe-2S iron-sulfur cluster binding domain-containing protein [Methanosarcinales archaeon]	72.8	1	0	0	0	0	0		0.0176414	0.0004	0.0004	0.0004	0.0004	0.0004		0.00614713	0.0004		0.42265	0.42265	1	0.0650711	0	0	#00FF00
hoda_illumina_SETGHK_RCZT_33	K00205		Methanothrix	Archaea	UNKNOWN_KINGDOM	Euryarchaeota	Methanomicrobia	Methanosarcinales	Methanotrichaceae	Methanothrix	Methanosaeta sp. PtaB.Bin005	hoda_illumina_C_100287	BIN_hoda_illumina_B_2	Fer4_7,Fer4_7,Fer4,	PF12838.8,PF12838.8,PF00037.28,	Polyferredoxin protein MvhB [Methanosaeta sp. PtaB.Bin005]	86.6	0	0	0	0	2	4		0.0004	0.0004	0.0004	0.0004	0.000762253	0.00102883		0.0004	0.000730362		0.211528	0.211528	1	1.8259	0	K00205	#00FF00
hoda_illumina_S5R3Y6_H7X1_6	K03639	4.1.99.22	Methanothrix	Archaea	UNKNOWN_KINGDOM	Euryarchaeota	Methanomicrobia	Methanosarcinales	Methanotrichaceae	Methanothrix	Methanothrix soehngenii	hoda_illumina_C_71663	BIN_hoda_illumina_B_2	Radical_SAM,Mob_synth_C,	PF04055.22,PF06463.14,	GTP 3',8-cyclase MoaA [Methanothrix soehngenii]	82.2	0	0	0	0	1	0		0.0004	0.0004	0.0004	0.0004	0.000581127	0.0004		0.0004	0.000460376		0.42265	0.42265	1	1.15094	0	K03639	#00FF00
hoda_illumina_P58A75_WPCN_85	K00192	1.2.7.4	Methanothrix	Archaea	UNKNOWN_KINGDOM	uc_Archaea	uc_Archaea	uc_Archaea	uc_Archaea	uc_Archaea	uc_Archaea	hoda_illumina_C_56453	BIN_hoda_illumina_B_2	Prismane,Prismane,	PF03063.21,PF03063.21,	CO dehydrogenase/acetyl-CoA synthase complex subunit epsilon [Methanothrix soehngenii]	95.2	0	0	0	35	59	65		0.0004	0.0004	0.0004	0.016273	0.0110865	0.0106185		0.0004	0.0126593		0.0211531	0.0211531	0.0211531	31.6483	4.98406	K00192	#FF8000
hoda_illumina_YQ2DGN_A2FJ_24	K01807	5.3.1.6	Methanothrix	Archaea	UNKNOWN_KINGDOM	Euryarchaeota	Methanomicrobia	Methanosarcinales	Methanotrichaceae	Methanothrix	Methanothrix soehngenii	hoda_illumina_C_80869	BIN_hoda_illumina_B_2	Rib_5-P_isom_A,	PF06026.15,	ribose-5-phosphate isomerase RpiA [Methanothrix soehngenii]	84.3	0	0	0	1	3	4		0.0004	0.0004	0.0004	0.000853515	0.00094338	0.00102883		0.0004	0.000941909		0.0086113	0.0086113	0.0086113	2.35477	1.23559	K01807	#FFFF00
hoda_illumina_4S5AAS_32XH_7	K01974	6.5.1.4	Methanothrix	Unknown	UNKNOWN_KINGDOM							hoda_illumina_C_74084	BIN_hoda_illumina_B_2	RTC,RTC_insert,	PF01137.22,PF05189.14,	RNA 3'-terminal phosphate cyclase [Methanothrix soehngenii]	78.7	0	0	0	0	0	4		0.0004	0.0004	0.0004	0.0004	0.0004	0.00102883		0.0004	0.000609611		0.42265	0.42265	1	1.52403	0	K01974	#00FF00
hoda_illumina_3MWGJR_W8EF_3			Methanothrix	Archaea	UNKNOWN_KINGDOM	Euryarchaeota	Methanomicrobia	Methanosarcinales	Methanotrichaceae	Methanothrix	Methanosaeta sp. PtaB.Bin005	hoda_illumina_C_11752	BIN_hoda_illumina_B_2	MarR_2,	PF12802.8,	hypothetical protein A4E43_00922 [Methanosaeta sp. PtaB.Bin005]	59.6	0	0	0	0	0	0		0.0004	0.0004	0.0004	0.0004	0.0004	0.0004		0.0004	0.0004		#DIV/0!	1	1	1	0	0	#00FF00
hoda_illumina_E2P6PT_K1ES_11	K00174	1.2.7.11, 1.2.7.3	Methanothrix	Archaea	UNKNOWN_KINGDOM	Euryarchaeota	Methanomicrobia	Methanosarcinales	Methanotrichaceae	Methanothrix	Methanothrix soehngenii	hoda_illumina_C_97902	BIN_hoda_illumina_B_2	POR,POR_N,	PF01558.19,PF01855.20,	2-oxoacid:acceptor oxidoreductase subunit alpha [Methanothrix soehngenii]	79.9	0	0	0	0	2	2		0.0004	0.0004	0.0004	0.0004	0.000762253	0.000714416		0.0004	0.000625556		0.185536	0.185536	1	1.56389	0	K00174	#00FF00
hoda_illumina_N4SEVN_XD4N_59			Methanothrix	Unknown	UNKNOWN_KINGDOM							hoda_illumina_C_94855	BIN_hoda_illumina_B_2	Peptidase_M10,	PF00413.25,	matrixin family metalloprotease [Methanothrix sp.]	51.6	0	0	0	2	3	2		0.0004	0.0004	0.0004	0.00130703	0.00094338	0.000714416		0.0004	0.000988275		0.076307	0.076307	1	2.47069	0	0	#00FF00
hoda_illumina_2SMMYY_8K0X_6			Methanothrix	Unknown	UNKNOWN_KINGDOM							hoda_illumina_C_27214	BIN_hoda_illumina_B_2	[],	[],	hypothetical protein [Methanothrix soehngenii]	93.6	0	0	0	1	4	3		0.0004	0.0004	0.0004	0.000853515	0.00112451	0.000871624		0.0004	0.000949882		0.0243812	0.0243812	0.0243812	2.3747	1.24775	0	#FFFF00
hoda_illumina_MKX5VH_QWHG_44	K09720		Methanothrix	Unknown	UNKNOWN_KINGDOM							hoda_illumina_C_67481	BIN_hoda_illumina_B_2	HTH_12,NRD1_2,	PF08461.11,PF01995.17,	DUF128 domain-containing protein [Methanothrix soehngenii]	83.6	0	0	0	0	0	1		0.0004	0.0004	0.0004	0.0004	0.0004	0.000557208		0.0004	0.000452403		0.42265	0.42265	1	1.13101	0	K09720	#00FF00
hoda_illumina_ECE5HN_8K0X_16			Methanothrix	Archaea	UNKNOWN_KINGDOM	Euryarchaeota	Methanomicrobia	Methanosarcinales	Methanotrichaceae	Methanothrix	Methanothrix soehngenii	hoda_illumina_C_27214	BIN_hoda_illumina_B_2	HTH_24,AsnC_trans_reg,	PF13412.7,PF01037.22,	Lrp/AsnC family transcriptional regulator [Methanothrix soehngenii]	92.5	0	0	0	0	0	1		0.0004	0.0004	0.0004	0.0004	0.0004	0.000557208		0.0004	0.000452403		0.42265	0.42265	1	1.13101	0	0	#00FF00
hoda_illumina_0H5399_XD4N_48	K17758, K17759	4.2.1.136, 5.1.99.6	Methanothrix	Unknown	UNKNOWN_KINGDOM							hoda_illumina_C_94855	BIN_hoda_illumina_B_2	YjeF_N,Carb_kinase,	PF03853.16,PF01256.18,	NAD(P)H-hydrate dehydratase [Methanothrix soehngenii]	83.4	0	0	0	1	5	5		0.0004	0.0004	0.0004	0.000853515	0.00130563	0.00118604		0.0004	0.00111506		0.0339655	0.0339655	0.0339655	2.78766	1.47905	K17758, K17759	#FFFF00
hoda_illumina_9RAYMS_A2FJ_82	K02904		Methanothrix	Archaea	UNKNOWN_KINGDOM	Euryarchaeota	Methanomicrobia	Methanosarcinales	Methanotrichaceae	Methanothrix	Methanothrix soehngenii	hoda_illumina_C_80869	BIN_hoda_illumina_B_2	Ribosomal_L29,	PF00831.24,	50S ribosomal protein L29 [Methanothrix soehngenii]	89.4	0	0	0	2	2	3		0.0004	0.0004	0.0004	0.00130703	0.000762253	0.000871624		0.0004	0.000980302		0.0732877	0.0732877	1	2.45076	0	K02904	#00FF00
hoda_illumina_JYBZQX_V1AA_20			Methanothrix	Archaea	UNKNOWN_KINGDOM	Euryarchaeota	Methanomicrobia	Methanosarcinales	Methanotrichaceae	Methanothrix	Methanothrix soehngenii	hoda_illumina_C_89061	BIN_hoda_illumina_B_2	Hist_deacetyl,	PF00850.20,	histone deacetylase [Methanothrix soehngenii]	87.5	0	0	0	2	6	6		0.0004	0.0004	0.0004	0.00130703	0.00148676	0.00134325		0.0004	0.00137901		0.00312746	0.00312746	0.00312746	3.44753	1.78556	0	#FFFF00
hoda_illumina_0AN558_DJ73_14			Methanothrix	Unknown	UNKNOWN_KINGDOM							hoda_illumina_C_46554	BIN_hoda_illumina_B_2	[],	[],	No hit found		1	0	1	3	7	8		0.0176414	0.0004	0.0079188	0.00176054	0.00166789	0.00165766		0.00865339	0.00169536		0.295947	0.295947	1	0.195919	0	0	#00FF00
hoda_illumina_486CWH_JY08_22	K01163		Methanothrix	Archaea	UNKNOWN_KINGDOM	Euryarchaeota	Methanomicrobia	Methanosarcinales	Methanotrichaceae	Methanothrix	Methanothrix soehngenii	hoda_illumina_C_11653	BIN_hoda_illumina_B_2	DUF2156,	PF09924.10,	DUF2156 domain-containing protein [Methanothrix soehngenii]	87.1	0	0	0	1	6	5		0.0004	0.0004	0.0004	0.000853515	0.00148676	0.00118604		0.0004	0.00117544		0.0513719	0.0513719	1	2.9386	0	K01163	#00FF00
hoda_illumina_X7FADZ_QWHG_15			Methanothrix	Archaea	UNKNOWN_KINGDOM	Euryarchaeota	Methanomicrobia	Methanosarcinales	Methanotrichaceae	Methanothrix	Methanothrix soehngenii	hoda_illumina_C_67481	BIN_hoda_illumina_B_2	[],	[],	hypothetical protein [Methanothrix soehngenii]	67.1	0	0	0	0	1	3		0.0004	0.0004	0.0004	0.0004	0.000581127	0.000871624		0.0004	0.000617584		0.25404	0.25404	1	1.54396	0	0	#00FF00
hoda_illumina_0VRPCX_H7X1_20			Methanothrix	Unknown	UNKNOWN_KINGDOM							hoda_illumina_C_71663	BIN_hoda_illumina_B_2	NosD,NosD,NosD,	PF05048.14,PF05048.14,PF05048.14,	hypothetical protein [Methanothrix soehngenii]	67.8	0	0	0	1	3	2		0.0004	0.0004	0.0004	0.000853515	0.00094338	0.000714416		0.0004	0.000837104		0.0224395	0.0224395	0.0224395	2.09276	1.06541	0	#FFFF00
hoda_illumina_2FMYD6_A2FJ_39			Methanothrix	Archaea	UNKNOWN_KINGDOM	Euryarchaeota	Methanomicrobia	Methanosarcinales	Methanotrichaceae	Methanothrix	Methanothrix thermoacetophila	hoda_illumina_C_80869	BIN_hoda_illumina_B_2	UPF0004,Radical_SAM,	PF00919.21,PF04055.22,	tRNA (N(6)-L-threonylcarbamoyladenosine(37)-C(2))-methylthiotransferase [Methanothrix soehngenii]	76.3	0	0	0	0	0	0		0.0004	0.0004	0.0004	0.0004	0.0004	0.0004		0.0004	0.0004		#DIV/0!	1	1	1	0	0	#00FF00
hoda_illumina_WSWH5X_7SRA_11	K01951	6.3.5.2	Methanothrix	Archaea	UNKNOWN_KINGDOM	Euryarchaeota	Methanomicrobia	Methanosarcinales	Methanotrichaceae	Methanothrix	Methanosaeta sp. PtaB.Bin005	hoda_illumina_C_75982	BIN_hoda_illumina_B_2	NAD_synthase,GMP_synt_C,	PF02540.18,PF00958.23,	GMP synthase (glutamine-hydrolyzing) subunit B [Methanosaeta sp. PtaB.Bin005]	85.9	0	0	0	3	8	10		0.0004	0.0004	0.0004	0.00176054	0.00184901	0.00197208		0.0004	0.00186055		0.00175899	0.00175899	0.00175899	4.65136	2.21765	K01951	#FF8000
hoda_illumina_XFN719_RYYW_10	K01533	3.6.3.4	Methanothrix	Archaea	UNKNOWN_KINGDOM	Euryarchaeota	Methanomicrobia	Methanosarcinales	Methanotrichaceae	Methanothrix	uc_Methanothrix	hoda_illumina_C_89745	BIN_hoda_illumina_B_2	E1-E2_ATPase,Hydrolase,	PF00122.21,PF00702.27,	Copper-exporting P-type ATPase B [Methanosaeta sp. PtaB.Bin018]	76.4	0	0	0	0	1	2		0.0004	0.0004	0.0004	0.0004	0.000581127	0.000714416		0.0004	0.000565181		0.211528	0.211528	1	1.41295	0	K01533	#00FF00
hoda_illumina_28YY8N_1PVF_20			Methanothrix	Archaea	UNKNOWN_KINGDOM	Euryarchaeota	Methanomicrobia	Methanosarcinales	Methanotrichaceae	Methanothrix	Methanothrix soehngenii	hoda_illumina_C_61838	BIN_hoda_illumina_B_2	Cation_efflux,ZT_dimer,Nitro_FeMo-Co,	PF01545.22,PF16916.6,PF02579.18,	cation diffusion facilitator family transporter [Methanothrix soehngenii]	86.1	0	0	0	0	1	1		0.0004	0.0004	0.0004	0.0004	0.000581127	0.000557208		0.0004	0.000512778		0.185536	0.185536	1	1.28195	0	0	#00FF00
hoda_illumina_SE479J_RYYW_13			Methanothrix	Archaea	UNKNOWN_KINGDOM	Euryarchaeota	Methanomicrobia	Methanosarcinales	Methanotrichaceae	Methanothrix	Methanothrix soehngenii	hoda_illumina_C_89745	BIN_hoda_illumina_B_2	Complex1_51K,SLBB,NADH_4Fe-4S,Fer4_9,	PF01512.18,PF10531.10,PF10589.10,PF13187.7,	NADH-quinone oxidoreductase subunit NuoF [Methanothrix soehngenii]	84.1	0	0	0	0	0	0		0.0004	0.0004	0.0004	0.0004	0.0004	0.0004		0.0004	0.0004		#DIV/0!	1	1	1	0	0	#00FF00
hoda_illumina_808HK8_P06S_2	K06982	2.7.1.169	Methanothrix	Archaea	UNKNOWN_KINGDOM	Euryarchaeota	Methanomicrobia	Methanosarcinales	Methanotrichaceae	Methanothrix	Methanothrix soehngenii	hoda_illumina_C_12440	BIN_hoda_illumina_B_2	GHMP_kinases_N,	PF00288.27,	GHMP kinase [Methanothrix soehngenii]	83.2	0	0	0	0	0	1		0.0004	0.0004	0.0004	0.0004	0.0004	0.000557208		0.0004	0.000452403		0.42265	0.42265	1	1.13101	0	K06982	#00FF00
hoda_illumina_W3BSRY_XDEN_39	K03152	3.5.1.124	Methanothrix	Archaea	UNKNOWN_KINGDOM	Euryarchaeota	Methanomicrobia	Methanosarcinales	Methanotrichaceae	Methanothrix	Methanosaeta sp. PtaU1.Bin112	hoda_illumina_C_33932	BIN_hoda_illumina_B_2	DJ-1_PfpI,	PF01965.25,	Intracellular protease 1 [Methanosaeta sp. PtaU1.Bin112]	88.1	0	0	0	0	2	4		0.0004	0.0004	0.0004	0.0004	0.000762253	0.00102883		0.0004	0.000730362		0.211528	0.211528	1	1.8259	0	K03152	#00FF00
hoda_illumina_0EQTYY_WJHB_3	K09165		Methanothrix	Unknown	UNKNOWN_KINGDOM							hoda_illumina_C_85129	BIN_hoda_illumina_B_2	Dodecin,	PF07311.13,	dodecin domain-containing protein [Methanothrix soehngenii]	90.3	0	0	0	1	1	1		0.0004	0.0004	0.0004	0.000853515	0.000581127	0.000557208		0.0004	0.00066395		0.108869	0.108869	1	1.65987	0	K09165	#00FF00
hoda_illumina_S5EPFP_32XH_49	K00135	1.2.1.16, 1.2.1.20, 1.2.1.79	Methanothrix	Unknown	UNKNOWN_KINGDOM							hoda_illumina_C_74084	BIN_hoda_illumina_B_2	Aldedh,	PF00171.23,	NAD-dependent succinate-semialdehyde dehydrogenase [Methanothrix soehngenii]	85.1	0	0	0	0	4	5		0.0004	0.0004	0.0004	0.0004	0.00112451	0.00118604		0.0004	0.000903515		0.18418	0.18418	1	2.25879	0	K00135	#00FF00
hoda_illumina_X6BVWA_XS0Q_16			Methanothrix	Archaea	UNKNOWN_KINGDOM	Euryarchaeota	Methanomicrobia	Methanosarcinales	Methanotrichaceae	Methanothrix	Methanothrix soehngenii	hoda_illumina_C_62170	BIN_hoda_illumina_B_2	DUF1699,	PF08004.12,	DUF1699 family protein [Methanothrix soehngenii]	95.5	0	0	0	0	4	1		0.0004	0.0004	0.0004	0.0004	0.00112451	0.000557208		0.0004	0.000693905		0.313351	0.313351	1	1.73476	0	0	#00FF00
hoda_illumina_T914PF_XD4N_80	K02304	1.3.1.76, 4.99.1.4	Methanothrix	Archaea	UNKNOWN_KINGDOM	Euryarchaeota	Methanomicrobia	Methanosarcinales	Methanotrichaceae	Methanothrix	Methanothrix soehngenii	hoda_illumina_C_94855	BIN_hoda_illumina_B_2	NAD_binding_7,	PF13241.7,	bifunctional precorrin-2 dehydrogenase/sirohydrochlorin ferrochelatase [Methanothrix soehngenii]	86.9	0	0	0	0	0	1		0.0004	0.0004	0.0004	0.0004	0.0004	0.000557208		0.0004	0.000452403		0.42265	0.42265	1	1.13101	0	K02304	#00FF00
hoda_illumina_PZQE00_PKPN_11			Methanothrix	Eukaryota	UNKNOWN_KINGDOM	Evosea	Eumycetozoa	Dictyosteliales	Dictyosteliaceae	Dictyostelium	Dictyostelium purpureum	hoda_illumina_C_64301	BIN_hoda_illumina_B_2	Dicty_CTDC,Dicty_CTDC,Dicty_CTDC,Dicty_CTDC,Dicty_CTDC,Dicty_CTDC,Dicty_CTDC,Dicty_CTDC,	PF00526.19,PF00526.19,PF00526.19,PF00526.19,PF00526.19,PF00526.19,PF00526.19,PF00526.19,	choice-of-anchor E domain-containing protein [bacterium]	27.1	0	0	0	0	0	1		0.0004	0.0004	0.0004	0.0004	0.0004	0.000557208		0.0004	0.000452403		0.42265	0.42265	1	1.13101	0	0	#00FF00
hoda_illumina_J1XYZT_V8Y0_14			Methanothrix	Archaea	UNKNOWN_KINGDOM	Euryarchaeota	Methanomicrobia	Methanosarcinales	Methanotrichaceae	Methanothrix	Methanosaeta sp. PtaB.Bin005	hoda_illumina_C_48926	BIN_hoda_illumina_B_2	[],	[],	hypothetical protein A4E43_01362 [Methanosaeta sp. PtaB.Bin005]	81.6	0	0	0	0	3	3		0.0004	0.0004	0.0004	0.0004	0.00094338	0.000871624		0.0004	0.000738335		0.185536	0.185536	1	1.84584	0	0	#00FF00
hoda_illumina_QH7DV5_REZJ_15	K01803	5.3.1.1	Methanothrix	Archaea	UNKNOWN_KINGDOM	Euryarchaeota	Methanomicrobia	Methanosarcinales	Methanotrichaceae	Methanothrix	Methanothrix soehngenii	hoda_illumina_C_80913	BIN_hoda_illumina_B_2	TIM,	PF00121.19,	triose-phosphate isomerase [Methanothrix soehngenii]	89.6	0	0	1	8	12	12		0.0004	0.0004	0.0079188	0.00402812	0.00257352	0.0022865		0.00290627	0.00296271		0.98612	0.98612	1	1.01942	0	K01803	#00FF00
hoda_illumina_DRK4FC_XDEN_99	K00721	2.4.1.83	Methanothrix	Archaea	UNKNOWN_KINGDOM	Euryarchaeota	Methanomicrobia	Methanosarcinales	Methanotrichaceae	Methanothrix	Methanothrix soehngenii	hoda_illumina_C_33932	BIN_hoda_illumina_B_2	Glycos_transf_2,	PF00535.27,	glycosyltransferase [Methanothrix soehngenii]	79.6	0	0	0	0	0	0		0.0004	0.0004	0.0004	0.0004	0.0004	0.0004		0.0004	0.0004		#DIV/0!	1	1	1	0	K00721	#00FF00
hoda_illumina_E9EZAP_1YPQ_56	K02049		Methanothrix	Archaea	UNKNOWN_KINGDOM	Euryarchaeota	Methanomicrobia	Methanosarcinales	Methanotrichaceae	Methanothrix	Methanothrix soehngenii	hoda_illumina_C_88215	BIN_hoda_illumina_B_2	ABC_tran,	PF00005.28,	ABC transporter ATP-binding protein [Methanothrix soehngenii]	86.1	0	0	0	0	2	4		0.0004	0.0004	0.0004	0.0004	0.000762253	0.00102883		0.0004	0.000730362		0.211528	0.211528	1	1.8259	0	K02049	#00FF00
hoda_illumina_BWAR5Y_1PVF_96	K19710	2.7.7.53	Methanothrix	Archaea	UNKNOWN_KINGDOM	Euryarchaeota	Methanomicrobia	Methanosarcinales	Methanotrichaceae	Methanothrix	Methanothrix soehngenii	hoda_illumina_C_61838	BIN_hoda_illumina_B_2	HIT,	PF01230.24,	histidine triad (HIT) protein [Methanothrix soehngenii GP6]	84.5	0	0	0	0	0	0		0.0004	0.0004	0.0004	0.0004	0.0004	0.0004		0.0004	0.0004		#DIV/0!	1	1	1	0	K19710	#00FF00
hoda_illumina_XRSSJ6_MP7C_10	K02230	6.6.1.2	Methanothrix	Unknown	UNKNOWN_KINGDOM							hoda_illumina_C_35786	BIN_hoda_illumina_B_2	CobN-Mg_chel,	PF02514.17,	cobaltochelatase subunit CobN [Methanothrix sp.]	86	0	1	0	0	0	5		0.0004	0.00894701	0.0004	0.0004	0.0004	0.00118604		0.003249	0.000662013		0.47795	0.47795	1	0.203759	0	K02230	#00FF00
hoda_illumina_MRE2HF_KMJW_24	K03671		Methanothrix	Archaea	UNKNOWN_KINGDOM	Euryarchaeota	Methanomicrobia	Methanosarcinales	Methanotrichaceae	Methanothrix	Methanothrix soehngenii	hoda_illumina_C_63430	BIN_hoda_illumina_B_2	Thioredoxin,	PF00085.21,	thioredoxin family protein [Methanothrix soehngenii]	92.1	0	0	0	0	1	1		0.0004	0.0004	0.0004	0.0004	0.000581127	0.000557208		0.0004	0.000512778		0.185536	0.185536	1	1.28195	0	K03671	#00FF00
hoda_illumina_31MRJC_2K3X_23	K00052	1.1.1.85	Methanothrix	Archaea	UNKNOWN_KINGDOM	Euryarchaeota	Methanomicrobia	Methanosarcinales	Methanotrichaceae	Methanothrix	Methanothrix soehngenii	hoda_illumina_C_26479	BIN_hoda_illumina_B_2	Iso_dh,	PF00180.21,	3-isopropylmalate dehydrogenase [Methanothrix soehngenii]	95.7	0	0	0	6	8	10		0.0004	0.0004	0.0004	0.00312109	0.00184901	0.00197208		0.0004	0.00231406		0.0419872	0.0419872	0.0419872	5.78515	2.53235	K00052	#FF8000
hoda_illumina_G8MPCG_KMJW_12	K03058	2.7.7.6	Methanothrix	Archaea	UNKNOWN_KINGDOM	Euryarchaeota	Methanomicrobia	Methanosarcinales	Methanotrichaceae	Methanothrix	uc_Methanothrix	hoda_illumina_C_63430	BIN_hoda_illumina_B_2	RNA_pol_N,	PF01194.18,	DNA-directed RNA polymerase subunit N [Methanothrix soehngenii]	98.4	0	0	0	0	1	1		0.0004	0.0004	0.0004	0.0004	0.000581127	0.000557208		0.0004	0.000512778		0.185536	0.185536	1	1.28195	0	K03058	#00FF00
hoda_illumina_02HJ3R_XDEN_121	K00820	2.6.1.16	Methanothrix	Unknown	UNKNOWN_KINGDOM							hoda_illumina_C_33932	BIN_hoda_illumina_B_2	GATase_6,SIS,SIS,	PF13522.7,PF01380.23,PF01380.23,	glutamine--fructose-6-phosphate transaminase (isomerizing) [Methanothrix soehngenii]	92.3	0	0	0	0	2	1		0.0004	0.0004	0.0004	0.0004	0.000762253	0.000557208		0.0004	0.000573154		0.240529	0.240529	1	1.43288	0	K00820	#00FF00
hoda_illumina_3PJ5D8_32XH_10			Methanothrix	Archaea	UNKNOWN_KINGDOM	Euryarchaeota	Methanomicrobia	Methanosarcinales	Methanotrichaceae	Methanothrix	Methanosaeta sp. PtaU1.Bin112	hoda_illumina_C_74084	BIN_hoda_illumina_B_2	Fer4_9,	PF13187.7,	formate hydrogenlyase complex iron-sulfur subunit [Methanosaeta sp. PtaU1.Bin112]	76.3	0	0	0	1	1	1		0.0004	0.0004	0.0004	0.000853515	0.000581127	0.000557208		0.0004	0.00066395		0.108869	0.108869	1	1.65987	0	0	#00FF00
hoda_illumina_7JS38F_F01X_35			Methanothrix	Archaea	UNKNOWN_KINGDOM	Euryarchaeota	Methanomicrobia	Methanosarcinales	Methanotrichaceae	Methanothrix	Methanothrix soehngenii	hoda_illumina_C_87666	BIN_hoda_illumina_B_2	SdrD_B,	PF17210.4,	hypothetical protein [Methanothrix soehngenii]	56	0	0	0	5	6	5		0.0004	0.0004	0.0004	0.00266757	0.00148676	0.00118604		0.0004	0.00178012		0.0926513	0.0926513	1	4.45031	0	0	#00FF00
hoda_illumina_2YE1KR_3NQF_13			Methanothrix	Archaea	UNKNOWN_KINGDOM	Euryarchaeota	Methanomicrobia	Methanosarcinales	Methanotrichaceae	Methanothrix	Methanothrix soehngenii	hoda_illumina_C_84700	BIN_hoda_illumina_B_2	CMD,	PF02627.21,	carboxymuconolactone decarboxylase family protein [Methanothrix soehngenii]	88.7	0	0	0	0	1	3		0.0004	0.0004	0.0004	0.0004	0.000581127	0.000871624		0.0004	0.000617584		0.25404	0.25404	1	1.54396	0	0	#00FF00
hoda_illumina_W3DPR5_JY08_47			Methanothrix	Archaea	UNKNOWN_KINGDOM	Euryarchaeota	Methanomicrobia	Methanosarcinales	Methanotrichaceae	Methanothrix	Methanothrix soehngenii	hoda_illumina_C_11653	BIN_hoda_illumina_B_2	[],	[],	conserved hypothetical protein [Methanothrix soehngenii GP6]	86.2	0	0	0	0	0	1		0.0004	0.0004	0.0004	0.0004	0.0004	0.000557208		0.0004	0.000452403		0.42265	0.42265	1	1.13101	0	0	#00FF00
hoda_illumina_5BW44P_QWHG_26	K06989	1.4.1.21	Methanothrix	Archaea	UNKNOWN_KINGDOM	Euryarchaeota	Methanomicrobia	Methanosarcinales	Methanotrichaceae	Methanothrix	Methanothrix soehngenii	hoda_illumina_C_67481	BIN_hoda_illumina_B_2	NAD_binding_3,DUF108,	PF03447.17,PF01958.19,	aspartate dehydrogenase [Methanothrix soehngenii]	84.1	0	0	0	2	5	7		0.0004	0.0004	0.0004	0.00130703	0.00130563	0.00150046		0.0004	0.00137104		0.00441144	0.00441144	0.00441144	3.4276	1.7772	K06989	#FFFF00
hoda_illumina_X7R33P_H3DV_2			Methanothrix	Archaea	UNKNOWN_KINGDOM	Euryarchaeota	Methanomicrobia	Methanosarcinales	Methanotrichaceae	Methanothrix	Methanothrix soehngenii	hoda_illumina_C_56721	BIN_hoda_illumina_B_2	[],	[],	hypothetical protein [Methanothrix soehngenii]	83.2	0	0	0	1	8	7		0.0004	0.0004	0.0004	0.000853515	0.00184901	0.00150046		0.0004	0.00140099		0.0754119	0.0754119	1	3.50249	0	0	#00FF00
hoda_illumina_XB3J3N_1PVF_18			Methanothrix	Archaea	UNKNOWN_KINGDOM	Euryarchaeota	Methanomicrobia	Methanosarcinales	Methanotrichaceae	Methanothrix	Methanothrix soehngenii	hoda_illumina_C_61838	BIN_hoda_illumina_B_2	Nitro_FeMo-Co,	PF02579.18,	NifB/NifX family molybdenum-iron cluster-binding protein [Methanothrix soehngenii]	88.2	0	0	0	1	1	0		0.0004	0.0004	0.0004	0.000853515	0.000581127	0.0004		0.0004	0.000611547		0.249692	0.249692	1	1.52887	0	0	#00FF00
hoda_illumina_1H1AK7_XDEN_25	K12234	6.3.2.31, 6.3.2.34	Methanothrix	Archaea	UNKNOWN_KINGDOM	Euryarchaeota	Methanomicrobia	Methanosarcinales	Methanotrichaceae	Methanothrix	Methanothrix soehngenii	hoda_illumina_C_33932	BIN_hoda_illumina_B_2	F420_ligase,	PF01996.17,	coenzyme F420-0:L-glutamate ligase [Methanothrix soehngenii]	82	0	0	0	1	6	6		0.0004	0.0004	0.0004	0.000853515	0.00148676	0.00134325		0.0004	0.00122784		0.049659	0.049659	0.049659	3.0696	1.61805	K12234	#FFFF00
hoda_illumina_601K7N_A2FJ_78	K02895		Methanothrix	Archaea	UNKNOWN_KINGDOM	Euryarchaeota	Methanomicrobia	Methanosarcinales	Methanotrichaceae	Methanothrix	Methanothrix soehngenii	hoda_illumina_C_80869	BIN_hoda_illumina_B_2	Ribosomal_L26,KOW,	PF16906.6,PF00467.30,	50S ribosomal protein L24 [Methanothrix soehngenii]	96.8	0	1	0	1	2	2		0.0004	0.00894701	0.0004	0.000853515	0.000762253	0.000714416		0.003249	0.000776728		0.478004	0.478004	1	0.239067	0	K02895	#00FF00
hoda_illumina_PBZDYY_NJMC_23	K03399	2.1.1.289	Methanothrix	Unknown	UNKNOWN_KINGDOM							hoda_illumina_C_65423	BIN_hoda_illumina_B_2	TP_methylase,	PF00590.21,	cobalt-precorrin-7 (C(5))-methyltransferase [Methanothrix soehngenii]	82.1	0	0	0	1	1	2		0.0004	0.0004	0.0004	0.000853515	0.000581127	0.000714416		0.0004	0.000716352		0.0565954	0.0565954	1	1.79088	0	K03399	#00FF00
hoda_illumina_SN18N6_1YPQ_12			Methanothrix	Archaea	UNKNOWN_KINGDOM	Euryarchaeota	Methanomicrobia	Methanosarcinales	Methanotrichaceae	Methanothrix	Methanothrix soehngenii	hoda_illumina_C_88215	BIN_hoda_illumina_B_2	DUF169,	PF02596.16,	hypothetical protein MCON_1392 [Methanothrix soehngenii GP6]	90.2	0	0	0	6	14	15		0.0004	0.0004	0.0004	0.00312109	0.00293577	0.00275812		0.0004	0.00293833		0.00169988	0.00169988	0.00169988	7.34582	2.87692	0	#FF8000
hoda_illumina_VEE6J9_MP7C_5			Methanothrix	Unknown	UNKNOWN_KINGDOM							hoda_illumina_C_35786	BIN_hoda_illumina_B_2	[],	[],	hypothetical protein [Methanosarcinales archaeon]	94.9	0	0	0	9	11	7		0.0004	0.0004	0.0004	0.00448163	0.00239239	0.00150046		0.0004	0.00279149		0.113661	0.113661	1	6.97873	0	0	#00FF00
hoda_illumina_FPQZJB_1PVF_107			Methanothrix	Unknown	UNKNOWN_KINGDOM							hoda_illumina_C_61838	BIN_hoda_illumina_B_2	[],	[],	hypothetical protein [Methanosarcinales archaeon]	69.3	0	0	0	0	4	3		0.0004	0.0004	0.0004	0.0004	0.00112451	0.000871624		0.0004	0.00079871		0.201161	0.201161	1	1.99678	0	0	#00FF00
hoda_illumina_4054XC_XDEN_43	K01912	6.2.1.30	Methanothrix	Archaea	UNKNOWN_KINGDOM	Euryarchaeota	Methanomicrobia	Methanosarcinales	Methanotrichaceae	Methanothrix	Methanothrix soehngenii	hoda_illumina_C_33932	BIN_hoda_illumina_B_2	AMP-binding,AMP-binding_C_2,	PF00501.29,PF14535.7,	phenylacetate--CoA ligase [Methanothrix soehngenii]	92	0	0	0	3	10	12		0.0004	0.0004	0.0004	0.00176054	0.00221127	0.0022865		0.0004	0.0020861		0.00935328	0.00935328	0.00935328	5.21526	2.38274	K01912	#FF8000
hoda_illumina_Q4PKTB_KMJW_71			Methanothrix	Archaea	UNKNOWN_KINGDOM	Euryarchaeota	Methanomicrobia	Methanosarcinales	Methanotrichaceae	Methanothrix	Methanothrix soehngenii	hoda_illumina_C_63430	BIN_hoda_illumina_B_2	Glutaredoxin,	PF00462.25,	glutaredoxin family protein [Methanothrix soehngenii]	78.3	0	0	0	0	0	1		0.0004	0.0004	0.0004	0.0004	0.0004	0.000557208		0.0004	0.000452403		0.42265	0.42265	1	1.13101	0	0	#00FF00
hoda_illumina_1W7CV6_A2FJ_21			Methanothrix	Archaea	UNKNOWN_KINGDOM	Euryarchaeota	Methanomicrobia	Methanosarcinales	Methanotrichaceae	Methanothrix	uc_Methanothrix	hoda_illumina_C_80869	BIN_hoda_illumina_B_2	AP_endonuc_2,	PF01261.25,	endonuclease IV [Methanosaeta sp. PtaB.Bin005]	90.2	0	0	0	2	4	5		0.0004	0.0004	0.0004	0.00130703	0.00112451	0.00118604		0.0004	0.00120586		0.00439704	0.00439704	0.00439704	3.01465	1.59199	0	#FFFF00
hoda_illumina_775YZQ_JY08_29	K15527	2.5.1.76	Methanothrix	Archaea	UNKNOWN_KINGDOM	Euryarchaeota	Methanomicrobia	Methanosarcinales	Methanotrichaceae	Methanothrix	Methanothrix soehngenii	hoda_illumina_C_11653	BIN_hoda_illumina_B_2	PALP,	PF00291.26,	cysteate synthase [Methanothrix soehngenii]	88.4	0	0	0	1	5	8		0.0004	0.0004	0.0004	0.000853515	0.00130563	0.00165766		0.0004	0.00127227		0.0643913	0.0643913	1	3.18068	0	K15527	#00FF00
hoda_illumina_M1B325_WPCN_8			Methanothrix	Archaea	UNKNOWN_KINGDOM	Euryarchaeota	Methanomicrobia	Methanosarcinales	Methanotrichaceae	Methanothrix	Methanothrix soehngenii	hoda_illumina_C_56453	BIN_hoda_illumina_B_2	[],	[],	hypothetical protein [Methanothrix soehngenii]	65.9	0	0	0	0	1	1		0.0004	0.0004	0.0004	0.0004	0.000581127	0.000557208		0.0004	0.000512778		0.185536	0.185536	1	1.28195	0	0	#00FF00
hoda_illumina_DCED2J_F01X_40			Methanothrix	Archaea	UNKNOWN_KINGDOM	Euryarchaeota	Methanomicrobia	Methanosarcinales	Methanotrichaceae	Methanothrix	Methanosaeta sp. PtaB.Bin005	hoda_illumina_C_87666	BIN_hoda_illumina_B_2	DUF2099,	PF09872.10,	hypothetical protein A4E43_01446 [Methanosaeta sp. PtaB.Bin005]	86.3	0	0	0	0	1	2		0.0004	0.0004	0.0004	0.0004	0.000581127	0.000714416		0.0004	0.000565181		0.211528	0.211528	1	1.41295	0	0	#00FF00
hoda_illumina_BM3KVA_78MB_2	K02035		Methanothrix	Archaea	UNKNOWN_KINGDOM	Euryarchaeota	Methanomicrobia	Methanosarcinales	Methanotrichaceae	Methanothrix	Methanothrix soehngenii	hoda_illumina_C_85376	BIN_hoda_illumina_B_2	SBP_bac_5,	PF00496.23,	ABC transporter substrate-binding protein [Methanothrix soehngenii]	85.7	0	0	0	4	10	15		0.0004	0.0004	0.0004	0.00221406	0.00221127	0.00275812		0.0004	0.00239448		0.00820832	0.00820832	0.00820832	5.9862	2.58164	K02035	#FF8000
hoda_illumina_N7KBHV_AFDR_4			Methanothrix	Unknown	UNKNOWN_KINGDOM							hoda_illumina_C_27221	BIN_hoda_illumina_B_2	FmdE,	PF02663.15,	hypothetical protein [Methanotrichaceae archaeon]	76.5	0	0	0	6	11	12		0.0004	0.0004	0.0004	0.00312109	0.00239239	0.0022865		0.0004	0.00259999		0.0139228	0.0139228	0.0139228	6.49998	2.70044	0	#FF8000
hoda_illumina_QWAYY1_PKPN_19			Methanothrix	Archaea	UNKNOWN_KINGDOM	Euryarchaeota	Methanomicrobia	Methanosarcinales	Methanotrichaceae	Methanothrix	Methanothrix soehngenii	hoda_illumina_C_64301	BIN_hoda_illumina_B_2	Cpn60_TCP1,	PF00118.25,	TCP-1/cpn60 chaperonin family protein [Methanothrix soehngenii]	96.5	0	5	5	35	48	47		0.0004	0.043135	0.037994	0.016273	0.00909408	0.00778878		0.0271763	0.011052		0.420557	0.420557	1	0.406676	0	0	#00FF00
hoda_illumina_K05KBD_1PVF_108	K09013		Methanothrix	Archaea	UNKNOWN_KINGDOM	Euryarchaeota	Methanomicrobia	Methanosarcinales	Methanotrichaceae	Methanothrix	Methanothrix soehngenii	hoda_illumina_C_61838	BIN_hoda_illumina_B_2	ABC_tran,	PF00005.28,	ABC transporter ATP-binding protein [Methanothrix soehngenii GP6]	93	0	0	0	3	9	7		0.0004	0.0004	0.0004	0.00176054	0.00203014	0.00150046		0.0004	0.00176371		0.0123411	0.0123411	0.0123411	4.40928	2.14054	K09013	#FF8000
hoda_illumina_D9WMAH_H7X1_10			Methanothrix	Archaea	UNKNOWN_KINGDOM	Euryarchaeota	Methanomicrobia	Methanosarcinales	Methanotrichaceae	Methanothrix	Methanothrix soehngenii	hoda_illumina_C_71663	BIN_hoda_illumina_B_2	Usp,Usp,	PF00582.27,PF00582.27,	universal stress protein [Methanothrix soehngenii]	79.8	0	0	0	0	0	2		0.0004	0.0004	0.0004	0.0004	0.0004	0.000714416		0.0004	0.000504805		0.42265	0.42265	1	1.26201	0	0	#00FF00
hoda_illumina_51CMP8_K1ES_6	K17830	1.3.1.101, 1.3.7.11	Methanothrix	Unknown	UNKNOWN_KINGDOM							hoda_illumina_C_97902	BIN_hoda_illumina_B_2	Trp_halogenase,	PF04820.15,	NAD(P)/FAD-dependent oxidoreductase [Methanothrix soehngenii]	82.9	0	0	0	0	1	0		0.0004	0.0004	0.0004	0.0004	0.000581127	0.0004		0.0004	0.000460376		0.42265	0.42265	1	1.15094	0	K17830	#00FF00
hoda_illumina_F6B9YM_6QCW_10			Methanothrix	Unknown	UNKNOWN_KINGDOM							hoda_illumina_C_91508	BIN_hoda_illumina_B_2	[],	[],	hypothetical protein [Methanosarcinales archaeon]	75.3	0	0	0	1	4	4		0.0004	0.0004	0.0004	0.000853515	0.00112451	0.00102883		0.0004	0.00100228		0.016917	0.016917	0.016917	2.50571	1.32522	0	#FFFF00
hoda_illumina_QD4Q2F_7SRA_47			Methanothrix	Archaea	UNKNOWN_KINGDOM	Euryarchaeota	Methanomicrobia	Methanosarcinales	Methanotrichaceae	Methanothrix	Methanosaeta sp. PtaU1.Bin112	hoda_illumina_C_75982	BIN_hoda_illumina_B_2	[],	[],	hypothetical protein A4E49_02631 [Methanosaeta sp. PtaU1.Bin112]	85.2	0	0	0	0	0	0		0.0004	0.0004	0.0004	0.0004	0.0004	0.0004		0.0004	0.0004		#DIV/0!	1	1	1	0	0	#00FF00
hoda_illumina_FWMQW4_A2FJ_72	K02912		Methanothrix	Archaea	UNKNOWN_KINGDOM	Euryarchaeota	Methanomicrobia	Methanosarcinales	Methanotrichaceae	Methanothrix	Methanothrix soehngenii	hoda_illumina_C_80869	BIN_hoda_illumina_B_2	Ribosomal_L32e,	PF01655.19,	50S ribosomal protein L32e [Methanothrix soehngenii]	88.7	0	0	0	0	0	1		0.0004	0.0004	0.0004	0.0004	0.0004	0.000557208		0.0004	0.000452403		0.42265	0.42265	1	1.13101	0	K02912	#00FF00
hoda_illumina_YMNNTT_RCZT_2			Methanothrix	Bacteria	UNKNOWN_KINGDOM	Chloroflexi	Chloroflexia	Herpetosiphonales	Herpetosiphonaceae	Herpetosiphon	Herpetosiphon llansteffanensis	hoda_illumina_C_100287	BIN_hoda_illumina_B_2	HAD_2,HAD_2,	PF13419.7,PF13419.7,	HAD family hydrolase [Herpetosiphon llansteffanensis]	52.1	0	0	0	0	0	1		0.0004	0.0004	0.0004	0.0004	0.0004	0.000557208		0.0004	0.000452403		0.42265	0.42265	1	1.13101	0	0	#00FF00
hoda_illumina_301XJ6_7SRA_18	K00205		Methanothrix	Unknown	UNKNOWN_KINGDOM							hoda_illumina_C_75982	BIN_hoda_illumina_B_2	Fer4,Fer4_7,Fer4,Fer4_7,Fer4_7,	PF00037.28,PF12838.8,PF00037.28,PF12838.8,PF12838.8,	4Fe-4S binding protein [Methanothrix soehngenii]	84.3	0	0	0	1	7	2		0.0004	0.0004	0.0004	0.000853515	0.00166789	0.000714416		0.0004	0.00107861		0.149985	0.149985	1	2.69651	0	K00205	#00FF00
hoda_illumina_VG0628_2K3X_42			Methanothrix	Unknown	UNKNOWN_KINGDOM							hoda_illumina_C_26479	BIN_hoda_illumina_B_2	GTP_EFTU_D2,	PF03144.26,	elongation factor Tu [Methanosarcinales archaeon]	90	0	0	0	1	2	2		0.0004	0.0004	0.0004	0.000853515	0.000762253	0.000714416		0.0004	0.000776728		0.0115275	0.0115275	0.0115275	1.94182	0.957409	0	#FFFF00
hoda_illumina_MN65FD_8K0X_31			Methanothrix	Archaea	UNKNOWN_KINGDOM	Euryarchaeota	Methanomicrobia	Methanosarcinales	Methanotrichaceae	Methanothrix	Methanothrix soehngenii	hoda_illumina_C_27214	BIN_hoda_illumina_B_2	[],	[],	hypothetical protein MCON_2734 [Methanothrix soehngenii GP6]	78.3	0	0	0	0	1	2		0.0004	0.0004	0.0004	0.0004	0.000581127	0.000714416		0.0004	0.000565181		0.211528	0.211528	1	1.41295	0	0	#00FF00
hoda_illumina_WRRXNQ_XDEN_82	K09148		Methanothrix	Archaea	UNKNOWN_KINGDOM	Euryarchaeota	Methanomicrobia	Methanosarcinales	Methanotrichaceae	Methanothrix	Methanothrix soehngenii	hoda_illumina_C_33932	BIN_hoda_illumina_B_2	DUF424,	PF04242.14,	protein of unknown function (DUF424) [Methanothrix soehngenii GP6]	74.6	0	0	0	1	1	1		0.0004	0.0004	0.0004	0.000853515	0.000581127	0.000557208		0.0004	0.00066395		0.108869	0.108869	1	1.65987	0	K09148	#00FF00
hoda_illumina_6VSXT8_8K0X_36	K00784	3.1.26.11	Methanothrix	Archaea	UNKNOWN_KINGDOM	Euryarchaeota	Methanomicrobia	Methanosarcinales	Methanotrichaceae	Methanothrix	Methanothrix soehngenii	hoda_illumina_C_27214	BIN_hoda_illumina_B_2	Lactamase_B,Lactamase_B_2,	PF00753.28,PF12706.8,	ribonuclease Z [Methanothrix soehngenii]	86.2	0	0	0	0	0	1		0.0004	0.0004	0.0004	0.0004	0.0004	0.000557208		0.0004	0.000452403		0.42265	0.42265	1	1.13101	0	K00784	#00FF00
hoda_illumina_QPJ07K_3NQF_29			Methanothrix	Archaea	UNKNOWN_KINGDOM	Euryarchaeota	Methanomicrobia	Methanosarcinales	Methanotrichaceae	Methanothrix	Methanothrix soehngenii	hoda_illumina_C_84700	BIN_hoda_illumina_B_2	[],	[],	hypothetical protein [Methanothrix soehngenii]	57.8	0	0	0	0	0	1		0.0004	0.0004	0.0004	0.0004	0.0004	0.000557208		0.0004	0.000452403		0.42265	0.42265	1	1.13101	0	0	#00FF00
hoda_illumina_Z4YB0R_XDEN_40	K07496		Methanothrix	Archaea	UNKNOWN_KINGDOM	Euryarchaeota	Methanomicrobia	Methanosarcinales	Methanotrichaceae	Methanothrix	Methanosaeta sp. PtaU1.Bin112	hoda_illumina_C_33932	BIN_hoda_illumina_B_2	OrfB_Zn_ribbon,	PF07282.12,	putative transposase DNA-binding domain protein [Methanosaeta sp. PtaU1.Bin112]	68.5	0	0	0	0	0	0		0.0004	0.0004	0.0004	0.0004	0.0004	0.0004		0.0004	0.0004		#DIV/0!	1	1	1	0	K07496	#00FF00
hoda_illumina_NDWCGB_C7VZ_10	K02869		Methanothrix	Unknown	UNKNOWN_KINGDOM							hoda_illumina_C_78420	BIN_hoda_illumina_B_2	Ribosomal_60s,	PF00428.20,	large subunit ribosomal protein L12 [Methanosaeta sp. ASO1]	90.5	0	0	0	0	0	0		0.0004	0.0004	0.0004	0.0004	0.0004	0.0004		0.0004	0.0004		#DIV/0!	1	1	1	0	K02869	#00FF00
hoda_illumina_NCSF5R_XDEN_3	K03499		Methanothrix	Archaea	UNKNOWN_KINGDOM	Euryarchaeota	Methanomicrobia	Methanosarcinales	Methanotrichaceae	Methanothrix	Methanosaeta sp. PtaB.Bin005	hoda_illumina_C_33932	BIN_hoda_illumina_B_2	TrkA_N,TrkA_N,TrkA_C,	PF02254.19,PF02254.19,PF02080.22,	hypothetical protein A4E43_00440 [Methanosaeta sp. PtaB.Bin005]	87.1	0	0	0	0	2	3		0.0004	0.0004	0.0004	0.0004	0.000762253	0.000871624		0.0004	0.000677959		0.190437	0.190437	1	1.6949	0	K03499	#00FF00
hoda_illumina_ZFMQSP_XD4N_9	K00927	2.7.2.3	Methanothrix	Archaea	UNKNOWN_KINGDOM	Euryarchaeota	Methanomicrobia	Methanosarcinales	Methanotrichaceae	Methanothrix	Methanosaeta sp. PtaB.Bin005	hoda_illumina_C_94855	BIN_hoda_illumina_B_2	PGK,	PF00162.20,	Phosphoglycerate kinase [Methanosaeta sp. PtaB.Bin005]	88.7	0	0	0	6	16	18		0.0004	0.0004	0.0004	0.00312109	0.00329803	0.00322974		0.0004	0.00321629		0.000334471	0.000334471	0.000334471	8.04071	3.00732	K00927	#FF8000
hoda_illumina_B271HW_XDEN_8	K13542	2.1.1.107, 4.2.1.75	Methanothrix	Archaea	UNKNOWN_KINGDOM	Euryarchaeota	Methanomicrobia	Methanosarcinales	Methanotrichaceae	Methanothrix	Methanothrix soehngenii	hoda_illumina_C_33932	BIN_hoda_illumina_B_2	TP_methylase,HEM4,	PF00590.21,PF02602.16,	uroporphyrinogen III synthase/methyltransferase [Methanothrix soehngenii GP6]	83.4	0	0	0	1	8	14		0.0004	0.0004	0.0004	0.000853515	0.00184901	0.00260091		0.0004	0.00176781		0.113957	0.113957	1	4.41953	0	K13542	#00FF00
hoda_illumina_M6DY0Z_NJMC_50			Methanothrix	Unknown	UNKNOWN_KINGDOM							hoda_illumina_C_65423	BIN_hoda_illumina_B_2	ADP_ribosyl_GH,	PF03747.15,	hypothetical protein [Methanothrix soehngenii]	74.6	0	0	0	0	0	0		0.0004	0.0004	0.0004	0.0004	0.0004	0.0004		0.0004	0.0004		#DIV/0!	1	1	1	0	0	#00FF00
hoda_illumina_PN30CS_6J1E_3			Methanothrix	Archaea	UNKNOWN_KINGDOM	Euryarchaeota	Methanomicrobia	Methanosarcinales	Methanotrichaceae	Methanothrix	Methanothrix soehngenii	hoda_illumina_C_42417	BIN_hoda_illumina_B_2	Glycos_transf_1,	PF00534.21,	glycosyltransferase family 4 protein [Methanothrix soehngenii]	73.3	0	0	0	0	0	0		0.0004	0.0004	0.0004	0.0004	0.0004	0.0004		0.0004	0.0004		#DIV/0!	1	1	1	0	0	#00FF00
hoda_illumina_AA6DH2_1PVF_12	K02319	2.7.7.7	Methanothrix	Archaea	UNKNOWN_KINGDOM	Euryarchaeota	Methanomicrobia	Methanosarcinales	Methanotrichaceae	Methanothrix	Methanothrix soehngenii	hoda_illumina_C_61838	BIN_hoda_illumina_B_2	DNA_pol_B,	PF00136.22,	type B DNA-directed DNA polymerase [Methanosarcinales archaeon]	81.8	0	1	0	0	0	0		0.0004	0.00894701	0.0004	0.0004	0.0004	0.0004		0.003249	0.0004		0.42265	0.42265	1	0.123115	0	K02319	#00FF00
hoda_illumina_D4KNQC_KMJW_9	K06990		Methanothrix	Archaea	UNKNOWN_KINGDOM	Euryarchaeota	Methanomicrobia	Methanosarcinales	Methanotrichaceae	Methanothrix	Methanosaeta sp. PtaB.Bin005	hoda_illumina_C_63430	BIN_hoda_illumina_B_2	Memo,	PF01875.18,	hypothetical protein A4E43_00672 [Methanosaeta sp. PtaB.Bin005]	88.6	0	0	0	4	11	9		0.0004	0.0004	0.0004	0.00221406	0.00239239	0.00181487		0.0004	0.00214044		0.0094862	0.0094862	0.0094862	5.3511	2.41984	K06990	#FF8000
hoda_illumina_CFYK1X_XDEN_89	K03050	2.7.7.6	Methanothrix	Archaea	UNKNOWN_KINGDOM	Euryarchaeota	Methanomicrobia	Methanosarcinales	Methanotrichaceae	Methanothrix	Methanothrix soehngenii	hoda_illumina_C_33932	BIN_hoda_illumina_B_2	Spt4,	PF06093.14,	DNA-directed RNA polymerase subunit E'' [Methanothrix soehngenii]	100	0	0	0	1	1	1		0.0004	0.0004	0.0004	0.000853515	0.000581127	0.000557208		0.0004	0.00066395		0.108869	0.108869	1	1.65987	0	K03050	#00FF00
hoda_illumina_TA538V_A2FJ_2	K01990		Methanothrix	Archaea	UNKNOWN_KINGDOM	Euryarchaeota	Methanomicrobia	Methanosarcinales	Methanotrichaceae	Methanothrix	Methanothrix soehngenii	hoda_illumina_C_80869	BIN_hoda_illumina_B_2	ABC_tran,DUF4162,	PF00005.28,PF13732.7,	daunorubicin resistance ABC transporter, ATP-binding protein [Methanothrix soehngenii GP6]	85.8	0	0	0	0	0	1		0.0004	0.0004	0.0004	0.0004	0.0004	0.000557208		0.0004	0.000452403		0.42265	0.42265	1	1.13101	0	K01990	#00FF00
hoda_illumina_9J6MFK_RANA_1	K09815		Methanothrix	Archaea	UNKNOWN_KINGDOM	Euryarchaeota	Methanomicrobia	Methanosarcinales	Methanotrichaceae	Methanothrix	Methanothrix soehngenii	hoda_illumina_C_100410	BIN_hoda_illumina_B_2	ZnuA,	PF01297.18,	cation periplasmic solute binding protein [Methanothrix soehngenii GP6]	67.6	0	0	0	0	2	0		0.0004	0.0004	0.0004	0.0004	0.000762253	0.0004		0.0004	0.000520751		0.42265	0.42265	1	1.30188	0	K09815	#00FF00
hoda_illumina_MRBFGG_32XH_23	K00826	2.6.1.42	Methanothrix	Unknown	UNKNOWN_KINGDOM							hoda_illumina_C_74084	BIN_hoda_illumina_B_2	Aminotran_4,	PF01063.20,	branched-chain-amino-acid transaminase [Methanosarcinales archaeon]	92	0	0	0	9	13	16		0.0004	0.0004	0.0004	0.00448163	0.00275465	0.00291533		0.0004	0.00338387		0.0324305	0.0324305	0.0324305	8.45967	3.0806	K00826	#FF8000
hoda_illumina_0BV2NJ_KMJW_59			Methanothrix	Unknown	UNKNOWN_KINGDOM							hoda_illumina_C_63430	BIN_hoda_illumina_B_2	DUF2114,	PF09887.10,	methanogenesis marker 14 protein [Methanosarcinales archaeon]	93.7	0	0	0	0	2	1		0.0004	0.0004	0.0004	0.0004	0.000762253	0.000557208		0.0004	0.000573154		0.240529	0.240529	1	1.43288	0	0	#00FF00
hoda_illumina_YFT6ZE_V1Y6_7	K02035		Methanothrix	Archaea	UNKNOWN_KINGDOM	Euryarchaeota	Methanomicrobia	Methanosarcinales	Methanosarcinaceae	Methanosarcina	Methanosarcina spelaei	hoda_illumina_C_30516	BIN_hoda_illumina_B_2	SBP_bac_5,	PF00496.23,	ABC transporter substrate-binding protein [Methanosarcina spelaei]	51.2	0	0	0	0	3	6		0.0004	0.0004	0.0004	0.0004	0.00094338	0.00134325		0.0004	0.000895543		0.211528	0.211528	1	2.23886	0	K02035	#00FF00
hoda_illumina_EEAHQR_V8Y0_13			Methanothrix	Archaea	UNKNOWN_KINGDOM	Euryarchaeota	Methanomicrobia	Methanosarcinales	Methanotrichaceae	Methanothrix	Methanosaeta sp. PtaB.Bin005	hoda_illumina_C_48926	BIN_hoda_illumina_B_2	[],	[],	hypothetical protein A4E43_01363 [Methanosaeta sp. PtaB.Bin005]	61.3	0	0	0	0	3	2		0.0004	0.0004	0.0004	0.0004	0.00094338	0.000714416		0.0004	0.000685932		0.211122	0.211122	1	1.71483	0	0	#00FF00
hoda_illumina_NGJ79P_F01X_6	K01714	4.3.3.7	Methanothrix	Unknown	UNKNOWN_KINGDOM							hoda_illumina_C_87666	BIN_hoda_illumina_B_2	DHDPS,	PF00701.23,	4-hydroxy-tetrahydrodipicolinate synthase [Methanothrix soehngenii]	88.3	0	0	0	2	9	7		0.0004	0.0004	0.0004	0.00130703	0.00203014	0.00150046		0.0004	0.00161254		0.0303349	0.0303349	0.0303349	4.03135	2.01126	K01714	#FF8000
hoda_illumina_5HTTTJ_V1Y6_17			Methanothrix	Unknown	UNKNOWN_KINGDOM							hoda_illumina_C_30516	BIN_hoda_illumina_B_2	ABC_membrane,ABC_tran,	PF00664.24,PF00005.28,	thiol reductant ABC exporter subunit CydC [Methanothrix soehngenii]	88	0	0	0	0	0	0		0.0004	0.0004	0.0004	0.0004	0.0004	0.0004		0.0004	0.0004		#DIV/0!	1	1	1	0	0	#00FF00
hoda_illumina_P2H0TB_ZB78_10	K02035		Methanothrix	Archaea	UNKNOWN_KINGDOM	Euryarchaeota	Methanomicrobia	Methanosarcinales	Methanotrichaceae	Methanothrix	Methanosaeta sp. PtaU1.Bin112	hoda_illumina_C_99817	BIN_hoda_illumina_B_2	SBP_bac_5,	PF00496.23,	putative ABC transporter periplasmic-binding protein [Methanosaeta sp. PtaU1.Bin112]	80	0	1	0	2	9	7		0.0004	0.00894701	0.0004	0.00130703	0.00203014	0.00150046		0.003249	0.00161254		0.598656	0.598656	1	0.496319	0	K02035	#00FF00
hoda_illumina_N5SM76_WR8Y_2			Methanothrix	Archaea	UNKNOWN_KINGDOM	Euryarchaeota	Methanomicrobia	Methanosarcinales	Methanotrichaceae	Methanothrix	Methanothrix soehngenii	hoda_illumina_C_40687	BIN_hoda_illumina_B_2	Glycos_transf_2,	PF00535.27,	glycosyl transferase, group 2 family protein [Methanothrix soehngenii GP6]	84.9	1	0	0	0	0	0		0.0176414	0.0004	0.0004	0.0004	0.0004	0.0004		0.00614713	0.0004		0.42265	0.42265	1	0.0650711	0	0	#00FF00
hoda_illumina_S36MN7_22MY_15	K03524	6.3.4.15	Methanothrix	Archaea	UNKNOWN_KINGDOM	Euryarchaeota	Methanomicrobia	Methanosarcinales	Methanotrichaceae	Methanothrix	Methanothrix soehngenii	hoda_illumina_C_35806	BIN_hoda_illumina_B_2	BPL_LplA_LipB,BPL_C,	PF03099.20,PF02237.18,	biotin--[acetyl-CoA-carboxylase] ligase [Methanothrix soehngenii]	74.3	0	0	0	0	1	0		0.0004	0.0004	0.0004	0.0004	0.000581127	0.0004		0.0004	0.000460376		0.42265	0.42265	1	1.15094	0	K03524	#00FF00
hoda_illumina_ZWX6ME_QWHG_25	K00767	2.4.2.19	Methanothrix	Archaea	UNKNOWN_KINGDOM	Euryarchaeota	Methanomicrobia	Methanosarcinales	Methanotrichaceae	Methanothrix	Methanothrix soehngenii	hoda_illumina_C_67481	BIN_hoda_illumina_B_2	QRPTase_N,QRPTase_C,	PF02749.17,PF01729.20,	carboxylating nicotinate-nucleotide diphosphorylase [Methanothrix soehngenii]	87.2	0	0	0	0	1	2		0.0004	0.0004	0.0004	0.0004	0.000581127	0.000714416		0.0004	0.000565181		0.211528	0.211528	1	1.41295	0	K00767	#00FF00
hoda_illumina_AHR7WQ_6QCW_2	K01520	3.6.1.23	Methanothrix	Archaea	UNKNOWN_KINGDOM	Euryarchaeota	Methanomicrobia	Methanosarcinales	Methanotrichaceae	Methanothrix	Methanothrix soehngenii	hoda_illumina_C_91508	BIN_hoda_illumina_B_2	dUTPase,	PF00692.20,	deoxyuridine 5'-triphosphate nucleotidohydrolase [Methanothrix soehngenii]	82.2	0	0	0	0	2	1		0.0004	0.0004	0.0004	0.0004	0.000762253	0.000557208		0.0004	0.000573154		0.240529	0.240529	1	1.43288	0	K01520	#00FF00
hoda_illumina_CF292M_PKPN_4	K01011	2.8.1.1, 2.8.1.2	Methanothrix	Archaea	UNKNOWN_KINGDOM	Euryarchaeota	Methanomicrobia	Methanosarcinales	Methanotrichaceae	Methanothrix	Methanothrix soehngenii	hoda_illumina_C_64301	BIN_hoda_illumina_B_2	Rhodanese,	PF00581.21,	rhodanese domain protein [Methanothrix soehngenii GP6]	72.9	0	0	0	1	6	6		0.0004	0.0004	0.0004	0.000853515	0.00148676	0.00134325		0.0004	0.00122784		0.049659	0.049659	0.049659	3.0696	1.61805	K01011	#FFFF00
hoda_illumina_8A9DR5_8K0X_9			Methanothrix	Archaea	UNKNOWN_KINGDOM	Euryarchaeota	Methanomicrobia	Methanosarcinales	Methanotrichaceae	Methanothrix	Methanothrix soehngenii	hoda_illumina_C_27214	BIN_hoda_illumina_B_2	HTH_31,Cupin_2,	PF13560.7,PF07883.12,	conserved hypothetical protein [Methanothrix soehngenii GP6]	93	1	2	2	4	7	9		0.0176414	0.017494	0.0154376	0.00221406	0.00166789	0.00181487		0.0168577	0.00189894		0.00204711	0.00204711	0.00204711	0.112645	-3.15014	0	#0000FF
hoda_illumina_BGJM7A_DMD5_19	K12960	3.5.4.28, 3.5.4.31	Methanothrix	Unknown	UNKNOWN_KINGDOM							hoda_illumina_C_38617	BIN_hoda_illumina_B_2	Amidohydro_1,	PF01979.21,	amidohydrolase [Methanothrix soehngenii]	86.7	0	0	0	0	0	2		0.0004	0.0004	0.0004	0.0004	0.0004	0.000714416		0.0004	0.000504805		0.42265	0.42265	1	1.26201	0	K12960	#00FF00
hoda_illumina_PJGFDB_XDEN_13	K07103		Methanothrix	Archaea	UNKNOWN_KINGDOM	Euryarchaeota	Methanomicrobia	Methanosarcinales	Methanotrichaceae	Methanothrix	Methanothrix soehngenii	hoda_illumina_C_33932	BIN_hoda_illumina_B_2	[],	[],	amino acid-binding protein [Methanothrix soehngenii]	94	0	0	0	0	0	0		0.0004	0.0004	0.0004	0.0004	0.0004	0.0004		0.0004	0.0004		#DIV/0!	1	1	1	0	K07103	#00FF00
hoda_illumina_H9J9MC_XD4N_13			Methanothrix	Archaea	UNKNOWN_KINGDOM	Euryarchaeota	Methanomicrobia	Methanosarcinales	Methanotrichaceae	Methanothrix	Methanothrix soehngenii	hoda_illumina_C_94855	BIN_hoda_illumina_B_2	S-layer,S-layer,S-layer,S-layer,S-layer,S-layer,	PF07752.12,PF07752.12,PF07752.12,PF07752.12,PF07752.12,PF07752.12,	S-layer-related duplication domain-containing protein [Methanothrix soehngenii]	56.1	0	0	0	0	1	0		0.0004	0.0004	0.0004	0.0004	0.000581127	0.0004		0.0004	0.000460376		0.42265	0.42265	1	1.15094	0	0	#00FF00
hoda_illumina_9DHPC5_DMD5_7	K03750	2.10.1.1	Methanothrix	Unknown	UNKNOWN_KINGDOM							hoda_illumina_C_38617	BIN_hoda_illumina_B_2	MoeA_N,MoCF_biosynth,MoeA_C,	PF03453.18,PF00994.25,PF03454.16,	molybdopterin molybdotransferase MoeA [Methanothrix soehngenii]	81.8	0	0	0	1	6	9		0.0004	0.0004	0.0004	0.000853515	0.00148676	0.00181487		0.0004	0.00138505		0.0731506	0.0731506	1	3.46262	0	K03750	#00FF00
hoda_illumina_8A1512_1PVF_22	K08223		Methanothrix	Archaea	UNKNOWN_KINGDOM	Euryarchaeota	unknown	unknown	unknown	unknown	Euryarchaeota archaeon ADurb.Bin190	hoda_illumina_C_61838	BIN_hoda_illumina_B_2	MFS_1,	PF07690.17,	putative MFS family transporter protein [Euryarchaeota archaeon ADurb.Bin190]	87.9	0	0	0	0	0	0		0.0004	0.0004	0.0004	0.0004	0.0004	0.0004		0.0004	0.0004		#DIV/0!	1	1	1	0	K08223	#00FF00
hoda_illumina_Q9KHBY_JY08_20			Methanothrix	Archaea	UNKNOWN_KINGDOM	Euryarchaeota	Methanomicrobia	Methanosarcinales	Methanotrichaceae	Methanothrix	Methanothrix soehngenii	hoda_illumina_C_11653	BIN_hoda_illumina_B_2	[],	[],	hypothetical protein [Methanothrix soehngenii]	81.6	0	0	0	0	0	0		0.0004	0.0004	0.0004	0.0004	0.0004	0.0004		0.0004	0.0004		#DIV/0!	1	1	1	0	0	#00FF00
hoda_illumina_3SKRZN_V1AA_24			Methanothrix	Archaea	UNKNOWN_KINGDOM	Euryarchaeota	Methanomicrobia	Methanosarcinales	Methanotrichaceae	Methanothrix	Methanothrix soehngenii	hoda_illumina_C_89061	BIN_hoda_illumina_B_2	[],	[],	hypothetical protein [Methanothrix soehngenii]	80.6	0	0	0	0	2	3		0.0004	0.0004	0.0004	0.0004	0.000762253	0.000871624		0.0004	0.000677959		0.190437	0.190437	1	1.6949	0	0	#00FF00
hoda_illumina_0FGMGW_VRK1_6			Methanothrix	Archaea	UNKNOWN_KINGDOM	Euryarchaeota	Methanomicrobia	Methanosarcinales	Methanotrichaceae	Methanothrix	Methanothrix soehngenii	hoda_illumina_C_11787	BIN_hoda_illumina_B_2	[],	[],	GTPase [Methanothrix soehngenii]	85.2	0	0	0	0	0	0		0.0004	0.0004	0.0004	0.0004	0.0004	0.0004		0.0004	0.0004		#DIV/0!	1	1	1	0	0	#00FF00
hoda_illumina_Y4W1SG_DJ73_2	K10713	4.2.1.147	Methanothrix	Archaea	UNKNOWN_KINGDOM	Euryarchaeota	Methanomicrobia	Methanosarcinales	Methanotrichaceae	Methanothrix	Methanothrix soehngenii	hoda_illumina_C_46554	BIN_hoda_illumina_B_2	Fae,	PF08714.12,	formaldehyde-activating enzyme [Methanothrix soehngenii]	91.1	0	0	0	3	4	5		0.0004	0.0004	0.0004	0.00176054	0.00112451	0.00118604		0.0004	0.00135703		0.0419872	0.0419872	0.0419872	3.39258	1.76238	K10713	#FFFF00
hoda_illumina_3HY741_22MY_2			Methanothrix	Archaea	UNKNOWN_KINGDOM	Euryarchaeota	Methanomicrobia	Methanosarcinales	Methanotrichaceae	Methanothrix	Methanosaeta sp. PtaB.Bin005	hoda_illumina_C_35806	BIN_hoda_illumina_B_2	[],	[],	hypothetical protein [Methanosarcinales archaeon]	67.3	0	0	0	1	5	9		0.0004	0.0004	0.0004	0.000853515	0.00130563	0.00181487		0.0004	0.00132467		0.0795678	0.0795678	1	3.31168	0	0	#00FF00
hoda_illumina_F8KD3H_A2FJ_102	K01262	3.4.11.9	Methanothrix	Archaea	UNKNOWN_KINGDOM	Euryarchaeota	Methanomicrobia	Methanosarcinales	Methanotrichaceae	Methanothrix	Methanothrix soehngenii	hoda_illumina_C_80869	BIN_hoda_illumina_B_2	Peptidase_M24,	PF00557.25,	aminopeptidase P family protein [Methanothrix soehngenii]	80.8	0	0	0	0	2	1		0.0004	0.0004	0.0004	0.0004	0.000762253	0.000557208		0.0004	0.000573154		0.240529	0.240529	1	1.43288	0	K01262	#00FF00
hoda_illumina_DRM37Y_WR8Y_37	K03072		Methanothrix	Archaea	UNKNOWN_KINGDOM	Euryarchaeota	Methanomicrobia	Methanosarcinales	Methanotrichaceae	Methanothrix	Methanothrix soehngenii	hoda_illumina_C_40687	BIN_hoda_illumina_B_2	Sec_GG,SecD_SecF,	PF07549.15,PF02355.17,	preprotein translocase subunit SecD [Methanothrix soehngenii]	88.5	0	0	0	2	5	11		0.0004	0.0004	0.0004	0.00130703	0.00130563	0.00212929		0.0004	0.00158065		0.0499725	0.0499725	0.0499725	3.95163	1.98245	K03072	#FFFF00
hoda_illumina_00NBRV_JY08_23			Methanothrix	Archaea	UNKNOWN_KINGDOM	Euryarchaeota	Methanomicrobia	Methanosarcinales	Methanotrichaceae	Methanothrix	Methanothrix soehngenii	hoda_illumina_C_11653	BIN_hoda_illumina_B_2	Acetyltransf_10,	PF13673.8,	acetyltransferase, GNAT family [Methanothrix soehngenii GP6]	78.1	0	0	0	0	1	1		0.0004	0.0004	0.0004	0.0004	0.000581127	0.000557208		0.0004	0.000512778		0.185536	0.185536	1	1.28195	0	0	#00FF00
hoda_illumina_XWMDXX_H7X1_17	K06959		Methanothrix	Archaea	UNKNOWN_KINGDOM	Euryarchaeota	Candidatus Poseidoniia	Candidatus Poseidoniales	unknown	unknown	Candidatus Poseidoniales archaeon	hoda_illumina_C_71663	BIN_hoda_illumina_B_2	Tex_N,Tex_YqgF,HHH_3,HHH_9,S1,	PF09371.11,PF16921.6,PF12836.8,PF17674.2,PF00575.24,	RNA-binding transcriptional accessory protein [Methanothrix soehngenii]	84.4	0	0	0	1	1	0		0.0004	0.0004	0.0004	0.000853515	0.000581127	0.0004		0.0004	0.000611547		0.249692	0.249692	1	1.52887	0	K06959	#00FF00
hoda_illumina_7EDKW8_6QCW_6	K03622		Methanothrix	Archaea	UNKNOWN_KINGDOM	Euryarchaeota	Methanomicrobia	Methanosarcinales	Methanotrichaceae	Methanothrix	Methanothrix soehngenii	hoda_illumina_C_91508	BIN_hoda_illumina_B_2	Alba,	PF01918.22,	DNA-binding protein Alba [Methanothrix soehngenii]	88	0	0	0	2	2	3		0.0004	0.0004	0.0004	0.00130703	0.000762253	0.000871624		0.0004	0.000980302		0.0732877	0.0732877	1	2.45076	0	K03622	#00FF00
hoda_illumina_JS6YPJ_PZ2A_16	K02033		Methanothrix	Unknown	UNKNOWN_KINGDOM							hoda_illumina_C_35760	BIN_hoda_illumina_B_2	BPD_transp_1,	PF00528.23,	ABC transporter permease [Methanosarcinales archaeon]	89.3	0	0	0	0	0	0		0.0004	0.0004	0.0004	0.0004	0.0004	0.0004		0.0004	0.0004		#DIV/0!	1	1	1	0	K02033	#00FF00
hoda_illumina_HERFDK_8K0X_28			Methanothrix	Archaea	UNKNOWN_KINGDOM	Euryarchaeota	Methanomicrobia	Methanosarcinales	Methanotrichaceae	Methanothrix	Methanothrix soehngenii	hoda_illumina_C_27214	BIN_hoda_illumina_B_2	[],	[],	conserved hypothetical protein [Methanothrix soehngenii GP6]	70.3	0	0	0	0	1	0		0.0004	0.0004	0.0004	0.0004	0.000581127	0.0004		0.0004	0.000460376		0.42265	0.42265	1	1.15094	0	0	#00FF00
hoda_illumina_CP6BS1_A2FJ_67	K02876		Methanothrix	Archaea	UNKNOWN_KINGDOM	Euryarchaeota	Methanomicrobia	Methanosarcinales	Methanotrichaceae	Methanothrix	Methanothrix soehngenii	hoda_illumina_C_80869	BIN_hoda_illumina_B_2	Ribosomal_L27A,	PF00828.20,	50S ribosomal protein L15 [Methanothrix soehngenii]	89.6	0	0	0	0	0	0		0.0004	0.0004	0.0004	0.0004	0.0004	0.0004		0.0004	0.0004		#DIV/0!	1	1	1	0	K02876	#00FF00
hoda_illumina_PNSKG3_32XH_68	K01689	4.2.1.11	Methanothrix	Archaea	UNKNOWN_KINGDOM	Euryarchaeota	Methanomicrobia	Methanosarcinales	Methanotrichaceae	Methanothrix	Methanothrix soehngenii	hoda_illumina_C_74084	BIN_hoda_illumina_B_2	Enolase_N,Enolase_C,	PF03952.17,PF00113.23,	phosphopyruvate hydratase [Methanothrix soehngenii]	93	0	0	0	12	20	21		0.0004	0.0004	0.0004	0.00584218	0.00402253	0.00370137		0.0004	0.00452203		0.0251658	0.0251658	0.0251658	11.3051	3.4989	K01689	#FF8000
hoda_illumina_7BR5XF_WPCN_34	K00817	2.6.1.9	Methanothrix	Unknown	UNKNOWN_KINGDOM							hoda_illumina_C_56453	BIN_hoda_illumina_B_2	Aminotran_1_2,	PF00155.22,	histidinol-phosphate transaminase [Methanothrix soehngenii]	81.8	0	0	0	2	3	5		0.0004	0.0004	0.0004	0.00130703	0.00094338	0.00118604		0.0004	0.00114548		0.0199557	0.0199557	0.0199557	2.86371	1.51788	K00817	#FFFF00
hoda_illumina_BC1RGK_2K3X_27	K03041	2.7.7.6	Methanothrix	Archaea	UNKNOWN_KINGDOM	uc_Archaea	uc_Archaea	uc_Archaea	uc_Archaea	uc_Archaea	uc_Archaea	hoda_illumina_C_26479	BIN_hoda_illumina_B_2	RNA_pol_Rpb1_1,RNA_pol_Rpb1_2,RNA_pol_Rpb1_3,RNA_pol_Rpb1_4,RNA_pol_Rpb1_5,	PF04997.13,PF00623.21,PF04983.19,PF05000.18,PF04998.18,	DNA-directed RNA polymerase subunit A' [Methanothrix soehngenii]	94.9	0	0	0	1	2	2		0.0004	0.0004	0.0004	0.000853515	0.000762253	0.000714416		0.0004	0.000776728		0.0115275	0.0115275	0.0115275	1.94182	0.957409	K03041	#FFFF00
hoda_illumina_94KB6D_DMD5_3	K02013	3.6.3.34	Methanothrix	Archaea	UNKNOWN_KINGDOM	Euryarchaeota	Methanomicrobia	Methanosarcinales	Methanotrichaceae	Methanothrix	Methanothrix soehngenii	hoda_illumina_C_38617	BIN_hoda_illumina_B_2	ABC_tran,	PF00005.28,	ABC transporter ATP-binding protein [Methanothrix soehngenii]	87.4	0	0	0	0	0	0		0.0004	0.0004	0.0004	0.0004	0.0004	0.0004		0.0004	0.0004		#DIV/0!	1	1	1	0	K02013	#00FF00
hoda_illumina_Q2PFZ2_8K0X_10	K01895	6.2.1.1	Methanothrix	Archaea	UNKNOWN_KINGDOM	uc_Archaea	uc_Archaea	uc_Archaea	uc_Archaea	uc_Archaea	uc_Archaea	hoda_illumina_C_27214	BIN_hoda_illumina_B_2	AMP-binding,AMP-binding_C,Fer4_7,	PF00501.29,PF13193.7,PF12838.8,	AMP-binding protein [Methanothrix soehngenii]	94.1	0	0	0	6	15	15		0.0004	0.0004	0.0004	0.00312109	0.0031169	0.00275812		0.0004	0.0029987		0.00213602	0.00213602	0.00213602	7.49676	2.90627	K01895	#FF8000
hoda_illumina_QYFW0C_F01X_38			Methanothrix	Archaea	UNKNOWN_KINGDOM	Euryarchaeota	Methanomicrobia	Methanosarcinales	Methanotrichaceae	Methanothrix	Methanothrix soehngenii	hoda_illumina_C_87666	BIN_hoda_illumina_B_2	HTH_24,	PF13412.7,	winged helix-turn-helix transcriptional regulator [Methanothrix soehngenii]	93.2	0	0	0	0	0	0		0.0004	0.0004	0.0004	0.0004	0.0004	0.0004		0.0004	0.0004		#DIV/0!	1	1	1	0	0	#00FF00
hoda_illumina_CZH82A_WPCN_61			Methanothrix	Archaea	UNKNOWN_KINGDOM	Euryarchaeota	Methanomicrobia	Methanosarcinales	Methanotrichaceae	Methanothrix	Methanothrix soehngenii	hoda_illumina_C_56453	BIN_hoda_illumina_B_2	DUF166,	PF02593.15,	DUF166 domain-containing protein [Methanothrix soehngenii]	93.8	0	0	0	3	4	7		0.0004	0.0004	0.0004	0.00176054	0.00112451	0.00150046		0.0004	0.00146184		0.0289254	0.0289254	0.0289254	3.65459	1.86971	0	#FFFF00
hoda_illumina_VW56HA_JY08_7	K07448		Methanothrix	Archaea	UNKNOWN_KINGDOM	Euryarchaeota	Methanomicrobia	Methanosarcinales	Methanotrichaceae	Methanothrix	Methanothrix soehngenii	hoda_illumina_C_11653	BIN_hoda_illumina_B_2	Mrr_cat,	PF04471.13,	restriction endonuclease [Methanothrix soehngenii]	94.9	0	0	0	0	1	0		0.0004	0.0004	0.0004	0.0004	0.000581127	0.0004		0.0004	0.000460376		0.42265	0.42265	1	1.15094	0	K07448	#00FF00
hoda_illumina_XGBTBH_KMJW_58	K04483		Methanothrix	Archaea	UNKNOWN_KINGDOM	Euryarchaeota	Methanomicrobia	Methanosarcinales	Methanotrichaceae	Methanothrix	Methanosaeta sp. PtaU1.Bin112	hoda_illumina_C_63430	BIN_hoda_illumina_B_2	HHH_5,Rad51,	PF14520.7,PF08423.12,	DNA repair and recombination protein RadA [Methanosaeta sp. PtaU1.Bin112]	91.1	0	0	0	0	5	7		0.0004	0.0004	0.0004	0.0004	0.00130563	0.00150046		0.0004	0.0010687		0.187327	0.187327	1	2.67174	0	K04483	#00FF00
hoda_illumina_6RMKZQ_RYYW_16			Methanothrix	Archaea	UNKNOWN_KINGDOM	Euryarchaeota	Methanomicrobia	Methanosarcinales	Methanotrichaceae	Methanothrix	Methanothrix soehngenii	hoda_illumina_C_89745	BIN_hoda_illumina_B_2	Flavodoxin_1,	PF00258.26,	flavodoxin domain-containing protein [Methanothrix soehngenii]	91	0	0	1	4	8	11		0.0004	0.0004	0.0079188	0.00221406	0.00184901	0.00212929		0.00290627	0.00206412		0.766157	0.766157	1	0.710231	0	0	#00FF00
hoda_illumina_PPMWYJ_32XH_2			Methanothrix	Archaea	UNKNOWN_KINGDOM	Euryarchaeota	Methanomicrobia	Methanosarcinales	Methanotrichaceae	Methanothrix	uc_Methanothrix	hoda_illumina_C_74084	BIN_hoda_illumina_B_2	[],	[],	hypothetical protein [Methanothrix soehngenii]	79	0	1	0	0	0	0		0.0004	0.00894701	0.0004	0.0004	0.0004	0.0004		0.003249	0.0004		0.42265	0.42265	1	0.123115	0	0	#00FF00
hoda_illumina_0WEX6S_PKPN_29	K07061		Methanothrix	Bacteria	UNKNOWN_KINGDOM	Deinococcus-Thermus	Deinococci	Thermales	Thermaceae	Thermus	Thermus thermophilus	hoda_illumina_C_64301	BIN_hoda_illumina_B_2	RAMPs,	PF03787.16,	type III-B CRISPR module RAMP protein Cmr1 [Acidobacterium ailaaui]	53.5	0	0	0	0	1	1		0.0004	0.0004	0.0004	0.0004	0.000581127	0.000557208		0.0004	0.000512778		0.185536	0.185536	1	1.28195	0	K07061	#00FF00
hoda_illumina_MASA8G_KMJW_60			Methanothrix	Archaea	UNKNOWN_KINGDOM	Euryarchaeota	Methanomicrobia	Methanosarcinales	Methanotrichaceae	Methanothrix	Methanothrix soehngenii	hoda_illumina_C_63430	BIN_hoda_illumina_B_2	DNA_primase_lrg,	PF04104.15,	hypothetical protein [Methanothrix soehngenii]	71.3	0	0	0	0	0	0		0.0004	0.0004	0.0004	0.0004	0.0004	0.0004		0.0004	0.0004		#DIV/0!	1	1	1	0	0	#00FF00
hoda_illumina_5WW1DH_XD4N_79	K22225		Methanothrix	Archaea	UNKNOWN_KINGDOM	Euryarchaeota	Methanomicrobia	Methanosarcinales	Methanotrichaceae	Methanothrix	Methanothrix soehngenii	hoda_illumina_C_94855	BIN_hoda_illumina_B_2	AsnC_trans_reg2,	PF17805.2,	Lrp/AsnC family transcriptional regulator [Methanothrix soehngenii]	80.9	0	0	0	0	0	0		0.0004	0.0004	0.0004	0.0004	0.0004	0.0004		0.0004	0.0004		#DIV/0!	1	1	1	0	K22225	#00FF00
hoda_illumina_DT54W3_XZTW_1	K01887	6.1.1.19	Methanothrix	Unknown	UNKNOWN_KINGDOM							hoda_illumina_C_45624	BIN_hoda_illumina_B_2	tRNA-synt_1d,DALR_1,	PF00750.20,PF05746.16,	arginine--tRNA ligase [Methanothrix soehngenii]	86.5	0	0	0	1	5	10		0.0004	0.0004	0.0004	0.000853515	0.00130563	0.00197208		0.0004	0.00137708		0.0950521	0.0950521	1	3.44269	0	K01887	#00FF00
hoda_illumina_Z0HV2B_WPCN_9			Methanothrix	Archaea	UNKNOWN_KINGDOM	Euryarchaeota	Methanomicrobia	Methanosarcinales	Methanotrichaceae	Methanothrix	Methanothrix soehngenii	hoda_illumina_C_56453	BIN_hoda_illumina_B_2	[],	[],	conserved hypothetical protein [Methanothrix soehngenii GP6]	84.2	0	0	0	0	0	0		0.0004	0.0004	0.0004	0.0004	0.0004	0.0004		0.0004	0.0004		#DIV/0!	1	1	1	0	0	#00FF00
hoda_illumina_VBP0PG_V1Y6_39			Methanothrix	Archaea	UNKNOWN_KINGDOM	Euryarchaeota	Methanomicrobia	Methanosarcinales	Methanotrichaceae	Methanothrix	Methanothrix soehngenii	hoda_illumina_C_30516	BIN_hoda_illumina_B_2	[],	[],	hypothetical protein [Methanothrix soehngenii]	76	0	0	0	0	0	0		0.0004	0.0004	0.0004	0.0004	0.0004	0.0004		0.0004	0.0004		#DIV/0!	1	1	1	0	0	#00FF00
hoda_illumina_HSQHKB_WPCN_68			Methanothrix	Unknown	UNKNOWN_KINGDOM							hoda_illumina_C_56453	BIN_hoda_illumina_B_2	[],	[],	hypothetical protein [Methanothrix sp.]	54	0	0	0	0	1	0		0.0004	0.0004	0.0004	0.0004	0.000581127	0.0004		0.0004	0.000460376		0.42265	0.42265	1	1.15094	0	0	#00FF00
hoda_illumina_KRESKK_78MB_3	K07321		Methanothrix	Archaea	UNKNOWN_KINGDOM	Euryarchaeota	Methanomicrobia	Methanosarcinales	Methanotrichaceae	Methanothrix	Methanothrix soehngenii	hoda_illumina_C_85376	BIN_hoda_illumina_B_2	CbiA,	PF01656.24,	P-loop NTPase [Methanothrix soehngenii]	92.8	0	0	0	7	13	16		0.0004	0.0004	0.0004	0.0035746	0.00275465	0.00291533		0.0004	0.00308153		0.00863889	0.00863889	0.00863889	7.70381	2.94557	K07321	#FF8000
hoda_illumina_29BT10_KMJW_28			Methanothrix	Archaea	UNKNOWN_KINGDOM	Euryarchaeota	Methanomicrobia	Methanosarcinales	Methanotrichaceae	Methanothrix	Methanosaeta sp. PtaB.Bin005	hoda_illumina_C_63430	BIN_hoda_illumina_B_2	Hexapep,Hexapep,	PF00132.25,PF00132.25,	carbonate dehydratase [Methanothrix soehngenii]	81.5	0	0	0	0	1	3		0.0004	0.0004	0.0004	0.0004	0.000581127	0.000871624		0.0004	0.000617584		0.25404	0.25404	1	1.54396	0	0	#00FF00
hoda_illumina_J7ZNBH_3NQF_45	K03671		Methanothrix	Archaea	UNKNOWN_KINGDOM	Euryarchaeota	Methanomicrobia	Methanosarcinales	Methanotrichaceae	Methanothrix	Methanothrix soehngenii	hoda_illumina_C_84700	BIN_hoda_illumina_B_2	Thioredoxin,	PF00085.21,	thioredoxin [Methanothrix soehngenii GP6]	87.4	0	0	0	0	3	2		0.0004	0.0004	0.0004	0.0004	0.00094338	0.000714416		0.0004	0.000685932		0.211122	0.211122	1	1.71483	0	K03671	#00FF00
hoda_illumina_JCE3HQ_XD4N_54			Methanothrix	Archaea	UNKNOWN_KINGDOM	Euryarchaeota	Methanomicrobia	Methanosarcinales	Methanotrichaceae	Methanothrix	Methanosaeta sp. PtaB.Bin018	hoda_illumina_C_94855	BIN_hoda_illumina_B_2	Peptidase_C14,	PF00656.23,	Caspase domain protein [Methanosaeta sp. PtaB.Bin018]	51.5	0	0	0	0	0	1		0.0004	0.0004	0.0004	0.0004	0.0004	0.000557208		0.0004	0.000452403		0.42265	0.42265	1	1.13101	0	0	#00FF00
hoda_illumina_C8P5G5_8K0X_4	K10563	3.2.2.23, 4.2.99.18	Methanothrix	Unknown	UNKNOWN_KINGDOM							hoda_illumina_C_27214	BIN_hoda_illumina_B_2	Fapy_DNA_glyco,H2TH,	PF01149.25,PF06831.15,	Fpg/Nei family DNA glycosylase [Methanothrix soehngenii]	76.4	1	0	0	0	0	0		0.0176414	0.0004	0.0004	0.0004	0.0004	0.0004		0.00614713	0.0004		0.42265	0.42265	1	0.0650711	0	K10563	#00FF00
hoda_illumina_2G4E4W_1PVF_95	K11175	2.1.2.2	Methanothrix	Unknown	UNKNOWN_KINGDOM							hoda_illumina_C_61838	BIN_hoda_illumina_B_2	Formyl_trans_N,	PF00551.20,	phosphoribosylglycinamide formyltransferase [Methanothrix soehngenii]	87.3	0	0	0	0	0	1		0.0004	0.0004	0.0004	0.0004	0.0004	0.000557208		0.0004	0.000452403		0.42265	0.42265	1	1.13101	0	K11175	#00FF00
hoda_illumina_GK2JJM_32XH_26	K04517	1.3.1.12	Methanothrix	Archaea	UNKNOWN_KINGDOM	Euryarchaeota	Methanomicrobia	Methanosarcinales	Methanotrichaceae	Methanothrix	Methanothrix soehngenii	hoda_illumina_C_74084	BIN_hoda_illumina_B_2	PDH,	PF02153.18,	prephenate dehydrogenase/arogenate dehydrogenase family protein [Methanothrix soehngenii]	86.9	0	0	0	0	0	0		0.0004	0.0004	0.0004	0.0004	0.0004	0.0004		0.0004	0.0004		#DIV/0!	1	1	1	0	K04517	#00FF00
hoda_illumina_GS191B_REZJ_35	K00759	2.4.2.7	Methanothrix	Unknown	UNKNOWN_KINGDOM							hoda_illumina_C_80913	BIN_hoda_illumina_B_2	Pribosyltran,	PF00156.28,	purine phosphoribosyltransferase family protein [Methanothrix soehngenii]	88.5	0	0	0	0	1	1		0.0004	0.0004	0.0004	0.0004	0.000581127	0.000557208		0.0004	0.000512778		0.185536	0.185536	1	1.28195	0	K00759	#00FF00
hoda_illumina_NAMXE5_REZJ_2			Methanothrix	Bacteria	UNKNOWN_KINGDOM	Chloroflexi	unknown	unknown	unknown	unknown	Chloroflexi bacterium HGW-Chloroflexi-5	hoda_illumina_C_80913	BIN_hoda_illumina_B_2	HEAT_2,HEAT_PBS,HEAT_PBS,HEAT_PBS,HEAT_2,	PF13646.7,PF03130.17,PF03130.17,PF03130.17,PF13646.7,	hypothetical protein A3J73_07260 [Planctomycetes bacterium RIFCSPHIGHO2_02_FULL_38_41]	50	0	0	0	2	9	12		0.0004	0.0004	0.0004	0.00130703	0.00203014	0.0022865		0.0004	0.00187455		0.0373499	0.0373499	0.0373499	4.68639	2.22848	0	#FF8000
hoda_illumina_MT99R6_XDEN_69			Methanothrix	Archaea	UNKNOWN_KINGDOM	Euryarchaeota	Methanomicrobia	Methanosarcinales	Methanotrichaceae	Methanothrix	Methanosaeta sp. PtaU1.Bin112	hoda_illumina_C_33932	BIN_hoda_illumina_B_2	CrtC,Lipocalin_9,	PF07143.12,PF17186.5,	Hydroxyneurosporene synthase (CrtC) [Methanosaeta sp. PtaU1.Bin112]	57.2	0	0	0	0	0	0		0.0004	0.0004	0.0004	0.0004	0.0004	0.0004		0.0004	0.0004		#DIV/0!	1	1	1	0	0	#00FF00
hoda_illumina_T91ECJ_ZB78_23			Methanothrix	Archaea	UNKNOWN_KINGDOM	Euryarchaeota	Methanomicrobia	Methanosarcinales	Methanotrichaceae	Methanothrix	Methanosaeta sp. PtaB.Bin005	hoda_illumina_C_99817	BIN_hoda_illumina_B_2	Pro_isomerase,	PF00160.22,	peptidyl-prolyl cis-trans isomerase A (rotamase A) [Methanosaeta sp. PtaB.Bin005]	80.8	0	0	0	0	2	1		0.0004	0.0004	0.0004	0.0004	0.000762253	0.000557208		0.0004	0.000573154		0.240529	0.240529	1	1.43288	0	0	#00FF00
hoda_illumina_WXTBFV_C7VZ_7	K00150	1.2.1.59	Methanothrix	Unknown	UNKNOWN_KINGDOM							hoda_illumina_C_78420	BIN_hoda_illumina_B_2	[],	[],	glyceraldehyde-3-phosphate dehydrogenase [Methanothrix soehngenii]	89.3	0	0	0	10	19	16		0.0004	0.0004	0.0004	0.00493515	0.00384141	0.00291533		0.0004	0.00389729		0.026747	0.026747	0.026747	9.74323	3.2844	K00150	#FF8000
hoda_illumina_W2FTEF_KMJW_10	K02967		Methanothrix	Archaea	UNKNOWN_KINGDOM	Euryarchaeota	Methanomicrobia	Methanosarcinales	Methanotrichaceae	Methanothrix	Methanothrix soehngenii	hoda_illumina_C_63430	BIN_hoda_illumina_B_2	Ribosomal_S2,Ribosomal_S2,	PF00318.21,PF00318.21,	ribosomal protein S2 [Methanothrix soehngenii GP6]	93.2	0	0	1	4	5	8		0.0004	0.0004	0.0079188	0.00221406	0.00130563	0.00165766		0.00290627	0.00172579		0.689321	0.689321	1	0.593815	0	K02967	#00FF00
hoda_illumina_NSTD51_8K0X_15	K10907		Methanothrix	Archaea	UNKNOWN_KINGDOM	Euryarchaeota	Methanomicrobia	Methanosarcinales	Methanotrichaceae	Methanothrix	Methanothrix soehngenii	hoda_illumina_C_27214	BIN_hoda_illumina_B_2	Aminotran_1_2,	PF00155.22,	aminotransferase class I/II-fold pyridoxal phosphate-dependent enzyme [Methanothrix soehngenii]	89.1	0	0	0	0	1	3		0.0004	0.0004	0.0004	0.0004	0.000581127	0.000871624		0.0004	0.000617584		0.25404	0.25404	1	1.54396	0	K10907	#00FF00
hoda_illumina_JRT80M_C7VZ_3			Methanothrix	Archaea	UNKNOWN_KINGDOM	Euryarchaeota	Methanomicrobia	Methanosarcinales	Methanotrichaceae	Methanothrix	Methanothrix soehngenii	hoda_illumina_C_78420	BIN_hoda_illumina_B_2	Methyltransf_11,	PF08241.13,	class I SAM-dependent methyltransferase [Methanothrix soehngenii]	78.2	0	0	1	0	0	0		0.0004	0.0004	0.0079188	0.0004	0.0004	0.0004		0.00290627	0.0004		0.42265	0.42265	1	0.137634	0	0	#00FF00
hoda_illumina_83JRT0_H7X1_34	K07138		Methanothrix	Archaea	UNKNOWN_KINGDOM	Euryarchaeota	Methanomicrobia	Methanosarcinales	Methanotrichaceae	Methanothrix	Methanothrix soehngenii	hoda_illumina_C_71663	BIN_hoda_illumina_B_2	DUF362,Fer4_7,	PF04015.13,PF12838.8,	DUF362 domain-containing protein [Methanothrix soehngenii]	88.6	0	0	0	0	0	1		0.0004	0.0004	0.0004	0.0004	0.0004	0.000557208		0.0004	0.000452403		0.42265	0.42265	1	1.13101	0	K07138	#00FF00
hoda_illumina_2NFKGV_3ZCA_7	K03775	5.2.1.8	Methanothrix	Archaea	UNKNOWN_KINGDOM	Euryarchaeota	Methanomicrobia	Methanosarcinales	Methanotrichaceae	Methanothrix	Methanothrix soehngenii	hoda_illumina_C_34658	BIN_hoda_illumina_B_2	FKBP_C,	PF00254.29,	peptidylprolyl isomerase [Methanothrix soehngenii]	83.4	0	0	0	7	14	16		0.0004	0.0004	0.0004	0.0035746	0.00293577	0.00291533		0.0004	0.0031419		0.00617307	0.00617307	0.00617307	7.85475	2.97357	K03775	#FF8000
hoda_illumina_7T1CZB_1PVF_62			Methanothrix	Unknown	UNKNOWN_KINGDOM							hoda_illumina_C_61838	BIN_hoda_illumina_B_2	4HBT,	PF03061.23,	PaaI family thioesterase [Methanosarcinales archaeon]	80.7	0	0	0	2	2	0		0.0004	0.0004	0.0004	0.00130703	0.000762253	0.0004		0.0004	0.000823094		0.249692	0.249692	1	2.05774	0	0	#00FF00
hoda_illumina_QAYFCZ_F01X_9			Methanothrix	Archaea	UNKNOWN_KINGDOM	Euryarchaeota	Methanomicrobia	Methanosarcinales	Methanotrichaceae	Methanothrix	Methanothrix soehngenii	hoda_illumina_C_87666	BIN_hoda_illumina_B_2	[],	[],	hypothetical protein [Methanothrix soehngenii]	84.3	0	0	0	2	5	8		0.0004	0.0004	0.0004	0.00130703	0.00130563	0.00165766		0.0004	0.00142344		0.0128423	0.0128423	0.0128423	3.55861	1.83131	0	#FFFF00
hoda_illumina_XEV2GV_RCZT_5	K00762	2.4.2.10	Methanothrix	Archaea	UNKNOWN_KINGDOM	Euryarchaeota	Methanomicrobia	Methanosarcinales	Methanotrichaceae	Methanothrix	Methanothrix soehngenii	hoda_illumina_C_100287	BIN_hoda_illumina_B_2	Pribosyltran,	PF00156.28,	orotate phosphoribosyltransferase-like protein [Methanothrix soehngenii]	90.2	0	0	0	4	8	8		0.0004	0.0004	0.0004	0.00221406	0.00184901	0.00165766		0.0004	0.00190691		0.0115275	0.0115275	0.0115275	4.76728	2.25317	K00762	#FF8000
hoda_illumina_0TKYA1_A2FJ_103	K17104	2.5.1.41	Methanothrix	Archaea	UNKNOWN_KINGDOM	Euryarchaeota	Methanomicrobia	Methanosarcinales	Methanotrichaceae	Methanothrix	Methanothrix soehngenii	hoda_illumina_C_80869	BIN_hoda_illumina_B_2	PcrB,	PF01884.18,	geranylgeranylglyceryl/heptaprenylglyceryl phosphate synthase [Methanothrix soehngenii]	90.3	0	0	0	1	2	2		0.0004	0.0004	0.0004	0.000853515	0.000762253	0.000714416		0.0004	0.000776728		0.0115275	0.0115275	0.0115275	1.94182	0.957409	K17104	#FFFF00
hoda_illumina_Y06B2F_32XH_64			Methanothrix	Unknown	UNKNOWN_KINGDOM							hoda_illumina_C_74084	BIN_hoda_illumina_B_2	Cpn60_TCP1,	PF00118.25,	thermosome subunit [Methanothrix soehngenii]	89.8	0	0	0	18	34	31		0.0004	0.0004	0.0004	0.00856327	0.0065583	0.00527345		0.0004	0.00679834		0.021658	0.021658	0.021658	16.9958	4.08711	0	#FF8000
hoda_illumina_D1A40R_V1AA_26	K01952	6.3.5.3	Methanothrix	Archaea	UNKNOWN_KINGDOM	uc_Archaea	uc_Archaea	uc_Archaea	uc_Archaea	uc_Archaea	uc_Archaea	hoda_illumina_C_89061	BIN_hoda_illumina_B_2	FGAR-AT_linker,AIRS,AIRS_C,AIRS,AIRS_C,	PF18072.2,PF00586.25,PF02769.23,PF00586.25,PF02769.23,	phosphoribosylformylglycinamidine synthase subunit PurL [Methanothrix soehngenii]	92.4	0	0	0	13	24	22		0.0004	0.0004	0.0004	0.00629569	0.00474704	0.00385858		0.0004	0.0049671		0.023458	0.023458	0.023458	12.4178	3.63433	K01952	#FF8000
hoda_illumina_678JQB_39WH_11	K15230	2.3.3.8	Methanothrix	Archaea	UNKNOWN_KINGDOM	uc_Archaea	uc_Archaea	uc_Archaea	uc_Archaea	uc_Archaea	uc_Archaea	hoda_illumina_C_46948	BIN_hoda_illumina_B_2	CoA_binding,Ligase_CoA,Citrate_synt,	PF02629.20,PF00549.20,PF00285.22,	ATP citrate synthase [Methanosarcinales archaeon]	93.1	0	0	0	1	8	11		0.0004	0.0004	0.0004	0.000853515	0.00184901	0.00212929		0.0004	0.00161061		0.08883	0.08883	1	4.02651	0	K15230	#00FF00
hoda_illumina_MJEQQ8_RCZT_13	K01696	4.2.1.20	Methanothrix	Archaea	UNKNOWN_KINGDOM	Euryarchaeota	Methanomicrobia	Methanosarcinales	Methanotrichaceae	Methanothrix	Methanothrix soehngenii	hoda_illumina_C_100287	BIN_hoda_illumina_B_2	PALP,	PF00291.26,	tryptophan synthase, beta subunit [Methanothrix soehngenii GP6]	91.6	0	0	0	4	10	9		0.0004	0.0004	0.0004	0.00221406	0.00221127	0.00181487		0.0004	0.00208007		0.00617156	0.00617156	0.00617156	5.20016	2.37856	K01696	#FF8000
hoda_illumina_XWJ9GB_NJMC_71	K02016		Methanothrix	Archaea	UNKNOWN_KINGDOM	Euryarchaeota	Methanomicrobia	Methanosarcinales	Methanotrichaceae	Methanothrix	Methanothrix soehngenii	hoda_illumina_C_65423	BIN_hoda_illumina_B_2	Peripla_BP_2,	PF01497.19,	ABC transporter substrate-binding protein [Methanothrix soehngenii]	76	0	0	0	0	0	1		0.0004	0.0004	0.0004	0.0004	0.0004	0.000557208		0.0004	0.000452403		0.42265	0.42265	1	1.13101	0	K02016	#00FF00
hoda_illumina_S53DJ3_XDEN_1			Methanothrix	Archaea	UNKNOWN_KINGDOM	Euryarchaeota	Methanomicrobia	Methanosarcinales	Methanotrichaceae	Methanothrix	Methanothrix soehngenii	hoda_illumina_C_33932	BIN_hoda_illumina_B_2	Hist_deacetyl,Hist_deacetyl,	PF00850.20,PF00850.20,	histone deacetylase [Methanothrix soehngenii]	86.6	0	0	0	0	3	2		0.0004	0.0004	0.0004	0.0004	0.00094338	0.000714416		0.0004	0.000685932		0.211122	0.211122	1	1.71483	0	0	#00FF00
hoda_illumina_2BJ0XJ_DJ73_4	K03686		Methanothrix	Archaea	UNKNOWN_KINGDOM	Euryarchaeota	Methanomicrobia	Methanosarcinales	Methanotrichaceae	Methanothrix	Methanothrix soehngenii	hoda_illumina_C_46554	BIN_hoda_illumina_B_2	DnaJ,DnaJ_C,DnaJ_CXXCXGXG,	PF00226.32,PF01556.19,PF00684.20,	molecular chaperone DnaJ [Methanothrix soehngenii]	91	0	0	0	0	1	4		0.0004	0.0004	0.0004	0.0004	0.000581127	0.00102883		0.0004	0.000669986		0.285404	0.285404	1	1.67497	0	K03686	#00FF00
hoda_illumina_D84AMW_KMJW_64	K07730		Methanothrix	Unknown	UNKNOWN_KINGDOM							hoda_illumina_C_63430	BIN_hoda_illumina_B_2	MarR_2,	PF12802.8,	MarR family transcriptional regulator [Methanosarcinales archaeon]	89.3	0	0	0	0	0	3		0.0004	0.0004	0.0004	0.0004	0.0004	0.000871624		0.0004	0.000557208		0.42265	0.42265	1	1.39302	0	K07730	#00FF00
hoda_illumina_J61NBG_XD4N_71			Methanothrix	Archaea	UNKNOWN_KINGDOM	Euryarchaeota	Methanomicrobia	Methanosarcinales	Methanotrichaceae	Methanothrix	Methanothrix soehngenii	hoda_illumina_C_94855	BIN_hoda_illumina_B_2	Glutaredoxin,	PF00462.25,	glutaredoxin-like protein [Methanothrix soehngenii GP6]	85.4	0	0	0	0	1	0		0.0004	0.0004	0.0004	0.0004	0.000581127	0.0004		0.0004	0.000460376		0.42265	0.42265	1	1.15094	0	0	#00FF00
hoda_illumina_C6BYZW_A2FJ_37	K00766	2.4.2.18	Methanothrix	Archaea	UNKNOWN_KINGDOM	Euryarchaeota	Methanomicrobia	Methanosarcinales	Methanotrichaceae	Methanothrix	Methanothrix soehngenii	hoda_illumina_C_80869	BIN_hoda_illumina_B_2	Glycos_trans_3N,Glycos_transf_3,	PF02885.18,PF00591.22,	anthranilate phosphoribosyltransferase [Methanothrix soehngenii GP6]	80.7	0	0	0	0	0	0		0.0004	0.0004	0.0004	0.0004	0.0004	0.0004		0.0004	0.0004		#DIV/0!	1	1	1	0	K00766	#00FF00
hoda_illumina_D08Z0Y_XDEN_44			Methanothrix	Archaea	UNKNOWN_KINGDOM	Euryarchaeota	Methanomicrobia	Methanosarcinales	Methanotrichaceae	Methanothrix	Methanothrix soehngenii	hoda_illumina_C_33932	BIN_hoda_illumina_B_2	[],	[],	hypothetical protein [Methanothrix soehngenii]	79.7	0	0	0	0	0	0		0.0004	0.0004	0.0004	0.0004	0.0004	0.0004		0.0004	0.0004		#DIV/0!	1	1	1	0	0	#00FF00
hoda_illumina_PESC49_V1Y6_29			Methanothrix	Unknown	UNKNOWN_KINGDOM							hoda_illumina_C_30516	BIN_hoda_illumina_B_2	[],	[],	No hit found		0	0	0	0	0	0		0.0004	0.0004	0.0004	0.0004	0.0004	0.0004		0.0004	0.0004		#DIV/0!	1	1	1	0	0	#00FF00
hoda_illumina_9NGRE7_A2FJ_59	K01754	4.3.1.19	Methanothrix	Archaea	UNKNOWN_KINGDOM	Euryarchaeota	Methanomicrobia	Methanosarcinales	Methanotrichaceae	Methanothrix	Methanothrix soehngenii	hoda_illumina_C_80869	BIN_hoda_illumina_B_2	PALP,	PF00291.26,	threonine ammonia-lyase [Methanothrix soehngenii]	86.1	0	0	1	0	0	4		0.0004	0.0004	0.0079188	0.0004	0.0004	0.00102883		0.00290627	0.000609611		0.42265	0.42265	1	0.209757	0	K01754	#00FF00
hoda_illumina_ZF60TT_P06S_4	K02040		Methanothrix	Archaea	UNKNOWN_KINGDOM	Euryarchaeota	Methanomicrobia	Methanosarcinales	Methanotrichaceae	Methanothrix	Methanothrix soehngenii	hoda_illumina_C_12440	BIN_hoda_illumina_B_2	PBP_like_2,	PF12849.8,	phosphate binding protein [Methanothrix soehngenii GP6]	83.7	0	0	0	1	2	2		0.0004	0.0004	0.0004	0.000853515	0.000762253	0.000714416		0.0004	0.000776728		0.0115275	0.0115275	0.0115275	1.94182	0.957409	K02040	#FFFF00
hoda_illumina_9CMHBZ_A2FJ_65			Methanothrix	Archaea	UNKNOWN_KINGDOM	Euryarchaeota	Methanomicrobia	Methanosarcinales	Methanotrichaceae	Methanothrix	Methanosaeta sp. PtaB.Bin005	hoda_illumina_C_80869	BIN_hoda_illumina_B_2	EMC3_TMCO1,	PF01956.17,	Membrane protein insertase YidC [Methanosaeta sp. PtaB.Bin005]	90.1	0	0	0	0	0	0		0.0004	0.0004	0.0004	0.0004	0.0004	0.0004		0.0004	0.0004		#DIV/0!	1	1	1	0	0	#00FF00
hoda_illumina_H7Y3FZ_H7X1_35			Methanothrix	Unknown	UNKNOWN_KINGDOM							hoda_illumina_C_71663	BIN_hoda_illumina_B_2	FMN_red,	PF03358.16,	flavodoxin family protein [Methanothrix soehngenii]	88.9	0	0	0	0	0	0		0.0004	0.0004	0.0004	0.0004	0.0004	0.0004		0.0004	0.0004		#DIV/0!	1	1	1	0	0	#00FF00
hoda_illumina_YCQATK_C7VZ_46	K02016		Methanothrix	Archaea	UNKNOWN_KINGDOM	Euryarchaeota	Methanomicrobia	Methanosarcinales	Methanotrichaceae	Methanothrix	Methanosaeta sp. PtaB.Bin005	hoda_illumina_C_78420	BIN_hoda_illumina_B_2	Peripla_BP_2,	PF01497.19,	Cobalamin-binding protein precursor [Methanosaeta sp. PtaB.Bin005]	79.7	0	0	0	0	0	1		0.0004	0.0004	0.0004	0.0004	0.0004	0.000557208		0.0004	0.000452403		0.42265	0.42265	1	1.13101	0	K02016	#00FF00
hoda_illumina_VZR3BR_XD4N_4			Methanothrix	Archaea	UNKNOWN_KINGDOM	Euryarchaeota	Methanomicrobia	Methanosarcinales	Methanotrichaceae	Methanothrix	uc_Methanothrix	hoda_illumina_C_94855	BIN_hoda_illumina_B_2	[],	[],	hypothetical protein [Methanothrix soehngenii]	71.9	0	0	0	0	0	2		0.0004	0.0004	0.0004	0.0004	0.0004	0.000714416		0.0004	0.000504805		0.42265	0.42265	1	1.26201	0	0	#00FF00
hoda_illumina_XHVG92_PZ2A_10			Methanothrix	Archaea	UNKNOWN_KINGDOM	Euryarchaeota	Methanomicrobia	Methanosarcinales	Methanotrichaceae	Methanothrix	Methanothrix soehngenii	hoda_illumina_C_35760	BIN_hoda_illumina_B_2	F420_ligase,dCMP_cyt_deam_1,	PF01996.17,PF00383.24,	cytidine deaminase [Methanothrix soehngenii GP6]	88.5	0	0	0	1	5	3		0.0004	0.0004	0.0004	0.000853515	0.00130563	0.000871624		0.0004	0.00101026		0.0539409	0.0539409	1	2.52564	0	0	#00FF00
hoda_illumina_79DBQ4_6QCW_37	K17828	1.3.1.14	Methanothrix	Archaea	UNKNOWN_KINGDOM	Euryarchaeota	Methanomicrobia	Methanosarcinales	Methanotrichaceae	Methanothrix	Methanothrix soehngenii	hoda_illumina_C_91508	BIN_hoda_illumina_B_2	DHO_dh,	PF01180.22,	dihydroorotate dehydrogenase [Methanothrix soehngenii]	94.9	0	0	0	0	0	1		0.0004	0.0004	0.0004	0.0004	0.0004	0.000557208		0.0004	0.000452403		0.42265	0.42265	1	1.13101	0	K17828	#00FF00
hoda_illumina_WCE85D_1PVF_70	K15449	4.1.3.44	Methanothrix	Archaea	UNKNOWN_KINGDOM	Euryarchaeota	Methanomicrobia	Methanosarcinales	Methanotrichaceae	Methanothrix	Methanothrix soehngenii	hoda_illumina_C_61838	BIN_hoda_illumina_B_2	Radical_SAM,Wyosine_form,	PF04055.22,PF08608.13,	4-demethylwyosine synthase TYW1 [Methanothrix soehngenii]	85.2	0	0	0	0	4	1		0.0004	0.0004	0.0004	0.0004	0.00112451	0.000557208		0.0004	0.000693905		0.313351	0.313351	1	1.73476	0	K15449	#00FF00
hoda_illumina_TPM24K_XS0Q_31			Methanothrix	Archaea	UNKNOWN_KINGDOM	Euryarchaeota	Methanomicrobia	Methanosarcinales	Methanotrichaceae	Methanothrix	Methanosaeta harundinacea	hoda_illumina_C_62170	BIN_hoda_illumina_B_2	SdrD_B,	PF17210.4,	choice-of-anchor E domain-containing protein [Methanosaeta harundinacea]	47.8	0	0	0	0	1	1		0.0004	0.0004	0.0004	0.0004	0.000581127	0.000557208		0.0004	0.000512778		0.185536	0.185536	1	1.28195	0	0	#00FF00
hoda_illumina_64YX5V_A2FJ_30			Methanothrix	Unknown	UNKNOWN_KINGDOM							hoda_illumina_C_80869	BIN_hoda_illumina_B_2	[],	[],	hypothetical protein [Methanothrix soehngenii]	77.9	0	0	0	0	0	0		0.0004	0.0004	0.0004	0.0004	0.0004	0.0004		0.0004	0.0004		#DIV/0!	1	1	1	0	0	#00FF00
hoda_illumina_T3E1TK_XDEN_55			Methanothrix	Archaea	UNKNOWN_KINGDOM	Euryarchaeota	Methanomicrobia	Methanosarcinales	Methanotrichaceae	Methanothrix	uc_Methanothrix	hoda_illumina_C_33932	BIN_hoda_illumina_B_2	[],	[],	hypothetical protein A4E43_01479 [Methanosaeta sp. PtaB.Bin005]	89.3	0	0	0	0	1	1		0.0004	0.0004	0.0004	0.0004	0.000581127	0.000557208		0.0004	0.000512778		0.185536	0.185536	1	1.28195	0	0	#00FF00
hoda_illumina_1Y8YNN_XDEN_90	K03049	2.7.7.6	Methanothrix	Archaea	UNKNOWN_KINGDOM	Euryarchaeota	Methanomicrobia	Methanosarcinales	Methanotrichaceae	Methanothrix	Methanothrix soehngenii	hoda_illumina_C_33932	BIN_hoda_illumina_B_2	SHS2_Rpb7-N,S1,	PF03876.18,PF00575.24,	DNA-directed RNA polymerase [Methanothrix soehngenii]	93.3	0	0	0	2	4	5		0.0004	0.0004	0.0004	0.00130703	0.00112451	0.00118604		0.0004	0.00120586		0.00439704	0.00439704	0.00439704	3.01465	1.59199	K03049	#FFFF00
hoda_illumina_MWXN2C_A2FJ_19	K03265		Methanothrix	Archaea	UNKNOWN_KINGDOM	Euryarchaeota	Methanomicrobia	Methanosarcinales	Methanotrichaceae	Methanothrix	Methanothrix soehngenii	hoda_illumina_C_80869	BIN_hoda_illumina_B_2	eRF1_1,eRF1_2,eRF1_3,	PF03463.16,PF03464.16,PF03465.16,	peptide chain release factor 1 [Methanothrix soehngenii]	93.2	0	0	0	2	7	9		0.0004	0.0004	0.0004	0.00130703	0.00166789	0.00181487		0.0004	0.0015966		0.0155281	0.0155281	0.0155281	3.99149	1.99693	K03265	#FFFF00
hoda_illumina_M7VZ0W_XDEN_65	K06859	5.3.1.9	Methanothrix	Archaea	UNKNOWN_KINGDOM	Euryarchaeota	Methanomicrobia	Methanosarcinales	Methanotrichaceae	Methanothrix	Methanothrix soehngenii	hoda_illumina_C_33932	BIN_hoda_illumina_B_2	GPI,	PF06560.12,	glucose-6-phosphate isomerase [Methanothrix soehngenii]	91.6	0	0	0	1	3	4		0.0004	0.0004	0.0004	0.000853515	0.00094338	0.00102883		0.0004	0.000941909		0.0086113	0.0086113	0.0086113	2.35477	1.23559	K06859	#FFFF00
hoda_illumina_P4JDTV_ZB78_13	K02034		Methanothrix	Archaea	UNKNOWN_KINGDOM	Euryarchaeota	Methanomicrobia	Methanosarcinales	Methanotrichaceae	Methanothrix	Methanosaeta sp. PtaU1.Bin112	hoda_illumina_C_99817	BIN_hoda_illumina_B_2	BPD_transp_1,	PF00528.23,	D-ala-D-ala transporter subunit [Methanosaeta sp. PtaU1.Bin112]	73.6	0	0	0	0	0	0		0.0004	0.0004	0.0004	0.0004	0.0004	0.0004		0.0004	0.0004		#DIV/0!	1	1	1	0	K02034	#00FF00
hoda_illumina_3YHGS6_2K3X_62	K02122		Methanothrix	Archaea	UNKNOWN_KINGDOM	Euryarchaeota	Methanomicrobia	Methanosarcinales	Methanotrichaceae	Methanothrix	Methanothrix soehngenii	hoda_illumina_C_26479	BIN_hoda_illumina_B_2	ATP-synt_F,	PF01990.18,	V-type ATP synthase subunit F [Methanosarcinales archaeon]	90.9	0	0	0	7	8	7		0.0004	0.0004	0.0004	0.0035746	0.00184901	0.00150046		0.0004	0.00230802		0.0968196	0.0968196	1	5.77006	0	K02122	#00FF00
hoda_illumina_TMBB4H_6QCW_29			Methanothrix	Archaea	UNKNOWN_KINGDOM	Euryarchaeota	Methanomicrobia	Methanosarcinales	Methanotrichaceae	Methanothrix	Methanosaeta sp. PtaB.Bin005	hoda_illumina_C_91508	BIN_hoda_illumina_B_2	[],	[],	hypothetical protein A4E43_01012 [Methanosaeta sp. PtaB.Bin005]	87	0	0	0	4	8	5		0.0004	0.0004	0.0004	0.00221406	0.00184901	0.00118604		0.0004	0.0017497		0.0462752	0.0462752	0.0462752	4.37426	2.12904	0	#FF8000
hoda_illumina_D612AY_KMJW_90	K00058	1.1.1.399, 1.1.1.95	Methanothrix	Archaea	UNKNOWN_KINGDOM	Euryarchaeota	Methanomicrobia	Methanosarcinales	Methanotrichaceae	Methanothrix	Methanothrix soehngenii	hoda_illumina_C_63430	BIN_hoda_illumina_B_2	2-Hacid_dh,2-Hacid_dh_C,	PF00389.31,PF02826.20,	phosphoglycerate dehydrogenase [Methanothrix soehngenii]	92	0	0	0	4	18	16		0.0004	0.0004	0.0004	0.00221406	0.00366028	0.00291533		0.0004	0.00292989		0.0261758	0.0261758	0.0261758	7.32472	2.87277	K00058	#FF8000
hoda_illumina_Z1X6SC_QWHG_16	K06865		Methanothrix	Archaea	UNKNOWN_KINGDOM	uc_Archaea	uc_Archaea	uc_Archaea	uc_Archaea	uc_Archaea	uc_Archaea	hoda_illumina_C_67481	BIN_hoda_illumina_B_2	PIN,T2SSE,KH_1,	PF01850.22,PF00437.21,PF00013.30,	Flp pilus assembly complex ATPase component TadA [Methanothrix soehngenii]	93.5	0	1	0	0	9	15		0.0004	0.00894701	0.0004	0.0004	0.00203014	0.00275812		0.003249	0.00172942		0.639837	0.639837	1	0.532292	0	K06865	#00FF00
hoda_illumina_MA6ZJA_6QCW_25	K04484		Methanothrix	Archaea	UNKNOWN_KINGDOM	Euryarchaeota	Methanomicrobia	Methanosarcinales	Methanotrichaceae	Methanothrix	Methanothrix soehngenii	hoda_illumina_C_91508	BIN_hoda_illumina_B_2	Rad51,	PF08423.12,	DNA repair and recombination protein RadB [Methanothrix soehngenii]	91.5	0	0	0	0	0	0		0.0004	0.0004	0.0004	0.0004	0.0004	0.0004		0.0004	0.0004		#DIV/0!	1	1	1	0	K04484	#00FF00
hoda_illumina_7PX2ED_ZB78_26	K01486	3.5.4.2	Methanothrix	Archaea	UNKNOWN_KINGDOM	Euryarchaeota	Methanomicrobia	Methanosarcinales	Methanotrichaceae	Methanothrix	Methanothrix soehngenii	hoda_illumina_C_99817	BIN_hoda_illumina_B_2	Amidohydro_1,Adenine_deam_C,	PF01979.21,PF13382.7,	adenine deaminase [Methanothrix soehngenii GP6]	85	0	0	0	0	0	1		0.0004	0.0004	0.0004	0.0004	0.0004	0.000557208		0.0004	0.000452403		0.42265	0.42265	1	1.13101	0	K01486	#00FF00
hoda_illumina_HBSZDN_JY08_21			Methanothrix	Archaea	UNKNOWN_KINGDOM	Euryarchaeota	Methanomicrobia	Methanosarcinales	Methanotrichaceae	Methanothrix	Methanothrix soehngenii	hoda_illumina_C_11653	BIN_hoda_illumina_B_2	[],	[],	hypothetical protein [Methanothrix soehngenii]	89.4	0	0	0	1	1	1		0.0004	0.0004	0.0004	0.000853515	0.000581127	0.000557208		0.0004	0.00066395		0.108869	0.108869	1	1.65987	0	0	#00FF00
hoda_illumina_NKY9VD_XDEN_84	K07403		Methanothrix	Unknown	UNKNOWN_KINGDOM							hoda_illumina_C_33932	BIN_hoda_illumina_B_2	NfeD,	PF01957.19,	nodulation protein NfeD [Methanosarcinales archaeon]	84.9	0	0	0	0	0	2		0.0004	0.0004	0.0004	0.0004	0.0004	0.000714416		0.0004	0.000504805		0.42265	0.42265	1	1.26201	0	K07403	#00FF00
hoda_illumina_B04B44_RYYW_49	K07163		Methanothrix	Unknown	UNKNOWN_KINGDOM							hoda_illumina_C_89745	BIN_hoda_illumina_B_2	DUF2072,	PF09845.10,	hypothetical protein [Methanothrix sp.]	50.5	0	0	0	0	1	1		0.0004	0.0004	0.0004	0.0004	0.000581127	0.000557208		0.0004	0.000512778		0.185536	0.185536	1	1.28195	0	K07163	#00FF00
hoda_illumina_AHDEG7_XDEN_98	K01011	2.8.1.1, 2.8.1.2	Methanothrix	Archaea	UNKNOWN_KINGDOM	Euryarchaeota	Methanomicrobia	Methanosarcinales	Methanotrichaceae	Methanothrix	Methanothrix soehngenii	hoda_illumina_C_33932	BIN_hoda_illumina_B_2	Rhodanese,Rhodanese,	PF00581.21,PF00581.21,	sulfurtransferase [Methanothrix soehngenii]	66.7	0	0	0	0	2	3		0.0004	0.0004	0.0004	0.0004	0.000762253	0.000871624		0.0004	0.000677959		0.190437	0.190437	1	1.6949	0	K01011	#00FF00
hoda_illumina_0VHFQE_RCZT_25			Methanothrix	Archaea	UNKNOWN_KINGDOM	Euryarchaeota	Methanomicrobia	Methanosarcinales	Methanotrichaceae	Methanothrix	Methanothrix soehngenii	hoda_illumina_C_100287	BIN_hoda_illumina_B_2	HTH_20,HTH_5,	PF12840.8,PF01022.21,	helix-turn-helix domain-containing protein [Methanothrix soehngenii]	82.8	0	0	0	0	0	0		0.0004	0.0004	0.0004	0.0004	0.0004	0.0004		0.0004	0.0004		#DIV/0!	1	1	1	0	0	#00FF00
hoda_illumina_M9H7DY_PZ2A_3			Methanothrix	Archaea	UNKNOWN_KINGDOM	Euryarchaeota	Methanomicrobia	Methanosarcinales	Methanotrichaceae	Methanothrix	Methanothrix soehngenii	hoda_illumina_C_35760	BIN_hoda_illumina_B_2	[],	[],	hypothetical protein MCON_2406 [Methanothrix soehngenii GP6]	85.2	0	0	0	4	4	6		0.0004	0.0004	0.0004	0.00221406	0.00112451	0.00134325		0.0004	0.0015606		0.0732877	0.0732877	1	3.90151	0	0	#00FF00
hoda_illumina_FT56BT_1PVF_79			Methanothrix	Archaea	UNKNOWN_KINGDOM	Euryarchaeota	Methanomicrobia	Methanosarcinales	Methanotrichaceae	Methanothrix	Methanothrix soehngenii	hoda_illumina_C_61838	BIN_hoda_illumina_B_2	[],	[],	conserved hypothetical extracellular protein [Methanothrix soehngenii GP6]	53.1	0	0	0	0	0	0		0.0004	0.0004	0.0004	0.0004	0.0004	0.0004		0.0004	0.0004		#DIV/0!	1	1	1	0	0	#00FF00
hoda_illumina_5DDXTF_QWHG_12	K03572		Methanothrix	Archaea	UNKNOWN_KINGDOM	Euryarchaeota	Methanomicrobia	Methanosarcinales	Methanotrichaceae	Methanothrix	Methanothrix soehngenii	hoda_illumina_C_67481	BIN_hoda_illumina_B_2	HATPase_c_3,DNA_mis_repair,MutL_C,	PF13589.7,PF01119.20,PF08676.12,	DNA mismatch repair endonuclease MutL [Methanothrix soehngenii]	78.6	1	0	1	0	0	0		0.0176414	0.0004	0.0079188	0.0004	0.0004	0.0004		0.00865339	0.0004		0.239996	0.239996	1	0.0462246	0	K03572	#00FF00
hoda_illumina_WA6HW5_V1Y6_18			Methanothrix	Archaea	UNKNOWN_KINGDOM	Euryarchaeota	Methanomicrobia	Methanosarcinales	Methanotrichaceae	Methanothrix	Methanothrix soehngenii	hoda_illumina_C_30516	BIN_hoda_illumina_B_2	ABC_tran,	PF00005.28,	ABC transporter ATP-binding protein [Methanothrix soehngenii]	90.8	0	0	0	0	1	0		0.0004	0.0004	0.0004	0.0004	0.000581127	0.0004		0.0004	0.000460376		0.42265	0.42265	1	1.15094	0	0	#00FF00
hoda_illumina_NKM0PV_32XH_25	K00812	2.6.1.1	Methanothrix	Archaea	UNKNOWN_KINGDOM	Euryarchaeota	Methanomicrobia	Methanosarcinales	Methanotrichaceae	Methanothrix	Methanothrix soehngenii	hoda_illumina_C_74084	BIN_hoda_illumina_B_2	Aminotran_1_2,	PF00155.22,	pyridoxal phosphate-dependent aminotransferase [Methanothrix soehngenii]	87	0	1	0	0	5	8		0.0004	0.00894701	0.0004	0.0004	0.00130563	0.00165766		0.003249	0.0011211		0.524077	0.524077	1	0.345059	0	K00812	#00FF00
hoda_illumina_R9V8TJ_CNBS_11			Methanothrix	Archaea	UNKNOWN_KINGDOM	Euryarchaeota	Methanomicrobia	Methanosarcinales	Methanotrichaceae	Methanothrix	Methanothrix soehngenii	hoda_illumina_C_53751	BIN_hoda_illumina_B_2	[],	[],	hypothetical protein [Methanothrix soehngenii]	94.2	0	0	0	0	0	1		0.0004	0.0004	0.0004	0.0004	0.0004	0.000557208		0.0004	0.000452403		0.42265	0.42265	1	1.13101	0	0	#00FF00
hoda_illumina_B63F3K_2K3X_25	K03045	2.7.7.6	Methanothrix	Archaea	UNKNOWN_KINGDOM	Euryarchaeota	Methanomicrobia	Methanosarcinales	Methanotrichaceae	Methanothrix	Methanothrix soehngenii	hoda_illumina_C_26479	BIN_hoda_illumina_B_2	RNA_pol_Rpb2_1,RNA_pol_Rpb2_2,RNA_pol_Rpb2_3,	PF04563.16,PF04561.15,PF04565.17,	DNA-directed RNA polymerase subunit B'' [Methanothrix soehngenii]	97.8	0	1	0	0	8	6		0.0004	0.00894701	0.0004	0.0004	0.00184901	0.00134325		0.003249	0.00119742		0.503736	0.503736	1	0.36855	0	K03045	#00FF00
hoda_illumina_7QVRHA_CNBS_4			Methanothrix	Archaea	UNKNOWN_KINGDOM	Euryarchaeota	Methanomicrobia	Methanosarcinales	Methanotrichaceae	Methanothrix	Methanothrix soehngenii	hoda_illumina_C_53751	BIN_hoda_illumina_B_2	DUF3467,	PF11950.9,	DUF3467 domain-containing protein [Methanothrix soehngenii]	86.8	0	0	0	3	6	7		0.0004	0.0004	0.0004	0.00176054	0.00148676	0.00150046		0.0004	0.00158259		0.00562455	0.00562455	0.00562455	3.95647	1.98421	0	#FFFF00
hoda_illumina_RM97XJ_XS0Q_27			Methanothrix	Unknown	UNKNOWN_KINGDOM							hoda_illumina_C_62170	BIN_hoda_illumina_B_2	[],	[],	hypothetical protein [Methanothrix soehngenii]	78.7	0	0	0	0	0	0		0.0004	0.0004	0.0004	0.0004	0.0004	0.0004		0.0004	0.0004		#DIV/0!	1	1	1	0	0	#00FF00
hoda_illumina_FETM52_YF38_11	K02948		Methanothrix	Archaea	UNKNOWN_KINGDOM	Euryarchaeota	Methanomicrobia	Methanosarcinales	Methanotrichaceae	Methanothrix	Methanothrix soehngenii	hoda_illumina_C_7157	BIN_hoda_illumina_B_2	Ribosomal_S11,	PF00411.20,	30S ribosomal protein S11 [Methanothrix soehngenii]	97.7	0	0	0	1	2	2		0.0004	0.0004	0.0004	0.000853515	0.000762253	0.000714416		0.0004	0.000776728		0.0115275	0.0115275	0.0115275	1.94182	0.957409	K02948	#FFFF00
hoda_illumina_F3HSV3_XD4N_44			Methanothrix	Archaea	UNKNOWN_KINGDOM	Euryarchaeota	Methanomicrobia	Methanosarcinales	Methanotrichaceae	Methanothrix	Methanosaeta sp. PtaB.Bin005	hoda_illumina_C_94855	BIN_hoda_illumina_B_2	GyrI-like,	PF06445.16,	Bacterial transcription activator, effector binding domain [Methanosaeta sp. PtaB.Bin005]	75	0	0	0	1	3	1		0.0004	0.0004	0.0004	0.000853515	0.00094338	0.000557208		0.0004	0.000784701		0.0809592	0.0809592	1	1.96175	0	0	#00FF00
hoda_illumina_76531F_1PVF_77			Methanothrix	Unknown	UNKNOWN_KINGDOM							hoda_illumina_C_61838	BIN_hoda_illumina_B_2	[],	[],	hypothetical protein [Methanosarcinales archaeon]	62.7	0	0	0	0	1	1		0.0004	0.0004	0.0004	0.0004	0.000581127	0.000557208		0.0004	0.000512778		0.185536	0.185536	1	1.28195	0	0	#00FF00
hoda_illumina_MXKP07_H7X1_30			Methanothrix	Archaea	UNKNOWN_KINGDOM	Euryarchaeota	Methanomicrobia	Methanosarcinales	Methanotrichaceae	Methanothrix	Methanothrix soehngenii	hoda_illumina_C_71663	BIN_hoda_illumina_B_2	GvpD,	PF07088.12,	GvpD gas vesicle [Methanothrix soehngenii]	90.1	0	0	0	0	1	0		0.0004	0.0004	0.0004	0.0004	0.000581127	0.0004		0.0004	0.000460376		0.42265	0.42265	1	1.15094	0	0	#00FF00
hoda_illumina_J9RKCR_1PVF_111	K01890	6.1.1.20	Methanothrix	Archaea	UNKNOWN_KINGDOM	Euryarchaeota	Methanomicrobia	Methanosarcinales	Methanotrichaceae	Methanothrix	Methanothrix soehngenii	hoda_illumina_C_61838	BIN_hoda_illumina_B_2	B3_4,B5,tRNA_synthFbeta,	PF03483.18,PF03484.16,PF17759.2,	phenylalanine--tRNA ligase subunit beta [Methanothrix soehngenii]	86.2	0	0	0	0	8	11		0.0004	0.0004	0.0004	0.0004	0.00184901	0.00212929		0.0004	0.00145943		0.18666	0.18666	1	3.64858	0	K01890	#00FF00
hoda_illumina_X4B2CE_F01X_34			Methanothrix	Archaea	UNKNOWN_KINGDOM	Euryarchaeota	Methanomicrobia	Methanosarcinales	Methanotrichaceae	Methanothrix	Methanothrix soehngenii	hoda_illumina_C_87666	BIN_hoda_illumina_B_2	[],	[],	hypothetical protein [Methanothrix soehngenii]	75.2	0	0	0	0	1	0		0.0004	0.0004	0.0004	0.0004	0.000581127	0.0004		0.0004	0.000460376		0.42265	0.42265	1	1.15094	0	0	#00FF00
hoda_illumina_CDYRZF_1PVF_27	K03769	5.2.1.8	Methanothrix	Archaea	UNKNOWN_KINGDOM	Euryarchaeota	Methanomicrobia	Methanosarcinales	Methanotrichaceae	Methanothrix	Methanothrix soehngenii	hoda_illumina_C_61838	BIN_hoda_illumina_B_2	Rotamase,	PF00639.22,	peptidyl-prolyl cis-trans isomerase [Methanothrix soehngenii]	87.2	0	0	0	1	3	4		0.0004	0.0004	0.0004	0.000853515	0.00094338	0.00102883		0.0004	0.000941909		0.0086113	0.0086113	0.0086113	2.35477	1.23559	K03769	#FFFF00
hoda_illumina_YS7Z2M_EN51_20			Methanothrix	Archaea	UNKNOWN_KINGDOM	Euryarchaeota	Methanomicrobia	Methanosarcinales	Methanotrichaceae	Methanothrix	Methanothrix soehngenii	hoda_illumina_C_6049	BIN_hoda_illumina_B_2	Polysacc_synt,Polysacc_synt_C,	PF01943.18,PF14667.7,	flippase [Methanothrix soehngenii]	83.5	0	0	1	0	0	0		0.0004	0.0004	0.0079188	0.0004	0.0004	0.0004		0.00290627	0.0004		0.42265	0.42265	1	0.137634	0	0	#00FF00
hoda_illumina_ATFAMS_W8EF_11	K07580		Methanothrix	Archaea	UNKNOWN_KINGDOM	Euryarchaeota	Methanomicrobia	Methanosarcinales	Methanotrichaceae	Methanothrix	Methanothrix soehngenii	hoda_illumina_C_11752	BIN_hoda_illumina_B_2	DUF1610,	PF07754.12,	DUF1610 domain-containing protein [Methanothrix soehngenii]	91.1	0	0	0	3	3	3		0.0004	0.0004	0.0004	0.00176054	0.00094338	0.000871624		0.0004	0.00119185		0.108869	0.108869	1	2.97962	0	K07580	#00FF00
hoda_illumina_3AXGWE_7SRA_34	K02016		Methanothrix	Archaea	UNKNOWN_KINGDOM	Euryarchaeota	Methanomicrobia	Methanosarcinales	Methanotrichaceae	Methanothrix	Methanosaeta sp. PtaU1.Bin016	hoda_illumina_C_75982	BIN_hoda_illumina_B_2	Peripla_BP_2,	PF01497.19,	Cobalamin-binding protein precursor [Methanosaeta sp. PtaU1.Bin016]	68.3	0	0	0	1	4	4		0.0004	0.0004	0.0004	0.000853515	0.00112451	0.00102883		0.0004	0.00100228		0.016917	0.016917	0.016917	2.50571	1.32522	K02016	#FFFF00
hoda_illumina_XXWP5D_RYYW_12	K00334	1.6.5.3	Methanothrix	Archaea	UNKNOWN_KINGDOM	Euryarchaeota	Methanomicrobia	Methanosarcinales	Methanotrichaceae	Methanothrix	Methanothrix soehngenii	hoda_illumina_C_89745	BIN_hoda_illumina_B_2	2Fe-2S_thioredx,	PF01257.20,	NADH-quinone oxidoreductase subunit NuoE [Methanothrix soehngenii]	82.6	0	0	0	0	0	0		0.0004	0.0004	0.0004	0.0004	0.0004	0.0004		0.0004	0.0004		#DIV/0!	1	1	1	0	K00334	#00FF00
hoda_illumina_F522VP_1PVF_112	K01889	6.1.1.20	Methanothrix	Archaea	UNKNOWN_KINGDOM	Euryarchaeota	Methanomicrobia	Methanosarcinales	Methanotrichaceae	Methanothrix	Methanothrix soehngenii	hoda_illumina_C_61838	BIN_hoda_illumina_B_2	tRNA-synt_2d,	PF01409.21,	phenylalanine--tRNA ligase subunit alpha [Methanothrix soehngenii]	75.6	0	0	0	0	7	8		0.0004	0.0004	0.0004	0.0004	0.00166789	0.00165766		0.0004	0.00124185		0.18351	0.18351	1	3.10463	0	K01889	#00FF00
hoda_illumina_6X6PWQ_2K3X_88			Methanothrix	Unknown	UNKNOWN_KINGDOM							hoda_illumina_C_26479	BIN_hoda_illumina_B_2	[],	[],	hypothetical protein [Thermotogaceae bacterium]	99.2	0	0	0	0	2	3		0.0004	0.0004	0.0004	0.0004	0.000762253	0.000871624		0.0004	0.000677959		0.190437	0.190437	1	1.6949	0	0	#00FF00
hoda_illumina_NXAEPM_XD4N_45			Methanothrix	Unknown	UNKNOWN_KINGDOM							hoda_illumina_C_94855	BIN_hoda_illumina_B_2	DUF4198,	PF10670.10,	DUF4198 domain-containing protein [Methanothrix sp.]	85.4	0	0	0	0	0	1		0.0004	0.0004	0.0004	0.0004	0.0004	0.000557208		0.0004	0.000452403		0.42265	0.42265	1	1.13101	0	0	#00FF00
hoda_illumina_J88TH0_WR8Y_12			Methanothrix	Archaea	UNKNOWN_KINGDOM	Euryarchaeota	Methanomicrobia	Methanosarcinales	Methanotrichaceae	Methanothrix	Methanothrix soehngenii	hoda_illumina_C_40687	BIN_hoda_illumina_B_2	Pectate_lyase_3,	PF12708.8,	hypothetical protein [Methanothrix soehngenii]	80.7	0	0	0	1	9	8		0.0004	0.0004	0.0004	0.000853515	0.00203014	0.00165766		0.0004	0.00151377		0.0849737	0.0849737	1	3.78443	0	0	#00FF00
hoda_illumina_3Z2D08_A2FJ_94	K15986	3.6.1.1	Methanothrix	Archaea	UNKNOWN_KINGDOM	Euryarchaeota	Methanomicrobia	Methanosarcinales	Methanotrichaceae	Methanothrix	uc_Methanothrix	hoda_illumina_C_80869	BIN_hoda_illumina_B_2	DHH,DHHA2,	PF01368.21,PF02833.15,	Manganese-dependent inorganic pyrophosphatase [Methanosaeta sp. PtaB.Bin018]	89.3	0	0	0	16	22	20		0.0004	0.0004	0.0004	0.00765624	0.00438479	0.00354416		0.0004	0.00519506		0.0621163	0.0621163	1	12.9877	0	K15986	#00FF00
hoda_illumina_1D5AZJ_YF38_13			Methanothrix	Archaea	UNKNOWN_KINGDOM	Euryarchaeota	Methanomicrobia	Methanosarcinales	Methanotrichaceae	Methanothrix	Methanothrix soehngenii	hoda_illumina_C_7157	BIN_hoda_illumina_B_2	GDE_N,GDE_C,	PF12439.9,PF06202.15,	glycogen debranching enzyme N-terminal domain-containing protein [Methanothrix soehngenii]	81.1	0	0	0	0	1	3		0.0004	0.0004	0.0004	0.0004	0.000581127	0.000871624		0.0004	0.000617584		0.25404	0.25404	1	1.54396	0	0	#00FF00
hoda_illumina_N1341C_A2FJ_104	K00027	1.1.1.38	Methanothrix	Archaea	UNKNOWN_KINGDOM	Euryarchaeota	Methanomicrobia	Methanosarcinales	Methanotrichaceae	Methanothrix	Methanothrix soehngenii	hoda_illumina_C_80869	BIN_hoda_illumina_B_2	malic,Malic_M,	PF00390.20,PF03949.16,	NAD-dependent malic enzyme 4 [Methanothrix soehngenii]	85.6	0	0	0	2	5	6		0.0004	0.0004	0.0004	0.00130703	0.00130563	0.00134325		0.0004	0.00131864		0.000179582	0.000179582	0.000179582	3.29659	1.72098	K00027	#FFFF00
hoda_illumina_45QSK7_XDEN_72			Methanothrix	Unknown	UNKNOWN_KINGDOM							hoda_illumina_C_33932	BIN_hoda_illumina_B_2	CHAT,WD40,WD40,WD40,WD40,WD40,WD40,WD40,WD40,WD40,WD40,WD40,WD40,WD40,WD40,WD40,	PF12770.8,PF00400.33,PF00400.33,PF00400.33,PF00400.33,PF00400.33,PF00400.33,PF00400.33,PF00400.33,PF00400.33,PF00400.33,PF00400.33,PF00400.33,PF00400.33,PF00400.33,PF00400.33,	CHAT domain-containing protein [Chloroflexi bacterium]	62.6	0	0	0	1	0	1		0.0004	0.0004	0.0004	0.000853515	0.0004	0.000557208		0.0004	0.000603574		0.265399	0.265399	1	1.50894	0	0	#00FF00
hoda_illumina_VVDYAW_32XH_53			Methanothrix	Archaea	UNKNOWN_KINGDOM	Euryarchaeota	Methanomicrobia	Methanosarcinales	Methanotrichaceae	Methanothrix	Methanothrix soehngenii	hoda_illumina_C_74084	BIN_hoda_illumina_B_2	FAD_oxidored,	PF12831.8,	NAD(P)/FAD-dependent oxidoreductase [Methanothrix soehngenii]	81	0	0	0	0	0	0		0.0004	0.0004	0.0004	0.0004	0.0004	0.0004		0.0004	0.0004		#DIV/0!	1	1	1	0	0	#00FF00
hoda_illumina_6YN9JX_XDEN_29	K09482	6.3.5.7	Methanothrix	Unknown	UNKNOWN_KINGDOM							hoda_illumina_C_33932	BIN_hoda_illumina_B_2	GatD_N,Asparaginase,Asparaginase_C,	PF18195.2,PF00710.21,PF17763.2,	Glu-tRNA(Gln) amidotransferase subunit GatD [Methanothrix soehngenii]	84.7	0	0	0	4	6	12		0.0004	0.0004	0.0004	0.00221406	0.00148676	0.0022865		0.0004	0.00199577		0.0246646	0.0246646	0.0246646	4.98943	2.31887	K09482	#FF8000
hoda_illumina_7J0WN7_RCZT_31	K03389	1.8.98.1	Methanothrix	Archaea	UNKNOWN_KINGDOM	Euryarchaeota	Methanomicrobia	Methanosarcinales	Methanotrichaceae	Methanothrix	Methanosaeta sp. PtaB.Bin005	hoda_illumina_C_100287	BIN_hoda_illumina_B_2	CCG,CCG,	PF02754.17,PF02754.17,	CoB--CoM heterodisulfide reductase subunit B [Methanosaeta sp. PtaB.Bin005]	86.1	0	0	0	0	0	0		0.0004	0.0004	0.0004	0.0004	0.0004	0.0004		0.0004	0.0004		#DIV/0!	1	1	1	0	K03389	#00FF00
hoda_illumina_YGQVYX_XD4N_34	K01439	3.5.1.18	Methanothrix	Unknown	UNKNOWN_KINGDOM							hoda_illumina_C_94855	BIN_hoda_illumina_B_2	Peptidase_M20,M20_dimer,	PF01546.29,PF07687.15,	ArgE/DapE family deacylase [Methanothrix soehngenii]	87.7	0	0	0	2	3	3		0.0004	0.0004	0.0004	0.00130703	0.00094338	0.000871624		0.0004	0.00104068		0.0415176	0.0415176	0.0415176	2.60169	1.37945	K01439	#FFFF00
hoda_illumina_5PW45B_REZJ_40			Methanothrix	Unknown	UNKNOWN_KINGDOM							hoda_illumina_C_80913	BIN_hoda_illumina_B_2	ATC_hydrolase,	PF14196.7,	L-2-amino-thiazoline-4-carboxylic acid hydrolase [Methanosarcinales archaeon]	81.9	0	0	0	0	0	1		0.0004	0.0004	0.0004	0.0004	0.0004	0.000557208		0.0004	0.000452403		0.42265	0.42265	1	1.13101	0	0	#00FF00
hoda_illumina_7X49K6_KMJW_15	K02883		Methanothrix	Archaea	UNKNOWN_KINGDOM	Euryarchaeota	Methanomicrobia	Methanosarcinales	Methanotrichaceae	Methanothrix	Methanosaeta sp. PtaB.Bin005	hoda_illumina_C_63430	BIN_hoda_illumina_B_2	Ribosomal_L18,	PF17135.5,	50S ribosomal protein L18e [Methanosaeta sp. PtaB.Bin005]	95	0	0	0	2	6	5		0.0004	0.0004	0.0004	0.00130703	0.00148676	0.00118604		0.0004	0.00132661		0.0087719	0.0087719	0.0087719	3.31652	1.72967	K02883	#FFFF00
hoda_illumina_Q6AA53_V1AA_19	K18931	2.4.2.57	Methanothrix	Archaea	UNKNOWN_KINGDOM	Euryarchaeota	Methanomicrobia	Methanosarcinales	Methanotrichaceae	Methanothrix	Methanothrix soehngenii	hoda_illumina_C_89061	BIN_hoda_illumina_B_2	Glycos_trans_3N,Glycos_transf_3,PYNP_C,	PF02885.18,PF00591.22,PF07831.14,	AMP phosphorylase [Methanothrix soehngenii]	91.9	0	0	0	3	11	18		0.0004	0.0004	0.0004	0.00176054	0.00239239	0.00322974		0.0004	0.00246089		0.0400823	0.0400823	0.0400823	6.15223	2.62111	K18931	#FF8000
hoda_illumina_CZ19MG_XS0Q_28			Methanothrix	Unknown	UNKNOWN_KINGDOM							hoda_illumina_C_62170	BIN_hoda_illumina_B_2	[],	[],	hypothetical protein [Methanothrix soehngenii]	73.9	0	0	0	0	0	1		0.0004	0.0004	0.0004	0.0004	0.0004	0.000557208		0.0004	0.000452403		0.42265	0.42265	1	1.13101	0	0	#00FF00
hoda_illumina_8V8CT0_K1ES_3	K04093	5.4.99.5	Methanothrix	Archaea	UNKNOWN_KINGDOM	Euryarchaeota	Methanomicrobia	Methanosarcinales	Methanotrichaceae	Methanothrix	Methanothrix soehngenii	hoda_illumina_C_97902	BIN_hoda_illumina_B_2	CM_2,	PF01817.22,	chorismate mutase, putative [Methanothrix soehngenii GP6]	86.8	0	0	0	0	0	0		0.0004	0.0004	0.0004	0.0004	0.0004	0.0004		0.0004	0.0004		#DIV/0!	1	1	1	0	K04093	#00FF00
hoda_illumina_90VJVV_6QCW_27	K05966	2.4.2.52	Methanothrix	Archaea	UNKNOWN_KINGDOM	Euryarchaeota	Methanomicrobia	Methanosarcinales	Methanotrichaceae	Methanothrix	Methanothrix soehngenii	hoda_illumina_C_91508	BIN_hoda_illumina_B_2	CitG,	PF01874.17,	triphosphoribosyl-dephospho-CoA synthase [Methanothrix soehngenii]	71.1	0	0	0	0	0	3		0.0004	0.0004	0.0004	0.0004	0.0004	0.000871624		0.0004	0.000557208		0.42265	0.42265	1	1.39302	0	K05966	#00FF00
hoda_illumina_JE9HZJ_V8Y0_18	K01990		Methanothrix	Archaea	UNKNOWN_KINGDOM	Euryarchaeota	Methanomicrobia	Methanosarcinales	Methanotrichaceae	Methanothrix	Methanosaeta sp. PtaU1.Bin112	hoda_illumina_C_48926	BIN_hoda_illumina_B_2	ABC_tran,DUF4162,	PF00005.28,PF13732.7,	putative branched-chain amino acid transport ATP-binding protein LivG [Methanosaeta sp. PtaU1.Bin112]	79.6	0	0	0	0	1	2		0.0004	0.0004	0.0004	0.0004	0.000581127	0.000714416		0.0004	0.000565181		0.211528	0.211528	1	1.41295	0	K01990	#00FF00
hoda_illumina_5AKHQE_1PVF_15			Methanothrix	Archaea	UNKNOWN_KINGDOM	Euryarchaeota	Methanomicrobia	Methanosarcinales	Methanotrichaceae	Methanothrix	Methanothrix soehngenii	hoda_illumina_C_61838	BIN_hoda_illumina_B_2	[],	[],	hypothetical protein [Methanothrix soehngenii]	69.8	0	0	0	1	1	0		0.0004	0.0004	0.0004	0.000853515	0.000581127	0.0004		0.0004	0.000611547		0.249692	0.249692	1	1.52887	0	0	#00FF00
hoda_illumina_QB94NP_R08S_23			Methanothrix	Unknown	UNKNOWN_KINGDOM							hoda_illumina_C_8327	BIN_hoda_illumina_B_2	RAMPs,	PF03787.16,	type III-B CRISPR module RAMP protein Cmr1 [Candidatus Fraserbacteria bacterium]	51.6	0	0	0	0	0	1		0.0004	0.0004	0.0004	0.0004	0.0004	0.000557208		0.0004	0.000452403		0.42265	0.42265	1	1.13101	0	0	#00FF00
hoda_illumina_YBR6W1_RANA_2	K09817		Methanothrix	Archaea	UNKNOWN_KINGDOM	Euryarchaeota	Methanomicrobia	Methanosarcinales	Methanotrichaceae	Methanothrix	Methanothrix soehngenii	hoda_illumina_C_100410	BIN_hoda_illumina_B_2	ABC_tran,	PF00005.28,	metal ABC transporter ATP-binding protein [Methanothrix soehngenii]	88.1	0	0	0	0	0	1		0.0004	0.0004	0.0004	0.0004	0.0004	0.000557208		0.0004	0.000452403		0.42265	0.42265	1	1.13101	0	K09817	#00FF00
hoda_illumina_21KVB5_WR8Y_22	K02020		Methanothrix	Archaea	UNKNOWN_KINGDOM	Euryarchaeota	Methanomicrobia	Methanosarcinales	Methanotrichaceae	Methanothrix	Methanosaeta sp. PtaB.Bin018	hoda_illumina_C_40687	BIN_hoda_illumina_B_2	SBP_bac_11,	PF13531.7,	molybdate ABC transporter substrate-binding protein [Methanothrix sp.]	68.1	0	0	0	0	1	2		0.0004	0.0004	0.0004	0.0004	0.000581127	0.000714416		0.0004	0.000565181		0.211528	0.211528	1	1.41295	0	K02020	#00FF00
hoda_illumina_W8BTFS_C7VZ_36	K03059	2.7.7.6	Methanothrix	Archaea	UNKNOWN_KINGDOM	Euryarchaeota	Methanomicrobia	Methanosarcinales	Methanotrichaceae	Methanothrix	Methanothrix soehngenii	hoda_illumina_C_78420	BIN_hoda_illumina_B_2	DNA_RNApol_7kD,	PF03604.14,	DNA-directed RNA polymerase subunit P [Methanothrix soehngenii]	91.1	0	0	0	0	1	0		0.0004	0.0004	0.0004	0.0004	0.000581127	0.0004		0.0004	0.000460376		0.42265	0.42265	1	1.15094	0	K03059	#00FF00
hoda_illumina_HAD0TZ_1PVF_117	K07744		Methanothrix	Archaea	UNKNOWN_KINGDOM	Euryarchaeota	Methanomicrobia	Methanosarcinales	Methanotrichaceae	Methanothrix	Methanothrix soehngenii	hoda_illumina_C_61838	BIN_hoda_illumina_B_2	HrcA_DNA-bdg,CBS,	PF03444.16,PF00571.29,	CBS domain pair protein/Domain of unknown function PF03444 [Methanothrix soehngenii GP6]	91.9	0	0	0	6	11	12		0.0004	0.0004	0.0004	0.00312109	0.00239239	0.0022865		0.0004	0.00259999		0.0139228	0.0139228	0.0139228	6.49998	2.70044	K07744	#FF8000
hoda_illumina_TH3KS9_XDEN_9	K22226		Methanothrix	Archaea	UNKNOWN_KINGDOM	Euryarchaeota	Methanomicrobia	Methanosarcinales	Methanotrichaceae	Methanothrix	Methanothrix soehngenii	hoda_illumina_C_33932	BIN_hoda_illumina_B_2	Radical_SAM,Fer4_12,SPASM,	PF04055.22,PF13353.7,PF13186.7,	radical SAM protein [Methanothrix soehngenii]	89.9	0	0	0	0	4	2		0.0004	0.0004	0.0004	0.0004	0.00112451	0.000714416		0.0004	0.000746307		0.240529	0.240529	1	1.86577	0	K22226	#00FF00
hoda_illumina_1E3SZJ_7SRA_37	K00600	2.1.2.1	Methanothrix	Archaea	UNKNOWN_KINGDOM	Euryarchaeota	Methanomicrobia	Methanosarcinales	Methanotrichaceae	Methanothrix	Methanothrix soehngenii	hoda_illumina_C_75982	BIN_hoda_illumina_B_2	SHMT,	PF00464.20,	serine hydroxymethyltransferase [Methanothrix soehngenii]	92.5	0	0	0	1	4	8		0.0004	0.0004	0.0004	0.000853515	0.00112451	0.00165766		0.0004	0.0012119		0.0752208	0.0752208	1	3.02974	0	K00600	#00FF00
hoda_illumina_908BW0_GB8N_5	K00003	1.1.1.3	Methanothrix	Archaea	UNKNOWN_KINGDOM	Euryarchaeota	Methanomicrobia	Methanosarcinales	Methanotrichaceae	Methanothrix	Methanothrix soehngenii	hoda_illumina_C_101837	BIN_hoda_illumina_B_2	NAD_binding_3,Homoserine_dh,	PF03447.17,PF00742.20,	homoserine dehydrogenase [Methanothrix soehngenii]	93.7	0	0	0	3	5	8		0.0004	0.0004	0.0004	0.00176054	0.00130563	0.00165766		0.0004	0.00157461		0.0134718	0.0134718	0.0134718	3.93653	1.97693	K00003	#FFFF00
hoda_illumina_CC8665_QWHG_39	K01975	3.1.4.58	Methanothrix	Unknown	UNKNOWN_KINGDOM							hoda_illumina_C_67481	BIN_hoda_illumina_B_2	LigT_PEase,LigT_PEase,	PF02834.17,PF02834.17,	RNA 2',3'-cyclic phosphodiesterase [Methanosarcinales archaeon]	79.6	0	0	0	1	4	4		0.0004	0.0004	0.0004	0.000853515	0.00112451	0.00102883		0.0004	0.00100228		0.016917	0.016917	0.016917	2.50571	1.32522	K01975	#FFFF00
hoda_illumina_B0HMSV_22MY_17	K14656	2.7.7.2	Methanothrix	Archaea	UNKNOWN_KINGDOM	Euryarchaeota	Methanomicrobia	Methanosarcinales	Methanotrichaceae	Methanothrix	Methanothrix soehngenii	hoda_illumina_C_35806	BIN_hoda_illumina_B_2	CTP_transf_like,	PF01467.27,	adenylyltransferase/cytidyltransferase family protein [Methanothrix soehngenii]	96.5	0	0	0	0	1	1		0.0004	0.0004	0.0004	0.0004	0.000581127	0.000557208		0.0004	0.000512778		0.185536	0.185536	1	1.28195	0	K14656	#00FF00
hoda_illumina_GT356V_WR8Y_34	K01778	5.1.1.7	Methanothrix	Archaea	UNKNOWN_KINGDOM	Euryarchaeota	Methanomicrobia	Methanosarcinales	Methanotrichaceae	Methanothrix	Methanothrix soehngenii	hoda_illumina_C_40687	BIN_hoda_illumina_B_2	DAP_epimerase,DAP_epimerase,	PF01678.20,PF01678.20,	diaminopimelate epimerase [Methanothrix soehngenii GP6]	86.6	0	0	0	1	3	7		0.0004	0.0004	0.0004	0.000853515	0.00094338	0.00150046		0.0004	0.00109912		0.0745221	0.0745221	1	2.74779	0	K01778	#00FF00
hoda_illumina_CKBF6Z_XZTW_7	K02433	6.3.5.6, 6.3.5.7	Methanothrix	Unknown	UNKNOWN_KINGDOM							hoda_illumina_C_45624	BIN_hoda_illumina_B_2	Amidase,	PF01425.22,	Asp-tRNA(Asn)/Glu-tRNA(Gln) amidotransferase subunit GatA [Methanosarcinales archaeon]	87.7	0	0	0	4	10	9		0.0004	0.0004	0.0004	0.00221406	0.00221127	0.00181487		0.0004	0.00208007		0.00617156	0.00617156	0.00617156	5.20016	2.37856	K02433	#FF8000
hoda_illumina_SPT69G_3NQF_46			Methanothrix	Archaea	UNKNOWN_KINGDOM	Euryarchaeota	Methanomicrobia	Methanosarcinales	Methanotrichaceae	Methanothrix	Methanothrix soehngenii	hoda_illumina_C_84700	BIN_hoda_illumina_B_2	DUF1638,	PF07796.12,	DUF1638 domain-containing protein [Methanothrix soehngenii]	85.4	0	0	0	0	1	2		0.0004	0.0004	0.0004	0.0004	0.000581127	0.000714416		0.0004	0.000565181		0.211528	0.211528	1	1.41295	0	0	#00FF00
hoda_illumina_30HR92_NJMC_5			Methanothrix	Archaea	UNKNOWN_KINGDOM	Euryarchaeota	Methanomicrobia	Methanosarcinales	Methanotrichaceae	Methanothrix	Methanothrix soehngenii	hoda_illumina_C_65423	BIN_hoda_illumina_B_2	Pterin_bind,DUF4346,	PF00809.23,PF14251.7,	dihydropteroate synthase-like protein [Methanothrix soehngenii]	80.5	0	0	0	0	1	1		0.0004	0.0004	0.0004	0.0004	0.000581127	0.000557208		0.0004	0.000512778		0.185536	0.185536	1	1.28195	0	0	#00FF00
hoda_illumina_PXVVKB_XD4N_17	K06871		Methanothrix	Archaea	UNKNOWN_KINGDOM	Euryarchaeota	Methanomicrobia	Methanosarcinales	Methanotrichaceae	Methanothrix	Methanothrix soehngenii	hoda_illumina_C_94855	BIN_hoda_illumina_B_2	Radical_SAM,SPASM,	PF04055.22,PF13186.7,	TIGR04083 family peptide-modifying radical SAM enzyme [Methanothrix soehngenii]	90.7	0	1	0	0	0	0		0.0004	0.00894701	0.0004	0.0004	0.0004	0.0004		0.003249	0.0004		0.42265	0.42265	1	0.123115	0	K06871	#00FF00
hoda_illumina_90FKEW_R08S_10	K22164	1.5.98.3	Methanothrix	Archaea	UNKNOWN_KINGDOM	Euryarchaeota	Methanomicrobia	Methanosarcinales	Methanotrichaceae	Methanothrix	Methanothrix soehngenii	hoda_illumina_C_8327	BIN_hoda_illumina_B_2	Fer4_7,	PF12838.8,	4Fe-4S ferredoxin, iron-sulfur binding domain protein [Methanothrix soehngenii GP6]	86	0	0	0	1	5	4		0.0004	0.0004	0.0004	0.000853515	0.00130563	0.00102883		0.0004	0.00106266		0.0372533	0.0372533	0.0372533	2.65665	1.40961	K22164	#FFFF00
hoda_illumina_A3BMZX_KMJW_91			Methanothrix	Archaea	UNKNOWN_KINGDOM	Euryarchaeota	Methanomicrobia	Methanosarcinales	Methanotrichaceae	Methanothrix	Methanothrix soehngenii	hoda_illumina_C_63430	BIN_hoda_illumina_B_2	DUF4139,	PF13598.7,	DUF4139 domain-containing protein [Methanothrix soehngenii]	78.2	0	0	0	1	16	18		0.0004	0.0004	0.0004	0.000853515	0.00329803	0.00322974		0.0004	0.00246043		0.124389	0.124389	1	6.15107	0	0	#00FF00
hoda_illumina_3FS3XV_1PVF_50	K02016		Methanothrix	Archaea	UNKNOWN_KINGDOM	Euryarchaeota	Methanomicrobia	Methanosarcinales	Methanotrichaceae	Methanothrix	Methanosaeta sp. PtaB.Bin005	hoda_illumina_C_61838	BIN_hoda_illumina_B_2	Peripla_BP_2,	PF01497.19,	Periplasmic binding protein [Methanosaeta sp. PtaB.Bin005]	88	0	0	0	1	0	0		0.0004	0.0004	0.0004	0.000853515	0.0004	0.0004		0.0004	0.000551172		0.42265	0.42265	1	1.37793	0	K02016	#00FF00
hoda_illumina_0BTKBS_32XH_41			Methanothrix	Archaea	UNKNOWN_KINGDOM	Euryarchaeota	Methanomicrobia	Methanosarcinales	Methanotrichaceae	Methanothrix	Methanothrix soehngenii	hoda_illumina_C_74084	BIN_hoda_illumina_B_2	[],	[],	hypothetical protein [Methanothrix soehngenii]	79.1	0	0	0	0	0	0		0.0004	0.0004	0.0004	0.0004	0.0004	0.0004		0.0004	0.0004		#DIV/0!	1	1	1	0	0	#00FF00
hoda_illumina_Y149KM_SD1Y_25			Methanothrix	Archaea	UNKNOWN_KINGDOM	Euryarchaeota	Methanomicrobia	Methanosarcinales	Methanotrichaceae	Methanothrix	Methanothrix soehngenii	hoda_illumina_C_101134	BIN_hoda_illumina_B_2	AAA_17,	PF13207.7,	conserved hypothetical protein [Methanothrix soehngenii GP6]	77.5	0	0	0	0	2	5		0.0004	0.0004	0.0004	0.0004	0.000762253	0.00118604		0.0004	0.000782764		0.234004	0.234004	1	1.95691	0	0	#00FF00
hoda_illumina_2QGP71_C7VZ_39	K04798		Methanothrix	Archaea	UNKNOWN_KINGDOM	Euryarchaeota	Methanomicrobia	Methanosarcinales	Methanotrichaceae	Methanothrix	Methanothrix soehngenii	hoda_illumina_C_78420	BIN_hoda_illumina_B_2	Prefoldin_2,	PF01920.21,	prefoldin subunit beta [Methanothrix soehngenii]	94.7	0	0	0	0	0	0		0.0004	0.0004	0.0004	0.0004	0.0004	0.0004		0.0004	0.0004		#DIV/0!	1	1	1	0	K04798	#00FF00
hoda_illumina_FCNRYM_REZJ_12	K17830	1.3.1.101, 1.3.7.11	Methanothrix	Unknown	UNKNOWN_KINGDOM							hoda_illumina_C_80913	BIN_hoda_illumina_B_2	FAD_oxidored,	PF12831.8,	NAD(P)/FAD-dependent oxidoreductase [Methanothrix soehngenii]	89.8	0	0	0	2	6	10		0.0004	0.0004	0.0004	0.00130703	0.00148676	0.00197208		0.0004	0.00158862		0.0268063	0.0268063	0.0268063	3.97156	1.9897	K17830	#FFFF00
hoda_illumina_M6Z61B_78MB_8	K04768		Methanothrix	Unknown	UNKNOWN_KINGDOM							hoda_illumina_C_85376	BIN_hoda_illumina_B_2	Hist_deacetyl,	PF00850.20,	acetoin utilization protein AcuC [Methanothrix sp.]	75.7	0	0	0	0	0	0		0.0004	0.0004	0.0004	0.0004	0.0004	0.0004		0.0004	0.0004		#DIV/0!	1	1	1	0	K04768	#00FF00
hoda_illumina_YXYYRR_7SRA_19	K00200	1.2.7.12	Methanothrix	Archaea	UNKNOWN_KINGDOM	uc_Archaea	uc_Archaea	uc_Archaea	uc_Archaea	uc_Archaea	uc_Archaea	hoda_illumina_C_75982	BIN_hoda_illumina_B_2	Amidohydro_3,	PF07969.12,	formylmethanofuran dehydrogenase subunit A [Methanothrix soehngenii]	93.1	0	0	0	1	2	5		0.0004	0.0004	0.0004	0.000853515	0.000762253	0.00118604		0.0004	0.000933936		0.05354	0.05354	1	2.33484	0	K00200	#00FF00
hoda_illumina_B7T2W3_8K0X_27			Methanothrix	Unknown	UNKNOWN_KINGDOM							hoda_illumina_C_27214	BIN_hoda_illumina_B_2	ParA,	PF10609.10,	Mrp/NBP35 family ATP-binding protein [Methanosarcinales archaeon]	88.7	0	0	0	2	10	8		0.0004	0.0004	0.0004	0.00130703	0.00221127	0.00165766		0.0004	0.00172532		0.0372533	0.0372533	0.0372533	4.3133	2.10879	0	#FF8000
hoda_illumina_QEJQ7Z_A2FJ_56	K03799		Methanothrix	Archaea	UNKNOWN_KINGDOM	Euryarchaeota	Methanomicrobia	Methanosarcinales	Methanotrichaceae	Methanothrix	Methanothrix soehngenii	hoda_illumina_C_80869	BIN_hoda_illumina_B_2	Peptidase_M48,	PF01435.19,	zinc metalloprotease HtpX [Methanothrix soehngenii]	82.5	0	0	0	0	1	3		0.0004	0.0004	0.0004	0.0004	0.000581127	0.000871624		0.0004	0.000617584		0.25404	0.25404	1	1.54396	0	K03799	#00FF00
hoda_illumina_3D8EGZ_A2FJ_25			Methanothrix	Archaea	UNKNOWN_KINGDOM	Euryarchaeota	Methanomicrobia	Methanosarcinales	Methanotrichaceae	Methanothrix	Methanothrix soehngenii	hoda_illumina_C_80869	BIN_hoda_illumina_B_2	DUF2582,	PF10771.10,	hypothetical protein MCON_3050 [Methanothrix soehngenii GP6]	73.1	0	0	0	0	0	0		0.0004	0.0004	0.0004	0.0004	0.0004	0.0004		0.0004	0.0004		#DIV/0!	1	1	1	0	0	#00FF00
hoda_illumina_2K0DZ3_XDEN_64			Methanothrix	Unknown	UNKNOWN_KINGDOM							hoda_illumina_C_33932	BIN_hoda_illumina_B_2	[],	[],	hypothetical protein [Methanothrix soehngenii]	91.1	0	0	0	1	3	4		0.0004	0.0004	0.0004	0.000853515	0.00094338	0.00102883		0.0004	0.000941909		0.0086113	0.0086113	0.0086113	2.35477	1.23559	0	#FFFF00
hoda_illumina_KMGK72_32XH_48	K07108		Methanothrix	Archaea	UNKNOWN_KINGDOM	Euryarchaeota	Methanomicrobia	Methanosarcinales	Methanotrichaceae	Methanothrix	Methanothrix soehngenii	hoda_illumina_C_74084	BIN_hoda_illumina_B_2	HTH_3,	PF01381.23,	helix-turn-helix domain-containing protein [Methanothrix soehngenii]	90.7	0	0	0	0	3	4		0.0004	0.0004	0.0004	0.0004	0.00094338	0.00102883		0.0004	0.000790737		0.185664	0.185664	1	1.97684	0	K07108	#00FF00
hoda_illumina_C4ZRAJ_MP7C_9	K09150		Methanothrix	Archaea	UNKNOWN_KINGDOM	Euryarchaeota	Methanomicrobia	Methanosarcinales	Methanotrichaceae	Methanothrix	Methanothrix soehngenii	hoda_illumina_C_35786	BIN_hoda_illumina_B_2	DUF460,	PF04312.14,	DUF460 domain-containing protein [Methanothrix soehngenii]	83.9	0	1	0	0	0	0		0.0004	0.00894701	0.0004	0.0004	0.0004	0.0004		0.003249	0.0004		0.42265	0.42265	1	0.123115	0	K09150	#00FF00
hoda_illumina_43HBHC_WPCN_79			Methanothrix	Archaea	UNKNOWN_KINGDOM	Euryarchaeota	Methanomicrobia	Methanosarcinales	Methanotrichaceae	Methanothrix	Methanothrix soehngenii	hoda_illumina_C_56453	BIN_hoda_illumina_B_2	NIL,Fer4_10,	PF09383.11,PF13237.7,	4Fe-4S binding protein [Methanothrix soehngenii]	95.3	0	0	0	0	1	1		0.0004	0.0004	0.0004	0.0004	0.000581127	0.000557208		0.0004	0.000512778		0.185536	0.185536	1	1.28195	0	0	#00FF00
hoda_illumina_FTK0FX_KMJW_27	K00133	1.2.1.11	Methanothrix	Archaea	UNKNOWN_KINGDOM	Euryarchaeota	Methanomicrobia	Methanosarcinales	Methanotrichaceae	Methanothrix	Methanothrix soehngenii	hoda_illumina_C_63430	BIN_hoda_illumina_B_2	Semialdhyde_dh,Semialdhyde_dhC,	PF01118.25,PF02774.19,	aspartate-semialdehyde dehydrogenase [Methanothrix soehngenii]	89.5	0	0	0	3	6	10		0.0004	0.0004	0.0004	0.00176054	0.00148676	0.00197208		0.0004	0.00173979		0.0108164	0.0108164	0.0108164	4.34949	2.12085	K00133	#FF8000
hoda_illumina_4J4GZ2_39WH_2	K00926	2.7.2.2	Methanothrix	Archaea	UNKNOWN_KINGDOM	Euryarchaeota	Methanomicrobia	Methanosarcinales	Methanotrichaceae	Methanothrix	Methanothrix soehngenii	hoda_illumina_C_46948	BIN_hoda_illumina_B_2	AA_kinase,	PF00696.29,	carbamate kinase [Methanothrix soehngenii]	82.7	0	0	0	0	0	1		0.0004	0.0004	0.0004	0.0004	0.0004	0.000557208		0.0004	0.000452403		0.42265	0.42265	1	1.13101	0	K00926	#00FF00
hoda_illumina_1JBJXN_SD1Y_15	K21640		Methanothrix	Archaea	UNKNOWN_KINGDOM	Euryarchaeota	Methanomicrobia	Methanosarcinales	Methanotrichaceae	Methanothrix	Methanothrix soehngenii	hoda_illumina_C_101134	BIN_hoda_illumina_B_2	NRD1_2,	PF01995.17,	protein of unknown function (DUF128) [Methanothrix soehngenii GP6]	84	0	0	0	0	0	0		0.0004	0.0004	0.0004	0.0004	0.0004	0.0004		0.0004	0.0004		#DIV/0!	1	1	1	0	K21640	#00FF00
hoda_illumina_BZ4RQE_V1AA_8			Methanothrix	Archaea	UNKNOWN_KINGDOM	Euryarchaeota	Methanomicrobia	Methanomicrobiales	Methanomicrobiaceae	Methanoculleus	Methanoculleus thermophilus	hoda_illumina_C_89061	BIN_hoda_illumina_B_2	Fer4_7,FrhB_FdhB_N,FrhB_FdhB_C,	PF12838.8,PF04422.14,PF04432.14,	Coenzyme F420 hydrogenase/dehydrogenase, beta subunit C-terminal domain [Methanoculleus thermophilus]	67.9	1	0	1	0	0	2		0.0176414	0.0004	0.0079188	0.0004	0.0004	0.000714416		0.00865339	0.000504805		0.244689	0.244689	1	0.0583361	0	0	#00FF00
hoda_illumina_ZDFT43_JY08_42	K04799		Methanothrix	Archaea	UNKNOWN_KINGDOM	Euryarchaeota	Methanomicrobia	Methanosarcinales	Methanotrichaceae	Methanothrix	Methanothrix soehngenii	hoda_illumina_C_11653	BIN_hoda_illumina_B_2	XPG_N,XPG_I,	PF00752.18,PF00867.19,	FLAP endonuclease [Methanothrix soehngenii GP6]	86.1	0	1	1	1	3	5		0.0004	0.00894701	0.0079188	0.000853515	0.00094338	0.00118604		0.00575527	0.000994311		0.212298	0.212298	1	0.172765	0	K04799	#00FF00
hoda_illumina_TF4FXA_6QCW_12			Methanothrix	Archaea	UNKNOWN_KINGDOM	Euryarchaeota	Methanomicrobia	Methanosarcinales	Methanotrichaceae	Methanothrix	Methanothrix soehngenii	hoda_illumina_C_91508	BIN_hoda_illumina_B_2	[],	[],	hypothetical protein [Methanothrix soehngenii]	83.3	0	0	0	0	1	0		0.0004	0.0004	0.0004	0.0004	0.000581127	0.0004		0.0004	0.000460376		0.42265	0.42265	1	1.15094	0	0	#00FF00
hoda_illumina_3ZE0A7_2K3X_69	K01601	4.1.1.39	Methanothrix	Archaea	UNKNOWN_KINGDOM	Euryarchaeota	Methanomicrobia	Methanosarcinales	Methanotrichaceae	Methanothrix	Methanothrix sp.	hoda_illumina_C_26479	BIN_hoda_illumina_B_2	RuBisCO_large_N,RuBisCO_large,	PF02788.17,PF00016.21,	ribulose 1,5-bisphosphate carboxylase [Methanothrix sp.]	85.5	0	0	0	1	3	10		0.0004	0.0004	0.0004	0.000853515	0.00094338	0.00197208		0.0004	0.00125632		0.139705	0.139705	1	3.14081	0	K01601	#00FF00
hoda_illumina_CDD9WT_MP7C_15	K00077	1.1.1.169	Methanothrix	Archaea	UNKNOWN_KINGDOM	Euryarchaeota	Methanomicrobia	Methanosarcinales	Methanotrichaceae	Methanothrix	Methanothrix soehngenii	hoda_illumina_C_35786	BIN_hoda_illumina_B_2	ApbA,ApbA_C,	PF02558.17,PF08546.12,	ketopantoate reductase family protein [Methanothrix soehngenii]	80.6	0	0	0	0	1	1		0.0004	0.0004	0.0004	0.0004	0.000581127	0.000557208		0.0004	0.000512778		0.185536	0.185536	1	1.28195	0	K00077	#00FF00
hoda_illumina_Z8RWKR_7SRA_30	K00800	2.5.1.19	Methanothrix	Archaea	UNKNOWN_KINGDOM	Euryarchaeota	Methanomicrobia	Methanosarcinales	Methanotrichaceae	Methanothrix	Methanothrix soehngenii	hoda_illumina_C_75982	BIN_hoda_illumina_B_2	EPSP_synthase,	PF00275.21,	3-phosphoshikimate 1-carboxyvinyltransferase [Methanothrix soehngenii]	88.9	0	0	0	1	5	10		0.0004	0.0004	0.0004	0.000853515	0.00130563	0.00197208		0.0004	0.00137708		0.0950521	0.0950521	1	3.44269	0	K00800	#00FF00
hoda_illumina_QFN5J9_XZTW_3			Methanothrix	Archaea	UNKNOWN_KINGDOM	Euryarchaeota	Methanomicrobia	Methanosarcinales	Methanotrichaceae	Methanothrix	Methanothrix soehngenii	hoda_illumina_C_45624	BIN_hoda_illumina_B_2	[],	[],	hypothetical protein [Methanothrix soehngenii]	71.7	0	0	0	0	2	0		0.0004	0.0004	0.0004	0.0004	0.000762253	0.0004		0.0004	0.000520751		0.42265	0.42265	1	1.30188	0	0	#00FF00
hoda_illumina_KJQNGS_2K3X_39			Methanothrix	Archaea	UNKNOWN_KINGDOM	Euryarchaeota	Methanomicrobia	Methanosarcinales	Methanotrichaceae	Methanothrix	Methanosaeta sp. PtaB.Bin005	hoda_illumina_C_26479	BIN_hoda_illumina_B_2	[],	[],	hypothetical protein MCON_1289 [Methanothrix soehngenii GP6]	53.8	0	0	0	1	4	5		0.0004	0.0004	0.0004	0.000853515	0.00112451	0.00118604		0.0004	0.00105469		0.0234873	0.0234873	0.0234873	2.63672	1.39874	0	#FFFF00
hoda_illumina_TGNGZX_1YPQ_50	K06874		Methanothrix	Unknown	UNKNOWN_KINGDOM							hoda_illumina_C_88215	BIN_hoda_illumina_B_2	zf-ZPR1,	PF03367.14,	ZPR1 zinc finger domain-containing protein [Methanothrix soehngenii]	89.4	0	0	0	2	4	3		0.0004	0.0004	0.0004	0.00130703	0.00112451	0.000871624		0.0004	0.00110105		0.0309278	0.0309278	0.0309278	2.75263	1.46081	K06874	#FFFF00
hoda_illumina_2JS733_7SRA_40	K03752	2.7.7.77	Methanothrix	Unknown	UNKNOWN_KINGDOM							hoda_illumina_C_75982	BIN_hoda_illumina_B_2	NTP_transf_3,	PF12804.8,	molybdenum cofactor guanylyltransferase [Methanosarcinales archaeon]	71.1	0	0	0	0	1	0		0.0004	0.0004	0.0004	0.0004	0.000581127	0.0004		0.0004	0.000460376		0.42265	0.42265	1	1.15094	0	K03752	#00FF00
hoda_illumina_9E7M7G_QWHG_30	K05873	4.6.1.1	Methanothrix	Unknown	UNKNOWN_KINGDOM							hoda_illumina_C_67481	BIN_hoda_illumina_B_2	CYTH,	PF01928.22,	class IV adenylate cyclase [Methanothrix soehngenii]	76.3	0	0	0	0	0	0		0.0004	0.0004	0.0004	0.0004	0.0004	0.0004		0.0004	0.0004		#DIV/0!	1	1	1	0	K05873	#00FF00
hoda_illumina_4MY9C3_1PVF_11			Methanothrix	Archaea	UNKNOWN_KINGDOM	Euryarchaeota	Methanomicrobia	Methanosarcinales	Methanotrichaceae	Methanothrix	Methanothrix soehngenii	hoda_illumina_C_61838	BIN_hoda_illumina_B_2	Putative_PNPOx,	PF01243.21,	pyridoxamine 5'-phosphate oxidase family protein [Methanothrix soehngenii]	87.8	0	0	0	0	0	1		0.0004	0.0004	0.0004	0.0004	0.0004	0.000557208		0.0004	0.000452403		0.42265	0.42265	1	1.13101	0	0	#00FF00
hoda_illumina_2R59PW_XD4N_53			Methanothrix	Unknown	UNKNOWN_KINGDOM							hoda_illumina_C_94855	BIN_hoda_illumina_B_2	[],	[],	hypothetical protein [Methanothrix sp.]	37.7	0	0	0	1	3	4		0.0004	0.0004	0.0004	0.000853515	0.00094338	0.00102883		0.0004	0.000941909		0.0086113	0.0086113	0.0086113	2.35477	1.23559	0	#FFFF00
hoda_illumina_9FP12H_6QCW_43			Methanothrix	Bacteria	UNKNOWN_KINGDOM	Proteobacteria	Gammaproteobacteria	Cellvibrionales	Microbulbiferaceae	Microbulbifer	Microbulbifer hydrolyticus	hoda_illumina_C_91508	BIN_hoda_illumina_B_2	[],	[],	No hit found		2	2	2	2	2	2		0.0348828	0.017494	0.0154376	0.00130703	0.000762253	0.000714416		0.0226048	0.0009279		0.06834	0.06834	1	0.0410488	0	0	#00FF00
hoda_illumina_TKFTYR_C7VZ_17	K07446	2.1.1.213	Methanothrix	Archaea	UNKNOWN_KINGDOM	Euryarchaeota	Methanomicrobia	Methanosarcinales	Methanotrichaceae	Methanothrix	Methanothrix soehngenii	hoda_illumina_C_78420	BIN_hoda_illumina_B_2	THUMP,UPF0020,	PF02926.18,PF01170.19,	RNA methyltransferase [Methanothrix soehngenii]	78.6	0	0	0	0	0	1		0.0004	0.0004	0.0004	0.0004	0.0004	0.000557208		0.0004	0.000452403		0.42265	0.42265	1	1.13101	0	K07446	#00FF00
hoda_illumina_BSKXJ4_KMJW_49	K19132		Methanothrix	Archaea	UNKNOWN_KINGDOM	Euryarchaeota	unknown	unknown	unknown	unknown	Euryarchaeota archaeon ADurb.Bin190	hoda_illumina_C_63430	BIN_hoda_illumina_B_2	[],	[],	CRISPR-associated protein, family (Cas_GSU0054) [Euryarchaeota archaeon ADurb.Bin190]	71.3	0	0	0	0	1	0		0.0004	0.0004	0.0004	0.0004	0.000581127	0.0004		0.0004	0.000460376		0.42265	0.42265	1	1.15094	0	K19132	#00FF00
hoda_illumina_D94Y7S_32XH_58			Methanothrix	Archaea	UNKNOWN_KINGDOM	Euryarchaeota	Methanomicrobia	Methanosarcinales	Methanotrichaceae	Methanothrix	Methanosaeta sp. PtaB.Bin005	hoda_illumina_C_74084	BIN_hoda_illumina_B_2	[],	[],	NurA domain protein [Methanosaeta sp. PtaB.Bin005]	82	0	0	0	0	0	1		0.0004	0.0004	0.0004	0.0004	0.0004	0.000557208		0.0004	0.000452403		0.42265	0.42265	1	1.13101	0	0	#00FF00
hoda_illumina_6X2781_NJMC_22			Methanothrix	Archaea	UNKNOWN_KINGDOM	Euryarchaeota	Methanomicrobia	Methanosarcinales	Methanotrichaceae	Methanothrix	Methanothrix soehngenii	hoda_illumina_C_65423	BIN_hoda_illumina_B_2	Ada_Zn_binding,	PF02805.17,	conserved hypothetical protein [Methanothrix soehngenii GP6]	46.5	0	0	0	0	0	1		0.0004	0.0004	0.0004	0.0004	0.0004	0.000557208		0.0004	0.000452403		0.42265	0.42265	1	1.13101	0	0	#00FF00
hoda_illumina_TCM75K_1PVF_123			Methanothrix	Unknown	UNKNOWN_KINGDOM							hoda_illumina_C_61838	BIN_hoda_illumina_B_2	[],	[],	hypothetical protein [Methanothrix soehngenii]	82.9	0	0	0	0	0	0		0.0004	0.0004	0.0004	0.0004	0.0004	0.0004		0.0004	0.0004		#DIV/0!	1	1	1	0	0	#00FF00
hoda_illumina_4TVPKG_KMJW_69	K17686	3.6.3.54	Methanothrix	Archaea	UNKNOWN_KINGDOM	Euryarchaeota	Methanomicrobia	Methanosarcinales	Methanotrichaceae	Methanothrix	uc_Methanothrix	hoda_illumina_C_63430	BIN_hoda_illumina_B_2	HMA,HMA,E1-E2_ATPase,Hydrolase,	PF00403.27,PF00403.27,PF00122.21,PF00702.27,	copper-translocating P-type ATPase [Methanothrix soehngenii]	86	0	0	0	0	0	3		0.0004	0.0004	0.0004	0.0004	0.0004	0.000871624		0.0004	0.000557208		0.42265	0.42265	1	1.39302	0	K17686	#00FF00
hoda_illumina_4MG9WQ_32XH_12	K07137		Methanothrix	Archaea	UNKNOWN_KINGDOM	Euryarchaeota	Methanomicrobia	Methanosarcinales	Methanotrichaceae	Methanothrix	Methanothrix soehngenii	hoda_illumina_C_74084	BIN_hoda_illumina_B_2	DAO,GIDA,	PF01266.25,PF01134.23,	NAD(P)/FAD-dependent oxidoreductase [Methanothrix soehngenii]	87.6	0	0	0	0	0	3		0.0004	0.0004	0.0004	0.0004	0.0004	0.000871624		0.0004	0.000557208		0.42265	0.42265	1	1.39302	0	K07137	#00FF00
hoda_illumina_0D2DCQ_C7VZ_37	K14561		Methanothrix	Archaea	UNKNOWN_KINGDOM	Euryarchaeota	Methanomicrobia	Methanosarcinales	Methanotrichaceae	Methanothrix	Methanothrix soehngenii	hoda_illumina_C_78420	BIN_hoda_illumina_B_2	[],	[],	hypothetical protein [Methanothrix soehngenii]	75	0	0	0	0	1	0		0.0004	0.0004	0.0004	0.0004	0.000581127	0.0004		0.0004	0.000460376		0.42265	0.42265	1	1.15094	0	K14561	#00FF00
hoda_illumina_3DGP3H_7SRA_10			Methanothrix	Unknown	UNKNOWN_KINGDOM							hoda_illumina_C_75982	BIN_hoda_illumina_B_2	HcyBio,	PF01837.17,	methanogenesis marker 16 metalloprotein [Methanosarcinales archaeon]	80.9	0	0	0	0	0	5		0.0004	0.0004	0.0004	0.0004	0.0004	0.00118604		0.0004	0.000662013		0.42265	0.42265	1	1.65503	0	0	#00FF00
hoda_illumina_3NASP9_NJMC_6			Methanothrix	Archaea	UNKNOWN_KINGDOM	Euryarchaeota	Methanomicrobia	Methanosarcinales	Methanotrichaceae	Methanothrix	Methanothrix soehngenii	hoda_illumina_C_65423	BIN_hoda_illumina_B_2	[],	[],	hypothetical protein [Methanothrix soehngenii]	69.5	0	0	0	1	2	2		0.0004	0.0004	0.0004	0.000853515	0.000762253	0.000714416		0.0004	0.000776728		0.0115275	0.0115275	0.0115275	1.94182	0.957409	0	#FFFF00
hoda_illumina_FAM9Y3_WR8Y_20	K11646	1.4.1.24	Methanothrix	Archaea	UNKNOWN_KINGDOM	Euryarchaeota	Methanomicrobia	Methanosarcinales	Methanotrichaceae	Methanothrix	Methanothrix soehngenii	hoda_illumina_C_40687	BIN_hoda_illumina_B_2	DHQS,	PF01959.17,	3-dehydroquinate synthase II [Methanothrix soehngenii]	93.2	0	0	0	4	10	13		0.0004	0.0004	0.0004	0.00221406	0.00221127	0.0024437		0.0004	0.00228968		0.00165702	0.00165702	0.00165702	5.72419	2.51707	K11646	#FF8000
hoda_illumina_QXQYTQ_XDEN_74	K00528	1.18.1.2, 1.19.1.1	Methanothrix	Archaea	UNKNOWN_KINGDOM	Euryarchaeota	Methanomicrobia	Methanosarcinales	Methanotrichaceae	Methanothrix	Methanothrix soehngenii	hoda_illumina_C_33932	BIN_hoda_illumina_B_2	DHODB_Fe-S_bind,	PF10418.10,	sulfide/dihydroorotate dehydrogenase-like FAD/NAD-binding protein [Methanothrix soehngenii]	89.6	0	0	0	2	7	6		0.0004	0.0004	0.0004	0.00130703	0.00166789	0.00134325		0.0004	0.00143939		0.0119653	0.0119653	0.0119653	3.59847	1.84738	K00528	#FFFF00
hoda_illumina_1FH59B_RYYW_28			Methanothrix	Archaea	UNKNOWN_KINGDOM	Euryarchaeota	Methanomicrobia	Methanosarcinales	Methanotrichaceae	Methanothrix	Methanothrix soehngenii	hoda_illumina_C_89745	BIN_hoda_illumina_B_2	[],	[],	sugar phosphate isomerase [Methanothrix soehngenii]	89.4	0	0	0	0	3	6		0.0004	0.0004	0.0004	0.0004	0.00094338	0.00134325		0.0004	0.000895543		0.211528	0.211528	1	2.23886	0	0	#00FF00
hoda_illumina_NE1MYT_XZTW_9	K07213		Methanothrix	Archaea	UNKNOWN_KINGDOM	Euryarchaeota	Methanomicrobia	Methanosarcinales	Methanotrichaceae	Methanothrix	Methanothrix soehngenii	hoda_illumina_C_45624	BIN_hoda_illumina_B_2	HMA,	PF00403.27,	heavy-metal-associated domain-containing protein [Methanothrix soehngenii]	90.1	0	0	0	3	4	4		0.0004	0.0004	0.0004	0.00176054	0.00112451	0.00102883		0.0004	0.00130463		0.0588057	0.0588057	1	3.26157	0	K07213	#00FF00
hoda_illumina_QZ3YB5_DJ73_11	K00567	2.1.1.63	Methanothrix	Archaea	UNKNOWN_KINGDOM	Euryarchaeota	Methanomicrobia	Methanosarcinales	Methanotrichaceae	Methanothrix	Methanothrix soehngenii	hoda_illumina_C_46554	BIN_hoda_illumina_B_2	DNA_binding_1,	PF01035.21,	MGMT family protein [Methanothrix soehngenii]	74.6	0	1	0	0	1	0		0.0004	0.00894701	0.0004	0.0004	0.000581127	0.0004		0.003249	0.000460376		0.42265	0.42265	1	0.141697	0	K00567	#00FF00
hoda_illumina_WD0RG2_XD4N_78			Methanothrix	Archaea	UNKNOWN_KINGDOM	Euryarchaeota	Methanomicrobia	Methanosarcinales	Methanotrichaceae	Methanothrix	Methanothrix soehngenii	hoda_illumina_C_94855	BIN_hoda_illumina_B_2	Beta_helix,NosD,	PF13229.7,PF05048.14,	DUF1565 domain-containing protein [Methanosarcinales archaeon]	52.4	0	0	0	0	0	1		0.0004	0.0004	0.0004	0.0004	0.0004	0.000557208		0.0004	0.000452403		0.42265	0.42265	1	1.13101	0	0	#00FF00
hoda_illumina_PYYA02_3ZCA_5			Methanothrix	Unknown	UNKNOWN_KINGDOM							hoda_illumina_C_34658	BIN_hoda_illumina_B_2	[],	[],	hypothetical protein [Methanothrix soehngenii]	77.2	0	0	0	0	0	0		0.0004	0.0004	0.0004	0.0004	0.0004	0.0004		0.0004	0.0004		#DIV/0!	1	1	1	0	0	#00FF00
hoda_illumina_WGWRK1_XDEN_54			Methanothrix	Archaea	UNKNOWN_KINGDOM	Euryarchaeota	Methanomicrobia	Methanosarcinales	Methanotrichaceae	Methanothrix	Methanothrix soehngenii	hoda_illumina_C_33932	BIN_hoda_illumina_B_2	[],	[],	hypothetical protein [Methanothrix soehngenii]	72.6	0	0	0	0	2	0		0.0004	0.0004	0.0004	0.0004	0.000762253	0.0004		0.0004	0.000520751		0.42265	0.42265	1	1.30188	0	0	#00FF00
hoda_illumina_X5YQZC_K1ES_10	K04488		Methanothrix	Archaea	UNKNOWN_KINGDOM	Euryarchaeota	Methanomicrobia	Methanosarcinales	Methanotrichaceae	Methanothrix	Methanothrix soehngenii	hoda_illumina_C_97902	BIN_hoda_illumina_B_2	NifU_N,	PF01592.17,	Fe-S cluster assembly scaffold protein NifU [Methanothrix soehngenii]	92.9	0	0	0	0	4	4		0.0004	0.0004	0.0004	0.0004	0.00112451	0.00102883		0.0004	0.000851113		0.185536	0.185536	1	2.12778	0	K04488	#00FF00
hoda_illumina_QRH6NH_KMJW_79	K01531	3.6.3.2	Methanothrix	Unknown	UNKNOWN_KINGDOM							hoda_illumina_C_63430	BIN_hoda_illumina_B_2	Cation_ATPase_N,E1-E2_ATPase,Hydrolase,Cation_ATPase_C,	PF00690.27,PF00122.21,PF00702.27,PF00689.22,	magnesium-translocating P-type ATPase [Methanothrix sp.]	73.6	0	0	0	0	0	0		0.0004	0.0004	0.0004	0.0004	0.0004	0.0004		0.0004	0.0004		#DIV/0!	1	1	1	0	K01531	#00FF00
hoda_illumina_GHT89X_XS0Q_13			Methanothrix	Archaea	UNKNOWN_KINGDOM	Euryarchaeota	Methanomicrobia	Methanosarcinales	Methanotrichaceae	Methanothrix	Methanothrix soehngenii	hoda_illumina_C_62170	BIN_hoda_illumina_B_2	CBS,CBS,CBS,CBS,	PF00571.29,PF00571.29,PF00571.29,PF00571.29,	CBS domain protein [Methanothrix soehngenii GP6]	89.9	0	0	0	0	3	2		0.0004	0.0004	0.0004	0.0004	0.00094338	0.000714416		0.0004	0.000685932		0.211122	0.211122	1	1.71483	0	0	#00FF00
hoda_illumina_P5006S_XDEN_108	K09807		Methanothrix	Archaea	UNKNOWN_KINGDOM	Euryarchaeota	Methanomicrobia	Methanosarcinales	Methanotrichaceae	Methanothrix	Methanothrix soehngenii	hoda_illumina_C_33932	BIN_hoda_illumina_B_2	SIMPL,	PF04402.15,	SIMPL domain-containing protein [Methanosarcinales archaeon]	78	0	0	0	3	5	7		0.0004	0.0004	0.0004	0.00176054	0.00130563	0.00150046		0.0004	0.00152221		0.013509	0.013509	0.013509	3.80553	1.9281	K09807	#FFFF00
hoda_illumina_HDBF06_78MB_7			Methanothrix	Archaea	UNKNOWN_KINGDOM	Euryarchaeota	uc_Euryarchaeota	uc_Euryarchaeota	uc_Euryarchaeota	uc_Euryarchaeota	uc_Euryarchaeota	hoda_illumina_C_85376	BIN_hoda_illumina_B_2	Fer2_4,Fer4,Molybdop_Fe4S4,Molybdopterin,Molydop_binding,	PF13510.7,PF00037.28,PF04879.17,PF00384.23,PF01568.22,	formate dehydrogenase subunit alpha [Methanothrix soehngenii]	88.1	0	0	1	6	11	15		0.0004	0.0004	0.0079188	0.00312109	0.00239239	0.00275812		0.00290627	0.0027572		0.95812	0.95812	1	0.948709	0	0	#00FF00
hoda_illumina_GCDA34_3NQF_41	K06961		Methanothrix	Archaea	UNKNOWN_KINGDOM	Euryarchaeota	Methanomicrobia	Methanosarcinales	Methanotrichaceae	Methanothrix	Methanothrix soehngenii	hoda_illumina_C_84700	BIN_hoda_illumina_B_2	KH_1,	PF00013.30,	conserved hypothetical protein [Methanothrix soehngenii GP6]	88.9	0	0	0	3	5	8		0.0004	0.0004	0.0004	0.00176054	0.00130563	0.00165766		0.0004	0.00157461		0.0134718	0.0134718	0.0134718	3.93653	1.97693	K06961	#FFFF00
hoda_illumina_PBXXXY_SD1Y_14	K09006		Methanothrix	Archaea	UNKNOWN_KINGDOM	Euryarchaeota	Methanomicrobia	Methanosarcinales	Methanotrichaceae	Methanothrix	Methanothrix soehngenii	hoda_illumina_C_101134	BIN_hoda_illumina_B_2	PIN_5,	PF08745.12,	RNA ligase partner protein [Methanothrix soehngenii]	94.5	0	0	0	1	3	3		0.0004	0.0004	0.0004	0.000853515	0.00094338	0.000871624		0.0004	0.000889506		0.00312746	0.00312746	0.00312746	2.22377	1.153	K09006	#FFFF00
hoda_illumina_RRZPGD_V1Y6_20			Methanothrix	Archaea	UNKNOWN_KINGDOM	Euryarchaeota	Methanomicrobia	Methanosarcinales	Methanotrichaceae	Methanothrix	Methanothrix soehngenii	hoda_illumina_C_30516	BIN_hoda_illumina_B_2	MC1,	PF05854.12,	non-histone chromosomal MC1 family protein [Methanothrix soehngenii]	95.6	0	0	0	0	0	0		0.0004	0.0004	0.0004	0.0004	0.0004	0.0004		0.0004	0.0004		#DIV/0!	1	1	1	0	0	#00FF00
hoda_illumina_13ZEZH_1PVF_102			Methanothrix	Archaea	UNKNOWN_KINGDOM	Euryarchaeota	Methanomicrobia	Methanosarcinales	Methanotrichaceae	Methanothrix	Methanosaeta sp. PtaB.Bin005	hoda_illumina_C_61838	BIN_hoda_illumina_B_2	RDD,	PF06271.13,	RDD family protein [Methanosaeta sp. PtaB.Bin005]	74.8	0	0	0	0	0	1		0.0004	0.0004	0.0004	0.0004	0.0004	0.000557208		0.0004	0.000452403		0.42265	0.42265	1	1.13101	0	0	#00FF00
hoda_illumina_K6KB8C_2K3X_43			Methanothrix	Unknown	UNKNOWN_KINGDOM							hoda_illumina_C_26479	BIN_hoda_illumina_B_2	[],	[],	hypothetical protein [Methanosarcinales archaeon]	92.8	0	0	0	0	0	0		0.0004	0.0004	0.0004	0.0004	0.0004	0.0004		0.0004	0.0004		#DIV/0!	1	1	1	0	0	#00FF00
hoda_illumina_HCC61N_RCZT_38			Methanothrix	Archaea	UNKNOWN_KINGDOM	Euryarchaeota	Methanomicrobia	Methanosarcinales	Methanotrichaceae	Methanothrix	Methanosaeta sp. PtaU1.Bin112	hoda_illumina_C_100287	BIN_hoda_illumina_B_2	[],	[],	hypothetical protein A4E49_00952 [Methanosaeta sp. PtaU1.Bin112]	45.6	0	0	0	0	2	3		0.0004	0.0004	0.0004	0.0004	0.000762253	0.000871624		0.0004	0.000677959		0.190437	0.190437	1	1.6949	0	0	#00FF00
hoda_illumina_QDBSF2_XD4N_20	K07096		Methanothrix	Archaea	UNKNOWN_KINGDOM	Euryarchaeota	Methanomicrobia	Methanosarcinales	Methanotrichaceae	Methanothrix	Methanothrix soehngenii	hoda_illumina_C_94855	BIN_hoda_illumina_B_2	Metallophos,	PF00149.29,	Ser/Thr protein phosphatase family protein [Methanothrix soehngenii GP6]	71.7	0	1	0	0	1	0		0.0004	0.00894701	0.0004	0.0004	0.000581127	0.0004		0.003249	0.000460376		0.42265	0.42265	1	0.141697	0	K07096	#00FF00
hoda_illumina_H1HS2W_KMJW_83			Methanothrix	Archaea	UNKNOWN_KINGDOM	Euryarchaeota	Methanomicrobia	Methanosarcinales	Methanotrichaceae	Methanothrix	Methanothrix soehngenii	hoda_illumina_C_63430	BIN_hoda_illumina_B_2	[],	[],	hypothetical protein MCON_0122 [Methanothrix soehngenii GP6]	71.8	0	0	0	0	0	0		0.0004	0.0004	0.0004	0.0004	0.0004	0.0004		0.0004	0.0004		#DIV/0!	1	1	1	0	0	#00FF00
hoda_illumina_F2WYTJ_C7VZ_5			Methanothrix	Archaea	UNKNOWN_KINGDOM	Euryarchaeota	Methanomicrobia	Methanosarcinales	Methanotrichaceae	Methanothrix	Methanothrix soehngenii	hoda_illumina_C_78420	BIN_hoda_illumina_B_2	NIR_SIR_ferr,NIR_SIR,Fer4_10,	PF03460.18,PF01077.23,PF13237.7,	4Fe-4S binding protein [Methanothrix soehngenii]	91.2	0	0	0	6	16	18		0.0004	0.0004	0.0004	0.00312109	0.00329803	0.00322974		0.0004	0.00321629		0.000334471	0.000334471	0.000334471	8.04071	3.00732	0	#FF8000
hoda_illumina_8Y5PX7_ZB78_21			Methanothrix	Archaea	UNKNOWN_KINGDOM	Euryarchaeota	Methanomicrobia	Methanosarcinales	Methanotrichaceae	Methanothrix	Methanothrix soehngenii	hoda_illumina_C_99817	BIN_hoda_illumina_B_2	[],	[],	hypothetical protein [Methanothrix soehngenii]	54.9	0	0	0	0	1	0		0.0004	0.0004	0.0004	0.0004	0.000581127	0.0004		0.0004	0.000460376		0.42265	0.42265	1	1.15094	0	0	#00FF00
hoda_illumina_5Y9ZAF_WR8Y_55			Methanothrix	Unknown	UNKNOWN_KINGDOM							hoda_illumina_C_40687	BIN_hoda_illumina_B_2	[],	[],	hypothetical protein [Veillonellaceae bacterium]	85	0	0	0	0	0	1		0.0004	0.0004	0.0004	0.0004	0.0004	0.000557208		0.0004	0.000452403		0.42265	0.42265	1	1.13101	0	0	#00FF00
hoda_illumina_GCBDHR_1PVF_51	K02016		Methanothrix	Archaea	UNKNOWN_KINGDOM	Euryarchaeota	Methanomicrobia	Methanosarcinales	Methanotrichaceae	Methanothrix	Methanosaeta sp. PtaB.Bin005	hoda_illumina_C_61838	BIN_hoda_illumina_B_2	Peripla_BP_2,	PF01497.19,	corrinoid ABC transporter substrate-binding protein [Methanosaeta sp. PtaB.Bin005]	81.9	0	0	0	0	3	4		0.0004	0.0004	0.0004	0.0004	0.00094338	0.00102883		0.0004	0.000790737		0.185664	0.185664	1	1.97684	0	K02016	#00FF00
hoda_illumina_ZKD1S1_PZ2A_24	K19114		Methanothrix	Archaea	UNKNOWN_KINGDOM	Euryarchaeota	Methanomicrobia	Methanosarcinales	Methanotrichaceae	Methanothrix	Methanothrix soehngenii	hoda_illumina_C_35760	BIN_hoda_illumina_B_2	Cas_TM1802,	PF09484.11,	TIGR02556 family CRISPR-associated protein [Methanothrix soehngenii]	70	0	0	0	0	2	2		0.0004	0.0004	0.0004	0.0004	0.000762253	0.000714416		0.0004	0.000625556		0.185536	0.185536	1	1.56389	0	K19114	#00FF00
hoda_illumina_69WWQD_KMJW_25	K22225		Methanothrix	Archaea	UNKNOWN_KINGDOM	Euryarchaeota	Methanomicrobia	Methanosarcinales	Methanotrichaceae	Methanothrix	Methanothrix soehngenii	hoda_illumina_C_63430	BIN_hoda_illumina_B_2	HTH_AsnC-type,AsnC_trans_reg2,	PF13404.7,PF17805.2,	Lrp/AsnC family transcriptional regulator [Methanothrix soehngenii]	85.7	0	0	0	0	0	0		0.0004	0.0004	0.0004	0.0004	0.0004	0.0004		0.0004	0.0004		#DIV/0!	1	1	1	0	K22225	#00FF00
hoda_illumina_610F94_KMJW_54			Methanothrix	Unknown	UNKNOWN_KINGDOM							hoda_illumina_C_63430	BIN_hoda_illumina_B_2	[],	[],	hypothetical protein [Methanothrix soehngenii]	77.4	0	0	0	0	1	1		0.0004	0.0004	0.0004	0.0004	0.000581127	0.000557208		0.0004	0.000512778		0.185536	0.185536	1	1.28195	0	0	#00FF00
hoda_illumina_KWFX0Z_JY08_28			Methanothrix	Archaea	UNKNOWN_KINGDOM	Euryarchaeota	Methanomicrobia	Methanosarcinales	Methanotrichaceae	Methanothrix	Methanothrix soehngenii	hoda_illumina_C_11653	BIN_hoda_illumina_B_2	ABC_tran,	PF00005.28,	ATP-binding cassette domain-containing protein [Methanothrix soehngenii]	92.9	0	0	0	1	2	1		0.0004	0.0004	0.0004	0.000853515	0.000762253	0.000557208		0.0004	0.000724325		0.0658495	0.0658495	1	1.81081	0	0	#00FF00
hoda_illumina_W0TBC3_RYYW_51	K06883		Methanothrix	Archaea	UNKNOWN_KINGDOM	Euryarchaeota	Methanomicrobia	Methanosarcinales	Methanotrichaceae	Methanothrix	Methanothrix soehngenii	hoda_illumina_C_89745	BIN_hoda_illumina_B_2	MMR_HSR1,	PF01926.24,	GTP-binding protein [Methanothrix soehngenii]	95.3	0	0	0	0	1	5		0.0004	0.0004	0.0004	0.0004	0.000581127	0.00118604		0.0004	0.000722389		0.307752	0.307752	1	1.80597	0	K06883	#00FF00
hoda_illumina_QSWXR4_V1AA_25			Methanothrix	Archaea	UNKNOWN_KINGDOM	Euryarchaeota	Methanomicrobia	Methanosarcinales	Methanotrichaceae	Methanothrix	Methanothrix soehngenii	hoda_illumina_C_89061	BIN_hoda_illumina_B_2	Methyltransf_25,	PF13649.7,	class I SAM-dependent methyltransferase [Methanothrix soehngenii]	85.2	0	0	0	3	5	2		0.0004	0.0004	0.0004	0.00176054	0.00130563	0.000714416		0.0004	0.0012602		0.10482	0.10482	1	3.15049	0	0	#00FF00
hoda_illumina_29TB46_REZJ_24			Methanothrix	Archaea	UNKNOWN_KINGDOM	Euryarchaeota	Methanomicrobia	Methanosarcinales	Methanotrichaceae	Methanothrix	uc_Methanothrix	hoda_illumina_C_80913	BIN_hoda_illumina_B_2	Peptidase_C1,	PF00112.24,	Papain family cysteine protease [Methanosaeta sp. PtaB.Bin005]	83.4	1	1	1	2	10	14		0.0176414	0.00894701	0.0079188	0.00130703	0.00221127	0.00260091		0.0115024	0.00203974		0.11174	0.11174	1	0.177331	0	0	#00FF00
hoda_illumina_8ZV7M7_1PVF_13	K06897	2.5.1.105	Methanothrix	Archaea	UNKNOWN_KINGDOM	Euryarchaeota	Methanomicrobia	Methanosarcinales	Methanotrichaceae	Methanothrix	Methanothrix soehngenii	hoda_illumina_C_61838	BIN_hoda_illumina_B_2	Lactamase_B,	PF00753.28,	MBL fold metallo-hydrolase [Methanothrix soehngenii]	86.3	0	0	0	0	1	1		0.0004	0.0004	0.0004	0.0004	0.000581127	0.000557208		0.0004	0.000512778		0.185536	0.185536	1	1.28195	0	K06897	#00FF00
hoda_illumina_2GEC1J_QWHG_20			Methanothrix	Archaea	UNKNOWN_KINGDOM	Euryarchaeota	Methanomicrobia	Methanosarcinales	Methanotrichaceae	Methanothrix	Methanothrix soehngenii	hoda_illumina_C_67481	BIN_hoda_illumina_B_2	[],	[],	hypothetical protein [Methanothrix soehngenii]	71.4	0	0	0	0	1	1		0.0004	0.0004	0.0004	0.0004	0.000581127	0.000557208		0.0004	0.000512778		0.185536	0.185536	1	1.28195	0	0	#00FF00
hoda_illumina_VAZ5ZZ_WPCN_23	K00611	2.1.3.3	Methanothrix	Archaea	UNKNOWN_KINGDOM	Euryarchaeota	Methanomicrobia	Methanosarcinales	Methanotrichaceae	Methanothrix	Methanothrix soehngenii	hoda_illumina_C_56453	BIN_hoda_illumina_B_2	OTCace_N,OTCace,	PF02729.22,PF00185.25,	ornithine carbamoyltransferase [Methanothrix soehngenii]	88.4	0	0	0	0	0	2		0.0004	0.0004	0.0004	0.0004	0.0004	0.000714416		0.0004	0.000504805		0.42265	0.42265	1	1.26201	0	K00611	#00FF00
hoda_illumina_2VCKM8_PZ2A_19	K11261	1.2.7.12	Methanothrix	Unknown	UNKNOWN_KINGDOM							hoda_illumina_C_35760	BIN_hoda_illumina_B_2	FmdE,	PF02663.15,	formylmethanofuran dehydrogenase [Methanothrix sp.]	69.1	0	0	0	0	2	0		0.0004	0.0004	0.0004	0.0004	0.000762253	0.0004		0.0004	0.000520751		0.42265	0.42265	1	1.30188	0	K11261	#00FF00
hoda_illumina_BQGE2C_F01X_13	K00666		Methanothrix	Archaea	UNKNOWN_KINGDOM	Euryarchaeota	uc_Euryarchaeota	uc_Euryarchaeota	uc_Euryarchaeota	uc_Euryarchaeota	uc_Euryarchaeota	hoda_illumina_C_87666	BIN_hoda_illumina_B_2	AMP-binding,AMP-binding_C,	PF00501.29,PF13193.7,	AMP-binding protein [Methanothrix soehngenii]	92.4	0	0	0	1	9	3		0.0004	0.0004	0.0004	0.000853515	0.00203014	0.000871624		0.0004	0.00125176		0.160119	0.160119	1	3.1294	0	K00666	#00FF00
hoda_illumina_RE30DP_6QCW_21	K03924		Methanothrix	Archaea	UNKNOWN_KINGDOM	Euryarchaeota	Methanomicrobia	Methanosarcinales	Methanotrichaceae	Methanothrix	Methanothrix soehngenii	hoda_illumina_C_91508	BIN_hoda_illumina_B_2	AAA_3,AAA_lid_2,	PF07726.12,PF17863.2,	MoxR family ATPase [Methanothrix soehngenii]	95.9	0	0	0	1	2	4		0.0004	0.0004	0.0004	0.000853515	0.000762253	0.00102883		0.0004	0.000881533		0.0253857	0.0253857	0.0253857	2.20383	1.14002	K03924	#FFFF00
hoda_illumina_PS1RDT_F01X_19	K03424		Methanothrix	Unknown	UNKNOWN_KINGDOM							hoda_illumina_C_87666	BIN_hoda_illumina_B_2	TatD_DNase,	PF01026.22,	TatD family hydrolase [Methanosarcinales archaeon]	87.3	0	0	0	0	2	1		0.0004	0.0004	0.0004	0.0004	0.000762253	0.000557208		0.0004	0.000573154		0.240529	0.240529	1	1.43288	0	K03424	#00FF00
hoda_illumina_NWGKTX_8K0X_37			Methanothrix	Archaea	UNKNOWN_KINGDOM	Euryarchaeota	Methanomicrobia	Methanosarcinales	Methanotrichaceae	Methanothrix	Methanothrix soehngenii	hoda_illumina_C_27214	BIN_hoda_illumina_B_2	[],	[],	conserved hypothetical protein [Methanothrix soehngenii GP6]	79	0	0	0	0	0	1		0.0004	0.0004	0.0004	0.0004	0.0004	0.000557208		0.0004	0.000452403		0.42265	0.42265	1	1.13101	0	0	#00FF00
hoda_illumina_SZRF0P_V8Y0_11			Methanothrix	Unknown	UNKNOWN_KINGDOM							hoda_illumina_C_48926	BIN_hoda_illumina_B_2	TPR_16,TPR_2,TPR_1,TPR_2,TPR_1,	PF13432.7,PF07719.18,PF00515.29,PF07719.18,PF00515.29,	tetratricopeptide repeat protein [Methanothrix soehngenii]	47.4	0	0	0	0	0	1		0.0004	0.0004	0.0004	0.0004	0.0004	0.000557208		0.0004	0.000452403		0.42265	0.42265	1	1.13101	0	0	#00FF00
hoda_illumina_9P591E_RYYW_7	K07061		Methanothrix	Bacteria	UNKNOWN_KINGDOM	Firmicutes	Clostridia	Clostridiales	Syntrophomonadaceae	Dethiobacter	Dethiobacter sp.	hoda_illumina_C_89745	BIN_hoda_illumina_B_2	RAMPs,	PF03787.16,	type III-B CRISPR module RAMP protein Cmr1 [Dethiobacter sp.]	45.8	0	0	0	0	0	1		0.0004	0.0004	0.0004	0.0004	0.0004	0.000557208		0.0004	0.000452403		0.42265	0.42265	1	1.13101	0	K07061	#00FF00
hoda_illumina_1V52TN_C7VZ_14	K02601		Methanothrix	Archaea	UNKNOWN_KINGDOM	Euryarchaeota	Methanomicrobia	Methanosarcinales	Methanotrichaceae	Methanothrix	Methanothrix soehngenii	hoda_illumina_C_78420	BIN_hoda_illumina_B_2	Spt5-NGN,KOW,	PF03439.14,PF00467.30,	transcription elongation factor Spt5 [Methanothrix soehngenii]	99.3	0	0	0	1	4	5		0.0004	0.0004	0.0004	0.000853515	0.00112451	0.00118604		0.0004	0.00105469		0.0234873	0.0234873	0.0234873	2.63672	1.39874	K02601	#FFFF00
hoda_illumina_DBXYE5_YKR9_5	K00928	2.7.2.4	Methanothrix	Archaea	UNKNOWN_KINGDOM	Euryarchaeota	Methanomicrobia	Methanosarcinales	Methanotrichaceae	Methanothrix	Methanosaeta sp. PtaB.Bin005	hoda_illumina_C_36799	BIN_hoda_illumina_B_2	AA_kinase,ACT,ACT_7,	PF00696.29,PF01842.26,PF13840.7,	putative aspartokinase [Methanosaeta sp. PtaB.Bin005]	92.9	0	0	0	7	19	17		0.0004	0.0004	0.0004	0.0035746	0.00384141	0.00307254		0.0004	0.00349618		0.00525754	0.00525754	0.00525754	8.74045	3.12771	K00928	#FF8000
hoda_illumina_248VQK_2K3X_20			Methanothrix	Archaea	UNKNOWN_KINGDOM	Euryarchaeota	Methanomicrobia	Methanosarcinales	Methanotrichaceae	Methanothrix	Methanothrix soehngenii	hoda_illumina_C_26479	BIN_hoda_illumina_B_2	[],	[],	hypothetical protein [Methanothrix soehngenii]	82.5	0	0	0	0	1	0		0.0004	0.0004	0.0004	0.0004	0.000581127	0.0004		0.0004	0.000460376		0.42265	0.42265	1	1.15094	0	0	#00FF00
hoda_illumina_EP4V23_C7VZ_1	K03564	1.11.1.15	Methanothrix	Unknown	UNKNOWN_KINGDOM							hoda_illumina_C_78420	BIN_hoda_illumina_B_2	AhpC-TSA,	PF00578.22,	peroxiredoxin [Methanothrix soehngenii]	76.3	0	0	0	1	3	4		0.0004	0.0004	0.0004	0.000853515	0.00094338	0.00102883		0.0004	0.000941909		0.0086113	0.0086113	0.0086113	2.35477	1.23559	K03564	#FFFF00
hoda_illumina_TVFR5Y_NJMC_17	K06943		Methanothrix	Archaea	UNKNOWN_KINGDOM	Euryarchaeota	Methanomicrobia	Methanosarcinales	Methanotrichaceae	Methanothrix	Methanothrix soehngenii	hoda_illumina_C_65423	BIN_hoda_illumina_B_2	NOG1_N,NOG1,	PF17835.2,PF06858.15,	NOG1 family protein [Methanothrix soehngenii]	84.4	0	0	0	0	0	0		0.0004	0.0004	0.0004	0.0004	0.0004	0.0004		0.0004	0.0004		#DIV/0!	1	1	1	0	K06943	#00FF00
hoda_illumina_AVZEWR_XD4N_81	K02492	1.2.1.70	Methanothrix	Archaea	UNKNOWN_KINGDOM	Euryarchaeota	Methanomicrobia	Methanosarcinales	Methanotrichaceae	Methanothrix	Methanothrix soehngenii	hoda_illumina_C_94855	BIN_hoda_illumina_B_2	GlutR_N,Shikimate_DH,GlutR_dimer,	PF05201.16,PF01488.21,PF00745.21,	glutamyl-tRNA reductase [Methanothrix soehngenii]	90.4	0	0	0	0	1	0		0.0004	0.0004	0.0004	0.0004	0.000581127	0.0004		0.0004	0.000460376		0.42265	0.42265	1	1.15094	0	K02492	#00FF00
hoda_illumina_HT9AP3_1YPQ_55	K00096	1.1.1.261	Methanothrix	Archaea	UNKNOWN_KINGDOM	Euryarchaeota	Methanomicrobia	Methanosarcinales	Methanotrichaceae	Methanothrix	Methanothrix soehngenii	hoda_illumina_C_88215	BIN_hoda_illumina_B_2	Fe-ADH_2,	PF13685.7,	glycerol-1-phosphate dehydrogenase [NAD(P)] [Methanothrix soehngenii GP6]	88.6	0	0	0	0	0	3		0.0004	0.0004	0.0004	0.0004	0.0004	0.000871624		0.0004	0.000557208		0.42265	0.42265	1	1.39302	0	K00096	#00FF00
hoda_illumina_F3092P_32XH_16	K06940		Methanothrix	Unknown	UNKNOWN_KINGDOM							hoda_illumina_C_74084	BIN_hoda_illumina_B_2	CxxCxxCC,	PF03692.16,	YkgJ family cysteine cluster protein [Methanosarcinales archaeon]	80.7	0	0	0	0	1	0		0.0004	0.0004	0.0004	0.0004	0.000581127	0.0004		0.0004	0.000460376		0.42265	0.42265	1	1.15094	0	K06940	#00FF00
hoda_illumina_EJRETW_QWHG_37			Methanothrix	Unknown	UNKNOWN_KINGDOM							hoda_illumina_C_67481	BIN_hoda_illumina_B_2	Hist_deacetyl,	PF00850.20,	histone deacetylase [Methanosarcinales archaeon]	86.7	0	0	0	0	1	3		0.0004	0.0004	0.0004	0.0004	0.000581127	0.000871624		0.0004	0.000617584		0.25404	0.25404	1	1.54396	0	0	#00FF00
hoda_illumina_CBXBAP_EN51_1	K03799		Methanothrix	Archaea	UNKNOWN_KINGDOM	Euryarchaeota	Methanomicrobia	Methanosarcinales	Methanotrichaceae	Methanothrix	Methanothrix soehngenii	hoda_illumina_C_6049	BIN_hoda_illumina_B_2	Peptidase_M48,	PF01435.19,	zinc metalloprotease HtpX [Methanothrix soehngenii]	89.5	0	0	0	1	3	6		0.0004	0.0004	0.0004	0.000853515	0.00094338	0.00134325		0.0004	0.00104671		0.0501315	0.0501315	1	2.61679	0	K03799	#00FF00
hoda_illumina_XMFY0R_NJMC_52	K03421		Methanothrix	Archaea	UNKNOWN_KINGDOM	Euryarchaeota	Methanomicrobia	Methanosarcinales	Methanotrichaceae	Methanothrix	Methanothrix soehngenii	hoda_illumina_C_65423	BIN_hoda_illumina_B_2	MCR_C,	PF04609.13,	methyl-coenzyme M reductase I operon protein C [Methanothrix soehngenii]	91.4	0	0	0	0	4	4		0.0004	0.0004	0.0004	0.0004	0.00112451	0.00102883		0.0004	0.000851113		0.185536	0.185536	1	2.12778	0	K03421	#00FF00
hoda_illumina_K0GMHC_WR8Y_51	K02016		Methanothrix	Unknown	UNKNOWN_KINGDOM							hoda_illumina_C_40687	BIN_hoda_illumina_B_2	Peripla_BP_2,	PF01497.19,	ABC transporter substrate-binding protein [Methanothrix soehngenii]	95.6	0	0	0	0	0	1		0.0004	0.0004	0.0004	0.0004	0.0004	0.000557208		0.0004	0.000452403		0.42265	0.42265	1	1.13101	0	K02016	#00FF00
hoda_illumina_DWHRFQ_XS0Q_12			Methanothrix	Archaea	UNKNOWN_KINGDOM	Euryarchaeota	Methanomicrobia	Methanosarcinales	Methanotrichaceae	Methanothrix	Methanothrix soehngenii	hoda_illumina_C_62170	BIN_hoda_illumina_B_2	Usp,	PF00582.27,	universal stress protein [Methanothrix soehngenii]	86.9	0	0	0	5	6	5		0.0004	0.0004	0.0004	0.00266757	0.00148676	0.00118604		0.0004	0.00178012		0.0926513	0.0926513	1	4.45031	0	0	#00FF00
hoda_illumina_KBZV78_1PVF_25	K02470	5.99.1.3	Methanothrix	Archaea	UNKNOWN_KINGDOM	Euryarchaeota	Methanomicrobia	Methanosarcinales	Methanotrichaceae	Methanothrix	uc_Methanothrix	hoda_illumina_C_61838	BIN_hoda_illumina_B_2	HATPase_c,DNA_gyraseB,Intein_splicing,Toprim,DNA_gyraseB_C,	PF02518.27,PF00204.26,PF14890.7,PF01751.23,PF00986.22,	DNA gyrase subunit B [uncultured archaeon]	69	0	0	0	0	1	2		0.0004	0.0004	0.0004	0.0004	0.000581127	0.000714416		0.0004	0.000565181		0.211528	0.211528	1	1.41295	0	K02470	#00FF00
hoda_illumina_5HGS9B_V1Y6_36	K02013	3.6.3.34	Methanothrix	Archaea	UNKNOWN_KINGDOM	Euryarchaeota	Methanomicrobia	Methanosarcinales	Methanotrichaceae	Methanothrix	Methanosaeta sp. PtaU1.Bin112	hoda_illumina_C_30516	BIN_hoda_illumina_B_2	ABC_tran,	PF00005.28,	Cobalamin import ATP-binding protein BtuD [Methanosaeta sp. PtaU1.Bin112]	58.9	0	0	0	0	0	0		0.0004	0.0004	0.0004	0.0004	0.0004	0.0004		0.0004	0.0004		#DIV/0!	1	1	1	0	K02013	#00FF00
hoda_illumina_EV9K45_6QCW_28			Methanothrix	Unknown	UNKNOWN_KINGDOM							hoda_illumina_C_91508	BIN_hoda_illumina_B_2	[],	[],	methanogenesis marker 9 domain-containing protein [Methanosarcinales archaeon]	85	0	0	1	0	1	2		0.0004	0.0004	0.0079188	0.0004	0.000581127	0.000714416		0.00290627	0.000565181		0.437343	0.437343	1	0.19447	0	0	#00FF00
hoda_illumina_YWAV0V_XD4N_37			Methanothrix	Unknown	UNKNOWN_KINGDOM							hoda_illumina_C_94855	BIN_hoda_illumina_B_2	[],	[],	hypothetical protein [Methanosarcinales archaeon]	84.5	0	0	0	1	4	6		0.0004	0.0004	0.0004	0.000853515	0.00112451	0.00134325		0.0004	0.00110709		0.0378624	0.0378624	0.0378624	2.76772	1.4687	0	#FFFF00
hoda_illumina_C3GW2Q_EN51_13	K06927	6.3.1.14	Methanothrix	Archaea	UNKNOWN_KINGDOM	Euryarchaeota	Methanomicrobia	Methanosarcinales	Methanotrichaceae	Methanothrix	Methanosaeta sp. PtaB.Bin005	hoda_illumina_C_6049	BIN_hoda_illumina_B_2	Diphthami_syn_2,	PF01902.18,	ATP-binding region [Methanosaeta sp. PtaB.Bin005]	80.3	0	0	0	0	0	2		0.0004	0.0004	0.0004	0.0004	0.0004	0.000714416		0.0004	0.000504805		0.42265	0.42265	1	1.26201	0	K06927	#00FF00
hoda_illumina_TNR9Z7_22MY_18	K02201	2.7.7.3	Methanothrix	Archaea	UNKNOWN_KINGDOM	Euryarchaeota	Methanomicrobia	Methanosarcinales	Methanotrichaceae	Methanothrix	Methanothrix soehngenii	hoda_illumina_C_35806	BIN_hoda_illumina_B_2	CTP_transf_like,	PF01467.27,	phosphopantetheine adenylyltransferase [Methanothrix soehngenii]	87.7	0	0	0	0	2	3		0.0004	0.0004	0.0004	0.0004	0.000762253	0.000871624		0.0004	0.000677959		0.190437	0.190437	1	1.6949	0	K02201	#00FF00
hoda_illumina_K7D3ZP_WPCN_19			Methanothrix	Archaea	UNKNOWN_KINGDOM	Euryarchaeota	Methanomicrobia	Methanosarcinales	Methanotrichaceae	Methanothrix	Methanothrix soehngenii	hoda_illumina_C_56453	BIN_hoda_illumina_B_2	BatA,	PF07584.12,	BatA domain-containing protein [Methanothrix soehngenii]	83.8	0	0	0	0	1	0		0.0004	0.0004	0.0004	0.0004	0.000581127	0.0004		0.0004	0.000460376		0.42265	0.42265	1	1.15094	0	0	#00FF00
hoda_illumina_QZ5AJR_7SRA_48			Methanothrix	Unknown	UNKNOWN_KINGDOM							hoda_illumina_C_75982	BIN_hoda_illumina_B_2	[],	[],	hypothetical protein [ANME-1 cluster archaeon GoMg2]	59.2	0	0	0	0	1	0		0.0004	0.0004	0.0004	0.0004	0.000581127	0.0004		0.0004	0.000460376		0.42265	0.42265	1	1.15094	0	0	#00FF00
hoda_illumina_ZT9M2N_REZJ_13			Methanothrix	Archaea	UNKNOWN_KINGDOM	Euryarchaeota	Methanomicrobia	Methanosarcinales	Methanotrichaceae	Methanothrix	Methanothrix soehngenii	hoda_illumina_C_80913	BIN_hoda_illumina_B_2	Fer4,Fer4,	PF00037.28,PF00037.28,	ferredoxin [Methanosarcinales archaeon]	97.4	0	0	0	0	1	0		0.0004	0.0004	0.0004	0.0004	0.000581127	0.0004		0.0004	0.000460376		0.42265	0.42265	1	1.15094	0	0	#00FF00
hoda_illumina_85RXF0_F01X_48			Methanothrix	Unknown	UNKNOWN_KINGDOM							hoda_illumina_C_87666	BIN_hoda_illumina_B_2	Trm112p,	PF03966.17,	Trm112 family protein [Methanothrix sp.]	90	0	0	0	0	1	0		0.0004	0.0004	0.0004	0.0004	0.000581127	0.0004		0.0004	0.000460376		0.42265	0.42265	1	1.15094	0	0	#00FF00
hoda_illumina_TG7ZFX_32XH_19	K06888		Methanothrix	Archaea	UNKNOWN_KINGDOM	Euryarchaeota	Methanomicrobia	Methanosarcinales	Methanotrichaceae	Methanothrix	Methanothrix soehngenii	hoda_illumina_C_74084	BIN_hoda_illumina_B_2	Thioredox_DsbH,GlcNAc_2-epim,GlcNAc_2-epim,	PF03190.16,PF07221.12,PF07221.12,	thioredoxin domain-containing protein [Methanosarcinales archaeon]	82.9	0	0	0	0	0	0		0.0004	0.0004	0.0004	0.0004	0.0004	0.0004		0.0004	0.0004		#DIV/0!	1	1	1	0	K06888	#00FF00
hoda_illumina_T7JWKA_6QCW_40	K16306	2.2.1.10, 4.1.2.13	Methanothrix	Archaea	UNKNOWN_KINGDOM	Euryarchaeota	Methanomicrobia	Methanosarcinales	Methanotrichaceae	Methanothrix	Methanothrix soehngenii	hoda_illumina_C_91508	BIN_hoda_illumina_B_2	DeoC,	PF01791.10,	class I fructose-bisphosphate aldolase family protein [Methanothrix soehngenii]	93.2	0	0	0	0	0	11		0.0004	0.0004	0.0004	0.0004	0.0004	0.00212929		0.0004	0.000976429		0.42265	0.42265	1	2.44107	0	K16306	#00FF00
hoda_illumina_HR0BPX_PKPN_33			Methanothrix	Unknown	UNKNOWN_KINGDOM							hoda_illumina_C_64301	BIN_hoda_illumina_B_2	[],	[],	hypothetical protein [Methanothrix sp.]	88.5	0	0	0	0	0	0		0.0004	0.0004	0.0004	0.0004	0.0004	0.0004		0.0004	0.0004		#DIV/0!	1	1	1	0	0	#00FF00
hoda_illumina_11GKAT_ZB78_24			Methanothrix	Archaea	UNKNOWN_KINGDOM	Euryarchaeota	Methanomicrobia	Methanosarcinales	Methanotrichaceae	Methanothrix	Methanothrix soehngenii	hoda_illumina_C_99817	BIN_hoda_illumina_B_2	PRC,	PF05239.17,	PRC-barrel domain-containing protein [Methanothrix soehngenii]	90.4	0	0	0	0	0	0		0.0004	0.0004	0.0004	0.0004	0.0004	0.0004		0.0004	0.0004		#DIV/0!	1	1	1	0	0	#00FF00
hoda_illumina_2J79VA_1PVF_68	K00765	2.4.2.17	Methanothrix	Archaea	UNKNOWN_KINGDOM	Euryarchaeota	Methanomicrobia	Methanosarcinales	Methanotrichaceae	Methanothrix	Methanothrix soehngenii	hoda_illumina_C_61838	BIN_hoda_illumina_B_2	HisG,HisG_C,	PF01634.19,PF08029.12,	ATP phosphoribosyltransferase [Methanothrix soehngenii]	94.5	0	0	0	3	10	11		0.0004	0.0004	0.0004	0.00176054	0.00221127	0.00212929		0.0004	0.0020337		0.00712201	0.00712201	0.00712201	5.08425	2.34603	K00765	#FF8000
hoda_illumina_0XCAXW_CNBS_9			Methanothrix	Archaea	UNKNOWN_KINGDOM	Euryarchaeota	Methanomicrobia	Methanosarcinales	Methanotrichaceae	Methanothrix	Methanothrix soehngenii	hoda_illumina_C_53751	BIN_hoda_illumina_B_2	LTD,	PF00932.20,	lamin tail domain-containing protein [Methanothrix soehngenii]	68.5	0	0	0	0	1	3		0.0004	0.0004	0.0004	0.0004	0.000581127	0.000871624		0.0004	0.000617584		0.25404	0.25404	1	1.54396	0	0	#00FF00
hoda_illumina_BT6J07_XS0Q_7	K19064	1.4.1.18	Methanothrix	Unknown	UNKNOWN_KINGDOM							hoda_illumina_C_62170	BIN_hoda_illumina_B_2	Sacchrp_dh_NADP,Sacchrp_dh_C,	PF03435.19,PF16653.6,	saccharopine dehydrogenase [Methanosarcinales archaeon]	81.6	0	0	0	0	1	4		0.0004	0.0004	0.0004	0.0004	0.000581127	0.00102883		0.0004	0.000669986		0.285404	0.285404	1	1.67497	0	K19064	#00FF00
hoda_illumina_NVQZWN_32XH_34			Methanothrix	Archaea	UNKNOWN_KINGDOM	Euryarchaeota	Methanomicrobia	Methanosarcinales	Methanotrichaceae	Methanothrix	Methanothrix soehngenii	hoda_illumina_C_74084	BIN_hoda_illumina_B_2	[],	[],	hypothetical protein [Methanothrix soehngenii]	54.2	0	0	0	1	3	3		0.0004	0.0004	0.0004	0.000853515	0.00094338	0.000871624		0.0004	0.000889506		0.00312746	0.00312746	0.00312746	2.22377	1.153	0	#FFFF00
hoda_illumina_CZJC0F_RYYW_29	K06863	6.3.4.23	Methanothrix	Archaea	UNKNOWN_KINGDOM	Euryarchaeota	Methanomicrobia	Methanosarcinales	Methanotrichaceae	Methanothrix	Methanothrix soehngenii	hoda_illumina_C_89745	BIN_hoda_illumina_B_2	DUF1246,DUF1297,	PF06849.13,PF06973.13,	formate--phosphoribosylaminoimidazolecarboxamide ligase [Methanothrix soehngenii]	94.7	0	0	0	0	1	4		0.0004	0.0004	0.0004	0.0004	0.000581127	0.00102883		0.0004	0.000669986		0.285404	0.285404	1	1.67497	0	K06863	#00FF00
hoda_illumina_YEWAE8_RYYW_30	K01693	4.2.1.19	Methanothrix	Archaea	UNKNOWN_KINGDOM	Euryarchaeota	Methanomicrobia	Methanosarcinales	Methanotrichaceae	Methanothrix	Methanothrix soehngenii	hoda_illumina_C_89745	BIN_hoda_illumina_B_2	IGPD,	PF00475.19,	imidazoleglycerol-phosphate dehydratase [Methanothrix soehngenii]	79.4	0	0	0	1	3	3		0.0004	0.0004	0.0004	0.000853515	0.00094338	0.000871624		0.0004	0.000889506		0.00312746	0.00312746	0.00312746	2.22377	1.153	K01693	#FFFF00
hoda_illumina_1QJEMW_YKR9_8	K02946		Methanothrix	Archaea	UNKNOWN_KINGDOM	Euryarchaeota	Methanomicrobia	Methanosarcinales	Methanotrichaceae	Methanothrix	Methanosaeta sp. PtaU1.Bin112	hoda_illumina_C_36799	BIN_hoda_illumina_B_2	Ribosomal_S10,	PF00338.23,	30S ribosomal protein S10 [Methanosaeta sp. PtaU1.Bin112]	98.6	0	0	0	0	1	1		0.0004	0.0004	0.0004	0.0004	0.000581127	0.000557208		0.0004	0.000512778		0.185536	0.185536	1	1.28195	0	K02946	#00FF00
hoda_illumina_HWMK7A_F01X_43	K07466		Methanothrix	Unknown	UNKNOWN_KINGDOM							hoda_illumina_C_87666	BIN_hoda_illumina_B_2	[],	[],	replication protein A [Methanothrix soehngenii]	90.5	0	0	0	3	10	13		0.0004	0.0004	0.0004	0.00176054	0.00221127	0.0024437		0.0004	0.0021385		0.0130461	0.0130461	0.0130461	5.34626	2.41853	K07466	#FF8000
hoda_illumina_P5HBPM_3NQF_23			Methanothrix	Archaea	UNKNOWN_KINGDOM	Euryarchaeota	Methanomicrobia	Methanosarcinales	Methanotrichaceae	Methanothrix	Methanothrix soehngenii	hoda_illumina_C_84700	BIN_hoda_illumina_B_2	[],	[],	hypothetical protein [Methanothrix soehngenii]	66.9	0	0	0	1	4	0		0.0004	0.0004	0.0004	0.000853515	0.00112451	0.0004		0.0004	0.000792674		0.204286	0.204286	1	1.98168	0	0	#00FF00
hoda_illumina_AQACKN_DMD5_21	K07452		Methanothrix	Bacteria	UNKNOWN_KINGDOM	Proteobacteria	Deltaproteobacteria	Syntrophobacterales	Syntrophaceae	Desulfobacca	Desulfobacca acetoxidans	hoda_illumina_C_38617	BIN_hoda_illumina_B_2	AAA_5,	PF07728.15,	AAA family ATPase [Desulfobacca acetoxidans]	56.8	0	1	0	0	1	0		0.0004	0.00894701	0.0004	0.0004	0.000581127	0.0004		0.003249	0.000460376		0.42265	0.42265	1	0.141697	0	K07452	#00FF00
hoda_illumina_C1CAB4_39WH_4			Methanothrix	Unknown	UNKNOWN_KINGDOM							hoda_illumina_C_46948	BIN_hoda_illumina_B_2	Glyco_hydro_15,	PF00723.22,	glucan 1,4-alpha-glucosidase [Methanosarcina mazei]	64.1	0	0	0	0	0	0		0.0004	0.0004	0.0004	0.0004	0.0004	0.0004		0.0004	0.0004		#DIV/0!	1	1	1	0	0	#00FF00
hoda_illumina_26Q36P_7SRA_16			Methanothrix	Archaea	UNKNOWN_KINGDOM	Euryarchaeota	Methanomicrobia	Methanosarcinales	Methanotrichaceae	Methanothrix	uc_Methanothrix	hoda_illumina_C_75982	BIN_hoda_illumina_B_2	Peptidase_S8,	PF00082.23,	peptidase families S8 and S53 protein [Methanothrix soehngenii GP6]	73.8	0	0	0	2	2	9		0.0004	0.0004	0.0004	0.00130703	0.000762253	0.00181487		0.0004	0.00129472		0.0986158	0.0986158	1	3.2368	0	0	#00FF00
hoda_illumina_C4QM28_EN51_18	K00067	1.1.1.133	Methanothrix	Unknown	UNKNOWN_KINGDOM							hoda_illumina_C_6049	BIN_hoda_illumina_B_2	RmlD_sub_bind,	PF04321.18,	dTDP-4-dehydrorhamnose reductase [Methanothrix soehngenii]	76.7	0	0	0	0	3	0		0.0004	0.0004	0.0004	0.0004	0.00094338	0.0004		0.0004	0.000581127		0.42265	0.42265	1	1.45282	0	K00067	#00FF00
hoda_illumina_9XN8TX_2K3X_24	K03053	2.7.7.6	Methanothrix	Archaea	UNKNOWN_KINGDOM	Euryarchaeota	Methanomicrobia	Methanosarcinales	Methanotrichaceae	Methanothrix	Methanothrix soehngenii	hoda_illumina_C_26479	BIN_hoda_illumina_B_2	RNA_pol_Rpb5_C,	PF01191.20,	DNA-directed RNA polymerase subunit H [Methanothrix soehngenii GP6]	92.3	0	0	0	0	1	2		0.0004	0.0004	0.0004	0.0004	0.000581127	0.000714416		0.0004	0.000565181		0.211528	0.211528	1	1.41295	0	K03053	#00FF00
hoda_illumina_86QQV1_XDEN_75	K00266	1.4.1.13, 1.4.1.14	Methanothrix	Archaea	UNKNOWN_KINGDOM	Euryarchaeota	Methanomicrobia	Methanosarcinales	Methanotrichaceae	Methanothrix	Methanothrix soehngenii	hoda_illumina_C_33932	BIN_hoda_illumina_B_2	Fer4_20,Pyr_redox_2,	PF14691.7,PF07992.15,	glutamate synthase (NADPH), homotetrameric [Methanothrix soehngenii GP6]	86.7	0	0	0	4	19	20		0.0004	0.0004	0.0004	0.00221406	0.00384141	0.00354416		0.0004	0.00319987		0.0304792	0.0304792	0.0304792	7.99969	2.99994	K00266	#FF8000
hoda_illumina_QNSZ5J_V8Y0_16			Methanothrix	Unknown	UNKNOWN_KINGDOM							hoda_illumina_C_48926	BIN_hoda_illumina_B_2	FMN_red,	PF03358.16,	flavodoxin family protein [Methanothrix soehngenii]	83.2	0	0	0	1	5	4		0.0004	0.0004	0.0004	0.000853515	0.00130563	0.00102883		0.0004	0.00106266		0.0372533	0.0372533	0.0372533	2.65665	1.40961	0	#FFFF00
hoda_illumina_G7E7S8_PKPN_6	K02347		Methanothrix	Archaea	UNKNOWN_KINGDOM	Euryarchaeota	Methanomicrobia	Methanosarcinales	Methanotrichaceae	Methanothrix	Methanothrix soehngenii	hoda_illumina_C_64301	BIN_hoda_illumina_B_2	HHH_8,HHH_5,DNA_pol_B_palm,DNA_pol_B_thumb,PHP,	PF14716.7,PF14520.7,PF14792.7,PF14791.7,PF02811.20,	DNA polymerase/3'-5' exonuclease PolX [Methanosarcinales archaeon]	85.4	0	0	0	0	0	0		0.0004	0.0004	0.0004	0.0004	0.0004	0.0004		0.0004	0.0004		#DIV/0!	1	1	1	0	K02347	#00FF00
hoda_illumina_30CCAR_6QCW_8	K00721	2.4.1.83	Methanothrix	Unknown	UNKNOWN_KINGDOM							hoda_illumina_C_91508	BIN_hoda_illumina_B_2	Glycos_transf_2,	PF00535.27,	S-layer glycoprotein N-glycosyltransferase AglJ [Methanothrix soehngenii]	87.8	0	0	0	0	1	2		0.0004	0.0004	0.0004	0.0004	0.000581127	0.000714416		0.0004	0.000565181		0.211528	0.211528	1	1.41295	0	K00721	#00FF00
hoda_illumina_VYRSY3_GB8N_7	K00013	1.1.1.23	Methanothrix	Archaea	UNKNOWN_KINGDOM	Euryarchaeota	Methanomicrobia	Methanosarcinales	Methanotrichaceae	Methanothrix	Methanothrix soehngenii	hoda_illumina_C_101837	BIN_hoda_illumina_B_2	Histidinol_dh,	PF00815.21,	histidinol dehydrogenase [Methanothrix soehngenii]	93	0	0	0	8	17	16		0.0004	0.0004	0.0004	0.00402812	0.00347915	0.00291533		0.0004	0.0034742		0.0107439	0.0107439	0.0107439	8.6855	3.11861	K00013	#FF8000
hoda_illumina_EBF7QF_V1Y6_42	K08303		Methanothrix	Archaea	UNKNOWN_KINGDOM	Euryarchaeota	uc_Euryarchaeota	uc_Euryarchaeota	uc_Euryarchaeota	uc_Euryarchaeota	uc_Euryarchaeota	hoda_illumina_C_30516	BIN_hoda_illumina_B_2	Peptidase_U32,DUF3656,Peptidase_U32,	PF01136.20,PF12392.9,PF01136.20,	peptidase U32 [Methanothrix soehngenii GP6]	71.3	0	0	0	0	0	0		0.0004	0.0004	0.0004	0.0004	0.0004	0.0004		0.0004	0.0004		#DIV/0!	1	1	1	0	K08303	#00FF00
hoda_illumina_V3FHB4_3NQF_9	K00783	2.1.1.177	Methanothrix	Archaea	UNKNOWN_KINGDOM	Euryarchaeota	Methanomicrobia	Methanosarcinales	Methanotrichaceae	Methanothrix	Methanothrix soehngenii	hoda_illumina_C_84700	BIN_hoda_illumina_B_2	SPOUT_MTase,	PF02590.18,	23S rRNA (pseudouridine(1915)-N(3))-methyltransferase RlmH [Methanothrix soehngenii]	79.2	0	0	0	0	0	0		0.0004	0.0004	0.0004	0.0004	0.0004	0.0004		0.0004	0.0004		#DIV/0!	1	1	1	0	K00783	#00FF00
hoda_illumina_9T9R5V_3NQF_36			Methanothrix	Unknown	UNKNOWN_KINGDOM							hoda_illumina_C_84700	BIN_hoda_illumina_B_2	DUF1638,	PF07796.12,	DUF1638 domain-containing protein [Methanothrix sp.]	57.3	0	0	0	0	0	0		0.0004	0.0004	0.0004	0.0004	0.0004	0.0004		0.0004	0.0004		#DIV/0!	1	1	1	0	0	#00FF00
hoda_illumina_6XW904_F01X_1			Methanothrix	Archaea	UNKNOWN_KINGDOM	Euryarchaeota	Methanomicrobia	Methanomicrobiales	Methanospirillaceae	Methanospirillum	Methanospirillum hungatei	hoda_illumina_C_87666	BIN_hoda_illumina_B_2	[],	[],	DUF262 domain-containing protein [Methanospirillum hungatei]	63.8	0	0	0	0	0	0		0.0004	0.0004	0.0004	0.0004	0.0004	0.0004		0.0004	0.0004		#DIV/0!	1	1	1	0	0	#00FF00
hoda_illumina_8VZK4R_YF38_2	K01681	4.2.1.3	Methanothrix	Archaea	UNKNOWN_KINGDOM	uc_Archaea	uc_Archaea	uc_Archaea	uc_Archaea	uc_Archaea	uc_Archaea	hoda_illumina_C_7157	BIN_hoda_illumina_B_2	Aconitase,Aconitase_C,	PF00330.21,PF00694.20,	aconitate hydratase [Methanothrix soehngenii]	87.6	0	0	0	1	5	5		0.0004	0.0004	0.0004	0.000853515	0.00130563	0.00118604		0.0004	0.00111506		0.0339655	0.0339655	0.0339655	2.78766	1.47905	K01681	#FFFF00
hoda_illumina_464E9C_22MY_3			Methanothrix	Archaea	UNKNOWN_KINGDOM	Euryarchaeota	Methanomicrobia	Methanosarcinales	Methanotrichaceae	Methanothrix	Methanothrix sp.	hoda_illumina_C_35806	BIN_hoda_illumina_B_2	[],	[],	hypothetical protein EHM14_02400 [Methanothrix sp.]	75.9	0	0	0	0	1	2		0.0004	0.0004	0.0004	0.0004	0.000581127	0.000714416		0.0004	0.000565181		0.211528	0.211528	1	1.41295	0	0	#00FF00
hoda_illumina_AG8BV3_PKPN_30	K19076		Methanothrix	Bacteria	UNKNOWN_KINGDOM	Candidatus Poribacteria	unknown	unknown	unknown	unknown	Candidatus Poribacteria bacterium	hoda_illumina_C_64301	BIN_hoda_illumina_B_2	[],	[],	hypothetical protein DRP77_07760 [Candidatus Poribacteria bacterium]	56.8	0	0	0	0	2	0		0.0004	0.0004	0.0004	0.0004	0.000762253	0.0004		0.0004	0.000520751		0.42265	0.42265	1	1.30188	0	K19076	#00FF00
hoda_illumina_BG9FPG_1YPQ_39	K00579	2.1.1.86	Methanothrix	Archaea	UNKNOWN_KINGDOM	Euryarchaeota	Methanomicrobia	Methanosarcinales	Methanotrichaceae	Methanothrix	Methanothrix soehngenii	hoda_illumina_C_88215	BIN_hoda_illumina_B_2	MtrC,	PF04211.14,	tetrahydromethanopterin S-methyltransferase subunit C [Methanothrix soehngenii]	90.5	0	0	0	2	2	3		0.0004	0.0004	0.0004	0.00130703	0.000762253	0.000871624		0.0004	0.000980302		0.0732877	0.0732877	1	2.45076	0	K00579	#00FF00
hoda_illumina_HG24XS_WPCN_54			Methanothrix	Archaea	UNKNOWN_KINGDOM	Euryarchaeota	Methanomicrobia	Methanosarcinales	Methanotrichaceae	Methanothrix	Methanothrix soehngenii	hoda_illumina_C_56453	BIN_hoda_illumina_B_2	[],	[],	transcriptional regulator [Methanothrix soehngenii]	77.4	0	0	0	0	0	5		0.0004	0.0004	0.0004	0.0004	0.0004	0.00118604		0.0004	0.000662013		0.42265	0.42265	1	1.65503	0	0	#00FF00
hoda_illumina_SE8N88_SD1Y_23	K13039	4.1.1.79	Methanothrix	Archaea	UNKNOWN_KINGDOM	Euryarchaeota	Methanomicrobia	Methanosarcinales	Methanotrichaceae	Methanothrix	Methanosaeta sp. PtaB.Bin005	hoda_illumina_C_101134	BIN_hoda_illumina_B_2	TPP_enzyme_C,	PF02775.22,	Sulfopyruvate decarboxylase subunit beta [Methanosaeta sp. PtaB.Bin005]	82.8	0	0	0	0	0	1		0.0004	0.0004	0.0004	0.0004	0.0004	0.000557208		0.0004	0.000452403		0.42265	0.42265	1	1.13101	0	K13039	#00FF00
hoda_illumina_SYEY9P_RYYW_35			Methanothrix	Archaea	UNKNOWN_KINGDOM	Euryarchaeota	Methanomicrobia	Methanosarcinales	Methanotrichaceae	Methanothrix	Methanothrix soehngenii	hoda_illumina_C_89745	BIN_hoda_illumina_B_2	SDH_sah,	PF01972.17,	hypothetical protein [Methanothrix soehngenii]	89.7	0	0	0	0	0	1		0.0004	0.0004	0.0004	0.0004	0.0004	0.000557208		0.0004	0.000452403		0.42265	0.42265	1	1.13101	0	0	#00FF00
hoda_illumina_S0R64M_REZJ_41			Methanothrix	Archaea	UNKNOWN_KINGDOM	Euryarchaeota	Methanomicrobia	Methanosarcinales	Methanotrichaceae	Methanothrix	Methanothrix soehngenii	hoda_illumina_C_80913	BIN_hoda_illumina_B_2	[],	[],	hypothetical protein [Methanothrix soehngenii]	70.3	0	0	0	0	0	0		0.0004	0.0004	0.0004	0.0004	0.0004	0.0004		0.0004	0.0004		#DIV/0!	1	1	1	0	0	#00FF00
hoda_illumina_X6F45F_WPCN_37	K03147	4.1.99.17	Methanothrix	Archaea	UNKNOWN_KINGDOM	Euryarchaeota	Methanomicrobia	Methanosarcinales	Methanotrichaceae	Methanothrix	Methanothrix soehngenii	hoda_illumina_C_56453	BIN_hoda_illumina_B_2	ThiC_Rad_SAM,	PF01964.19,	phosphomethylpyrimidine synthase ThiC [Methanothrix soehngenii]	86.7	0	0	0	2	5	7		0.0004	0.0004	0.0004	0.00130703	0.00130563	0.00150046		0.0004	0.00137104		0.00441144	0.00441144	0.00441144	3.4276	1.7772	K03147	#FFFF00
hoda_illumina_QRFY8R_XDEN_97	K01011	2.8.1.1, 2.8.1.2	Methanothrix	Archaea	UNKNOWN_KINGDOM	Euryarchaeota	Methanomicrobia	Methanosarcinales	Methanotrichaceae	Methanothrix	Methanothrix soehngenii	hoda_illumina_C_33932	BIN_hoda_illumina_B_2	Rhodanese,	PF00581.21,	conserved hypothetical protein [Methanothrix soehngenii GP6]	70.8	0	0	0	0	4	5		0.0004	0.0004	0.0004	0.0004	0.00112451	0.00118604		0.0004	0.000903515		0.18418	0.18418	1	2.25879	0	K01011	#00FF00
hoda_illumina_WVFMK1_NJMC_31	K06914	6.3.4.24	Methanothrix	Unknown	UNKNOWN_KINGDOM							hoda_illumina_C_65423	BIN_hoda_illumina_B_2	ATP-grasp_3,	PF02655.15,	ATP-grasp domain-containing protein [Methanosarcinales archaeon]	79.1	0	0	1	0	3	0		0.0004	0.0004	0.0079188	0.0004	0.00094338	0.0004		0.00290627	0.000581127		0.465768	0.465768	1	0.199956	0	K06914	#00FF00
hoda_illumina_GS4C7X_NJMC_7	K02936		Methanothrix	Archaea	UNKNOWN_KINGDOM	Euryarchaeota	Methanomicrobia	Methanosarcinales	Methanotrichaceae	Methanothrix	Methanothrix soehngenii	hoda_illumina_C_65423	BIN_hoda_illumina_B_2	Ribosomal_L7Ae,	PF01248.27,	50S ribosomal protein L7ae [Methanothrix soehngenii]	97.5	0	1	0	10	11	12		0.0004	0.00894701	0.0004	0.00493515	0.00239239	0.0022865		0.003249	0.00320468		0.990627	0.990627	1	0.986358	0	K02936	#00FF00
[truncated: 544 more rows]
