# Supplementary material for: Adaptation of a microbial community to demand-oriented biological methanation
Source: Biotechnol Biofuels Bioprod. 2022 Nov 16;15:125. doi: 10.1186/s13068-022-02207-w (PMC9670408; doi:10.1186/s13068-022-02207-w)
Supplement: Supplementary file 11 — Additional file 11: Includes the spectral counts for metaproteins assigned to the viruses, phages, CRISPR and antimicrobials. [file 13068_2022_2207_MOESM11_ESM.xlsx]

## Sheet:  Detected CRISPR Metaproteins
MAG	Bin_Taxa	geneid	ko	ecs	superkingdom	Kingdom	phylum	class	order	family	genus	species	contigid	pfams.hmmname	pfams.hmmacc	titles	pidnt	BM-24/0-1	BM-24/0-2	BM-24/0-3	BM-24/0-4	BM-12/12-1	BM-12/12-2	BM-12/12-3	BM-12/12-4	BM-12/12-5	BM-18/6-1	BM-18/6-2	BM-18/6-3	BM-6/18-1	BM-6/18-2	BM-6/18-3	BM-12/12-20%-1	BM-12/12-20%-2	BM-12/12-20%-3	BM-12/12-20%-4	BM-12/12-20%-5
MAG-1	MAG-1	illumina_BPC9N7_H2P0_2	K09952		Bacteria	UNKNOWN_KINGDOM	Spirochaetes	uc_Spirochaetes	uc_Spirochaetes	uc_Spirochaetes	uc_Spirochaetes	uc_Spirochaetes	illumina_C_11017	HNH_4,RuvC_III,	PF13395.7,PF18541.2,	CRISPR-associated endonuclease Cas9 [Spirochaetes bacterium ADurb.Bin315]	94.4	0	0	0	0	0	0	0	0	0	0	1	0	0	0	0	0	0	0	1	0
MAG-11	Bacteroidales (MAG11)	illumina_31WJXE_8VSD_7	K15342		Bacteria	UNKNOWN_KINGDOM	Bacteroidetes	unknown	unknown	unknown	unknown	Bacteroidetes bacterium ADurb.BinA174	illumina_C_96367	Cas_Cas1,	PF01867.17,	CRISPR-associated endonuclease Cas1 [Bacteroidetes bacterium ADurb.BinA174]	72.3	0	0	1	0	0	0	0	0	0	1	0	0	0	0	0	0	0	0	0	0
MAG-11	Bacteroidales (MAG11)	illumina_4A4EMJ_DZ9G_5	K09000		Unknown	UNKNOWN_KINGDOM							illumina_C_28514	RAMPs,	PF03787.16,	type III-B CRISPR module RAMP protein Cmr4 [Bacteroidales bacterium]	59	0	0	0	0	1	0	0	0	0	0	0	0	0	0	0	0	0	0	0	0
MAG-11	Bacteroidales (MAG11)	illumina_REHSGR_DZ9G_2	K15342		Unknown	UNKNOWN_KINGDOM							illumina_C_28514	RVT_1,Cas_Cas1,	PF00078.28,PF01867.17,	CRISPR-associated endonuclease Cas1 [Clostridiaceae bacterium]	83.9	0	0	0	0	0	1	0	0	0	1	1	0	0	0	0	0	0	0	0	0
MAG-11	Bacteroidales (MAG11)	illumina_F78JNM_8VSD_4	K09952		Bacteria	UNKNOWN_KINGDOM	uc_Bacteria	uc_Bacteria	uc_Bacteria	uc_Bacteria	uc_Bacteria	uc_Bacteria	illumina_C_96367	HNH_4,RuvC_III,	PF13395.7,PF18541.2,	type II CRISPR RNA-guided endonuclease Cas9 [Lentimicrobium sp.]	99.2	0	0	1	0	0	0	1	0	0	0	0	0	0	0	0	0	0	0	0	0
MAG-12	Lutispora	illumina_WJF8YR_5635_1	K19114		Unknown	UNKNOWN_KINGDOM							illumina_C_89382	Cas_TM1802,	PF09484.11,	TIGR02556 family CRISPR-associated protein [Methanothermobacter sp.]	92.1	0	0	0	0	0	0	0	0	0	0	0	0	0	0	0	0	0	0	1	0
MAG-12	Lutispora	illumina_D4CSQB_QNNB_3	K19075		Bacteria	UNKNOWN_KINGDOM	Firmicutes	Clostridia	Clostridiales	Clostridiaceae	Lutispora	Lutispora thermophila	illumina_C_40147	DevR,	PF01905.17,	type I-B CRISPR-associated protein Cas7/Cst2/DevR [Lutispora thermophila]	93.2	0	0	0	0	0	0	0	1	0	1	1	0	1	0	0	0	0	0	0	0
MAG-13	Sporomusa sphaeroides	illumina_HK1T44_EDNS_2	K07012		Bacteria	UNKNOWN_KINGDOM	Firmicutes	Negativicutes	Selenomonadales	Sporomusaceae	Pelosinus	Pelosinus propionicus	illumina_C_69790	HD,DEAD,	PF01966.23,PF00270.30,	CRISPR-associated helicase Cas3' [Sporomusa sp. KB1]	78.8	0	0	0	0	0	0	0	0	0	0	0	0	0	1	0	0	0	0	0	0
MAG-13	Sporomusa sphaeroides	illumina_E4GBAV_CNGY_1	K09951		Bacteria	UNKNOWN_KINGDOM	Firmicutes	Negativicutes	Selenomonadales	Sporomusaceae	Sporomusa	Sporomusa sp. KB1	illumina_C_46970	CRISPR_Cas2,	PF09827.10,	CRISPR-associated endonuclease Cas2 [Sporomusa sp. KB1]	95.8	0	0	0	0	1	0	0	0	0	0	0	0	0	0	0	0	0	0	1	0
MAG-13	Sporomusa sphaeroides	illumina_J6VWJH_CNGY_4	K19118		Bacteria	UNKNOWN_KINGDOM	Firmicutes	Negativicutes	Selenomonadales	Sporomusaceae	Sporomusa	Sporomusa sp. KB1	illumina_C_46970	Cas_Cas7,	PF05107.13,	type I-C CRISPR-associated protein Cas7/Csd2 [Sporomusa sp. KB1]	89	1	2	1	0	2	4	0	0	0	0	0	0	0	1	0	0	0	0	0	1
MAG-13	Sporomusa sphaeroides	illumina_SD1EQG_CNGY_3	K07464	3.1.12.1	Bacteria	UNKNOWN_KINGDOM	Firmicutes	Negativicutes	Selenomonadales	Sporomusaceae	Sporomusa	Sporomusa sp. KB1	illumina_C_46970	Cas_Cas4,	PF01930.18,	CRISPR-associated protein Cas4 [Sporomusa sp. KB1]	80.9	0	0	0	0	0	0	0	0	0	0	0	0	0	0	1	0	0	0	0	0
MAG-15	Firmicutes (MAG15)	illumina_NQK2PY_XPRZ_9	K19119		Unknown	UNKNOWN_KINGDOM							illumina_C_78982	Cas_Cas5d,	PF09704.11,	type I-C CRISPR-associated protein Cas5 [Firmicutes bacterium]	73.9	0	0	1	0	0	0	0	1	0	0	0	0	1	1	0	0	0	0	0	0
MAG-15	Firmicutes (MAG15)	illumina_XYP925_XPRZ_7	K19118		Unknown	UNKNOWN_KINGDOM							illumina_C_78982	Cas_Cas7,	PF05107.13,	type I-C CRISPR-associated protein Cas7/Csd2 [Firmicutes bacterium]	71.3	3	3	6	4	7	4	2	4	8	3	4	4	4	2	3	3	7	6	5	3
MAG-15	Firmicutes (MAG15)	illumina_S7ZGC7_XPRZ_8	K19117		Unknown	UNKNOWN_KINGDOM							illumina_C_78982	Cas_Csd1,	PF09709.11,	type I-C CRISPR-associated protein Cas8c/Csd1 [Firmicutes bacterium]	68.2	2	2	4	2	1	1	3	4	2	4	3	3	4	2	4	2	1	2	3	2
MAG-2	Methanothrix	illumina_GNM8FP_R08S_25			Archaea	UNKNOWN_KINGDOM	Thaumarchaeota	unknown	unknown	unknown	unknown	Thaumarchaeota archaeon	illumina_C_8327	[],	[],	CRISPR-associated protein Csx11, partial [Thaumarchaeota archaeon]	44.4	0	0	0	0	0	0	0	1	0	0	0	0	1	0	0	0	0	0	0	0
MAG-2	Methanothrix	illumina_73JNC9_PZ2A_25	K19115		Archaea	UNKNOWN_KINGDOM	Euryarchaeota	Methanomicrobia	Methanosarcinales	Methanotrichaceae	Methanothrix	Methanothrix soehngenii	illumina_C_35760	Cas_Cas7,	PF05107.13,	type I-B CRISPR-associated protein Cas7/Csh2 [Methanothrix soehngenii]	84.3	1	0	0	0	0	2	3	11	10	14	8	11	11	14	14	11	10	4	11	8
MAG-2	Methanothrix	illumina_VQKK0B_PZ2A_26	K19116		Archaea	UNKNOWN_KINGDOM	Euryarchaeota	Methanomicrobia	Methanosarcinales	Methanotrichaceae	Methanothrix	Methanothrix soehngenii	illumina_C_35760	Cas_Cas5d,	PF09704.11,	type I-B CRISPR-associated protein Cas5 [Methanothrix soehngenii]	73.4	0	0	0	0	0	0	0	0	0	0	0	0	0	0	1	0	0	0	0	0
MAG-2	Methanothrix	illumina_0WEX6S_PKPN_29	K07061		Bacteria	UNKNOWN_KINGDOM	Deinococcus-Thermus	Deinococci	Thermales	Thermaceae	Thermus	Thermus thermophilus	illumina_C_64301	RAMPs,	PF03787.16,	type III-B CRISPR module RAMP protein Cmr1 [Acidobacterium ailaaui]	53.5	0	0	0	0	0	0	0	1	1	0	0	0	1	0	1	0	0	0	0	0
MAG-2	Methanothrix	illumina_QB94NP_R08S_23			Unknown	UNKNOWN_KINGDOM							illumina_C_8327	RAMPs,	PF03787.16,	type III-B CRISPR module RAMP protein Cmr1 [Candidatus Fraserbacteria bacterium]	51.6	0	0	0	0	0	0	0	0	1	0	0	0	0	0	0	0	0	0	0	0
MAG-2	Methanothrix	illumina_BSKXJ4_KMJW_49	K19132		Archaea	UNKNOWN_KINGDOM	Euryarchaeota	unknown	unknown	unknown	unknown	Euryarchaeota archaeon ADurb.Bin190	illumina_C_63430	[],	[],	CRISPR-associated protein, family (Cas_GSU0054) [Euryarchaeota archaeon ADurb.Bin190]	71.3	0	0	0	0	0	0	0	1	0	0	0	0	1	0	0	0	0	0	0	0
MAG-2	Methanothrix	illumina_ZKD1S1_PZ2A_24	K19114		Archaea	UNKNOWN_KINGDOM	Euryarchaeota	Methanomicrobia	Methanosarcinales	Methanotrichaceae	Methanothrix	Methanothrix soehngenii	illumina_C_35760	Cas_TM1802,	PF09484.11,	TIGR02556 family CRISPR-associated protein [Methanothrix soehngenii]	70	0	0	0	0	0	0	0	2	2	1	0	1	2	3	4	0	0	0	1	0
MAG-2	Methanothrix	illumina_9P591E_RYYW_7	K07061		Bacteria	UNKNOWN_KINGDOM	Firmicutes	Clostridia	Clostridiales	Syntrophomonadaceae	Dethiobacter	Dethiobacter sp.	illumina_C_89745	RAMPs,	PF03787.16,	type III-B CRISPR module RAMP protein Cmr1 [Dethiobacter sp.]	45.8	0	0	0	0	0	0	0	0	1	0	0	0	0	1	0	0	0	0	0	0
MAG-2	Methanothrix	illumina_89KVA1_RYYW_4	K09000		Archaea	UNKNOWN_KINGDOM	Euryarchaeota	Methanomicrobia	Methanosarcinales	unknown	unknown	Methanosarcinales archaeon	illumina_C_89745	RAMPs,	PF03787.16,	type III-B CRISPR module RAMP protein Cmr4 [Methanosarcinales archaeon]	70.4	0	0	0	0	0	0	0	6	2	1	0	1	6	5	3	0	1	0	0	0
MAG-2	Methanothrix	illumina_MJTY9Q_PKPN_32	K09000		Unknown	UNKNOWN_KINGDOM							illumina_C_64301	RAMPs,	PF03787.16,	type III-B CRISPR module RAMP protein Cmr4 [Methanothrix sp.]	84.3	0	1	0	0	0	3	5	15	15	12	5	7	15	9	19	3	3	1	3	4
MAG-2	Methanothrix	illumina_CJXC92_PZ2A_27	K07012		Archaea	UNKNOWN_KINGDOM	Euryarchaeota	Methanomicrobia	Methanosarcinales	Methanotrichaceae	Methanothrix	uc_Methanothrix	illumina_C_35760	HD_6,ResIII,	PF18019.2,PF04851.16,	CRISPR-associated helicase/endonuclease Cas3 [Methanothrix soehngenii]	69.8	0	1	0	1	1	0	0	1	2	0	0	0	1	0	2	0	0	1	1	0
MAG-2	Methanothrix	illumina_2W7K2A_KMJW_2	K15342		Unknown	UNKNOWN_KINGDOM							illumina_C_63430	Cas_Cas4,Cas_Cas1,	PF01930.18,PF01867.17,	CRISPR-associated endonuclease Cas1 [Methanotrichaceae archaeon]	75.6	0	0	0	0	0	0	0	0	0	0	1	0	0	0	0	0	1	1	1	0
MAG-2	Methanothrix	illumina_7WN3N6_JY08_37	K15342		Archaea	UNKNOWN_KINGDOM	Euryarchaeota	Methanomicrobia	Methanosarcinales	Methanotrichaceae	Methanothrix	Methanosaeta sp. PtaB.Bin018	illumina_C_11653	Cas_Cas4,Cas_Cas1,	PF01930.18,PF01867.17,	CRISPR-associated endonuclease Cas1 [Methanosaeta sp. PtaB.Bin018]	77.1	0	0	0	0	0	0	0	0	0	0	1	1	0	0	0	0	0	1	1	0
MAG-2	Methanothrix	illumina_JP191N_RYYW_5			Archaea	UNKNOWN_KINGDOM	Euryarchaeota	Methanomicrobia	Methanosarcinales	unknown	unknown	Methanosarcinales archaeon	illumina_C_89745	[],	[],	CRISPR-associated protein Csx11 [Methanosarcinales archaeon]	56.8	0	0	0	0	0	0	0	1	1	0	0	0	1	0	0	0	0	0	0	0
MAG-4	MAG-4	illumina_AZ9349_XTCR_5	K19088		Archaea	UNKNOWN_KINGDOM	Euryarchaeota	Candidatus Methanofastidiosa	unknown	unknown	Candidatus Methanofastidiosum	Candidatus Methanofastidiosum methylthiophilus	illumina_C_101958	Cas_CXXC_CXXC,	PF09706.11,	CRISPR-associated protein [Candidatus Methanofastidiosum methylthiophilus]	84.9	0	0	0	0	0	0	0	0	0	0	2	4	0	0	2	0	0	0	0	0
MAG-4	MAG-4	illumina_T9PPCX_WVYX_5	K07012		Unknown	UNKNOWN_KINGDOM							illumina_C_2091	DEAD,Helicase_C,	PF00270.30,PF00271.32,	CRISPR-associated helicase Cas3' [Methanococci archaeon]	64	0	0	0	0	0	0	0	1	1	0	0	0	1	0	0	0	1	0	1	0
MAG-5	Methanobacterium (MAG5)	illumina_6S5RHT_E8NS_3	K19088		Archaea	UNKNOWN_KINGDOM	Euryarchaeota	Methanobacteria	Methanobacteriales	Methanobacteriaceae	Methanobacterium	Methanobacterium formicicum	illumina_C_36479	Cas_CXXC_CXXC,	PF09706.11,	type I-B CRISPR-associated protein Cas8b1/Cst1 [Methanobacterium formicicum]	75.1	0	0	0	0	0	0	0	0	0	0	1	4	0	2	3	1	2	3	4	3
MAG-5	Methanobacterium (MAG5)	illumina_ZTCH77_E8NS_4	K19075		Archaea	UNKNOWN_KINGDOM	Euryarchaeota	Methanobacteria	Methanobacteriales	Methanobacteriaceae	Methanobacterium	Methanobacterium formicicum	illumina_C_36479	DevR,	PF01905.17,	type I-B CRISPR-associated protein Cas7/Cst2/DevR [Methanobacterium formicicum]	87.9	0	0	0	0	0	0	1	0	0	0	0	2	0	1	0	0	1	6	4	1
MAG-5	Methanobacterium (MAG5)	illumina_WBTB39_E8NS_5	K19090		Archaea	UNKNOWN_KINGDOM	Euryarchaeota	Methanobacteria	Methanobacteriales	Methanobacteriaceae	Methanobacterium	Methanobacterium formicicum	illumina_C_36479	[],	[],	type I-B CRISPR-associated protein Cas5 [Methanobacterium formicicum]	88.3	0	0	0	0	0	0	0	0	0	0	0	0	0	0	0	0	0	2	1	0
MAG-6	Defluviitoga tunisiensis	illumina_92A6KB_W70R_4	K19142		Bacteria	UNKNOWN_KINGDOM	Firmicutes	Clostridia	Thermoanaerobacterales	Thermoanaerobacteraceae	Thermoanaerobacter	Thermoanaerobacter thermocopriae	illumina_C_89177	RAMPs,	PF03787.16,	CRISPR-associated RAMP protein, Cmr6 family [Thermoanaerobacter thermocopriae]	53.3	2	2	2	4	5	3	3	3	1	2	1	1	3	3	4	1	2	0	0	0
MAG-6	Defluviitoga tunisiensis	illumina_G1MRE2_W70R_2	K09000		Bacteria	UNKNOWN_KINGDOM	Firmicutes	Clostridia	Thermoanaerobacterales	Thermoanaerobacterales Family III. Incertae Sedis	Thermoanaerobacterium	Thermoanaerobacterium saccharolyticum	illumina_C_89177	RAMPs,	PF03787.16,	type III-B CRISPR module RAMP protein Cmr4 [Thermoanaerobacterium saccharolyticum]	62.1	4	6	7	6	7	9	5	6	5	3	4	5	6	3	6	5	3	3	3	2
MAG-6	Defluviitoga tunisiensis	illumina_Z7VXQ8_W70R_3	K19141		Bacteria	UNKNOWN_KINGDOM	Firmicutes	Clostridia	Clostridiales	Syntrophomonadaceae	Thermohydrogenium	Thermohydrogenium kirishiense	illumina_C_89177	Cas_Cmr5,	PF09701.11,	CRISPR-associated Cmr5 family protein [Thermohydrogenium kirishiense]	55.3	2	1	1	1	4	3	4	2	3	4	4	3	2	4	5	3	3	2	2	1
MAG-6	Defluviitoga tunisiensis	illumina_9N5EQ7_W70R_6	K19076		Bacteria	UNKNOWN_KINGDOM	Firmicutes	Clostridia	uc_Clostridia	uc_Clostridia	uc_Clostridia	uc_Clostridia	illumina_C_89177	DUF3692,	PF12469.9,	CRISPR-associated Cmr2 family protein [Thermohydrogenium kirishiense]	57.2	6	7	8	6	15	13	7	13	7	18	8	4	13	14	14	5	6	5	3	5
MAG-6	Defluviitoga tunisiensis	illumina_JPYD1B_6AVC_2	K19091		Unknown	UNKNOWN_KINGDOM							illumina_C_81761	Cas_Cas6,	PF01881.17,	CRISPR-associated endoribonuclease Cas6 [Defluviitoga tunisiensis]	96.8	0	0	0	1	0	0	0	0	0	0	1	0	0	0	0	0	0	0	0	0
MAG-7	Limnochordia	illumina_MR6Q9X_JBK0_4	K19046		Unknown	UNKNOWN_KINGDOM							illumina_C_38420	CRISPR_Cse2,	PF09485.11,	type I-E CRISPR-associated protein Cse2/CasB [Firmicutes bacterium]	68.6	3	3	3	3	3	0	1	1	1	3	3	3	1	3	3	2	0	3	2	3
MAG-7	Limnochordia	illumina_G5EQPQ_JBK0_3	K19124		Unknown	UNKNOWN_KINGDOM							illumina_C_38420	Cas_CT1975,	PF09344.11,	type I-E CRISPR-associated protein Cas7/Cse4/CasC [Firmicutes bacterium]	70.4	5	6	4	4	9	5	6	2	4	6	5	5	2	4	6	3	6	4	4	4
MAG-7	Limnochordia	illumina_HA9K4D_JBK0_2	K19125		Unknown	UNKNOWN_KINGDOM							illumina_C_38420	Cas_Cas5d,	PF09704.11,	type I-E CRISPR-associated protein Cas5/CasD [Firmicutes bacterium]	67.6	2	2	2	1	6	2	1	3	2	1	1	2	3	0	1	2	5	3	2	4
MAG-8	Methanobacteriaceae (MAG8)	illumina_7SYA80_9QRQ_26			Unknown	UNKNOWN_KINGDOM							illumina_C_33412	Cas_APE2256,HTH_24,	PF09651.11,PF13412.7,	CRISPR locus-related DNA-binding protein [Methanobacteriales archaeon]	94.1	1	1	1	1	1	1	1	1	1	2	2	2	1	2	1	3	2	5	4	6
MAG-9	Firmicutes (MAG9)	illumina_KH3G8X_B4YE_13	K19136		Unknown	UNKNOWN_KINGDOM							illumina_C_35752	[],	[],	type I-U CRISPR-associated protein Csx17 [Firmicutes bacterium]	99.4	0	0	0	0	0	0	0	0	0	0	0	1	0	0	0	0	0	0	0	0
MAG-9	Firmicutes (MAG9)	illumina_M8MQGB_HMXA_15	K19131		Unknown	UNKNOWN_KINGDOM							illumina_C_34812	Cas_GSU0053,	PF09617.11,	type I-U CRISPR-associated protein Cas7 [Phycisphaerae bacterium]	53.5	0	0	0	1	3	6	5	7	4	10	6	10	7	1	7	6	5	4	5	1
MAG-9	Firmicutes (MAG9)	illumina_4PZPBW_HMXA_12	K09951		Bacteria	UNKNOWN_KINGDOM	Acidobacteria	unknown	unknown	unknown	unknown	Acidobacteria bacterium	illumina_C_34812	CRISPR_Cas2,	PF09827.10,	CRISPR-associated endonuclease Cas2 [Acidobacteria bacterium]	51	0	0	0	0	0	0	0	0	0	0	0	0	0	0	0	1	0	0	0	0
MAG-9	Firmicutes (MAG9)	illumina_0S03JB_HMXA_13	K15342		Unknown	UNKNOWN_KINGDOM							illumina_C_34812	Cas_Cas4,Cas_Cas1,	PF01930.18,PF01867.17,	CRISPR-associated endonuclease Cas1 [Firmicutes bacterium]	52	0	0	0	0	0	1	0	0	0	0	0	0	0	0	0	0	0	1	0	0
MAG-9	Firmicutes (MAG9)	illumina_BPDM17_HMXA_17	K07012		Unknown	UNKNOWN_KINGDOM							illumina_C_34812	DEAD,Helicase_C,HD_6,	PF00270.30,PF00271.32,PF18019.2,	CRISPR-associated helicase Cas3' [Firmicutes bacterium]	46.8	0	0	0	0	1	2	3	4	2	2	3	2	4	4	2	2	1	2	1	1
MAG-9	Firmicutes (MAG9)	illumina_E49TMK_HMXA_16	K19136		Unknown	UNKNOWN_KINGDOM							illumina_C_34812	[],	[],	type I-U CRISPR-associated protein Csx17 [Firmicutes bacterium]	41.8	0	0	0	0	0	0	0	0	0	1	0	0	0	0	0	0	0	0	0	0
MAG-9	Firmicutes (MAG9)	illumina_99Z8VG_HMXA_14	K19132		Unknown	UNKNOWN_KINGDOM							illumina_C_34812	[],	[],	type I-U CRISPR-associated protein Cas5/Cas6 [Firmicutes bacterium]	40.9	0	0	0	0	0	0	0	0	0	0	0	1	0	0	1	0	0	0	0	0
BIN_null	Bin-null	illumina_EGX1CX_NPMF_2	K09952		Bacteria	UNKNOWN_KINGDOM	Tenericutes	unknown	unknown	unknown	unknown	Tenericutes bacterium ADurb.Bin024	illumina_C_17697	Cas9_REC,	PF16592.6,	CRISPR-associated endonuclease Cas9 [Tenericutes bacterium ADurb.Bin024]	100	0	0	0	0	0	0	0	0	0	0	0	0	0	0	1	0	0	0	0	0
BIN_null	Bin-null	illumina_S36QX4_24BP_2	K15342		Unknown	UNKNOWN_KINGDOM							illumina_C_13678	Cas_Cas1,	PF01867.17,	CRISPR-associated endonuclease Cas1 [Firmicutes bacterium]	63.8	0	0	0	0	1	1	0	1	0	1	1	0	1	1	1	0	0	1	0	0
BIN_null	Bin-null	illumina_ZJMRF7_VJT9_8	K07016		Unknown	UNKNOWN_KINGDOM							illumina_C_80854	HD,Csm1_B,	PF01966.23,PF18211.2,	type III-A CRISPR-associated protein Cas10/Csm1 [Bacteroidales bacterium]	64.4	0	0	0	0	0	0	0	0	0	0	0	0	0	1	0	0	0	0	0	0
BIN_null	Bin-null	illumina_6WEPF9_R96B_1	K19115		Unknown	UNKNOWN_KINGDOM							illumina_C_89771	[],	[],	type I-B CRISPR-associated protein Cas7/Csh2 [Firmicutes bacterium]	64.7	0	0	0	0	0	0	0	0	0	0	0	0	0	0	0	0	0	0	1	0
BIN_null	Bin-null	illumina_BTDJ68_XVZJ_1	K07061		Unknown	UNKNOWN_KINGDOM							illumina_C_85581	RAMPs,	PF03787.16,	type III-B CRISPR module RAMP protein Cmr1 [Firmicutes bacterium]	62.3	0	0	0	0	1	0	0	0	0	0	0	0	0	0	0	0	0	0	0	0
BIN_null	Bin-null	illumina_48MCBP_VJT9_7	K19138		Unknown	UNKNOWN_KINGDOM							illumina_C_80854	Csm2_III-A,	PF03750.14,	type III-A CRISPR-associated protein Csm2 [Bacteroidales bacterium]	73.8	1	1	0	0	0	0	1	2	1	0	0	0	2	1	1	0	0	0	0	0
BIN_null	Bin-null	illumina_TB64TT_BH0B_1	K07012		Bacteria	UNKNOWN_KINGDOM	Firmicutes	Negativicutes	Selenomonadales	Sporomusaceae	Sporomusa	Sporomusa sphaeroides	illumina_C_12664	Helicase_C,	PF00271.32,	CRISPR-associated helicase/endonuclease Cas3 [Sporomusa sphaeroides]	100	0	0	0	0	0	0	0	0	1	0	0	0	0	0	0	1	1	0	0	1
BIN_null	Bin-null	illumina_J2HHY3_5XZJ_2	K19075		Bacteria	UNKNOWN_KINGDOM	Firmicutes	Clostridia	Clostridiales	Clostridiaceae	Lutispora	Lutispora thermophila	illumina_C_65202	DevR,	PF01905.17,	type I-B CRISPR-associated protein Cas7/Cst2/DevR [Lutispora thermophila]	93.9	0	0	0	0	0	0	0	0	1	0	0	0	0	0	0	0	0	0	0	0
BIN_null	Bin-null	illumina_QV7E35_XCA5_5	K15342		Unknown	UNKNOWN_KINGDOM							illumina_C_46378	Cas_Cas1,	PF01867.17,	type I-E CRISPR-associated endonuclease Cas1 [Firmicutes bacterium]	79.2	0	0	0	0	0	1	1	0	0	0	0	0	0	0	0	0	0	0	1	0
BIN_null	Bin-null	illumina_A3WE53_S35H_2	K09127		Bacteria	UNKNOWN_KINGDOM	Firmicutes	Clostridia	Thermoanaerobacterales	Thermoanaerobacteraceae	Thermoanaerobacter	uc_Thermoanaerobacter	illumina_C_86663	Cas_Cmr3,	PF09700.11,	type III-B CRISPR module-associated protein Cmr3 [Thermoanaerobacter thermocopriae]	51.6	1	0	0	1	4	3	4	3	1	3	0	2	3	0	0	0	0	0	1	0
BIN_null	Bin-null	illumina_TJN66D_S35H_1			Bacteria	UNKNOWN_KINGDOM	Firmicutes	Clostridia	Thermoanaerobacterales	Thermoanaerobacterales Family III. Incertae Sedis	Thermoanaerobacterium	Thermoanaerobacterium thermosaccharolyticum	illumina_C_86663	Cas_APE2256,	PF09651.11,	putative CRISPR-associated protein [Thermoanaerobacterium thermosaccharolyticum]	52.2	0	0	0	0	0	0	0	0	0	1	0	0	0	0	0	0	0	0	0	0
BIN_null	Bin-null	illumina_FMTB1S_E0D4_2	K07464	3.1.12.1	Bacteria	UNKNOWN_KINGDOM	Firmicutes	Bacilli	Bacillales	Bacillaceae	Parageobacillus	Parageobacillus thermoglucosidasius	illumina_C_75810	Cas_Cas4,	PF01930.18,	CRISPR-associated protein Cas4 [Parageobacillus thermoglucosidasius]	66.7	0	0	0	0	0	0	0	0	0	0	0	0	0	0	0	0	0	0	0	1
BIN_null	Bin-null	illumina_TB4BPH_TDRK_2	K15342		Bacteria	UNKNOWN_KINGDOM	Bacteroidetes	Bacteroidia	Bacteroidales	Porphyromonadaceae	unknown	Porphyromonadaceae bacterium KHP3R9	illumina_C_91467	Cas_Cas1,	PF01867.17,	type I-B CRISPR-associated endonuclease Cas1 [Porphyromonadaceae bacterium KHP3R9]	100	0	0	0	0	1	0	0	0	0	0	0	0	0	0	0	0	0	0	0	0
BIN_null	Bin-null	illumina_F0FT6S_VP2P_2	K19046		Unknown	UNKNOWN_KINGDOM							illumina_C_18779	CRISPR_Cse2,	PF09485.11,	type I-E CRISPR-associated protein Cse2/CasB [Gammaproteobacteria bacterium]	71.8	0	0	0	0	0	0	0	0	0	1	0	0	0	0	0	0	0	0	0	0
BIN_null	Bin-null	illumina_YNFDGT_P15C_1	K19116		Unknown	UNKNOWN_KINGDOM							illumina_C_25620	Cas_Cas5d,	PF09704.11,	type I-B CRISPR-associated protein Cas5 [Defluviitoga tunisiensis]	100	0	0	0	0	0	0	0	0	0	0	1	0	0	0	0	0	0	0	0	0
BIN_null	Bin-null	illumina_QR0ZHR_6YAY_2	K15342		Unknown	UNKNOWN_KINGDOM							illumina_C_83185	Cas_Cas1,	PF01867.17,	CRISPR-associated endonuclease Cas1 [Candidatus Hydrogenedentes bacterium]	72	0	0	0	0	0	0	0	1	0	0	0	0	1	0	0	0	0	0	0	0
BIN_null	Bin-null	illumina_4P332K_D9B8_2	K19115		Bacteria	UNKNOWN_KINGDOM	Bacteroidetes	Bacteroidia	Bacteroidales	Porphyromonadaceae	Petrimonas	Petrimonas mucosa	illumina_C_28386	Cas_Cas7,	PF05107.13,	type I-B CRISPR-associated protein Cas7/Csh2 [Petrimonas mucosa]	99.7	0	0	0	0	0	0	0	0	0	0	0	0	0	0	0	0	0	0	1	0
BIN_null	Bin-null	illumina_FRNHBQ_4D9E_2	K19131		Unknown	UNKNOWN_KINGDOM							illumina_C_31219	Cas_GSU0053,	PF09617.11,	type I-U CRISPR-associated protein Cas7 [Burkholderiales bacterium]	96.7	0	0	0	0	0	0	0	0	0	0	0	1	0	0	0	0	0	0	0	0
BIN_null	Bin-null	illumina_XFF1KW_VP2P_4	K19124		Unknown	UNKNOWN_KINGDOM							illumina_C_18779	Cas_CT1975,	PF09344.11,	type I-E CRISPR-associated protein Cas7/Cse4/CasC [Gammaproteobacteria bacterium]	80.9	0	0	0	0	0	0	0	0	0	1	0	0	0	0	0	0	0	0	0	0
BIN_null	Bin-null	illumina_EAP18E_2WV7_2	K15342		Bacteria	UNKNOWN_KINGDOM	Firmicutes	Negativicutes	Selenomonadales	Sporomusaceae	Sporomusa	Sporomusa sphaeroides	illumina_C_72583	Cas_Cas1,	PF01867.17,	type I-B CRISPR-associated endonuclease Cas1 [Sporomusa sphaeroides]	100	0	0	0	0	1	0	0	0	0	0	0	0	0	0	0	0	0	0	0	0
BIN_null	Bin-null	illumina_GJ2EFR_BC1J_7	K09002		Archaea	UNKNOWN_KINGDOM	Euryarchaeota	Methanobacteria	Methanobacteriales	Methanobacteriaceae	Methanobrevibacter	Methanobrevibacter smithii	illumina_C_64030	RAMPs,	PF03787.16,	type III-A CRISPR-associated RAMP protein Csm3 [Methanobrevibacter smithii]	57.2	0	0	0	0	0	1	1	0	1	1	1	1	0	0	0	1	1	0	3	2
BIN_null	Bin-null	illumina_5NTKJM_RRDY_1	K15342		Unknown	UNKNOWN_KINGDOM							illumina_C_62276	Cas_Cas1,	PF01867.17,	type I-C CRISPR-associated endonuclease Cas1 [Ruminococcaceae bacterium]	87.3	0	0	0	0	0	0	0	0	0	1	0	0	0	0	0	0	0	0	0	0
BIN_null	Bin-null	illumina_8SJN6V_7897_1	K09951		Unknown	UNKNOWN_KINGDOM							illumina_C_84522	CRISPR_Cas2,	PF09827.10,	CRISPR-associated endonuclease Cas2 [Defluviitoga tunisiensis]	100	0	0	0	0	0	1	1	0	0	0	0	1	0	0	0	0	0	0	0	0
BIN_null	Bin-null	illumina_HVTKF2_ZRWC_1	K07012		Unknown	UNKNOWN_KINGDOM							illumina_C_39094	[],	[],	CRISPR-associated helicase Cas3' [Firmicutes bacterium]	64.4	0	0	0	0	0	0	0	0	0	0	0	0	0	0	0	0	1	0	0	0
BIN_null	Bin-null	illumina_57EV63_AXPV_5	K09000		Unknown	UNKNOWN_KINGDOM							illumina_C_102298	RAMPs,	PF03787.16,	type III-B CRISPR module RAMP protein Cmr4 [Clostridiaceae bacterium]	100	0	0	0	0	0	0	0	2	2	0	0	0	2	2	1	0	0	5	4	4
BIN_null	Bin-null	illumina_6VT7S8_VAHF_2	K19115		Bacteria	UNKNOWN_KINGDOM	Firmicutes	Clostridia	Clostridiales	uc_Clostridiales	uc_Clostridiales	uc_Clostridiales	illumina_C_42658	Cas_Cas7,	PF05107.13,	MULTISPECIES: type I-B CRISPR-associated protein Cas7/Csh2 [Clostridiales]	69.6	0	2	0	0	0	0	1	1	1	3	0	2	1	1	1	0	1	0	0	0
BIN_null	Bin-null	illumina_1DH69W_2WGT_7	K07012		Archaea	UNKNOWN_KINGDOM	Euryarchaeota	Methanobacteria	Methanobacteriales	Methanobacteriaceae	Methanobacterium	uc_Methanobacterium	illumina_C_90375	HD_6,ResIII,	PF18019.2,PF04851.16,	CRISPR-associated helicase/endonuclease Cas3 [Methanobacterium sp. MB1]	100	0	0	0	0	0	0	0	0	0	0	0	1	0	0	0	0	0	0	0	0
BIN_null	Bin-null	illumina_TTHJQD_R96B_2	K19116		Unknown	UNKNOWN_KINGDOM							illumina_C_89771	Cas_Cas5d,	PF09704.11,	type I-B CRISPR-associated protein Cas5 [Firmicutes bacterium]	71.4	0	0	0	0	0	0	0	0	0	1	0	0	0	0	1	0	0	0	0	0
BIN_null	Bin-null	illumina_SJMF8Y_VP2P_1	K19123		Bacteria	UNKNOWN_KINGDOM	Proteobacteria	Gammaproteobacteria	Alteromonadales	Alteromonadaceae	Marinobacter	Marinobacter zhejiangensis	illumina_C_18779	[],	[],	type I-E CRISPR-associated protein Cse1/CasA [Marinobacter zhejiangensis]	64.3	0	0	0	0	0	0	0	0	0	0	0	0	0	0	0	1	0	0	0	0
BIN_null	Bin-null	illumina_1GRQEQ_2WGT_3	K19075		Archaea	UNKNOWN_KINGDOM	Euryarchaeota	Methanobacteria	Methanobacteriales	Methanobacteriaceae	Methanobacterium	Methanobacterium sp. MB1	illumina_C_90375	DevR,	PF01905.17,	type I-B CRISPR-associated protein Cas7/Cst2/DevR [Methanobacterium sp. MB1]	100	0	0	0	0	0	0	0	0	0	0	1	0	0	0	0	0	0	0	0	1
BIN_null	Bin-null	illumina_QZ4R64_98G5_2	K19119		Unknown	UNKNOWN_KINGDOM							illumina_C_30194	Cas_Cas5d,	PF09704.11,	type I-C CRISPR-associated protein Cas5 [Firmicutes bacterium]	81.5	0	0	0	1	0	1	0	0	0	0	0	0	0	0	0	0	0	0	0	0
BIN_null	Bin-null	illumina_KMZB1X_AXWM_2	K09951		Bacteria	UNKNOWN_KINGDOM	Bacteroidetes	Bacteroidia	Bacteroidales	Porphyromonadaceae	Petrimonas	Petrimonas mucosa	illumina_C_101652	CRISPR_Cas2,	PF09827.10,	CRISPR-associated endonuclease Cas2 [Petrimonas mucosa]	100	0	0	0	0	0	0	0	0	0	0	0	0	0	0	0	0	0	1	0	0
BIN_null	Bin-null	illumina_HXJA08_H3NG_2	K19114		Bacteria	UNKNOWN_KINGDOM	Firmicutes	Bacilli	Bacillales	Planococcaceae	Ureibacillus	Ureibacillus terrenus	illumina_C_74057	Cas_TM1802,	PF09484.11,	TIGR02556 family CRISPR-associated protein [Ureibacillus terrenus]	44.4	0	0	1	1	1	0	0	2	0	1	0	0	2	0	0	1	0	1	0	0
BIN_null	Bin-null	illumina_P87F1F_TZEC_5	K09951		Bacteria	UNKNOWN_KINGDOM	Bacteroidetes	Bacteroidia	Bacteroidales	Dysgonamonadaceae	Proteiniphilum	Proteiniphilum saccharofermentans	illumina_C_60443	CRISPR_Cas2,	PF09827.10,	CRISPR-associated endonuclease Cas2 [Proteiniphilum saccharofermentans]	94.5	0	0	0	0	0	0	0	1	0	0	0	0	1	1	1	0	0	0	0	0
BIN_null	Bin-null	illumina_TK24SX_R5V4_3	K09002		Bacteria	UNKNOWN_KINGDOM	Bacteroidetes	Bacteroidia	Bacteroidales	Bacteroidaceae	Bacteroides	Bacteroides heparinolyticus	illumina_C_54439	RAMPs,	PF03787.16,	type III-A CRISPR-associated RAMP protein Csm3 [Bacteroides heparinolyticus]	79.5	0	0	0	0	0	0	0	0	1	0	0	0	0	1	0	0	0	0	0	0
BIN_null	Bin-null	illumina_EYJBZA_QGDD_2	K09127		Unknown	UNKNOWN_KINGDOM							illumina_C_31242	Cas_Cmr3,	PF09700.11,	type III-B CRISPR module-associated protein Cmr3 [Peptococcaceae bacterium]	41.3	1	1	1	1	0	0	0	0	0	1	0	0	0	0	1	0	1	1	1	1
BIN_null	Bin-null	illumina_7NJ9QR_62WF_8	K07012		Unknown	UNKNOWN_KINGDOM							illumina_C_5657	DEAD,	PF00270.30,	CRISPR-associated helicase Cas3' [Firmicutes bacterium]	80.6	0	0	0	0	0	0	0	0	0	1	0	1	0	0	0	0	0	0	0	0
BIN_null	Bin-null	illumina_5VNZDC_2WGT_8	K07464	3.1.12.1	Archaea	UNKNOWN_KINGDOM	Euryarchaeota	Methanobacteria	Methanobacteriales	Methanobacteriaceae	Methanobacterium	Methanobacterium sp. MB1	illumina_C_90375	Cas_Cas4,	PF01930.18,	CRISPR-associated protein Cas4 [Methanobacterium sp. MB1]	100	0	0	0	0	0	0	0	0	0	1	1	0	0	0	1	0	0	1	0	0
BIN_null	Bin-null	illumina_XJ156G_GR1E_2	K15342		Unknown	UNKNOWN_KINGDOM							illumina_C_66847	Cas_Cas1,	PF01867.17,	CRISPR-associated endonuclease Cas1 [Clostridium sp.]	62.9	0	0	0	0	0	0	1	0	0	0	0	0	0	0	1	0	0	0	0	0
BIN_null	Bin-null	illumina_KWPX4Y_62WF_5	K19118		Unknown	UNKNOWN_KINGDOM							illumina_C_5657	Cas_Cas7,	PF05107.13,	type I-C CRISPR-associated protein Cas7/Csd2 [Firmicutes bacterium]	90.5	10	4	13	12	9	9	8	11	8	5	4	4	11	7	8	3	8	3	8	6
BIN_null	Bin-null	illumina_F0AC4W_7STA_2	K19121		Unknown	UNKNOWN_KINGDOM							illumina_C_34021	Csc2,	PF18320.2,	type I-D CRISPR-associated protein Cas7/Csc2 [Methanoculleus bourgensis]	91.7	0	0	0	0	0	0	0	0	0	0	0	0	0	0	0	0	0	0	1	0
BIN_null	Bin-null	illumina_7C6CDV_VJT9_6	K09002		Bacteria	UNKNOWN_KINGDOM	Bacteroidetes	Bacteroidia	Bacteroidales	Bacteroidaceae	Bacteroides	Bacteroides heparinolyticus	illumina_C_80854	RAMPs,	PF03787.16,	type III-A CRISPR-associated RAMP protein Csm3 [Bacteroides heparinolyticus]	75.6	1	0	1	0	2	1	1	1	0	0	0	0	1	1	0	0	0	0	0	0
BIN_null	Bin-null	illumina_Q7Y1SG_62WF_6	K19117		Unknown	UNKNOWN_KINGDOM							illumina_C_5657	Cas_Csd1,	PF09709.11,	type I-C CRISPR-associated protein Cas8c/Csd1 [Firmicutes bacterium]	77.2	3	2	3	1	2	2	2	3	2	3	2	1	3	3	3	0	0	3	2	1
BIN_null	Bin-null	illumina_PN6PCP_D9B8_5			Bacteria	UNKNOWN_KINGDOM	Bacteroidetes	Bacteroidia	Bacteroidales	Porphyromonadaceae	Petrimonas	Petrimonas mucosa	illumina_C_28386	Cas6b_N,Cas6b_C,	PF17955.2,PF17262.3,	CRISPR-associated endonuclease Cas6 [Petrimonas mucosa]	100	0	1	0	0	0	0	0	0	0	0	0	0	0	0	0	0	0	0	0	0
BIN_null	Bin-null	illumina_AA9EHX_Q50V_2	K07012		Bacteria	UNKNOWN_KINGDOM	Firmicutes	Clostridia	Clostridiales	Clostridiaceae	Clostridium	Clostridium beijerinckii	illumina_C_84893	HD,ResIII,	PF01966.23,PF04851.16,	CRISPR-associated helicase/endonuclease Cas3 [Clostridium beijerinckii]	63.3	0	0	0	0	0	0	0	0	0	0	0	0	0	0	0	0	0	0	1	0
BIN_null	Bin-null	illumina_39CJW5_BC1J_8	K19138		Unknown	UNKNOWN_KINGDOM							illumina_C_64030	Csm2_III-A,	PF03750.14,	type III-A CRISPR-associated protein Csm2 [Tissierellia bacterium]	99.3	0	0	0	0	0	0	1	2	1	2	2	2	2	1	2	2	2	4	3	3
BIN_null	Bin-null	illumina_9X6CG2_D9B8_3	K19116		Bacteria	UNKNOWN_KINGDOM	Bacteroidetes	Bacteroidia	Bacteroidales	Porphyromonadaceae	Petrimonas	Petrimonas mucosa	illumina_C_28386	Cas_Cas5d,	PF09704.11,	type I-B CRISPR-associated protein Cas5 [Petrimonas mucosa]	100	0	0	0	0	0	0	0	0	0	0	0	0	0	0	1	0	0	0	0	1
BIN_null	Bin-null	illumina_YVFVA3_RC1Y_1	K07012		Unknown	UNKNOWN_KINGDOM							illumina_C_71181	HD_6,DEAD,	PF18019.2,PF00270.30,	CRISPR-associated helicase Cas3' [Gammaproteobacteria bacterium]	75.5	0	0	0	0	0	0	0	0	1	0	0	0	0	0	0	0	0	0	0	0
BIN_null	Bin-null	illumina_J1TKA6_8WHW_2	K07725		Archaea	UNKNOWN_KINGDOM	Euryarchaeota	Methanobacteria	Methanobacteriales	Methanobacteriaceae	Methanobacterium	Methanobacterium sp. MB1	illumina_C_7674	DUF1887,HTH_5,	PF09002.12,PF01022.21,	CRISPR locus-related DNA-binding protein [Methanobacterium sp. MB1]	100	3	2	3	3	3	2	3	3	3	3	3	3	3	3	3	1	2	2	3	3
BIN_null	Bin-null	illumina_5X4YP5_BC1J_6	K19139		Archaea	UNKNOWN_KINGDOM	Euryarchaeota	Methanobacteria	Methanobacteriales	Methanobacteriaceae	Methanothermobacter	Methanothermobacter sp. THM-1	illumina_C_64030	[],	[],	type III-A CRISPR-associated RAMP protein Csm4 [Methanothermobacter sp. THM-1]	49.2	0	0	0	0	0	0	0	0	0	1	0	0	0	0	0	0	0	0	0	0
BIN_null	Bin-null	illumina_XB1EMP_XCA5_6	K19126		Unknown	UNKNOWN_KINGDOM							illumina_C_46378	CRISPR_assoc,	PF08798.12,	type I-E CRISPR-associated protein Cas6/Cse3/CasE [Firmicutes bacterium]	53.9	1	1	1	0	0	0	0	0	0	0	0	0	0	1	1	0	1	1	0	0
BIN_null	Bin-null	illumina_WAY0NA_1AC4_1	K09952		Unknown	UNKNOWN_KINGDOM							illumina_C_10887	HNH_4,RuvC_III,RuvC_III,CRISPR_Cas9_WED,	PF13395.7,PF18541.2,PF18541.2,PF18061.2,	type II CRISPR RNA-guided endonuclease Cas9 [Acholeplasmataceae bacterium]	52.5	0	0	0	0	0	0	0	0	0	0	1	0	0	1	0	0	1	0	0	0
BIN_null	Bin-null	illumina_1XZNQQ_TDRK_1	K07464	3.1.12.1	Bacteria	UNKNOWN_KINGDOM	Bacteroidetes	Bacteroidia	Bacteroidales	Porphyromonadaceae	unknown	Porphyromonadaceae bacterium KHP3R9	illumina_C_91467	Cas_Cas4,	PF01930.18,	CRISPR-associated protein Cas4 [Porphyromonadaceae bacterium KHP3R9]	100	0	0	0	0	1	0	0	0	0	0	0	0	0	0	0	0	0	0	0	0
BIN_null	Bin-null	illumina_TKQHVD_1EHS_2	K09951		Archaea	UNKNOWN_KINGDOM	Euryarchaeota	Methanobacteria	Methanobacteriales	Methanobacteriaceae	Methanobacterium	Methanobacterium sp. MB1	illumina_C_35896	CRISPR_Cas2,	PF09827.10,	CRISPR-associated endonuclease Cas2 [Methanobacterium sp. MB1]	100	0	0	0	0	0	0	1	1	0	0	0	0	1	0	0	0	0	1	1	0
BIN_null	Bin-null	illumina_PND8DT_KVX2_1	K07012		Archaea	UNKNOWN_KINGDOM	Euryarchaeota	Methanobacteria	Methanobacteriales	Methanobacteriaceae	Methanobacterium	Methanobacterium subterraneum	illumina_C_92666	ResIII,	PF04851.16,	CRISPR-associated helicase Cas3' [Methanobacterium subterraneum]	68.5	0	0	0	0	1	0	0	0	0	0	0	0	0	0	0	1	1	1	1	0
BIN_null	Bin-null	illumina_0FJGBN_R5V4_2	K19138		Unknown	UNKNOWN_KINGDOM							illumina_C_54439	Csm2_III-A,	PF03750.14,	type III-A CRISPR-associated protein Csm2 [Bacteroidales bacterium]	71.3	0	0	0	0	0	1	0	0	1	0	0	0	0	0	1	0	0	0	0	0
BIN_null	Bin-null	illumina_WF3RB0_P15C_2	K19115		Unknown	UNKNOWN_KINGDOM							illumina_C_25620	Cas_Cas7,	PF05107.13,	type I-B CRISPR-associated protein Cas7/Csh2 [Defluviitoga tunisiensis]	99.7	6	8	11	9	16	11	9	13	5	7	6	7	13	9	9	5	7	6	7	3
BIN_null	Bin-null	illumina_C507J8_TZEC_4	K15342		Bacteria	UNKNOWN_KINGDOM	Bacteroidetes	Bacteroidia	Bacteroidales	Dysgonamonadaceae	Proteiniphilum	Proteiniphilum saccharofermentans	illumina_C_60443	Cas_Cas1,	PF01867.17,	type II CRISPR-associated endonuclease Cas1 [Proteiniphilum saccharofermentans]	90.4	0	0	0	0	0	0	0	0	0	0	0	0	0	0	0	0	1	0	0	0

## Sheet: Detected Viruses Metaproteins
MAG	Bin_Taxa	geneid	ko	ecs	superkingdom	Kingdom	phylum	class	order	family	genus	species	contigid	pfams.hmmname	pfams.hmmacc	titles	pidnt	BM-24/0-1	BM-24/0-2	BM-24/0-3	BM-24/0-4	BM-12/12-1	BM-12/12-2	BM-12/12-3	BM-12/12-4	BM-12/12-5	BM-18/6-1	BM-18/6-2	BM-18/6-3	BM-6/18-1	BM-6/18-2	BM-6/18-3	BM-12/12-20%-1	BM-12/12-20%-2	BM-12/12-20%-3	BM-12/12-20%-4	BM-12/12-20%-5
BIN_null	Bin-null	illumina_REQ4NT_CES5_6			Viruses	UNKNOWN_KINGDOM	Uroviricota	Caudoviricetes	Caudovirales	Siphoviridae	unknown	Methanobacterium virus Drs3	illumina_C_37523	[],	[],	hypothetical protein Drs3_00020 [Methanobacterium virus Drs3]	98.4	0	0	1	0	0	0	0	0	0	0	0	0	0	0	0	0	0	0	0	0
BIN_null	Bin-null	illumina_S5RJ0Q_CES5_8			Viruses	UNKNOWN_KINGDOM	Uroviricota	Caudoviricetes	Caudovirales	Siphoviridae	unknown	Methanobacterium virus Drs3	illumina_C_37523	Phage_portal,	PF04860.13,	portal protein [Methanobacterium virus Drs3]	97.6	0	0	0	0	0	1	0	0	0	0	0	0	0	0	0	0	0	0	0	0
BIN_null	Bin-null	illumina_36QA2A_39CV_2			Viruses	UNKNOWN_KINGDOM	Uroviricota	Caudoviricetes	Caudovirales	Siphoviridae	unknown	Methanobacterium virus Drs3	illumina_C_87210	[],	[],	tail protein [Methanobacterium virus Drs3]	33.9	0	0	0	0	0	1	0	1	0	0	1	0	1	1	0	0	0	0	0	0
BIN_null	Bin-null	illumina_AHJVGC_F32Z_1			Viruses	UNKNOWN_KINGDOM	Uroviricota	Caudoviricetes	Caudovirales	Siphoviridae	unknown	Methanobacterium virus Drs3	illumina_C_90466	[],	[],	prominin [Methanobacterium virus Drs3]	65.9	0	0	0	0	0	0	1	1	1	1	0	1	1	1	0	1	1	1	1	0
BIN_null	Bin-null	illumina_V7GEJY_SXKV_2			Viruses	UNKNOWN_KINGDOM	Uroviricota	Caudoviricetes	Caudovirales	Siphoviridae	unknown	Methanobacterium virus PhiF3	illumina_C_34797	Prim-Pol,	PF09250.12,	hypothetical protein [Methanobacterium virus PhiF3]	42.2	0	0	1	0	0	0	0	0	0	0	0	0	0	0	0	0	0	1	0	0
BIN_null	Bin-null	illumina_DDBN0C_ZARS_1			Viruses	UNKNOWN_KINGDOM	Uroviricota	Caudoviricetes	Caudovirales	Siphoviridae	unknown	Methanobacterium virus Drs3	illumina_C_39705	[],	[],	terminase RNaseH-like domain protein [Methanobacterium virus Drs3]	58.3	0	0	0	0	0	0	0	1	0	0	0	0	1	0	0	0	0	0	0	0
BIN_null	Bin-null	illumina_KP86QH_03PY_7			Viruses	UNKNOWN_KINGDOM	Uroviricota	Caudoviricetes	Caudovirales	Siphoviridae	unknown	Methanobacterium virus Drs3	illumina_C_11115	Prim-Pol,	PF09250.12,	hypothetical protein Drs3_00011 [Methanobacterium virus Drs3]	39.5	0	0	0	0	0	0	0	0	1	0	0	0	0	0	0	0	2	0	0	0
BIN_null	Bin-null	illumina_DSCASZ_H24P_6			Viruses	UNKNOWN_KINGDOM	Uroviricota	Caudoviricetes	Caudovirales	Siphoviridae	unknown	Methanobacterium virus Drs3	illumina_C_54194	[],	[],	prominin [Methanobacterium virus Drs3]	82.8	0	0	0	0	0	0	0	0	0	0	0	0	0	0	0	0	1	0	0	0

## Sheet: Detected Phage Metaproteins
Bin_ID	Bin_Taxa	geneid	ko	ecs	superkingdom	Kingdom	phylum	class	order	family	genus	species	contigid	pfams.hmmname	pfams.hmmacc	salltitles	pidnt	BM-24/0-1	BM-24/0-2	BM-24/0-3	BM-24/0-4	BM-12/12-1	BM-12/12-2	BM-12/12-3	BM-12/12-4	BM-12/12-5	BM-18/6-1	BM-18/6-2	BM-18/6-3	BM-6/18-1	BM-6/18-2	BM-6/18-3	BM-12/12-20%-1	BM-12/12-20%-2	BM-12/12-20%-3	BM-12/12-20%-4	BM-12/12-20%-5
MAG-1	B_1	illumina_W3XBRY_H59M_3	K03969		Bacteria	UNKNOWN_KINGDOM	Spirochaetes	Spirochaetia	Spirochaetales	Spirochaetaceae	Sphaerochaeta	Sphaerochaeta sp.	illumina_C_23037	PspA_IM30,	PF04012.13,	phage shock protein A [Sphaerochaeta sp.]	99.6	0	0	0	0	0	0	0	0	0	0	0	0	0	0	0	0	0	2	1	1
MAG-11	Bacteroidales (2)	illumina_KNXE3T_KQXW_2			Bacteria	UNKNOWN_KINGDOM	Firmicutes	Clostridia	Clostridiales	Hungateiclostridiaceae	Thermoclostridium	Thermoclostridium stercorarium	illumina_C_85490	Bro-N,ANT,	PF02498.18,PF03374.15,	phage antirepressor KilAC domain-containing protein [Thermoclostridium stercorarium]	99.3	0	0	0	0	1	0	0	0	0	0	1	0	0	0	1	1	0	0	0	0
MAG-13	Sporomusa sphaeroides	illumina_FAT10F_G0NQ_10	K06919		Bacteria	UNKNOWN_KINGDOM	Firmicutes	Negativicutes	Selenomonadales	Sporomusaceae	Sporomusa	uc_Sporomusa	illumina_C_69335	D5_N,	PF08706.12,	MULTISPECIES: phage/plasmid primase, P4 family [Sporomusa]	56.5	0	0	0	0	1	0	0	0	0	0	0	0	0	0	0	0	0	0	0	0
MAG-13	Sporomusa sphaeroides	illumina_WZ31DY_67XP_38			Bacteria	UNKNOWN_KINGDOM	Firmicutes	unknown	unknown	unknown	unknown	Firmicutes bacterium ZCTH02-B6	illumina_C_32624	Mu-like_Pro,	PF10123.10,	phage protease [Clostridia bacterium]	41.4	1	0	0	0	0	0	0	0	0	0	0	0	0	0	0	0	0	0	0	0
MAG-13	Sporomusa sphaeroides	illumina_88SSFK_XEMB_8			Bacteria	UNKNOWN_KINGDOM	Firmicutes	Bacilli	Bacillales	Thermoactinomycetaceae	Lihuaxuella	Lihuaxuella thermophila	illumina_C_29004	Phage_portal,	PF04860.13,	phage portal protein [Marininema mesophilum]	58.8	0	0	0	0	0	0	0	1	0	0	0	0	1	0	0	0	0	0	0	0
MAG-13	Sporomusa sphaeroides	illumina_9AGW1R_67XP_40			Bacteria	UNKNOWN_KINGDOM	Firmicutes	Clostridia	unknown	unknown	unknown	Clostridia bacterium UC5.1-1C12	illumina_C_32624	Mu-like_gpT,Mu-like_gpT,Mu-like_gpT,	PF10124.10,PF10124.10,PF10124.10,	Mu-like prophage major head subunit gpT family protein [Clostridia bacterium UC5.1-1C12]	51.2	0	0	0	0	0	0	0	0	0	1	0	0	0	0	0	0	0	0	0	0
BIN_null	Bin-null	illumina_6YVGBZ_GTX2_1			Unknown	UNKNOWN_KINGDOM							illumina_C_86613	[],	[],	anti-phage defense ZorAB system ZorA [Firmicutes bacterium]	37.8	0	1	0	0	0	0	0	0	0	0	0	0	0	0	0	0	0	0	0	0
BIN_null	Bin-null	illumina_3N2NFB_71DV_1			Bacteria	UNKNOWN_KINGDOM	Firmicutes	unknown	unknown	unknown	unknown	Firmicutes bacterium ADurb.Bin080	illumina_C_38556	[],	[],	Phage portal protein [Firmicutes bacterium ADurb.Bin080]	87.2	0	0	0	0	0	0	0	0	0	0	0	0	0	0	1	0	0	0	0	0
BIN_null	Bin-null	illumina_NZA2DA_EHT3_5			Bacteria	UNKNOWN_KINGDOM	Firmicutes	Clostridia	Clostridiales	Heliobacteriaceae	Heliobacterium	Heliobacterium modesticaldum	illumina_C_74710	HK97-gp10_like,	PF04883.13,	HK97 gp10 family phage protein [Heliobacterium modesticaldum]	93.7	0	0	0	0	1	0	0	0	0	0	0	0	0	0	0	1	0	0	0	0
BIN_null	Bin-null	illumina_AZ0W4V_7RMS_2			Bacteria	UNKNOWN_KINGDOM	Firmicutes	Tissierellia	Tissierellales	Peptoniphilaceae	Anaerosphaera	Anaerosphaera multitolerans	illumina_C_88732	Phage_portal,	PF04860.13,	phage portal protein [Anaerosphaera multitolerans]	99.2	0	0	0	0	0	0	0	0	0	0	0	0	0	0	0	0	0	0	0	1
BIN_null	Bin-null	illumina_JXERAR_E01C_1			Unknown	UNKNOWN_KINGDOM							illumina_C_37267	Phage_portal,	PF04860.13,	phage portal protein [Bacteroidales bacterium]	79.3	0	0	0	0	0	0	1	0	1	0	0	0	0	0	0	1	0	0	0	0
BIN_null	Bin-null	illumina_AZXFP6_46H4_1			Unknown	UNKNOWN_KINGDOM							illumina_C_30813	[],	[],	phage head closure protein [Tepidimicrobium sp.]	47.9	0	0	0	0	0	0	0	0	0	0	0	0	0	0	0	0	0	0	1	0
BIN_null	Bin-null	illumina_EY04FR_CTNX_3			Unknown	UNKNOWN_KINGDOM							illumina_C_26795	[],	[],	phage tail protein [Tissierella sp.]	86.2	0	0	0	1	0	0	0	0	0	0	0	0	0	0	0	0	0	0	0	0
BIN_null	Bin-null	illumina_BG5Y19_1PW0_2			Bacteria	UNKNOWN_KINGDOM	Firmicutes	Clostridia	Thermoanaerobacterales	Thermoanaerobacteraceae	Thermacetogenium	Thermacetogenium phaeum	illumina_C_6278	Prophage_tail,	PF06605.12,	phage tail protein [Thermacetogenium phaeum]	90.9	0	0	0	0	0	0	0	0	0	1	0	0	0	0	0	0	0	0	0	0
BIN_null	Bin-null	illumina_CGCJ6G_TJCV_1	K01185	3.2.1.17	Bacteria	UNKNOWN_KINGDOM	Proteobacteria	Betaproteobacteria	Burkholderiales	Alcaligenaceae	Alcaligenes	Alcaligenes faecalis	illumina_C_14114	Phage_lysozyme,	PF00959.20,	Phage-related lysozyme (muraminidase) [Alcaligenes faecalis subsp. faecalis]	100	0	0	1	1	0	0	0	0	0	0	0	0	0	0	1	0	0	0	0	0
BIN_null	Bin-null	illumina_QRQJTC_VGQS_6			Bacteria	UNKNOWN_KINGDOM	Firmicutes	Tissierellia	Tissierellales	Peptoniphilaceae	Anaerosphaera	Anaerosphaera multitolerans	illumina_C_352	[],	[],	phage tail protein [Anaerosphaera multitolerans]	99.5	0	0	0	0	0	0	0	0	0	0	0	1	0	0	0	0	0	0	0	1
BIN_null	Bin-null	illumina_WBP9W2_TW5S_34			Bacteria	UNKNOWN_KINGDOM	Firmicutes	unknown	unknown	unknown	unknown	Firmicutes bacterium ZCTH02-B6	illumina_C_61016	Phage_portal,	PF04860.13,	phage portal protein [Firmicutes bacterium ZCTH02-B6]	75	0	0	1	0	0	0	0	0	0	0	0	0	0	0	0	0	0	0	0	0
BIN_null	Bin-null	illumina_TJ8RSR_4Q3Z_1			Bacteria	UNKNOWN_KINGDOM	Firmicutes	Clostridia	Clostridiales	Clostridiaceae	Clostridium	Clostridium aurantibutyricum	illumina_C_72016	[],	[],	phage tail protein [Clostridium aurantibutyricum]	77.7	0	0	0	0	0	0	1	0	0	0	0	0	0	0	0	0	0	0	0	0
BIN_null	Bin-null	illumina_7E3XV4_18S2_2			Unknown	UNKNOWN_KINGDOM							illumina_C_14640	Phage_holin_4_1,	PF05105.13,	phage holin family protein [Corynebacteriales bacterium]	83.5	0	0	1	0	0	0	0	0	0	0	0	0	0	0	0	0	0	0	0	0
BIN_null	Bin-null	illumina_71TW5N_VGQS_2			Bacteria	UNKNOWN_KINGDOM	Firmicutes	Tissierellia	Tissierellales	Peptoniphilaceae	Anaerosphaera	Anaerosphaera multitolerans	illumina_C_352	Phage_connect_1,	PF05135.14,	phage gp6-like head-tail connector protein [Anaerosphaera multitolerans]	97.1	0	0	0	0	1	0	0	0	0	0	0	0	0	0	0	0	0	0	0	0
BIN_null	Bin-null	illumina_8QEA41_X714_1			Unknown	UNKNOWN_KINGDOM							illumina_C_102826	Phage_prot_Gp6,	PF05133.15,	phage portal protein [Clostridiales bacterium]	70.4	0	0	0	0	0	1	0	1	1	1	1	0	1	0	1	0	1	1	0	2
BIN_null	Bin-null	illumina_10QSMF_MDPA_1			Bacteria	UNKNOWN_KINGDOM	uc_Bacteria	uc_Bacteria	uc_Bacteria	uc_Bacteria	uc_Bacteria	uc_Bacteria	illumina_C_61513	Phage_capsid,	PF05065.14,	phage major capsid protein [Syntrophomonas zehnderi]	100	0	0	0	1	0	0	0	0	0	0	0	0	0	0	0	0	0	0	0	0
BIN_null	Bin-null	illumina_TZZYTR_TW5S_22			Bacteria	UNKNOWN_KINGDOM	Firmicutes	unknown	unknown	unknown	unknown	unknown	illumina_C_61016	PhageMin_Tail,	PF10145.10,	phage tail tape measure protein [Firmicutes bacterium]	64.9	0	0	0	0	1	0	1	0	0	1	0	0	0	0	0	0	1	0	0	0
BIN_null	Bin-null	illumina_2E54M5_NMGC_1			Bacteria	UNKNOWN_KINGDOM	Firmicutes	Clostridia	Clostridiales	Heliobacteriaceae	Heliorestis	Heliorestis convoluta	illumina_C_44289	PhageMin_Tail,	PF10145.10,	phage tail tape measure protein [Heliorestis convoluta]	53.3	0	0	0	0	0	0	0	0	0	0	1	0	0	0	1	0	0	0	0	0
BIN_null	Bin-null	illumina_D2XTFB_CEAE_2			Unknown	UNKNOWN_KINGDOM							illumina_C_83846	Phage_holin_4_2,	PF04020.14,	phage holin family protein [Firmicutes bacterium]	89.2	0	0	0	0	1	0	0	0	0	0	0	0	0	0	0	0	0	0	0	0
BIN_null	Bin-null	illumina_4NRQHZ_7DY1_1			Unknown	UNKNOWN_KINGDOM							illumina_C_49743	[],	[],	BppU family phage baseplate upper protein [Bacteroidales bacterium]	92.6	0	0	0	0	0	0	0	0	0	1	0	0	0	1	1	0	0	0	0	0
BIN_null	Bin-null	illumina_VYM2Z0_TRZN_4	K03969		Unknown	UNKNOWN_KINGDOM							illumina_C_70873	PspA_IM30,	PF04012.13,	phage shock protein A [Spirochaetales bacterium]	99.1	0	0	0	0	0	0	0	0	0	1	0	0	0	0	0	0	0	1	0	0
BIN_null	Bin-null	illumina_KA73FH_4NAS_3			Bacteria	UNKNOWN_KINGDOM	Proteobacteria	Betaproteobacteria	Burkholderiales	Alcaligenaceae	Advenella	Advenella sp. EE-W14	illumina_C_11559	Phage_holin_3_6,	PF07332.12,	phage holin family protein [Advenella sp. EE-W14]	99.2	0	0	0	0	0	0	0	0	0	0	1	0	0	0	0	0	0	0	0	0
BIN_null	Bin-null	illumina_DMZQZD_T579_1	K04088		Bacteria	UNKNOWN_KINGDOM	Firmicutes	Bacilli	Bacillales	unknown	Desulfuribacillus	Desulfuribacillus alkaliarsenatis	illumina_C_50429	[],	[],	phage tail protein [Desulfitibacter sp. BRH_c19]	85.8	0	0	0	0	0	0	0	0	0	0	0	0	0	0	1	0	0	0	0	0
BIN_null	Bin-null	illumina_MSAYXP_6HX3_2			Bacteria	UNKNOWN_KINGDOM	Firmicutes	Clostridia	Clostridiales	Peptococcaceae	Desulfallas	Desulfallas gibsoniae	illumina_C_84473	Phage_capsid,	PF05065.14,	phage major capsid protein [Desulfallas gibsoniae]	99.5	0	0	0	0	0	0	0	0	0	0	0	0	0	0	0	0	0	1	0	0
BIN_null	Bin-null	illumina_6JVS3N_YYME_2			Unknown	UNKNOWN_KINGDOM							illumina_C_35876	[],	[],	phage tail protein [Clostridiaceae bacterium]	71.3	0	0	0	0	0	0	0	0	0	0	0	0	0	0	0	0	0	4	1	1
BIN_null	Bin-null	illumina_SBMKMB_EY63_2			Unknown	UNKNOWN_KINGDOM							illumina_C_40047	HK97-gp10_like,	PF04883.13,	HK97 gp10 family phage protein [Tepidanaerobacter acetatoxydans]	74.8	0	0	0	0	0	0	0	0	1	0	0	0	0	0	1	0	0	0	0	0
BIN_null	Bin-null	illumina_3N5ZFN_TMP4_1			Bacteria	UNKNOWN_KINGDOM	Proteobacteria	Alphaproteobacteria	Rhizobiales	Bradyrhizobiaceae	Afipia	Afipia sp. P52-10	illumina_C_82781	[],	[],	phage protein [Afipia sp. P52-10]	69.1	0	0	0	0	0	0	0	0	0	0	0	0	0	0	0	0	0	0	1	0
BIN_null	Bin-null	illumina_T2BBQQ_5NAS_2			Unknown	UNKNOWN_KINGDOM							illumina_C_4173	Bro-N,	PF02498.18,	phage antirepressor protein [Christensenellaceae bacterium]	91.8	0	0	0	0	2	0	0	0	1	0	0	0	0	0	0	0	0	1	0	0
BIN_null	Bin-null	illumina_QSN4PW_M1T3_2			Bacteria	UNKNOWN_KINGDOM	Firmicutes	uc_Firmicutes	uc_Firmicutes	uc_Firmicutes	uc_Firmicutes	uc_Firmicutes	illumina_C_24768	Terminase_1,	PF03354.16,	Phage terminase [Clostridium kluyveri DSM 555]	88	0	0	0	0	0	1	0	0	0	0	0	0	0	0	0	0	0	0	0	0
BIN_null	Bin-null	illumina_8H713A_C21W_2			Bacteria	UNKNOWN_KINGDOM	Candidatus Omnitrophica	unknown	unknown	unknown	unknown	Omnitrophica WOR_2 bacterium GWA2_53_43	illumina_C_29550	Abi_C,	PF14355.7,	abortive phage resistance protein [Omnitrophica WOR_2 bacterium GWA2_53_43]	66.9	0	0	0	0	0	0	0	0	0	0	0	0	0	0	0	0	0	0	0	1

## Sheet: Antimicrobial Metaproteins
Bin_ID	Bin_Taxa	geneid	ko	ecs	superkingdom	Kingdom	phylum	class	order	family	genus	species	contigid	pfams.hmmname	pfams.hmmacc	salltitles	pidnt	BM-24/0-1	BM-24/0-2	BM-24/0-3	BM-24/0-4	BM-12/12-1	BM-12/12-2	BM-12/12-3	BM-12/12-4	BM-12/12-5	BM-18/6-1	BM-18/6-2	BM-18/6-3	BM-6/18-1	BM-6/18-2	BM-6/18-3	BM-12/12-20%-1	BM-12/12-20%-2	BM-12/12-20%-3	BM-12/12-20%-4	BM-12/12-20%-5
MAG-6	Defluviitoga tunisiensis	illumina_38NBVV_2HXD_2			Unknown	UNKNOWN_KINGDOM							illumina_C_50386	Linocin_M18,	PF04454.13,	bacteriocin family protein [Defluviitoga tunisiensis]	100	20	17	18	19	22	21	20	23	13	17	18	19	23	16	19	16	18	16	15	11
BIN_null	Bin-null	illumina_HS6ZYT_6ZR4_2			Unknown	UNKNOWN_KINGDOM							illumina_C_61471	Linocin_M18,	PF04454.13,	bacteriocin family protein [Synergistaceae bacterium]	99.6	3	4	1	2	3	2	1	3	2	4	5	7	3	7	9	3	7	3	6	3
BIN_null	Bin-null	illumina_BG98V0_DQA7_1			Unknown	UNKNOWN_KINGDOM							illumina_C_70306	Linocin_M18,	PF04454.13,	bacteriocin family protein [Tissierellia bacterium]	96.6	0	0	0	0	0	0	0	0	0	1	1	1	0	0	0	0	0	0	0	0
BIN_null	Bin-null	illumina_F91FV3_NAED_2			Unknown	UNKNOWN_KINGDOM							illumina_C_101557	Linocin_M18,	PF04454.13,	bacteriocin [Clostridiales bacterium]	95.1	0	0	0	0	1	0	0	0	0	0	0	0	0	0	0	0	0	0	0	0
MAG-13	Sporomusa sphaeroides	illumina_AV1TVF_XRRP_3			Bacteria	UNKNOWN_KINGDOM	Firmicutes	Negativicutes	Selenomonadales	Sporomusaceae	Sporomusa	uncultured Sporomusa sp.	illumina_C_36101	MatE,MatE,	PF01554.19,PF01554.19,	Multi antimicrobial extrusion protein MatE [uncultured Sporomusa sp.]	95.9	0	0	0	0	0	0	0	0	0	0	0	1	0	0	0	0	0	0	0	0
MAG-6	Defluviitoga tunisiensis	illumina_V63708_F19D_11	K02003		Bacteria	UNKNOWN_KINGDOM	Thermotogae	Thermotogae	Petrotogales	Petrotogaceae	Defluviitoga	Defluviitoga tunisiensis	illumina_C_2035	ABC_tran,	PF00005.28,	ABC-type antimicrobial peptide transport system, ATPase component [Defluviitoga tunisiensis]	100	2	3	2	2	0	0	0	1	0	0	0	0	1	1	2	0	0	0	0	0
